# Supplementary material for: Dupilumab-associated head and neck dermatitis shows a pronounced type 22 immune signature mediated by oligoclonally expanded T cells
Source: Nat Commun. 2024 Apr 2;15:2839. doi: 10.1038/s41467-024-46540-0 (PMC10987549; doi:10.1038/s41467-024-46540-0)
Supplement: Supplementary file 5 — Supplementary Data 2 [file 41467_2024_46540_MOESM5_ESM.xlsx]

## Sheet: Sheet1
Patient #	Diagnosis	T1	T2	T3	T4	T5	T6	Tpro	NK	ILC	B	LC	DC1	DC2	DC3	DC4	DCpro	MP	MC	NC	MEL	SMC1	SMC2	LEC	BEC1	BEC2	BEC3	BECpro	P	FB1	FB2	FB3	FB4	FB5	FB6	FBpro	SG	KC1	KC2	KC3	KC4	KCpro
112	Healthy control skin	90	46	38	29	29	0	6	31	22	3	2	71	13	13	1	4	73	1	6	239	287	70	296	931	79	37	0	5	273	104	110	162	52	33	0	129	447	171	166	56	73
115	Healthy control skin	207	60	67	18	170	0	20	74	26	9	1	128	20	19	3	6	75	1	17	535	235	46	970	995	117	49	0	14	601	185	110	110	89	61	1	43	18	13	11	23	12
116	Healthy control skin	174	93	36	102	67	0	10	29	8	3	2	115	35	9	4	3	98	2	15	65	337	44	245	394	48	29	0	8	845	170	102	122	81	17	1	46	44	13	21	15	20
121	Healthy control skin	38	9	8	5	18	0	1	3	15	4	1	119	24	15	2	5	92	0	0	39	65	7	193	334	43	31	1	2	1153	201	156	126	29	22	0	6	158	15	40	13	12
74	AD trunk untreated	218	151	88	101	79	21	49	13	17	0	34	187	184	53	53	19	79	0	5	39	117	145	77	444	73	56	11	5	56	49	261	95	15	40	13	2	2354	204	922	75	604
75	AD trunk untreated	221	43	95	92	87	10	51	10	18	2	20	142	59	32	35	12	81	0	7	56	537	432	106	910	143	73	15	35	46	71	485	317	46	49	20	28	3549	341	1480	499	717
77	AD trunk untreated	233	130	164	116	103	13	54	1	37	5	13	115	54	13	30	8	25	265	1	67	269	124	121	401	97	51	2	9	84	29	200	142	54	21	3	129	1186	4878	591	78	491
81	AD trunk untreated	365	516	328	231	159	21	157	31	40	32	23	489	337	81	97	35	396	8	3	79	276	134	195	629	132	97	31	17	629	375	529	403	147	47	36	13	1815	152	1108	325	805
96	AD trunk untreated	163	181	169	116	18	12	108	0	13	13	33	537	137	284	137	51	540	57	2	4	400	93	163	753	175	52	6	25	633	365	445	241	64	22	6	25	2803	606	1142	264	470
148	AD head/neck untreated	131	59	77	74	21	19	31	4	8	5	25	97	120	47	33	5	64	2	7	86	418	27	101	277	87	23	6	6	59	93	181	68	101	22	5	22	3103	542	1317	375	667
151	AD head/neck untreated	1068	1014	577	588	424	33	98	56	33	13	11	377	206	397	58	99	689	5	4	92	877	50	312	1020	273	100	10	20	833	459	594	364	191	79	5	37	807	254	150	231	189
176	AD head/neck untreated	715	556	296	487	252	17	136	47	25	27	10	321	127	159	148	71	228	15	5	22	225	161	194	691	210	176	14	23	1157	360	501	365	134	95	26	70	1576	269	904	113	1072
177	AD head/neck untreated	337	433	233	83	55	4	59	2	1	24	13	369	107	157	83	49	280	12	1	42	328	78	190	1064	408	100	14	27	824	217	637	434	201	64	11	25	2817	1173	962	184	1008
180	AD head/neck untreated	515	351	276	174	190	3	102	75	71	8	13	438	94	89	63	24	1070	15	13	28	686	116	260	798	144	86	12	32	1991	1869	243	247	564	95	9	16	961	366	166	374	197
120	DAHND	391	160	125	29	19	5	314	2	8	18	21	732	106	160	171	47	187	54	1	8	65	6	80	248	26	33	1	13	927	161	121	193	27	14	9	3	1444	184	321	67	277
126	DAHND	352	227	201	124	70	3	26	18	49	25	26	255	138	124	64	46	505	11	5	130	332	61	309	1152	282	75	0	21	1380	647	455	402	204	49	11	60	2350	576	495	206	290
133	DAHND	656	393	368	205	90	7	100	17	30	64	28	423	102	97	239	40	303	252	6	98	253	77	133	624	134	69	4	11	1000	351	271	508	150	25	5	57	2783	3219	705	252	992
137	DAHND	585	581	544	439	150	22	48	21	80	80	33	375	137	183	172	50	366	176	8	247	649	116	208	607	173	64	1	13	1311	441	520	373	267	57	8	21	3377	2573	1446	311	1226
147	DAHND	964	623	287	435	182	31	57	36	48	28	22	207	134	53	170	22	53	81	5	100	201	18	211	391	60	27	1	9	272	268	290	245	44	44	1	42	1570	1073	456	105	623
161	DAHND	540	366	187	54	233	3	21	33	31	60	7	339	46	81	59	30	219	0	17	32	354	209	116	626	159	114	0	31	1126	718	288	261	291	114	4	11	796	176	436	465	226
