# Supplementary material for: Dupilumab-associated head and neck dermatitis shows a pronounced type 22 immune signature mediated by oligoclonally expanded T cells
Source: Nat Commun. 2024 Apr 2;15:2839. doi: 10.1038/s41467-024-46540-0 (PMC10987549; doi:10.1038/s41467-024-46540-0)
Supplement: Supplementary file 6 — Supplementary Data 3 [file 41467_2024_46540_MOESM6_ESM.xlsx]

## Sheet: Sheet1
p_val	avg_log2FC	pct.1	pct.2	p_val_adj	cluster	gene
0	4.04476	0.355	0.026	0	T1	IL22
0	3.30391	0.384	0.019	0	T1	IL13
0	3.22386	0.768	0.09	0	T1	CD69
0	3.1777	0.771	0.103	0	T1	CXCR4
0	2.81685	0.74	0.09	0	T1	IL7R
0	2.517	0.932	0.307	0	T1	IL32
0	2.38704	0.725	0.121	0	T1	ALOX5AP
0	2.30679	0.79	0.172	0	T1	PTPRC
0	2.29592	0.597	0.076	0	T1	SAMSN1
0	2.29554	0.818	0.167	0	T1	CD52
0	2.45053	0.791	0.175	0	T2	CD52
0	2.30671	0.904	0.315	0	T2	IL32
0	2.26236	0.646	0.107	0	T2	PTPRCAP
0	2.17621	0.63	0.106	0	T2	CD3E
0	2.17408	0.518	0.104	0	T2	IL7R
0	2.11024	0.695	0.181	0	T2	PTPRC
0	2.10073	0.456	0.089	0	T2	LTB
0	2.02077	0.581	0.132	0	T2	ALOX5AP
0	1.98434	0.538	0.092	0	T2	CD3D
0	1.94433	0.596	0.149	0	T2	CORO1A
0	3.25694	0.98	0.319	0	T3	IL32
0	3.05411	0.496	0.036	0	T3	TNFRSF4
0	3.02741	0.603	0.009	0	T3	FOXP3
0	2.80632	0.624	0.089	0	T3	LTB
0	2.71752	0.578	0.021	0	T3	CD27
0	2.58629	0.461	0.023	0	T3	IL2RA
0	2.5306	0.466	0.018	0	T3	CTLA4
0	2.52284	0.764	0.108	0	T3	CD3E
0	2.45765	0.127	0.017	0	T3	TRBV20-1
0	2.44604	0.698	0.092	0	T3	CD3D
0	2.84158	0.677	0.028	0	T4	CD8A
0	2.75062	0.983	0.321	0	T4	IL32
0	2.63584	0.91	0.18	0	T4	CD52
0	2.62785	0.832	0.133	0	T4	ALOX5AP
0	2.57651	0.829	0.11	0	T4	PTPRCAP
0	2.49472	0.292	0.022	0	T4	GZMB
0	2.37032	0.312	0.034	0	T4	IL22
0	2.35002	0.542	0.021	0	T4	CD8B
0	2.29676	0.724	0.094	0	T4	CD3D
0	2.22558	0.615	0.109	0	T4	CD69
0	4.81125	0.9	0.025	0	T5	CCL5
0	4.12449	0.453	0.022	0	T5	CCL4
0	4.03501	0.744	0.021	0	T5	NKG7
0	3.64425	0.523	0.005	0	T5	GZMK
0	3.39433	0.641	0.022	0	T5	GZMA
0	3.32111	0.28	0.02	0	T5	GNLY
0	3.03965	0.428	0.022	0	T5	GZMB
0	2.69948	0.697	0.091	0	T5	CST7
0	2.64813	0.666	0.124	0	T5	CXCR4
0	2.58226	0.5	0.034	0	T5	CD8A
0	6.82466	0.714	0.006	0	T6	CCL1
0	4.11219	0.594	0.026	0	T6	GZMB
1.04042e-150	3.74728	0.375	0.039	3.80803e-146	T6	IL22
1.27709e-206	3.56381	0.107	0.002	4.67427e-202	T6	CXCL13
0	3.49152	0.589	0.006	0	T6	CRTAM
0	3.35155	0.576	0.019	0	T6	CSF2
0	3.27455	0.393	0.011	0	T6	XCL1
0	3.03769	0.625	0.033	0	T6	IL13
0	2.79455	0.621	0.011	0	T6	TNFRSF9
0	2.65106	0.571	0.029	0	T6	MIR155HG
0	3.17865	0.933	0.232	0	Tpro	STMN1
0	2.7379	0.837	0.239	0	Tpro	HMGB2
0	2.69567	0.7	0.354	0	Tpro	HIST1H4C
0	2.53445	0.888	0.157	0	Tpro	CORO1A
0	2.36844	0.621	0.067	0	Tpro	MKI67
0	2.25911	0.573	0.063	0	Tpro	RRM2
0	2.24044	0.974	0.733	0	Tpro	TUBA1B
0	2.19301	0.823	0.136	0	Tpro	RAC2
0	2.1797	0.827	0.172	0	Tpro	LCP1
0	2.16534	0.946	0.675	0	Tpro	TUBB
0	5.68608	0.819	0.025	0	NK	CCL4
0	5.62642	0.793	0.022	0	NK	GNLY
0	5.06101	0.946	0.027	0	NK	NKG7
0	4.34416	0.871	0.033	0	NK	CCL5
0	4.2506	0.509	0.01	0	NK	XCL1
0	4.09477	0.702	0.025	0	NK	GZMB
0	4.02419	0.515	0.006	0	NK	XCL2
0	3.50378	0.831	0.044	0	NK	CTSW
0	3.44914	0.632	0.021	0	NK	PRF1
0	3.40638	0.751	0.028	0	NK	GZMA
0	5.65576	0.952	0.009	0	ILC	XCL1
0	4.87348	0.974	0.043	0	ILC	CTSW
0	4.84098	0.843	0.005	0	ILC	XCL2
0	4.08932	0.541	0.025	0	ILC	GZMB
0	4.05774	0.624	0.022	0	ILC	GNLY
0	3.78979	0.16	0.006	0	ILC	CCL1
0	3.29183	0.436	0.018	0	ILC	CSF2
0	2.97115	0.61	0.004	0	ILC	SPINK2
0	2.85949	0.747	0.111	0	ILC	TNFRSF18
1.3546e-150	2.6279	0.552	0.188	4.95797e-146	ILC	AREG
0	6.74857	0.163	0.001	0	B	IGKV4-1
0	6.73719	0.669	0.005	0	B	JCHAIN
0	6.13297	0.567	0.009	0	B	IGKC
0	5.93438	0.27	0.002	0	B	IGHG1
0	3.97103	0.128	0.001	0	B	IGHG2
0	3.65919	0.324	0.026	0	B	GZMB
0	3.56102	0.111	0.001	0	B	IGHA1
0	3.51826	0.128	0.001	0	B	IGHG4
0	3.07189	0.52	0.002	0	B	MZB1
5.41793e-113	2.60333	0.411	0.099	1.98301e-108	B	LTB
0	5.88669	0.997	0.039	0	LC	HLA-DQB2
0	4.76673	0.893	0.006	0	LC	FCGBP
0	4.68715	0.92	0.006	0	LC	CD207
0	4.13472	0.882	0.043	0	LC	S100B
0	3.88052	0.828	0.045	0	LC	C15orf48
0	3.87426	0.911	0.026	0	LC	CD1A
0	3.54072	0.991	0.252	0	LC	HLA-DQB1
0	3.50873	0.885	0.047	0	LC	FCER1A
0	3.44638	0.988	0.196	0	LC	HLA-DQA1
9.39979e-263	3.29617	0.997	0.344	3.44042e-258	LC	HLA-DRA
0	4.2025	0.938	0.084	0	DC1	LYZ
0	3.91725	0.521	0.018	0	DC1	IL1B
0	3.71659	0.995	0.325	0	DC1	HLA-DRA
0	3.51026	0.987	0.359	0	DC1	HLA-DRB1
0	3.48058	0.923	0.175	0	DC1	HLA-DQA1
0	3.43164	0.944	0.232	0	DC1	HLA-DQB1
0	3.39983	0.974	0.259	0	DC1	HLA-DPB1
0	3.35062	0.982	0.274	0	DC1	HLA-DPA1
0	3.11477	0.875	0.074	0	DC1	FCER1G
0	3.09024	0.917	0.093	0	DC1	TYROBP
0	4.43296	0.594	0.009	0	DC2	MMP12
0	3.9251	1	0.338	0	DC2	HLA-DRA
0	3.75215	0.994	0.188	0	DC2	HLA-DQA1
0	3.71491	0.949	0.1	0	DC2	LYZ
0	3.68406	0.997	0.245	0	DC2	HLA-DQB1
0	3.60026	0.997	0.272	0	DC2	HLA-DPB1
0	3.58177	0.999	0.371	0	DC2	HLA-DRB1
0	3.57157	0.999	0.287	0	DC2	HLA-DPA1
0	3.41646	0.381	0.021	0	DC2	CCL17
0	3.3694	0.621	0.04	0	DC2	C15orf48
0	4.19496	0.903	0.035	0	DC3	S100B
0	4.1909	0.981	0.079	0	DC3	CPVL
0	4.10747	1	0.288	0	DC3	HLA-DPA1
0	4.0347	0.999	0.272	0	DC3	HLA-DPB1
0	3.7203	1	0.61	0	DC3	CD74
0	3.5272	0.995	0.246	0	DC3	HLA-DQB1
0	3.50756	0.998	0.371	0	DC3	HLA-DRB1
0	3.4284	0.999	0.338	0	DC3	HLA-DRA
0	3.38675	0.99	0.189	0	DC3	HLA-DQA1
0	3.07557	0.868	0.031	0	DC3	IRF8
0	5.2392	0.76	0.012	0	DC4	CCL22
0	5.18076	0.528	0.02	0	DC4	CCL17
0	3.75701	0.918	0.039	0	DC4	LAMP3
0	3.5895	0.949	0.158	0	DC4	BIRC3
0	3.41357	0.875	0.096	0	DC4	CD83
0	3.37816	0.794	0.012	0	DC4	CCR7
0	3.25528	0.984	0.274	0	DC4	HLA-DPB1
0	3.19305	0.879	0.309	0	DC4	FSCN1
0	3.17763	0.737	0.124	0	DC4	MARCKSL1
0	2.97568	0.671	0.024	0	DC4	CD1E
0	3.60245	0.922	0.106	0	DCpro	LYZ
0	3.44177	0.952	0.086	0	DCpro	CPVL
0	3.40285	0.735	0.042	0	DCpro	S100B
0	3.23059	0.998	0.293	0	DCpro	HLA-DPA1
0	3.10877	1	0.613	0	DCpro	CD74
0	3.06802	0.997	0.376	0	DCpro	HLA-DRB1
0	2.98861	0.998	0.343	0	DCpro	HLA-DRA
0	2.88768	0.992	0.251	0	DCpro	HLA-DQB1
0	2.86832	0.997	0.278	0	DCpro	HLA-DPB1
0	2.70497	0.869	0.188	0	DCpro	HLA-DRB5
0	6.72859	0.668	0.046	0	MP	CCL18
0	5.42965	0.965	0.146	0	MP	RNASE1
0	4.50218	0.913	0.033	0	MP	C1QA
0	4.32593	0.886	0.037	0	MP	C1QC
0	4.19154	0.908	0.082	0	MP	F13A1
0	4.13134	0.999	0.857	0	MP	FTL
0	3.96366	0.634	0.016	0	MP	CCL13
0	3.91645	0.812	0.025	0	MP	C1QB
0	3.60507	0.708	0.012	0	MP	FOLR2
0	3.5091	0.784	0.162	0	MP	LGMN
0	3.69278	0.672	0.012	0	MC	TPSAB1
0	2.991	0.396	0.008	0	MC	TPSB2
4.02503e-247	2.73476	0.33	0.069	1.4732e-242	MC	HPGD
0	2.56573	0.339	0.007	0	MC	CTSG
0	2.42754	0.254	0.004	0	MC	CPA3
0	1.34714	0.133	0.008	0	MC	HPGDS
1.60715e-190	1.34013	0.496	0.149	5.88232e-186	MC	S100A7
1.37647e-178	1.24089	0.672	0.261	5.03803e-174	MC	S100A8
0	1.13847	0.118	0.003	0	MC	CMA1
5.20478e-163	1.13188	0.601	0.22	1.905e-158	MC	FABP5
0	4.50065	0.836	0.001	0	NC	NRXN1
1.38136e-131	4.46335	0.93	0.217	5.0559e-127	NC	CRYAB
0	4.17148	0.875	0.038	0	NC	GPM6B
0	3.99925	0.852	0.004	0	NC	CDH19
0	3.98791	0.703	0.002	0	NC	SCN7A
7.32409e-209	3.92002	0.82	0.093	2.68069e-204	NC	MATN2
0	3.89598	0.625	0.002	0	NC	MPZ
0	3.78637	0.781	0.027	0	NC	PLP1
0	3.74614	0.695	0.011	0	NC	PCSK2
0	3.64817	0.719	0.001	0	NC	GFRA3
0	5.95359	0.946	0.036	0	MEL	TYRP1
0	5.66396	0.966	0.021	0	MEL	DCT
0	5.47662	0.906	0.033	0	MEL	PMEL
0	4.3579	0.909	0.016	0	MEL	MLANA
0	4.06575	0.624	0.035	0	MEL	CRABP1
0	3.78667	0.823	0.009	0	MEL	KIT
0	3.58888	0.827	0.005	0	MEL	TYR
0	3.48009	0.81	0.03	0	MEL	GPM6B
0	3.25546	0.777	0.051	0	MEL	MITF
0	3.19562	0.829	0.107	0	MEL	QPCT
0	5.75482	0.985	0.073	0	SMC1	ACTA2
0	5.52532	0.99	0.098	0	SMC1	TAGLN
0	4.93452	0.991	0.217	0	SMC1	MYL9
0	4.79326	0.959	0.095	0	SMC1	TPM2
0	4.59118	0.883	0.027	0	SMC1	MYH11
0	4.39464	0.916	0.028	0	SMC1	MUSTN1
0	3.79325	0.708	0.008	0	SMC1	RERGL
0	3.53261	0.544	0.025	0	SMC1	RGS5
0	3.31639	0.71	0.036	0	SMC1	SORBS2
0	3.24933	0.88	0.206	0	SMC1	TPM1
0	3.67976	0.589	0.037	0	SMC2	RGS5
0	3.50591	0.366	0.011	0	SMC2	CCL26
0	3.42864	0.479	0.074	0	SMC2	CCL19
0	3.39016	0.665	0.219	0	SMC2	CCL2
0	3.15929	0.906	0.121	0	SMC2	TAGLN
0	3.1088	0.638	0.161	0	SMC2	RGS16
0	2.87139	0.771	0.099	0	SMC2	ACTA2
0	2.66573	0.946	0.407	0	SMC2	CALD1
0	2.57074	0.92	0.237	0	SMC2	MYL9
0	2.43	0.54	0.15	0	SMC2	POSTN
0	7.77005	0.976	0.046	0	LEC	CCL21
0	5.51849	0.963	0.015	0	LEC	TFF3
0	4.56586	0.915	0.025	0	LEC	MMRN1
0	3.55038	0.774	0.014	0	LEC	LYVE1
0	3.54471	0.923	0.131	0	LEC	TFPI
0	3.13462	0.878	0.159	0	LEC	PPFIBP1
0	3.09898	0.765	0.041	0	LEC	CAVIN2
0	3.09465	0.935	0.202	0	LEC	GNG11
0	2.85086	0.854	0.089	0	LEC	ECSCR
0	2.83352	0.522	0.037	0	LEC	FABP4
0	4.74588	0.911	0.029	0	BEC1	ACKR1
0	4.4279	0.885	0.046	0	BEC1	CCL14
0	4.07016	0.655	0.019	0	BEC1	SELE
0	3.48729	0.893	0.033	0	BEC1	PLVAP
0	3.34562	0.974	0.184	0	BEC1	SPARCL1
0	3.22653	0.907	0.125	0	BEC1	AQP1
0	3.13652	0.906	0.083	0	BEC1	PECAM1
0	3.11268	0.759	0.034	0	BEC1	VWF
0	2.84708	0.746	0.027	0	BEC1	RAMP3
0	2.67302	0.692	0.051	0	BEC1	MCTP1
0	3.54065	0.784	0.044	0	BEC2	SLC9A3R2
0	3.32349	0.931	0.18	0	BEC2	TM4SF1
0	3.24256	0.902	0.137	0	BEC2	RAMP2
0	3.10695	0.74	0.08	0	BEC2	CLDN5
0	2.9405	0.633	0.033	0	BEC2	IGF2
0	2.92741	0.901	0.15	0	BEC2	A2M
0	2.69063	0.722	0.062	0	BEC2	ICAM2
0	2.61729	0.677	0.086	0	BEC2	MCTP1
0	2.6025	0.664	0.034	0	BEC2	PODXL
0	2.46589	0.746	0.295	0	BEC2	ID1
0	3.76	0.961	0.086	0	BEC3	PLVAP
0	2.83539	0.754	0.125	0	BEC3	RCAN1
0	2.80114	0.962	0.156	0	BEC3	A2M
0	2.79136	0.939	0.186	0	BEC3	TM4SF1
0	2.68982	0.88	0.256	0	BEC3	TSC22D1
0	2.66962	0.908	0.173	0	BEC3	AQP1
0	2.63496	0.907	0.143	0	BEC3	RAMP2
0	2.58221	0.818	0.144	0	BEC3	ENG
0	2.49659	0.744	0.167	0	BEC3	SPRY1
0	2.49336	0.93	0.133	0	BEC3	PECAM1
1.08621e-129	2.93311	0.984	0.236	3.97562e-125	BECpro	STMN1
1.23526e-264	2.87907	0.961	0.091	4.52116e-260	BECpro	PLVAP
4.91508e-213	2.33792	0.729	0.061	1.79897e-208	BECpro	SELE
6.4755e-270	2.32066	0.891	0.075	2.3701e-265	BECpro	RAMP3
1.49033e-145	2.2935	0.961	0.161	5.45477e-141	BECpro	A2M
4.6038e-216	2.27106	0.76	0.07	1.68504e-211	BECpro	CENPF
4.76878e-78	2.16676	0.597	0.107	1.74542e-73	BECpro	TNFRSF6B
4.44328e-157	2.12943	0.946	0.138	1.62628e-152	BECpro	PECAM1
6.68532e-66	2.09202	0.984	0.734	2.44689e-61	BECpro	TUBA1B
8.28355e-152	2.07428	0.643	0.068	3.03186e-147	BECpro	UBE2C
0	3.76487	0.813	0.042	0	P	RGS5
4.11822e-298	3.27493	0.479	0.047	1.50731e-293	P	FABP4
0	2.47518	0.957	0.16	0	P	A2M
9.48886e-260	2.23212	0.991	0.236	3.47302e-255	P	SPARCL1
0	2.21906	0.911	0.128	0	P	TAGLN
6.42126e-295	2.21804	0.534	0.06	2.35024e-290	P	RBP7
1.70128e-267	2.12671	0.979	0.243	6.22685e-263	P	MYL9
0	2.09352	0.825	0.104	0	P	ACTA2
6.38923e-300	2.01226	0.868	0.147	2.33852e-295	P	RAMP2
5.72102e-264	2.00231	0.911	0.19	2.09395e-259	P	TM4SF1
0	3.89125	0.785	0.051	0	FB1	PI16
0	3.88025	0.985	0.293	0	FB1	DCN
0	3.76377	0.923	0.142	0	FB1	FBLN1
0	3.59956	0.916	0.134	0	FB1	MMP2
0	3.5345	0.876	0.153	0	FB1	CLEC3B
0	3.50815	0.76	0.044	0	FB1	CCN5
0	3.50008	0.978	0.233	0	FB1	COL1A2
0	3.4722	0.948	0.226	0	FB1	COL1A1
0	3.45161	0.935	0.274	0	FB1	CFD
0	3.37341	0.766	0.04	0	FB1	MFAP5
0	4.15483	0.965	0.204	0	FB2	APOD
0	3.56106	0.959	0.301	0	FB2	CFD
0	3.31589	0.565	0.06	0	FB2	PLA2G2A
0	3.09659	0.946	0.203	0	FB2	CXCL12
0	3.04988	0.869	0.201	0	FB2	GSN
0	3.02571	0.96	0.268	0	FB2	MGP
0	2.9515	0.896	0.366	0	FB2	APOE
0	2.75332	0.909	0.235	0	FB2	CXCL14
0	2.49848	0.972	0.227	0	FB2	CCDC80
0	2.46452	0.896	0.186	0	FB2	CFH
0	3.75248	0.78	0.101	0	FB3	TNC
0	3.67677	0.598	0.03	0	FB3	COMP
0	3.56733	0.993	0.247	0	FB3	COL6A1
0	3.5465	0.949	0.171	0	FB3	COL6A3
0	3.37381	0.996	0.26	0	FB3	COL6A2
0	3.30027	0.992	0.24	0	FB3	COL3A1
0	3.20156	0.684	0.136	0	FB3	POSTN
0	3.01049	0.993	0.258	0	FB3	COL1A1
0	2.93265	0.604	0.12	0	FB3	PTGDS
0	2.91805	0.815	0.148	0	FB3	APCDD1
0	5.27167	0.834	0.058	0	FB4	CCL19
0	3.76549	0.879	0.115	0	FB4	PTGDS
0	3.29155	0.843	0.109	0	FB4	C3
0	3.04974	0.927	0.371	0	FB4	APOE
0	2.95196	0.888	0.212	0	FB4	CXCL12
0	2.47578	0.954	0.267	0	FB4	C1S
0	2.33581	0.844	0.18	0	FB4	COL6A3
0	2.32671	0.494	0.024	0	FB4	UBD
0	2.18381	0.337	0.05	0	FB4	CXCL1
0	2.14116	0.769	0.158	0	FB4	VCAN
0	2.87028	0.597	0.226	0	FB5	APOD
0	2.72976	0.654	0.147	0	FB5	POSTN
0	2.70958	0.917	0.273	0	FB5	COL1A1
0	2.54568	0.972	0.281	0	FB5	COL1A2
0	2.48381	0.919	0.255	0	FB5	COL3A1
0	2.46148	0.839	0.166	0	FB5	LUM
0	2.44826	0.577	0.034	0	FB5	GPC3
0	2.36312	0.901	0.397	0	FB5	SPARC
0	2.15127	0.695	0.088	0	FB5	MFAP5
0	2.13089	0.813	0.188	0	FB5	MFAP4
0	6.85034	0.534	0.005	0	FB6	COCH
0	4.07504	0.828	0.132	0	FB6	PTGDS
0	3.68399	0.739	0.037	0	FB6	CRABP1
0	3.34842	0.622	0.069	0	FB6	ASPN
0	3.09393	0.556	0.003	0	FB6	TNN
0	2.77969	0.61	0.034	0	FB6	FIBIN
0	2.77622	0.858	0.2	0	FB6	FN1
0	2.71028	0.762	0.135	0	FB6	MXRA5
0	2.66521	0.829	0.237	0	FB6	IGFBP5
0	2.65156	0.819	0.173	0	FB6	LUM
2.04869e-176	3.06622	0.989	0.236	7.49842e-172	FBpro	STMN1
1.63769e-123	3.01145	0.747	0.154	5.99411e-119	FBpro	POSTN
1.7721e-159	2.95047	0.931	0.197	6.48607e-155	FBpro	COL6A3
2.47037e-58	2.75323	0.805	0.356	9.04181e-54	FBpro	HIST1H4C
4.43734e-132	2.70791	0.971	0.271	1.62411e-127	FBpro	COL6A1
5.25003e-132	2.60312	0.977	0.264	1.92156e-127	FBpro	COL3A1
1.87527e-138	2.50223	0.724	0.123	6.86369e-134	FBpro	TNC
7.41858e-125	2.49466	0.994	0.284	2.71527e-120	FBpro	COL6A2
4.55701e-119	2.47485	0.966	0.282	1.66791e-114	FBpro	COL1A1
9.72861e-96	2.47348	1	0.596	3.56077e-91	FBpro	LGALS1
0	8.88364	0.428	0.046	0	SG	DCD
0	7.27884	0.475	0.056	0	SG	MUCL1
0	7.08877	0.515	0.013	0	SG	SCGB2A2
0	5.59323	0.41	0.006	0	SG	SCGB1B2P
0	5.507	0.438	0.005	0	SG	PIP
0	5.07845	0.433	0.007	0	SG	SCGB1D2
0	3.97725	0.749	0.011	0	SG	KRT19
0	3.31277	0.439	0.004	0	SG	AZGP1
0	3.00144	0.682	0.033	0	SG	KRT18
0	2.99335	0.581	0.023	0	SG	KRT7
0	3.77289	0.536	0.049	0	KC1	KRTDAP
0	3.73064	0.264	0.024	0	KC1	KRT2
0	3.6688	0.72	0.09	0	KC1	KRT10
0	3.62287	0.508	0.058	0	KC1	KRT16
0	3.22823	0.559	0.085	0	KC1	KRT6A
0	3.20774	0.729	0.106	0	KC1	KRT1
0	3.19635	0.938	0.156	0	KC1	DMKN
0	3.10492	0.28	0.029	0	KC1	KRT6C
0	2.97356	0.456	0.086	0	KC1	S100A7
0	2.88941	0.844	0.137	0	KC1	PERP
0	1.66228	0.489	0.119	0	KC2	S100A7
0	1.5717	0.614	0.185	0	KC2	FABP5
0	1.50946	0.695	0.222	0	KC2	S100A8
0	1.43951	0.633	0.175	0	KC2	KRT1
0	1.39864	0.298	0.081	0	KC2	KRT17
0	1.36099	0.602	0.234	0	KC2	SPRR1B
0	1.3575	0.6	0.192	0	KC2	LGALS7
0	1.34884	0.723	0.248	0	KC2	LGALS7B
0	1.28258	0.55	0.179	0	KC2	S100A2
0	1.26557	0.659	0.363	0	KC2	SERPINB5
0	3.11829	0.68	0.095	0	KC3	KRT15
0	2.80379	0.95	0.16	0	KC3	COL17A1
0	2.76492	0.869	0.148	0	KC3	KRT5
0	2.75794	0.877	0.164	0	KC3	S100A2
0	2.57175	0.344	0.073	0	KC3	LTF
0	2.27386	0.991	0.291	0	KC3	KRT14
0	2.17271	0.934	0.322	0	KC3	DST
0	2.01542	0.964	0.323	0	KC3	MIR205HG
0	1.68218	0.442	0.112	0	KC3	IGFBP3
0	1.67901	0.697	0.138	0	KC3	ASS1
0	2.02848	0.355	0.047	0	KC4	CHI3L1
0	1.97669	0.177	0.022	0	KC4	SAA1
0	1.69493	0.492	0.135	0	KC4	MGST1
4.25409e-223	1.64166	0.246	0.097	1.55704e-218	KC4	KRT17
0	1.63976	0.57	0.171	0	KC4	DEFB1
0	1.62819	0.854	0.355	0	KC4	MIR205HG
0	1.57975	0.311	0.068	0	KC4	APOC1
0	1.56932	0.359	0.109	0	KC4	GJB6
0	1.49566	0.704	0.293	0	KC4	CALML3
0	1.2966	0.586	0.197	0	KC4	CLDN1
0	2.08179	0.761	0.165	0	KCpro	KRT5
0	2.04747	0.829	0.331	0	KCpro	HIST1H4C
0	1.92526	0.743	0.182	0	KCpro	S100A2
0	1.90183	0.962	0.303	0	KCpro	KRT14
0	1.84364	0.685	0.036	0	KCpro	UBE2C
0	1.76389	0.803	0.126	0	KCpro	PTTG1
0	1.66663	0.68	0.034	0	KCpro	RRM2
0	1.658	0.977	0.587	0	KCpro	H2AFZ
0	1.62409	0.888	0.202	0	KCpro	STMN1
0	1.51638	0.634	0.04	0	KCpro	CENPF
