# Supplementary material for: Dupilumab-associated head and neck dermatitis shows a pronounced type 22 immune signature mediated by oligoclonally expanded T cells
Source: Nat Commun. 2024 Apr 2;15:2839. doi: 10.1038/s41467-024-46540-0 (PMC10987549; doi:10.1038/s41467-024-46540-0)
Supplement: Supplementary file 7 — Supplementary Data 4 [file 41467_2024_46540_MOESM7_ESM.xlsx]

## Sheet: T1
p_val	avg_log2FC	pct.1	pct.2	p_val_adj	cluster	gene		p_val	avg_log2FC	pct.1	pct.2	p_val_adj	cluster	gene		p_val	avg_log2FC	pct.1	pct.2	p_val_adj	cluster	gene		p_val	avg_log2FC	pct.1	pct.2	p_val_adj	cluster	gene
7.75156e-121	1.48838	0.847	0.399	2.83715e-116	HC	NR4A2		5.844e-119	1.44708	0.743	0.453	2.13896e-114	Trunk AD	HSPA1B		1.78609e-132	1.96699	0.427	0.195	6.53725e-128	Head/neck AD	AREG		8.59245e-92	1.38881	0.466	0.268	3.14492e-87	DAHND	IL22
1.52334e-60	1.17503	0.662	0.33	5.57558e-56	HC	FOSB		1.43079e-104	1.24869	0.817	0.605	5.23683e-100	Trunk AD	HSPA1A		3.55503e-57	0.822117	0.254	0.12	1.30118e-52	Head/neck AD	CD7		1.48976e-53	1.32359	0.109	0.025	5.45268e-49	DAHND	FABP5
3.0389e-61	1.14827	0.774	0.485	1.11227e-56	HC	RGCC		1.79348e-34	0.931823	0.168	0.063	6.56432e-30	Trunk AD	GEM		5.95909e-61	0.762759	0.244	0.108	2.18109e-56	Head/neck AD	HLA-DRB5		1.25519e-84	0.889482	0.85	0.735	4.59411e-80	DAHND	AHNAK
4.29786e-62	1.06338	0.583	0.246	1.57306e-57	HC	ZNF331		4.13262e-78	0.929149	0.767	0.578	1.51258e-73	Trunk AD	PRDX1		1.97984e-79	0.719417	0.636	0.433	7.24643e-75	Head/neck AD	RGCC		1.02542e-29	0.7092	0.565	0.492	3.75314e-25	DAHND	MYH9
3.52476e-74	1.05519	0.802	0.407	1.2901e-69	HC	DNAJA1		8.71705e-24	0.817315	0.613	0.507	3.19053e-19	Trunk AD	DNAJB1		4.77815e-72	0.613333	0.664	0.489	1.74885e-67	Head/neck AD	COTL1		2.23597e-40	0.622041	0.244	0.131	8.18388e-36	DAHND	SBSN
1.0326e-76	0.952417	0.961	0.747	3.77943e-72	HC	SLC2A3		3.13609e-26	0.809543	0.347	0.214	1.14784e-21	Trunk AD	TNF		5.83932e-106	0.599983	0.882	0.715	2.13725e-101	Head/neck AD	ZFP36L2		2.25289e-41	0.620821	0.48	0.359	8.24582e-37	DAHND	PDIA3
2.19888e-67	0.95161	0.78	0.394	8.04811e-63	HC	BRD2		6.7351e-39	0.785176	0.568	0.402	2.46512e-34	Trunk AD	MT2A		6.15132e-70	0.586475	0.77	0.619	2.25144e-65	Head/neck AD	NFKBIA		1.6267e-29	0.605141	0.388	0.289	5.95387e-25	DAHND	AHR
3.69002e-75	0.933558	0.572	0.201	1.35058e-70	HC	HIST1H4C		1.45916e-31	0.731914	0.405	0.248	5.34066e-27	Trunk AD	GADD45B		4.47184e-35	0.584776	0.444	0.32	1.63674e-30	Head/neck AD	PHLDA1		3.27589e-41	0.583983	0.247	0.131	1.19901e-36	DAHND	CALML5
3.70448e-59	0.930374	0.947	0.891	1.35588e-54	HC	FTH1		1.63988e-10	0.716009	0.262	0.183	6.00214e-06	Trunk AD	CSF2		6.90671e-60	0.57061	0.485	0.311	2.52793e-55	Head/neck AD	ATP5F1D		7.21681e-32	0.568392	0.387	0.285	2.64143e-27	DAHND	TMEM123
2.28295e-55	0.923653	0.165	0.028	8.35582e-51	HC	CCL5		1.46211e-11	0.711638	0.187	0.119	5.35145e-07	Trunk AD	S100A6		1.52713e-35	0.549371	0.222	0.121	5.58944e-31	Head/neck AD	MZT2A		6.79174e-20	0.554841	0.476	0.414	2.48584e-15	DAHND	IQGAP1
2.21038e-58	0.917513	0.927	0.761	8.09019e-54	HC	CXCR4		8.05326e-68	0.697901	0.829	0.706	2.94757e-63	Trunk AD	ALOX5AP		1.99604e-35	0.534242	0.356	0.239	7.30571e-31	Head/neck AD	ZYX		3.35075e-20	0.553601	0.597	0.549	1.22641e-15	DAHND	LCP1
1.93206e-80	0.88521	0.982	0.844	7.07154e-76	HC	HSPA8		4.3979e-66	0.683295	0.859	0.713	1.60968e-61	Trunk AD	IFITM2		7.32067e-40	0.516406	0.536	0.421	2.67944e-35	Head/neck AD	NOP53		4.29808e-36	0.540168	0.176	0.082	1.57314e-31	DAHND	SPRR1B
2.34771e-71	0.881919	0.413	0.117	8.59284e-67	HC	TUBB2A		2.67329e-28	0.664035	0.267	0.14	9.78452e-24	Trunk AD	TNFRSF4		2.93071e-30	0.498651	0.234	0.137	1.07267e-25	Head/neck AD	C4orf48		3.43169e-18	0.518636	0.21	0.143	1.25603e-13	DAHND	ADAM19
7.63099e-49	0.870957	0.458	0.178	2.79302e-44	HC	LBH		6.87386e-32	0.640013	0.844	0.794	2.5159e-27	Trunk AD	LGALS1		2.53998e-49	0.488549	0.796	0.664	9.29658e-45	Head/neck AD	BTG1		1.40488e-33	0.509901	0.114	0.043	5.142e-29	DAHND	CSTA
7.73864e-46	0.819137	0.532	0.23	2.83242e-41	HC	SLC38A2		5.84907e-17	0.632186	0.262	0.164	2.14082e-12	Trunk AD	KLRB1		7.06089e-21	0.481321	0.228	0.15	2.58436e-16	Head/neck AD	SOCS1		1.50805e-18	0.496348	0.476	0.42	5.51963e-14	DAHND	CALR
4.17544e-61	0.818179	0.933	0.866	1.52825e-56	HC	JUNB		4.5244e-29	0.617311	0.301	0.165	1.65598e-24	Trunk AD	HSPH1		1.04273e-86	0.47076	0.94	0.819	3.8165e-82	Head/neck AD	PFN1		7.69048e-12	0.487518	0.172	0.121	2.81479e-07	DAHND	CCR4
5.44957e-47	0.817712	0.843	0.541	1.9946e-42	HC	DUSP2		8.84318e-37	0.611773	0.462	0.28	3.23669e-32	Trunk AD	ITM2A		4.12654e-27	0.454329	0.32	0.218	1.51035e-22	Head/neck AD	CCDC85B		1.69781e-17	0.482094	0.343	0.271	6.21414e-13	DAHND	BHLHE40
6.72995e-59	0.814603	0.417	0.134	2.46323e-54	HC	TSPYL2		8.94521e-37	0.611664	0.446	0.269	3.27404e-32	Trunk AD	FKBP1A		7.55094e-22	0.453746	0.39	0.304	2.76372e-17	Head/neck AD	LIME1		1.77452e-09	0.477712	0.288	0.245	6.49492e-05	DAHND	PLEC
2.81611e-47	0.806006	0.611	0.288	1.03072e-42	HC	CITED2		3.24454e-55	0.603995	0.827	0.695	1.18754e-50	Trunk AD	EMP3		5.47434e-22	0.453644	0.286	0.198	2.00366e-17	Head/neck AD	JUND		4.2905e-23	0.47648	0.134	0.069	1.57037e-18	DAHND	SERPINB5
2.20996e-45	0.763616	0.509	0.217	8.08867e-41	HC	YPEL5		1.19157e-28	0.602949	0.21	0.098	4.36127e-24	Trunk AD	GZMA		1.1186e-21	0.450003	0.146	0.08	4.09419e-17	Head/neck AD	PTMS		2.97891e-16	0.471886	0.418	0.357	1.09031e-11	DAHND	HNRNPU
6.23786e-46	0.754449	0.511	0.215	2.28312e-41	HC	TNF		6.88079e-24	0.600484	0.471	0.329	2.51844e-19	Trunk AD	TXNIP		1.81536e-26	0.44749	0.335	0.233	6.64441e-22	Head/neck AD	GNB2		1.68259e-15	0.471672	0.366	0.303	6.15845e-11	DAHND	CANX
1.11733e-47	0.740166	0.67	0.324	4.08953e-43	HC	TAGAP		4.24201e-34	0.584898	0.549	0.374	1.55262e-29	Trunk AD	BATF		3.62554e-19	0.444559	0.356	0.272	1.32698e-14	Head/neck AD	GLUD1		5.59809e-09	0.46198	0.366	0.328	0.000204896	DAHND	ACTN4
3.79747e-43	0.734267	0.495	0.206	1.38991e-38	HC	ZC3HAV1		2.11664e-36	0.563758	0.416	0.242	7.74713e-32	Trunk AD	SEC11A		3.35717e-24	0.421228	0.351	0.253	1.22876e-19	Head/neck AD	COX5A		6.68126e-13	0.459206	0.433	0.386	2.44541e-08	DAHND	MSN
8.12859e-21	0.731454	0.13	0.039	2.97514e-16	HC	DCD		1.79509e-39	0.553396	0.744	0.569	6.57021e-35	Trunk AD	UBB		4.41214e-26	0.418382	0.14	0.069	1.61489e-21	Head/neck AD	STUB1		1.00396e-109	0.457625	0.983	0.955	3.67461e-105	DAHND	HLA-B
9.58665e-34	0.730542	0.379	0.159	3.50881e-29	HC	CD55		4.45634e-31	0.537999	0.528	0.36	1.63107e-26	Trunk AD	ATP5MC3		1.79042e-28	0.406602	0.734	0.641	6.5531e-24	Head/neck AD	TSC22D3		4.25089e-11	0.456842	0.248	0.196	1.55587e-06	DAHND	TIPARP
1.08709e-55	0.728123	0.978	0.864	3.97886e-51	HC	H3F3B		1.10774e-62	0.535918	0.936	0.865	4.05443e-58	Trunk AD	MYL6		2.95185e-18	0.399163	0.257	0.182	1.08041e-13	Head/neck AD	METTL9		6.67496e-29	0.45438	0.132	0.06	2.4431e-24	DAHND	CALML3
4.00087e-48	0.722852	0.607	0.27	1.46436e-43	HC	CSRNP1		1.90385e-29	0.535304	0.58	0.426	6.96826e-25	Trunk AD	CAPG		4.49354e-29	0.398325	0.633	0.522	1.64468e-24	Head/neck AD	DUSP2		2.34585e-19	0.448264	0.357	0.281	8.58604e-15	DAHND	STAT3
1.25505e-54	0.70434	0.448	0.155	4.59361e-50	HC	SERTAD1		4.41353e-111	0.533099	0.993	0.986	1.6154e-106	Trunk AD	TMSB4X		3.77198e-22	0.395968	0.328	0.235	1.38058e-17	Head/neck AD	RAC1		8.7711e-16	0.446542	0.206	0.143	3.21031e-11	DAHND	SLC4A7
4.20613e-37	0.698043	0.578	0.288	1.53949e-32	HC	DDX3X		3.46391e-43	0.529664	0.943	0.93	1.26783e-38	Trunk AD	IL32		2.24602e-14	0.38428	0.305	0.24	8.22067e-10	Head/neck AD	XBP1		3.04446e-16	0.440806	0.136	0.081	1.1143e-11	DAHND	APP
1.91743e-34	0.694778	0.69	0.396	7.01797e-30	HC	LTB		2.94056e-63	0.525755	0.958	0.906	1.07627e-58	Trunk AD	SH3BGRL3		2.38529e-15	0.383591	0.23	0.164	8.73039e-11	Head/neck AD	MRPL41		7.49185e-13	0.44071	0.222	0.161	2.74209e-08	DAHND	CST3
6.84431e-34	0.694497	0.837	0.558	2.50509e-29	HC	EZR		9.9994e-44	0.515379	0.891	0.803	3.65988e-39	Trunk AD	S100A11		4.21395e-30	0.382146	0.592	0.491	1.54235e-25	Head/neck AD	YBX1		4.85759e-13	0.431498	0.193	0.139	1.77792e-08	DAHND	EIF4G1
4.64864e-49	0.686482	0.303	0.09	1.70145e-44	HC	VPS37B		1.05984e-27	0.511051	0.527	0.361	3.87913e-23	Trunk AD	SEPTIN7		3.92781e-16	0.379049	0.144	0.088	1.43762e-11	Head/neck AD	FAAP20		8.77898e-26	0.43135	0.525	0.439	3.2132e-21	DAHND	LRRFIP1
6.04199e-42	0.680398	0.336	0.116	2.21143e-37	HC	STMN1		1.15257e-28	0.507378	0.573	0.413	4.21854e-24	Trunk AD	SOD1		3.52048e-20	0.371285	0.113	0.057	1.28853e-15	Head/neck AD	NENF		1.42767e-16	0.430297	0.223	0.153	5.22542e-12	DAHND	IFI27
5.22872e-67	0.666973	0.257	0.053	1.91376e-62	HC	SORL1		3.48004e-28	0.499591	0.211	0.099	1.27373e-23	Trunk AD	MT1E		1.11506e-07	0.371145	0.248	0.204	0.00408121	Head/neck AD	AC020916.1		1.98051e-13	0.42984	0.213	0.152	7.24886e-09	DAHND	CCR6
5.53605e-32	0.665997	0.633	0.347	2.02625e-27	HC	SELENOK		2.61259e-30	0.497366	0.208	0.093	9.56233e-26	Trunk AD	NDFIP2		3.97799e-14	0.368941	0.17	0.114	1.45598e-09	Head/neck AD	TMEM160		6.26738e-07	0.428447	0.417	0.397	0.0229392	DAHND	FLNA
1.17026e-22	0.66461	0.338	0.165	4.28325e-18	HC	NOSIP		1.69548e-27	0.495027	0.852	0.768	6.20561e-23	Trunk AD	HSP90AA1		3.59327e-20	0.365053	0.329	0.24	1.31517e-15	Head/neck AD	ANXA11		3.13902e-12	0.42775	0.404	0.353	1.14891e-07	DAHND	ITK
1.35962e-40	0.662979	0.57	0.26	4.97633e-36	HC	EIF5		6.43542e-25	0.490064	0.572	0.412	2.35543e-20	Trunk AD	H2AFZ		1.97128e-54	0.364652	0.956	0.862	7.21507e-50	Head/neck AD	FTH1		1.76634e-11	0.427514	0.417	0.358	6.46496e-07	DAHND	IL13
2.29156e-33	0.662954	0.438	0.196	8.38735e-29	HC	ATP1A1		9.79011e-22	0.487355	0.422	0.282	3.58328e-17	Trunk AD	CIB1		8.79787e-22	0.363974	0.418	0.324	3.22011e-17	Head/neck AD	GUK1		3.02605e-11	0.424705	0.169	0.122	1.10757e-06	DAHND	STAT1
9.55164e-30	0.661018	0.705	0.408	3.49599e-25	HC	HSPA5		1.14138e-28	0.480098	0.629	0.466	4.17758e-24	Trunk AD	SEC61B		1.05824e-11	0.363715	0.171	0.118	3.87327e-07	Head/neck AD	EGR1		7.86462e-12	0.421591	0.392	0.342	2.87853e-07	DAHND	RNF213
4.39556e-35	0.650894	0.902	0.697	1.60882e-30	HC	BTG1		4.03604e-28	0.47994	0.401	0.243	1.47723e-23	Trunk AD	PSMA2		1.02103e-17	0.362543	0.707	0.624	3.73707e-13	Head/neck AD	DUSP1		1.4538e-12	0.409344	0.345	0.287	5.32105e-08	DAHND	RESF1
4.23146e-27	0.633873	0.752	0.488	1.54876e-22	HC	PTGER4		5.82787e-28	0.477327	0.548	0.38	2.13306e-23	Trunk AD	ARPC5		2.73333e-33	0.359574	0.744	0.649	1.00043e-28	Head/neck AD	PTPRCAP		5.20193e-45	0.408583	0.728	0.604	1.90396e-40	DAHND	ITM2B
6.54333e-31	0.631155	0.566	0.289	2.39493e-26	HC	CD40LG		7.57289e-30	0.472067	0.876	0.8	2.77175e-25	Trunk AD	IFITM1		1.08153e-19	0.358228	0.107	0.053	3.95851e-15	Head/neck AD	CCR10		2.76179e-76	0.40638	0.999	0.995	1.01084e-71	DAHND	MALAT1
7.56588e-45	0.628064	0.843	0.501	2.76919e-40	HC	DNAJB1		1.33152e-22	0.471635	0.481	0.332	4.87348e-18	Trunk AD	OSTF1		2.89505e-30	0.353151	0.681	0.585	1.05962e-25	Head/neck AD	CYBA		6.90672e-13	0.402767	0.267	0.206	2.52793e-08	DAHND	NFKBIZ
2.18541e-32	0.619268	0.91	0.763	7.99882e-28	HC	ZFP36L2		1.85121e-26	0.469033	0.352	0.209	6.77562e-22	Trunk AD	POMP		3.28853e-16	0.353137	0.205	0.139	1.20364e-11	Head/neck AD	MZT2B		1.19547e-08	0.401981	0.102	0.068	0.000437554	DAHND	HOOK2
2.0251e-31	0.614777	0.648	0.348	7.41209e-27	HC	CDKN1B		8.10963e-24	0.466202	0.192	0.093	2.96821e-19	Trunk AD	IL26		2.27638e-10	0.349763	0.187	0.138	8.33176e-06	Head/neck AD	CHCHD10		7.08671e-09	0.392673	0.188	0.145	0.000259381	DAHND	IKZF3
1.13787e-44	0.610896	0.189	0.043	4.16473e-40	HC	KLF2		1.8304e-20	0.465967	0.513	0.384	6.69945e-16	Trunk AD	TIMP1		9.84291e-14	0.349516	0.264	0.198	3.6026e-09	Head/neck AD	DPP7		5.586e-07	0.389596	0.228	0.193	0.0204453	DAHND	MAP4
1.9776e-28	0.607733	0.424	0.196	7.23822e-24	HC	IVNS1ABP		3.80293e-27	0.463539	0.371	0.222	1.39191e-22	Trunk AD	ERH		1.36542e-12	0.335335	0.209	0.152	4.99758e-08	Head/neck AD	TRAPPC5		1.47494e-07	0.387039	0.115	0.082	0.00539841	DAHND	ZEB2
1.48195e-43	0.607313	0.369	0.128	5.4241e-39	HC	RALGAPA1		6.32937e-19	0.459602	0.455	0.324	2.31661e-14	Trunk AD	CKLF		9.68909e-13	0.335305	0.136	0.087	3.5463e-08	Head/neck AD	CHST12		2.66306e-18	0.380804	0.402	0.328	9.74706e-14	DAHND	EIF5A
3.49295e-31	0.597898	0.556	0.281	1.27846e-26	HC	TUBA1A		2.494e-24	0.453255	0.521	0.36	9.12828e-20	Trunk AD	EIF3E		4.52079e-14	0.332881	0.18	0.121	1.65466e-09	Head/neck AD	CLTB		1.75155e-07	0.376782	0.214	0.175	0.00641085	DAHND	ITGAE
7.8558e-29	0.590865	0.676	0.399	2.8753e-24	HC	SRSF7		8.45235e-19	0.449977	0.198	0.106	3.09365e-14	Trunk AD	CYSLTR1		1.35422e-15	0.331581	0.187	0.123	4.95658e-11	Head/neck AD	UQCRFS1		1.77565e-13	0.376561	0.419	0.363	6.49904e-09	DAHND	SF3B1
9.39262e-32	0.585635	0.562	0.288	3.43779e-27	HC	TUBB4B		1.49944e-24	0.44783	0.438	0.287	5.4881e-20	Trunk AD	ARPC4		1.09118e-09	0.323917	0.208	0.159	3.99383e-05	Head/neck AD	PIM3		1.33609e-11	0.374173	0.422	0.375	4.89023e-07	DAHND	CD96
5.73962e-32	0.581746	0.257	0.089	2.10076e-27	HC	SLC20A1		4.3186e-24	0.445688	0.58	0.434	1.58065e-19	Trunk AD	COX8A		9.67728e-12	0.322374	0.131	0.084	3.54198e-07	Head/neck AD	SNX9		3.77141e-09	0.371778	0.42	0.368	0.000138037	DAHND	JUN
1.42855e-32	0.581232	0.365	0.147	5.22863e-28	HC	INSIG1		4.84211e-26	0.444101	0.306	0.169	1.77226e-21	Trunk AD	MRPS6		5.56146e-32	0.31697	0.854	0.787	2.03555e-27	Head/neck AD	LMNA		1.37649e-12	0.370793	0.255	0.196	5.03811e-08	DAHND	PPM1G
1.85054e-48	0.575229	0.24	0.06	6.77317e-44	HC	RNF139		5.39212e-32	0.441642	0.774	0.64	1.97357e-27	Trunk AD	OAZ1		2.55709e-11	0.315709	0.368	0.307	9.35922e-07	Head/neck AD	SERP1		1.17102e-12	0.368717	0.407	0.352	4.28605e-08	DAHND	MBNL1
1.47848e-40	0.572129	0.185	0.044	5.41138e-36	HC	ID3		1.65541e-27	0.44069	0.606	0.452	6.05898e-23	Trunk AD	SUB1		4.37971e-13	0.314479	0.353	0.285	1.60302e-08	Head/neck AD	HMGN1		3.0036e-10	0.368516	0.38	0.335	1.09935e-05	DAHND	ACTR2
1.54125e-26	0.565277	0.578	0.319	5.64114e-22	HC	CDKN1A		2.03053e-15	0.437152	0.188	0.106	7.43196e-11	Trunk AD	TNFSF14		1.00301e-07	0.314462	0.163	0.123	0.00367111	Head/neck AD	CD8B		1.14023e-12	0.367184	0.506	0.457	4.17337e-08	DAHND	TPM4
8.93946e-29	0.561861	0.387	0.172	3.27193e-24	HC	HSPH1		1.20686e-25	0.436724	0.688	0.544	4.41723e-21	Trunk AD	ARL6IP5		2.79339e-11	0.311222	0.16	0.11	1.02241e-06	Head/neck AD	RAB5IF		2.44855e-12	0.364206	0.546	0.506	8.96195e-08	DAHND	NCL
1.37858e-35	0.557284	0.318	0.115	5.04575e-31	HC	RCAN3		1.71566e-19	0.435547	0.389	0.258	6.27948e-15	Trunk AD	LAMTOR4		4.55622e-13	0.311088	0.11	0.064	1.66762e-08	Head/neck AD	BCL3		8.02262e-09	0.360015	0.446	0.413	0.000293636	DAHND	HNRNPA3
9.54748e-30	0.556891	0.692	0.396	3.49447e-25	HC	CD48		1.59294e-23	0.434394	0.478	0.324	5.83031e-19	Trunk AD	TMEM50A		1.92461e-15	0.308818	0.107	0.058	7.04425e-11	Head/neck AD	CFD		6.06697e-10	0.355714	0.19	0.143	2.22057e-05	DAHND	ADAR
4.29583e-22	0.553566	0.169	0.058	1.57232e-17	HC	NCR3		8.96204e-21	0.432976	0.478	0.339	3.2802e-16	Trunk AD	NEDD8		9.0437e-13	0.30434	0.245	0.182	3.31008e-08	Head/neck AD	H2AFV		6.48583e-08	0.354955	0.291	0.253	0.00237388	DAHND	VCP
6.78081e-28	0.549844	0.517	0.26	2.48184e-23	HC	PDE4B		7.9288e-43	0.430757	0.975	0.961	2.90202e-38	Trunk AD	ACTG1		1.7602e-09	0.302833	0.286	0.233	6.44252e-05	Head/neck AD	TNFRSF18		2.85706e-07	0.353545	0.412	0.384	0.0104571	DAHND	AKAP13
2.13426e-40	0.542236	0.336	0.115	7.8116e-36	HC	TC2N		2.0947e-47	0.429933	0.93	0.875	7.66681e-43	Trunk AD	CFL1		1.95937e-38	0.299701	0.711	0.585	7.1715e-34	Head/neck AD	TNFAIP3		1.21741e-07	0.352639	0.357	0.323	0.00445583	DAHND	EMB
7.34469e-30	0.530424	0.503	0.239	2.68823e-25	HC	CCND3		5.12931e-17	0.429421	0.542	0.422	1.87738e-12	Trunk AD	HLA-DRB1		1.64398e-12	0.299189	0.28	0.215	6.01711e-08	Head/neck AD	PRELID1		3.02722e-07	0.352549	0.123	0.091	0.0110799	DAHND	RCBTB2
3.0932e-38	0.529388	0.23	0.066	1.13214e-33	HC	FXYD7		2.67094e-31	0.428714	0.806	0.678	9.7759e-27	Trunk AD	HINT1		1.01322e-14	0.299121	0.103	0.057	3.70847e-10	Head/neck AD	TESC		7.95279e-08	0.352351	0.137	0.101	0.0029108	DAHND	ATL3
1.14613e-21	0.52706	0.556	0.324	4.19496e-17	HC	GLIPR1		4.0969e-23	0.425779	0.331	0.199	1.49951e-18	Trunk AD	SRP9		7.14711e-09	0.297152	0.139	0.099	0.000261591	Head/neck AD	PNPLA2		6.41135e-10	0.351232	0.392	0.346	2.34662e-05	DAHND	SRSF2
1.57065e-28	0.525378	0.401	0.182	5.74872e-24	HC	SBDS		1.0905e-17	0.422935	0.364	0.243	3.99134e-13	Trunk AD	SNX6		8.76287e-08	0.293854	0.181	0.14	0.0032073	Head/neck AD	SSU72		6.32438e-07	0.35089	0.149	0.115	0.0231479	DAHND	CAPRIN1
1.82776e-19	0.517316	0.47	0.259	6.68977e-15	HC	GADD45B		9.77964e-24	0.421609	0.148	0.063	3.57944e-19	Trunk AD	KRT7		3.63508e-15	0.293149	0.479	0.409	1.33047e-10	Head/neck AD	TRIR		2.60241e-07	0.34562	0.645	0.617	0.00952509	DAHND	TNFAIP3
1.23661e-22	0.513988	0.468	0.246	4.52612e-18	HC	TENT5C		8.43922e-21	0.42128	0.843	0.759	3.08884e-16	Trunk AD	HSP90AB1		1.31302e-07	0.292214	0.19	0.15	0.00480577	Head/neck AD	SNX3		2.20496e-10	0.340796	0.135	0.093	8.07038e-06	DAHND	ETS2
1.86508e-36	0.508228	0.287	0.096	6.82636e-32	HC	PER1		5.88889e-22	0.421132	0.66	0.526	2.15539e-17	Trunk AD	TXN		1.27655e-09	0.290041	0.133	0.092	4.67229e-05	Head/neck AD	YWHAH		2.20664e-08	0.339667	0.363	0.324	0.000807651	DAHND	IDS
1.15029e-37	0.504914	0.202	0.055	4.21016e-33	HC	ANKRD37		2.65301e-19	0.419155	0.433	0.302	9.7103e-15	Trunk AD	WDR83OS		4.92753e-10	0.288549	0.131	0.088	1.80353e-05	Head/neck AD	RELB		1.1172e-06	0.338013	0.288	0.253	0.0408905	DAHND	WIPF1
7.18979e-30	0.503942	0.821	0.522	2.63154e-25	HC	RSRP1		6.2037e-09	0.416858	0.455	0.37	0.000227061	Trunk AD	NEAT1		1.41671e-09	0.284199	0.19	0.142	5.18532e-05	Head/neck AD	GADD45GIP1		1.04892e-07	0.337794	0.45	0.425	0.00383914	DAHND	NIBAN1
5.04313e-27	0.503461	0.395	0.177	1.84583e-22	HC	CHD2		4.87061e-21	0.40497	0.468	0.324	1.78269e-16	Trunk AD	ATP6V0E1		4.90033e-11	0.280156	0.343	0.281	1.79357e-06	Head/neck AD	NDFIP1		5.61095e-07	0.33593	0.257	0.219	0.0205366	DAHND	MACF1
2.88236e-19	0.494629	0.505	0.285	1.05497e-14	HC	HERPUD1		3.70507e-13	0.404823	0.601	0.515	1.35609e-08	Trunk AD	LGALS3		9.70934e-14	0.278985	0.525	0.463	3.55372e-09	Head/neck AD	EIF3F		6.53501e-10	0.335366	0.153	0.108	2.39188e-05	DAHND	JUP
1.82105e-22	0.490737	0.635	0.376	6.66521e-18	HC	FUS		1.65529e-17	0.403564	0.374	0.254	6.05854e-13	Trunk AD	ATP5F1C		9.03991e-10	0.271335	0.392	0.338	3.3087e-05	Head/neck AD	ATP6V0C		8.41133e-07	0.330474	0.168	0.134	0.0307863	DAHND	CLTC
7.30472e-27	0.488522	0.391	0.177	2.6736e-22	HC	GTF2B		1.50338e-25	0.403162	0.248	0.128	5.50252e-21	Trunk AD	PSMA4		1.06372e-29	0.269331	0.942	0.896	3.89332e-25	Head/neck AD	CRIP1		4.90358e-19	0.330061	0.792	0.737	1.79476e-14	DAHND	SLC2A3
8.86916e-32	0.486909	0.151	0.038	3.2462e-27	HC	NKRF		1.64036e-18	0.401742	0.542	0.414	6.0039e-14	Trunk AD	SPCS1		4.80877e-15	0.269305	0.796	0.754	1.76006e-10	Head/neck AD	CD69		4.55219e-07	0.32854	0.423	0.394	0.0166615	DAHND	SPOCK2
1.00247e-23	0.48529	0.328	0.147	3.66915e-19	HC	PNP		4.06145e-46	0.399613	0.939	0.906	1.48653e-41	Trunk AD	PPIA		2.93782e-09	0.267909	0.117	0.079	0.000107527	Head/neck AD	NT5C		2.21483e-11	0.328399	0.221	0.165	8.10651e-07	DAHND	PIM1
4.82697e-29	0.479611	0.422	0.188	1.76672e-24	HC	SMCHD1		7.76967e-22	0.398854	0.398	0.257	2.84378e-17	Trunk AD	TNFSF10		2.58489e-10	0.265707	0.126	0.083	9.46096e-06	Head/neck AD	CHST11		3.33174e-33	0.32729	0.739	0.618	1.21945e-28	DAHND	NFKBIA
4.185e-27	0.478502	0.481	0.232	1.53175e-22	HC	MAP1LC3B		6.66309e-20	0.398602	0.686	0.575	2.43876e-15	Trunk AD	RNASEK		5.53745e-18	0.265251	0.819	0.75	2.02676e-13	Head/neck AD	FTL		1.02912e-06	0.32635	0.171	0.135	0.0376666	DAHND	CASP8
8.59411e-26	0.478368	0.367	0.164	3.14553e-21	HC	SOCS1		1.09224e-19	0.397622	0.639	0.509	3.99771e-15	Trunk AD	DYNLL1		2.02784e-08	0.265171	0.243	0.196	0.000742209	Head/neck AD	ARF6		5.99818e-10	0.325408	0.432	0.391	2.19539e-05	DAHND	EIF4G2
4.6444e-18	0.477086	0.725	0.502	1.6999e-13	HC	MCL1		2.63521e-12	0.397582	0.128	0.068	9.64513e-08	Trunk AD	IL17RB		9.5359e-08	0.262088	0.217	0.174	0.00349023	Head/neck AD	C1QBP		1.25326e-10	0.322498	0.13	0.087	4.58705e-06	DAHND	SPPL2A
1.25375e-18	0.476901	0.352	0.179	4.58884e-14	HC	PPP1R10		1.71421e-15	0.397139	0.11	0.051	6.27418e-11	Trunk AD	SELL		1.67616e-07	0.261467	0.145	0.108	0.00613492	Head/neck AD	MPG		2.03195e-15	0.317605	0.279	0.205	7.43715e-11	DAHND	PRELID1
4.41105e-33	0.476724	0.238	0.076	1.61449e-28	HC	SNHG7		1.83002e-21	0.396903	0.468	0.318	6.69804e-17	Trunk AD	SELENOW		6.48384e-07	0.257548	0.225	0.186	0.0237315	Head/neck AD	CORO1B		5.71543e-08	0.314269	0.122	0.087	0.00209191	DAHND	PTPN13
2.41613e-24	0.475515	0.454	0.226	8.84329e-20	HC	SDCBP		3.59864e-21	0.396662	0.167	0.079	1.31714e-16	Trunk AD	MIR4435-2HG		9.41574e-09	0.255804	0.134	0.094	0.000344625	Head/neck AD	CMTM3		1.39976e-09	0.312532	0.35	0.3	5.12327e-05	DAHND	JAK1
2.32343e-22	0.472957	0.163	0.054	8.50398e-18	HC	PLAUR		3.30832e-19	0.396267	0.417	0.286	1.21088e-14	Trunk AD	RBX1		1.14351e-09	0.253987	0.13	0.087	4.18537e-05	Head/neck AD	FBXO32		4.8299e-11	0.311411	0.307	0.249	1.76779e-06	DAHND	KDSR
4.0455e-39	0.471041	0.204	0.053	1.48069e-34	HC	MGAT4A		4.44091e-24	0.396252	0.282	0.153	1.62542e-19	Trunk AD	CAPZA2		7.56375e-08	0.253115	0.262	0.215	0.00276841	Head/neck AD	CST7		2.18728e-08	0.295634	0.77	0.76	0.000800565	DAHND	EEF2
3.12277e-51	0.468844	0.116	0.015	1.14297e-46	HC	LRATD2		8.87195e-13	0.39612	0.213	0.134	3.24722e-08	Trunk AD	TRBC1		4.44539e-07	0.253108	0.144	0.108	0.0162706	Head/neck AD	FMNL1		3.87615e-46	0.292364	0.99	0.979	1.41871e-41	DAHND	VIM
2.07524e-21	0.467812	0.629	0.374	7.59558e-17	HC	ZFAS1		3.55157e-21	0.39601	0.405	0.265	1.29991e-16	Trunk AD	NDUFC2		2.12386e-07	0.251721	0.19	0.15	0.00777353	Head/neck AD	PGLS		7.35561e-07	0.292063	0.319	0.281	0.0269223	DAHND	TAPBP
4.28212e-20	0.467251	0.674	0.445	1.5673e-15	HC	IER2		2.5306e-129	0.395941	1	0.999	9.26225e-125	Trunk AD	B2M		3.88035e-20	0.2503	0.762	0.682	1.42025e-15	Head/neck AD	PPDPF		1.6124e-12	0.290943	0.616	0.565	5.90156e-08	DAHND	BTG2
2.95829e-34	0.465926	0.974	0.923	1.08277e-29	HC	UBC		1.45511e-19	0.395514	0.681	0.574	5.32584e-15	Trunk AD	SRP14		2.50926e-09	-0.25065	0.108	0.158	9.18416e-05	Head/neck AD	KIF2A		9.21506e-07	0.288452	0.121	0.089	0.033728	DAHND	RFTN1
6.15419e-21	0.461754	0.454	0.237	2.25249e-16	HC	IL10RA		1.93394e-24	0.39386	0.733	0.613	7.07843e-20	Trunk AD	RHOA		1.30517e-08	-0.251632	0.229	0.291	0.000477705	Head/neck AD	VCP		6.82564e-07	0.286232	0.137	0.103	0.0249825	DAHND	ZNF267
3.57491e-21	0.456272	0.283	0.124	1.30845e-16	HC	IL6ST		8.38749e-25	0.39251	0.762	0.665	3.0699e-20	Trunk AD	MYL12B		4.56492e-09	-0.252067	0.185	0.246	0.000167081	Head/neck AD	ZC3HAV1		3.27888e-07	0.284467	0.174	0.136	0.012001	DAHND	TYMP
2.27668e-18	0.455398	0.998	0.997	8.33288e-14	HC	MALAT1		1.62873e-18	0.392439	0.497	0.359	5.96133e-14	Trunk AD	NDUFA11		3.85398e-08	-0.252182	0.153	0.205	0.0014106	Head/neck AD	DDX6		5.28057e-08	0.283967	0.172	0.132	0.00193274	DAHND	CCSER2
9.81699e-23	0.453863	0.417	0.205	3.59311e-18	HC	TIPARP		2.70236e-17	0.392395	0.565	0.447	9.8909e-13	Trunk AD	GMFG		2.89822e-07	-0.252763	0.09	0.128	0.0106078	Head/neck AD	CLIP1		3.33649e-07	0.283625	0.405	0.363	0.0122119	DAHND	MYADM
3.25453e-29	0.45085	0.165	0.046	1.19119e-24	HC	DDIT3		9.34424e-26	0.387347	0.767	0.651	3.42008e-21	Trunk AD	ATP5MC2		1.16485e-07	-0.252923	0.087	0.127	0.00426346	Head/neck AD	ETNK1		1.15098e-06	0.282228	0.152	0.117	0.0421271	DAHND	HPGD
2.46818e-23	0.449839	0.293	0.125	9.03378e-19	HC	DNAJB9		2.54148e-20	0.387282	0.639	0.496	9.30208e-16	Trunk AD	SKP1		2.87589e-07	-0.253294	0.408	0.466	0.010526	Head/neck AD	HNRNPK		2.04913e-13	0.281993	0.734	0.715	7.50002e-09	DAHND	HNRNPA2B1
5.16149e-25	0.449724	0.328	0.14	1.88916e-20	HC	DHX36		2.39567e-13	0.386934	0.363	0.26	8.7684e-09	Trunk AD	HSPD1		2.4009e-09	-0.25341	0.195	0.255	8.78752e-05	Head/neck AD	SRPRA		1.08277e-07	0.281922	0.196	0.153	0.00396305	DAHND	DSG1
9.16613e-34	0.446159	0.13	0.028	3.3549e-29	HC	ARL4D		6.72335e-20	0.385682	0.308	0.187	2.46081e-15	Trunk AD	NOP10		1.3559e-06	-0.253573	0.093	0.129	0.0496274	Head/neck AD	ATL3		1.25862e-07	0.281658	0.124	0.09	0.00460667	DAHND	CHRAC1
5.20043e-24	0.442484	0.878	0.644	1.90341e-19	HC	ITM2B		4.1871e-19	0.385417	0.252	0.146	1.53252e-14	Trunk AD	PHPT1		3.33702e-07	-0.254724	0.098	0.137	0.0122138	Head/neck AD	SMARCA5		5.6249e-09	0.275649	0.495	0.456	0.000205877	DAHND	NR3C1
3.94575e-29	0.442429	0.202	0.064	1.44418e-24	HC	ODC1		2.8631e-16	0.383548	0.472	0.343	1.04792e-11	Trunk AD	CLDND1		7.25319e-11	-0.256061	0.238	0.312	2.65474e-06	Head/neck AD	CSDE1		9.84116e-09	0.272937	0.341	0.29	0.000360196	DAHND	MBP
2.7109e-40	0.439679	0.185	0.044	9.92218e-36	HC	BCL2		1.08796e-14	0.383279	0.456	0.336	3.98205e-10	Trunk AD	NBAS		1.96027e-09	-0.256368	0.228	0.292	7.17478e-05	Head/neck AD	CAPZA1		1.2787e-09	0.271901	0.491	0.437	4.68015e-05	DAHND	RGS1
3.375e-14	0.438209	0.308	0.17	1.23528e-09	HC	CCR6		6.9733e-15	0.383129	0.416	0.299	2.5523e-10	Trunk AD	HSPE1		4.30791e-09	-0.256472	0.104	0.152	0.000157674	Head/neck AD	HSPA4		7.35867e-38	0.250372	0.895	0.834	2.69335e-33	DAHND	PFN1
2.5334e-18	0.435513	0.312	0.152	9.27251e-14	HC	SIT1		1.04983e-23	0.381525	0.192	0.092	3.84249e-19	Trunk AD	EGLN3		1.15773e-07	-0.257237	0.166	0.217	0.00423741	Head/neck AD	BCLAF1		7.79888e-10	-0.250531	0.154	0.209	2.85447e-05	DAHND	CRIP2
8.03045e-25	0.426429	0.389	0.18	2.93922e-20	HC	CDC42EP3		2.10235e-13	0.381451	0.301	0.203	7.69482e-09	Trunk AD	PTPN7		1.25066e-06	-0.257278	0.123	0.163	0.0457755	Head/neck AD	CLTC		6.23042e-08	-0.250552	0.136	0.181	0.00228039	DAHND	MIIP
1.10711e-31	0.425939	0.324	0.122	4.05214e-27	HC	EIF4A3		3.69493e-17	0.381143	0.429	0.303	1.35238e-12	Trunk AD	PSMB3		2.11105e-09	-0.258908	0.258	0.327	7.72664e-05	Head/neck AD	RAP1B		8.18784e-21	-0.254269	0.656	0.752	2.99683e-16	DAHND	H3F3A
3.01617e-20	0.425413	0.821	0.58	1.10395e-15	HC	UBB		4.50285e-15	0.380544	0.334	0.229	1.64809e-10	Trunk AD	MRPS21		2.47465e-10	-0.259567	0.059	0.102	9.05747e-06	Head/neck AD	RAB3GAP1		2.4666e-14	-0.254555	0.314	0.405	9.028e-10	DAHND	SELENOK
7.4925e-31	0.422112	0.171	0.047	2.74233e-26	HC	RASGEF1B		9.44804e-24	0.380234	0.776	0.655	3.45808e-19	Trunk AD	HMGB1		5.52426e-08	-0.261112	0.157	0.209	0.00202194	Head/neck AD	CHD2		5.74052e-16	-0.255109	0.319	0.413	2.10109e-11	DAHND	CUTA
8.92096e-22	0.41961	0.324	0.145	3.26516e-17	HC	INPP4B		1.29975e-25	0.379716	0.868	0.776	4.75722e-21	Trunk AD	PTPRC		1.875e-09	-0.261319	0.198	0.261	6.86267e-05	Head/neck AD	CD164		2.36084e-07	-0.256031	0.206	0.257	0.00864093	DAHND	TNF
1.82194e-10	0.414424	0.108	0.044	6.66849e-06	HC	MGP		1.43253e-19	0.379478	0.322	0.201	5.24322e-15	Trunk AD	SCP2		6.35965e-12	-0.264107	0.127	0.189	2.3277e-07	Head/neck AD	CACYBP		1.68588e-25	-0.256518	0.879	0.941	6.17048e-21	DAHND	SH3BGRL3
9.0625e-20	0.41391	0.43	0.223	3.31697e-15	HC	SMDT1		2.35102e-20	0.379371	0.288	0.169	8.60496e-16	Trunk AD	BANF1		2.64709e-09	-0.264854	0.099	0.147	9.68863e-05	Head/neck AD	TRIM22		3.82984e-28	-0.256581	0.801	0.872	1.40176e-23	DAHND	S100A4
1.51921e-23	0.412927	0.226	0.085	5.56047e-19	HC	MPZL3		1.64435e-16	0.378987	0.425	0.299	6.01847e-12	Trunk AD	ARL6IP1		2.82419e-07	-0.265403	0.105	0.146	0.0103368	Head/neck AD	ARHGEF6		5.93342e-10	-0.259911	0.11	0.158	2.17169e-05	DAHND	LINC00892
7.34463e-21	0.412592	0.389	0.192	2.68821e-16	HC	SLC3A2		4.13028e-19	0.378332	0.526	0.388	1.51172e-14	Trunk AD	DAZAP2		6.60944e-07	-0.267225	0.204	0.253	0.0241912	Head/neck AD	MACF1		4.79555e-27	-0.259954	0.703	0.822	1.75522e-22	DAHND	PFDN5
2.64583e-19	0.405673	0.212	0.086	9.68401e-15	HC	LEF1		1.59368e-21	0.375178	0.677	0.553	5.83303e-17	Trunk AD	PKM		5.18987e-08	-0.270213	0.187	0.241	0.00189955	Head/neck AD	MOB1A		6.06125e-09	-0.260952	0.41	0.462	0.000221848	DAHND	S100A10
5.84075e-20	0.405107	0.24	0.101	2.13777e-15	HC	NR4A3		1.08951e-16	0.373987	0.422	0.299	3.98772e-12	Trunk AD	SEC61G		7.28694e-08	-0.270663	0.073	0.111	0.00266709	Head/neck AD	SERPINB5		7.16423e-17	-0.262009	0.458	0.558	2.62218e-12	DAHND	SNHG29
5.97079e-17	0.404143	0.248	0.113	2.18537e-12	HC	KMT2C		5.07663e-17	0.368906	0.182	0.097	1.8581e-12	Trunk AD	TIGIT		7.01834e-13	-0.272037	0.339	0.429	2.56878e-08	Head/neck AD	TUBB		1.71652e-16	-0.264905	0.273	0.365	6.28263e-12	DAHND	GPSM3
2.18445e-24	0.403916	0.179	0.058	7.9953e-20	HC	MARCKSL1		2.78593e-28	0.367939	0.963	0.937	1.01968e-23	Trunk AD	GAPDH		2.57954e-08	-0.272805	0.13	0.179	0.000944138	Head/neck AD	VPS13C		4.31782e-23	-0.265275	0.573	0.705	1.58036e-18	DAHND	COX7C
2.04632e-19	0.403841	0.367	0.182	7.48974e-15	HC	TMX4		9.35102e-19	0.366967	0.405	0.273	3.42257e-14	Trunk AD	RAB11A		7.44789e-07	-0.272838	0.093	0.129	0.02726	Head/neck AD	TMEM30A		5.37565e-22	-0.265429	0.597	0.709	1.96754e-17	DAHND	OAZ1
4.88299e-18	0.401176	0.666	0.421	1.78722e-13	HC	H2AFZ		1.04181e-25	0.365521	0.882	0.815	3.81314e-21	Trunk AD	MYL12A		8.48516e-11	-0.273337	0.336	0.413	3.10565e-06	Head/neck AD	SEPTIN7		1.98813e-10	-0.267665	0.235	0.301	7.27677e-06	DAHND	GADD45B
6.92395e-25	0.401103	0.136	0.037	2.53424e-20	HC	DIPK2A		6.75245e-14	0.363893	0.428	0.311	2.47146e-09	Trunk AD	CTSC		3.51639e-10	-0.27534	0.161	0.222	1.28703e-05	Head/neck AD	CCND2		2.94116e-22	-0.269809	0.638	0.743	1.07649e-17	DAHND	HINT1
8.50595e-25	0.399534	0.189	0.063	3.11326e-20	HC	MDFIC		4.67764e-17	0.363866	0.282	0.175	1.71206e-12	Trunk AD	CDC123		1.47755e-11	-0.275877	0.248	0.324	5.40799e-07	Head/neck AD	XRCC5		2.11703e-23	-0.271537	0.606	0.718	7.74856e-19	DAHND	ATP5MC2
6.62055e-27	0.398411	0.949	0.867	2.42319e-22	HC	EIF1		3.36168e-17	0.363014	0.302	0.19	1.23041e-12	Trunk AD	LAPTM4A		3.88616e-09	-0.276563	0.157	0.213	0.000142237	Head/neck AD	LUC7L2		5.70165e-19	-0.271549	0.423	0.529	2.08686e-14	DAHND	NDUFA13
6.08705e-14	0.397169	0.513	0.318	2.22792e-09	HC	TUBA4A		7.36721e-21	0.362781	0.671	0.535	2.69647e-16	Trunk AD	SUMO2		2.94201e-09	-0.277055	0.08	0.123	0.000107681	Head/neck AD	SMC1A		2.60182e-14	-0.272311	0.233	0.312	9.52293e-10	DAHND	LAMTOR4
1.08477e-27	0.396185	0.324	0.131	3.97038e-23	HC	AMD1		3.79576e-13	0.361644	0.244	0.157	1.38928e-08	Trunk AD	HMGN3		5.2011e-11	-0.278028	0.293	0.37	1.90366e-06	Head/neck AD	RBM25		2.79932e-17	-0.274691	0.487	0.596	1.02458e-12	DAHND	HCST
4.2172e-20	0.396114	0.58	0.335	1.54354e-15	HC	SNHG6		9.21928e-16	0.359056	0.359	0.244	3.37435e-11	Trunk AD	PSMB6		1.1615e-07	-0.27982	0.349	0.413	0.00425121	Head/neck AD	JUN		3.36998e-20	-0.275833	0.413	0.528	1.23345e-15	DAHND	NDUFA4
2.11117e-19	0.395358	0.236	0.099	7.72709e-15	HC	RIPOR2		6.74522e-20	0.358569	0.286	0.168	2.46882e-15	Trunk AD	SUMO1		4.92785e-14	-0.285363	0.523	0.598	1.80364e-09	Head/neck AD	PKM		1.52787e-24	-0.277543	0.169	0.271	5.59215e-20	DAHND	HLA-DQB1
2.80247e-17	0.395211	0.261	0.121	1.02573e-12	HC	HBP1		8.0311e-18	0.358031	0.633	0.506	2.93946e-13	Trunk AD	RAN		6.53891e-08	-0.28708	0.16	0.21	0.00239331	Head/neck AD	ITGAE		2.99883e-20	-0.282558	0.536	0.642	1.0976e-15	DAHND	UBB
3.01529e-10	0.39313	0.11	0.046	1.10363e-05	HC	SPARC		3.27613e-13	0.357246	0.342	0.238	1.19909e-08	Trunk AD	TNFAIP8		2.16896e-10	-0.287528	0.41	0.48	7.93861e-06	Head/neck AD	EML4		3.7986e-31	-0.285211	0.762	0.861	1.39033e-26	DAHND	CD52
2.62456e-23	0.391455	0.236	0.09	9.60616e-19	HC	SEMA4D		2.09632e-17	0.356273	0.298	0.185	7.67273e-13	Trunk AD	LAMTOR5		6.1392e-08	-0.288114	0.123	0.168	0.00224701	Head/neck AD	ANTXR2		2.21345e-19	-0.288747	0.358	0.463	8.10145e-15	DAHND	GAS5
4.96494e-24	0.38819	0.367	0.166	1.81722e-19	HC	FGFR1OP2		1.02158e-28	0.356185	0.897	0.823	3.7391e-24	Trunk AD	FXYD5		1.74916e-10	-0.288524	0.121	0.176	6.4021e-06	Head/neck AD	MATR3.1		3.07063e-17	-0.288897	0.395	0.492	1.12388e-12	DAHND	CAPG
2.1683e-19	0.387184	0.35	0.171	7.93618e-15	HC	ZFAND5		9.63025e-32	0.356032	0.933	0.86	3.52477e-27	Trunk AD	H3F3B		2.19864e-08	-0.293858	0.141	0.191	0.000804723	Head/neck AD	LNPEP		1.73156e-15	-0.289793	0.294	0.383	6.3377e-11	DAHND	CKLF
1.05145e-14	0.384466	0.448	0.263	3.84842e-10	HC	HSPD1		4.47338e-17	0.355876	0.417	0.288	1.6373e-12	Trunk AD	PSMB1		3.47736e-10	-0.295037	0.087	0.135	1.27275e-05	Head/neck AD	XRN1		6.21694e-25	-0.293939	0.658	0.759	2.27546e-20	DAHND	EMP3
3.16614e-16	0.384377	0.128	0.044	1.15884e-11	HC	RTKN2		7.51402e-16	0.354136	0.463	0.334	2.75021e-11	Trunk AD	UQCRH		8.35145e-11	-0.297399	0.422	0.494	3.05671e-06	Head/neck AD	CAP1		6.75739e-20	-0.305387	0.243	0.343	2.47327e-15	DAHND	HERPUD1
2.36659e-28	0.384037	0.143	0.037	8.66195e-24	HC	JADE1		9.94256e-19	0.354069	0.618	0.498	3.63908e-14	Trunk AD	ARPC1B		1.28965e-06	-0.297463	0.171	0.215	0.0472026	Head/neck AD	ARHGAP30		1.03196e-17	-0.305803	0.13	0.204	3.77708e-13	DAHND	SPSB3
9.20132e-20	0.38361	0.293	0.133	3.36777e-15	HC	HNRNPAB		3.86674e-13	0.352906	0.12	0.061	1.41527e-08	Trunk AD	PDE7B		4.39161e-10	-0.299552	0.38	0.453	1.60737e-05	Head/neck AD	HNRNPA3		1.43825e-15	-0.307664	0.219	0.301	5.26412e-11	DAHND	PCED1B-AS1
1.70669e-13	0.38357	0.54	0.34	6.24666e-09	HC	SQSTM1		1.56596e-18	0.351611	0.126	0.056	5.73159e-14	Trunk AD	LY96		4.21605e-07	-0.299648	0.269	0.32	0.0154312	Head/neck AD	BHLHE40		2.70707e-16	-0.31876	0.119	0.186	9.90815e-12	DAHND	BAX
1.12241e-23	0.383385	0.236	0.089	4.10812e-19	HC	CRTAP		1.18559e-19	0.350902	0.755	0.649	4.33938e-15	Trunk AD	TPM3		2.01883e-09	-0.303244	0.31	0.378	7.38911e-05	Head/neck AD	ACTR2		7.75472e-25	-0.321151	0.532	0.645	2.83831e-20	DAHND	PNRC1
4.34888e-19	0.382626	0.265	0.118	1.59173e-14	HC	SLF1		1.08992e-20	0.350317	0.187	0.093	3.9892e-16	Trunk AD	NME1		1.51023e-10	-0.303583	0.404	0.476	5.52759e-06	Head/neck AD	ACTR3		3.55886e-20	-0.321557	0.181	0.27	1.30258e-15	DAHND	CST7
5.53196e-22	0.38195	0.161	0.053	2.02475e-17	HC	ABHD5		6.66501e-18	0.350059	0.578	0.442	2.43946e-13	Trunk AD	COX7A2		2.08879e-13	-0.305426	0.512	0.588	7.64518e-09	Head/neck AD	IL2RG		1.04446e-12	-0.325053	0.565	0.638	3.82282e-08	DAHND	PRDX1
9.14042e-18	0.38192	0.159	0.059	3.34549e-13	HC	CEMIP2		4.68467e-12	0.348616	0.253	0.166	1.71463e-07	Trunk AD	IFITM3		1.82678e-12	-0.306522	0.264	0.342	6.68621e-08	Head/neck AD	STAT3		3.52983e-22	-0.325147	0.399	0.509	1.29195e-17	DAHND	NOP53
5.44329e-15	0.380884	0.802	0.573	1.9923e-10	HC	BTG2		5.38568e-14	0.347058	0.182	0.105	1.97121e-09	Trunk AD	TMEM167A		1.16847e-11	-0.30709	0.526	0.603	4.27672e-07	Head/neck AD	EZR		1.21102e-33	-0.3278	0.832	0.902	4.43245e-29	DAHND	H3F3B
1.87702e-16	0.371754	0.776	0.567	6.87009e-12	HC	TOMM7		5.57471e-22	0.345889	0.823	0.733	2.0404e-17	Trunk AD	CLIC1		1.48559e-07	-0.307802	0.098	0.138	0.00543742	Head/neck AD	CEP350		5.50105e-13	-0.327858	0.266	0.342	2.01344e-08	DAHND	CITED2
1.10855e-32	0.370597	0.11	0.021	4.05741e-28	HC	ZNF296		1.05108e-32	0.345713	0.968	0.952	3.84707e-28	Trunk AD	TMSB10		2.48866e-14	-0.307851	0.401	0.491	9.10876e-10	Head/neck AD	IER2		3.29379e-18	-0.330132	0.741	0.794	1.20556e-13	DAHND	CXCR4
2.9769e-19	0.370338	0.925	0.763	1.08957e-14	HC	FTL		2.26087e-10	0.345556	0.315	0.23	8.27501e-06	Trunk AD	CD9		1.41012e-11	-0.310671	0.211	0.282	5.16119e-07	Head/neck AD	SERINC1		1.71639e-23	-0.333307	0.755	0.838	6.28215e-19	DAHND	LGALS1
3.56852e-21	0.37025	0.216	0.083	1.30612e-16	HC	IFRD1		5.61028e-18	0.344782	0.232	0.132	2.05342e-13	Trunk AD	ESD		3.9902e-08	-0.311112	0.132	0.18	0.00146045	Head/neck AD	IKZF3		2.37385e-19	-0.337086	0.38	0.481	8.68852e-15	DAHND	SOD1
1.03117e-29	0.369026	0.122	0.027	3.7742e-25	HC	PSTPIP2		3.2875e-18	0.342282	0.378	0.25	1.20326e-13	Trunk AD	SF3B5		5.08266e-13	-0.312734	0.369	0.451	1.86031e-08	Head/neck AD	PRRC2C		9.80651e-22	-0.339296	0.248	0.354	3.58928e-17	DAHND	ITM2A
5.01501e-15	0.368048	0.242	0.115	1.83554e-10	HC	SLBP		4.29607e-13	0.340114	0.35	0.245	1.57241e-08	Trunk AD	MICOS10		1.29378e-20	-0.312832	0.467	0.581	4.73538e-16	Head/neck AD	RSRP1		4.44851e-08	-0.357979	0.398	0.45	0.0016282	DAHND	MT2A
1.85374e-19	0.368004	0.185	0.069	6.78487e-15	HC	CHMP1B		4.44225e-16	0.339843	0.242	0.145	1.62591e-11	Trunk AD	ETHE1		1.10166e-20	-0.314286	0.601	0.7	4.03217e-16	Head/neck AD	TPM3		4.34144e-28	-0.370075	0.299	0.421	1.58901e-23	DAHND	NDUFS5
1.10107e-30	0.367173	0.138	0.033	4.03004e-26	HC	RASA3		2.6524e-17	0.339612	0.412	0.283	9.70807e-13	Trunk AD	ABRACL		2.0369e-12	-0.319551	0.157	0.225	7.45525e-08	Head/neck AD	CD46		3.91942e-09	-0.386734	0.151	0.2	0.000143455	DAHND	KLRB1
1.57937e-19	0.366994	0.287	0.131	5.78064e-15	HC	KIF2A		2.68052e-18	0.338053	0.257	0.149	9.81096e-14	Trunk AD	PSMG2		5.48714e-09	-0.323188	0.131	0.18	0.000200835	Head/neck AD	EIF4G1		2.78428e-21	-0.388318	0.153	0.237	1.01907e-16	DAHND	CORO1B
1.66825e-16	0.366112	0.452	0.252	6.10596e-12	HC	PCED1B-AS1		5.88471e-12	0.33631	0.292	0.201	2.15386e-07	Trunk AD	GPBP1		5.8839e-10	-0.323737	0.402	0.467	2.15357e-05	Head/neck AD	CALR		1.53191e-45	-0.408603	0.532	0.686	5.60693e-41	DAHND	CYBA
9.21493e-22	0.365698	0.226	0.088	3.37276e-17	HC	AL135905.2		6.35316e-19	0.336212	0.233	0.13	2.32532e-14	Trunk AD	PSMD13		3.23003e-12	-0.324368	0.072	0.122	1.18222e-07	Head/neck AD	RCBTB2		2.61877e-11	-0.419365	0.478	0.523	9.58497e-07	DAHND	RGCC
6.62704e-16	0.365559	0.208	0.091	2.42556e-11	HC	TUT4		1.13783e-14	0.335477	0.262	0.166	4.16459e-10	Trunk AD	BUB3		5.11766e-11	-0.329575	0.151	0.212	1.87312e-06	Head/neck AD	GOLGB1		5.2264e-29	-0.429149	0.267	0.386	1.91292e-24	DAHND	LIME1
4.8219e-23	0.364486	0.161	0.051	1.76486e-18	HC	SC5D		2.96249e-22	0.333065	0.101	0.036	1.0843e-17	Trunk AD	TRIM59		1.02235e-10	-0.330223	0.285	0.355	3.74192e-06	Head/neck AD	CANX		7.46564e-44	-0.448978	0.706	0.827	2.7325e-39	DAHND	FTL
5.51938e-13	0.360238	0.259	0.133	2.02015e-08	HC	PIK3R1		9.75584e-23	0.332858	0.859	0.838	3.57074e-18	Trunk AD	S100A4		7.53617e-15	-0.33076	0.348	0.441	2.75831e-10	Head/neck AD	EIF4G2		4.21794e-53	-0.496377	0.623	0.777	1.54381e-48	DAHND	BTG1
2.27886e-14	0.360192	0.503	0.299	8.34086e-10	HC	RESF1		1.00399e-11	0.331182	0.275	0.186	3.67469e-07	Trunk AD	CORO1B		3.78882e-09	-0.331981	0.173	0.228	0.000138675	Head/neck AD	MAP4		1.5506e-24	-0.503566	0.119	0.204	5.67536e-20	DAHND	CD7
2.63937e-17	0.359393	0.208	0.088	9.66036e-13	HC	MIDN		8.20115e-17	0.330469	0.234	0.136	3.0017e-12	Trunk AD	PDCD10		8.37178e-16	-0.337592	0.39	0.485	3.06416e-11	Head/neck AD	CDC42		7.68202e-60	-0.50401	0.655	0.798	2.8117e-55	DAHND	IFITM2
2.3633e-19	0.359072	0.566	0.325	8.64991e-15	HC	EIF4B		1.18096e-11	0.32812	0.242	0.159	4.32241e-07	Trunk AD	MAGOH		6.84371e-09	-0.338212	0.291	0.354	0.000250487	Head/neck AD	AHR		1.46139e-13	-0.594175	0.159	0.224	5.34885e-09	DAHND	CSF2
1.64249e-12	0.358999	0.811	0.664	6.01166e-08	HC	TSC22D3		2.72575e-19	0.327166	0.718	0.595	9.97652e-15	Trunk AD	ARPC3		9.85533e-44	-0.338583	0.966	0.968	3.60715e-39	Head/neck AD	HLA-B		9.0352e-43	-0.621737	0.093	0.204	3.30697e-38	DAHND	HLA-DRB5
3.53463e-16	0.358045	0.322	0.162	1.29371e-11	HC	POLR2A		5.52775e-14	0.3264	0.228	0.14	2.02321e-09	Trunk AD	DOK2		5.75425e-10	-0.343457	0.251	0.317	2.10611e-05	Head/neck AD	SPTAN1		6.67e-32	-0.644653	0.067	0.152	2.44129e-27	DAHND	GZMA
1.5175e-15	0.355575	0.929	0.761	5.55422e-11	HC	HSP90AB1		6.5238e-13	0.325826	0.317	0.216	2.38778e-08	Trunk AD	NDUFA12		7.23131e-13	-0.344087	0.414	0.494	2.64673e-08	Head/neck AD	HSP90B1		6.95242e-25	-1.13512	0.224	0.316	2.54465e-20	DAHND	AREG
5.26505e-07	0.355127	0.136	0.071	0.0192706	HC	CFD		1.55776e-16	0.325534	0.261	0.157	5.70156e-12	Trunk AD	ENY2		1.08929e-14	-0.344933	0.273	0.36	3.9869e-10	Head/neck AD	TMEM123
1.43394e-15	0.353815	0.173	0.071	5.24836e-11	HC	NEU1		5.49251e-12	0.324444	0.298	0.206	2.01031e-07	Trunk AD	ANAPC11		1.94834e-14	-0.347864	0.07	0.126	7.13112e-10	Head/neck AD	EGLN3
2.43815e-22	0.351187	0.145	0.045	8.92387e-18	HC	CCR7		2.57078e-14	0.323495	0.194	0.113	9.4093e-10	Trunk AD	CHMP4A		5.74071e-12	-0.349001	0.159	0.223	2.10116e-07	Head/neck AD	UTRN
1.81213e-11	0.35094	0.843	0.743	6.63259e-07	HC	FOS		4.7387e-13	0.321133	0.263	0.172	1.73441e-08	Trunk AD	SYPL1		1.65323e-15	-0.353258	0.328	0.42	6.05098e-11	Head/neck AD	SF3B1
5.54749e-25	0.350754	0.139	0.039	2.03044e-20	HC	SNAPC1		1.80426e-12	0.320769	0.358	0.255	6.60379e-08	Trunk AD	VAMP8		2.76348e-11	-0.355716	0.107	0.161	1.01146e-06	Head/neck AD	STAT1
4.77422e-19	0.347775	0.181	0.068	1.74741e-14	HC	KCNA3		3.93327e-16	0.319302	0.129	0.062	1.43961e-11	Trunk AD	GOLT1B		4.43173e-25	-0.359933	0.672	0.751	1.62206e-20	Head/neck AD	HNRNPA2B1
1.07024e-13	0.347206	0.786	0.571	3.91717e-09	HC	ZFP36L1		1.84088e-14	0.31865	0.232	0.141	6.7378e-10	Trunk AD	DNPH1		2.4078e-19	-0.360274	0.294	0.399	8.81279e-15	Head/neck AD	CLDND1
5.47805e-28	0.346986	0.149	0.04	2.00502e-23	HC	UBE2S		1.56381e-15	0.318287	0.222	0.13	5.72369e-11	Trunk AD	GLRX		4.17807e-20	-0.362269	0.155	0.247	1.52922e-15	Head/neck AD	GPBP1
2.25396e-14	0.34562	0.546	0.332	8.24972e-10	HC	SF1		4.08006e-19	0.318013	0.832	0.765	1.49334e-14	Trunk AD	SERF2		2.79375e-13	-0.365331	0.226	0.3	1.02254e-08	Head/neck AD	RAD21
4.93836e-15	0.345293	0.745	0.504	1.80749e-10	HC	TUBA1B		2.24682e-13	0.317743	0.25	0.16	8.2236e-09	Trunk AD	TMEM14C		5.65908e-12	-0.365976	0.356	0.434	2.07128e-07	Head/neck AD	MSN
1.44204e-15	0.344681	0.475	0.271	5.27802e-11	HC	SKAP1		9.73334e-17	0.315257	0.254	0.152	3.5625e-12	Trunk AD	ILK		3.13271e-11	-0.367445	0.316	0.389	1.1466e-06	Head/neck AD	RNF213
5.33048e-20	0.343794	0.126	0.038	1.95101e-15	HC	DPP4		2.2352e-14	0.315154	0.583	0.464	8.18104e-10	Trunk AD	COX6B1		3.10184e-15	-0.367855	0.222	0.304	1.1353e-10	Head/neck AD	HSPD1
4.97565e-13	0.343448	0.422	0.249	1.82114e-08	HC	PRPF38B		2.05438e-15	0.314987	0.662	0.544	7.51925e-11	Trunk AD	IL2RG		6.07456e-13	-0.371635	0.333	0.411	2.22335e-08	Head/neck AD	HNRNPU
8.31663e-17	0.342602	0.234	0.105	3.04397e-12	HC	BCAS2		1.55679e-17	0.313747	0.145	0.07	5.69799e-13	Trunk AD	C12orf10		1.13369e-11	-0.379457	0.225	0.297	4.14943e-07	Head/neck AD	GADD45B
3.72648e-20	0.342097	0.379	0.182	1.36393e-15	HC	SLC38A1		1.42507e-16	0.311795	0.247	0.146	5.21588e-12	Trunk AD	AP2S1		3.7672e-09	-0.381781	0.292	0.352	0.000137883	Head/neck AD	SYNE2
9.73472e-12	0.341973	0.318	0.182	3.56301e-07	HC	TGIF1		5.74592e-11	0.311068	0.448	0.353	2.10306e-06	Trunk AD	NDUFS5		6.10036e-14	-0.383501	0.364	0.447	2.23279e-09	Head/neck AD	BRD2
3.85392e-17	0.340368	0.32	0.157	1.41057e-12	HC	RBM17		3.48918e-13	0.310964	0.208	0.126	1.27707e-08	Trunk AD	AKR1A1		6.38621e-46	-0.386635	0.91	0.934	2.33742e-41	Head/neck AD	UBC
4.7905e-15	0.339892	0.916	0.771	1.75337e-10	HC	HSP90AA1		4.58313e-13	0.309731	0.244	0.154	1.67747e-08	Trunk AD	CACYBP		2.476e-17	-0.389135	0.18	0.266	9.06241e-13	Head/neck AD	PDCD4
1.59512e-31	0.339128	0.994	0.995	5.83828e-27	HC	EEF1A1		2.1661e-09	0.309702	0.228	0.157	7.92814e-05	Trunk AD	CYTOR		5.51487e-20	-0.398711	0.307	0.412	2.0185e-15	Head/neck AD	MBNL1
1.67556e-15	0.338495	0.251	0.119	6.13271e-11	HC	RPP21		1.85969e-13	0.309393	0.358	0.249	6.80664e-09	Trunk AD	VPS28		9.65846e-36	-0.409896	0.636	0.739	3.53509e-31	Head/neck AD	YWHAZ
1.63153e-16	0.337986	0.513	0.294	5.97155e-12	HC	ITM2A		2.74777e-13	0.309311	0.396	0.285	1.00571e-08	Trunk AD	TBCA		4.1266e-11	-0.410192	0.398	0.464	1.51038e-06	Head/neck AD	IQGAP1
3.0791e-21	0.336835	0.265	0.111	1.12698e-16	HC	SNHG32		3.82291e-13	0.308339	0.269	0.175	1.39922e-08	Trunk AD	ECH1		8.69382e-17	-0.412518	0.367	0.459	3.18202e-12	Head/neck AD	HSPA5
5.55369e-17	0.335846	0.248	0.112	2.03271e-12	HC	HERPUD2		7.26874e-12	0.308221	0.312	0.216	2.66043e-07	Trunk AD	UBE2L3		6.14566e-22	-0.41957	0.295	0.404	2.24937e-17	Head/neck AD	SRSF2
2.47187e-18	0.33358	0.183	0.07	9.0473e-14	HC	CDKN2AIP		1.0257e-14	0.308111	0.314	0.209	3.75418e-10	Trunk AD	PSMA5		5.13874e-17	-0.42139	0.193	0.279	1.88083e-12	Head/neck AD	SLC38A2
3.79993e-13	0.33255	0.138	0.056	1.39081e-08	HC	ATP1B1		5.9317e-13	0.307866	0.652	0.559	2.17106e-08	Trunk AD	RAC2		1.22815e-15	-0.432286	0.253	0.335	4.49514e-11	Head/neck AD	DDX3X
1.58852e-14	0.33083	0.189	0.083	5.81413e-10	HC	ARL4A		8.13788e-14	0.307839	0.477	0.355	2.97855e-09	Trunk AD	CD53		2.91856e-16	-0.434488	0.13	0.204	1.06822e-11	Head/neck AD	CCR6
7.47057e-08	0.32964	0.106	0.05	0.0027343	HC	TRAV8-2		1.26486e-13	0.307235	0.207	0.124	4.62951e-09	Trunk AD	WASHC3		2.08951e-24	-0.44307	0.452	0.561	7.6478e-20	Head/neck AD	NCL
6.97981e-16	0.328828	0.291	0.144	2.55468e-11	HC	DOK2		6.15384e-15	0.307013	0.182	0.102	2.25237e-10	Trunk AD	NSMCE1		2.78564e-10	-0.452267	0.482	0.546	1.01957e-05	Head/neck AD	MYH9
4.81803e-18	0.327054	0.212	0.088	1.76345e-13	HC	SLC25A38		1.57207e-14	0.306781	0.371	0.254	5.75392e-10	Trunk AD	BRK1		2.50854e-11	-0.454956	0.087	0.138	9.18149e-07	Head/neck AD	IFI6
1.39328e-14	0.326505	0.21	0.096	5.09954e-10	HC	CENPC		1.83491e-13	0.306318	0.168	0.095	6.71597e-09	Trunk AD	DDT		5.14248e-23	-0.460573	0.323	0.434	1.8822e-18	Head/neck AD	CD96
5.59725e-16	0.326381	0.623	0.373	2.04865e-11	HC	PTGES3		9.55766e-11	0.305319	0.344	0.251	3.4982e-06	Trunk AD	PCED1B-AS1		1.22438e-25	-0.482279	0.122	0.22	4.48135e-21	Head/neck AD	HSPH1
1.59718e-19	0.324532	0.248	0.104	5.84585e-15	HC	TGFBR2		3.82586e-12	0.304841	0.425	0.316	1.4003e-07	Trunk AD	NDUFB8		6.1001e-55	-0.483394	0.812	0.875	2.2327e-50	Head/neck AD	HSPA8
2.40867e-19	0.323468	0.234	0.097	8.81598e-15	HC	ADD3		3.39593e-13	0.304714	0.182	0.106	1.24295e-08	Trunk AD	LIMA1		1.55152e-23	-0.516383	0.241	0.35	5.67872e-19	Head/neck AD	RESF1
3.32457e-14	0.323231	0.57	0.342	1.21682e-09	HC	ATP6V0C		1.26601e-11	0.303996	0.356	0.254	4.63374e-07	Trunk AD	CAPZA1		1.75075e-51	-0.535247	0.729	0.808	6.40791e-47	Head/neck AD	HSP90AA1
4.26046e-16	0.322935	0.328	0.166	1.55937e-11	HC	PAFAH1B1		6.32012e-13	0.303711	0.357	0.247	2.31323e-08	Trunk AD	JPT1		6.06274e-38	-0.544499	0.732	0.821	2.21902e-33	Head/neck AD	PTPRC
3.12817e-17	0.322642	0.138	0.048	1.14494e-12	HC	PCSK1N		6.95437e-09	0.303384	0.191	0.127	0.000254537	Trunk AD	LINC00892		4.86519e-23	-0.56513	0.171	0.268	1.78071e-18	Head/neck AD	TNF
3.31321e-25	0.322316	0.214	0.074	1.21267e-20	HC	PITHD1		8.26263e-11	0.303352	0.318	0.225	3.02421e-06	Trunk AD	CD164		1.9902e-28	-0.573253	0.5	0.607	7.28432e-24	Head/neck AD	LCP1
1.26394e-10	0.322142	0.136	0.061	4.62616e-06	HC	CASP3		5.2478e-16	0.302967	0.172	0.092	1.92075e-11	Trunk AD	CHCHD5		6.49316e-86	-0.575622	0.992	0.999	2.37656e-81	Head/neck AD	MALAT1
3.00033e-09	0.32049	0.527	0.369	0.000109815	HC	CREM		1.40077e-13	0.302273	0.675	0.574	5.12696e-09	Trunk AD	COX6A1		3.51804e-35	-0.610604	0.439	0.567	1.28764e-30	Head/neck AD	DNAJB1
2.38087e-20	0.32015	0.275	0.119	8.71422e-16	HC	PSIP1		9.36764e-11	0.302001	0.1	0.052	3.42865e-06	Trunk AD	SLC5A3		4.14148e-46	-0.624339	0.701	0.793	1.51582e-41	Head/neck AD	SLC2A3
5.09538e-17	0.319003	0.389	0.202	1.86496e-12	HC	UBE2B		1.00149e-11	0.301826	0.367	0.265	3.66557e-07	Trunk AD	TOMM6		1.70895e-85	-0.630138	0.689	0.815	6.25492e-81	Head/neck AD	HSP90AB1
2.71628e-22	0.317658	0.179	0.061	9.94185e-18	HC	SUSD3		3.9726e-12	0.300319	0.397	0.288	1.45401e-07	Trunk AD	SRSF3		5.17737e-15	-0.856817	0.307	0.38	1.89497e-10	Head/neck AD	IL22
3.07311e-13	0.316752	0.428	0.256	1.12479e-08	HC	GPR183		1.52816e-14	0.300175	0.106	0.049	5.59324e-10	Trunk AD	BLM		2.18973e-111	-1.12147	0.501	0.708	8.01462e-107	Head/neck AD	HSPA1A
1.52207e-16	0.31579	0.314	0.156	5.57093e-12	HC	CD28		1.1396e-14	0.29947	0.268	0.169	4.17105e-10	Trunk AD	DYNLRB1		6.67489e-138	-1.34756	0.315	0.594	2.44307e-133	Head/neck AD	HSPA1B
9.30415e-19	0.313376	0.194	0.076	3.40541e-14	HC	NDEL1		2.67705e-12	0.29926	0.244	0.157	9.79828e-08	Trunk AD	OCIAD1
5.31164e-15	0.31284	0.159	0.064	1.94411e-10	HC	PHF14		1.91145e-09	0.298359	0.148	0.091	6.9961e-05	Trunk AD	ATF7IP2
5.35303e-14	0.31256	0.473	0.278	1.95926e-09	HC	ARHGAP15		4.92814e-12	0.298199	0.439	0.325	1.80375e-07	Trunk AD	DAD1
4.95136e-16	0.312465	0.196	0.083	1.81225e-11	HC	LY75		1.75034e-08	0.297687	0.308	0.232	0.000640642	Trunk AD	IGFLR1
3.74292e-11	0.312431	0.464	0.29	1.36995e-06	HC	G3BP2		1.47573e-14	0.297549	0.188	0.106	5.40131e-10	Trunk AD	GPR171
1.93209e-12	0.312089	0.904	0.799	7.07164e-08	HC	SARAF		4.57551e-12	0.297405	0.37	0.267	1.67468e-07	Trunk AD	TRAPPC1
4.39785e-16	0.311836	0.23	0.103	1.60966e-11	HC	MCUB		9.12912e-13	0.29729	0.189	0.113	3.34135e-08	Trunk AD	CHMP5
1.57237e-14	0.311795	0.468	0.27	5.75503e-10	HC	FNBP1		8.34445e-15	0.296612	0.21	0.123	3.05415e-10	Trunk AD	MMADHC
8.02532e-26	0.31165	0.126	0.032	2.93735e-21	HC	RASGRP2		5.55193e-15	0.296588	0.63	0.51	2.03206e-10	Trunk AD	CALM2
1.8392e-12	0.311387	0.318	0.176	6.73166e-08	HC	TTC39C		1.01242e-17	0.296562	0.151	0.074	3.70556e-13	Trunk AD	MRPL13
1.70044e-19	0.309692	0.287	0.127	6.22378e-15	HC	RHOC		2.38284e-16	0.295129	0.212	0.12	8.72142e-12	Trunk AD	IL9R
4.48603e-14	0.309653	0.175	0.075	1.64193e-09	HC	CDK17		9.72832e-12	0.294478	0.488	0.379	3.56066e-07	Trunk AD	CSTB
1.73526e-25	0.308379	0.104	0.023	6.35124e-21	HC	SESN2		7.09669e-11	0.292915	0.15	0.088	2.59746e-06	Trunk AD	PSMB8-AS1
3.11343e-13	0.307562	0.159	0.068	1.13955e-08	HC	MSL3		4.55639e-13	0.291548	0.174	0.1	1.66768e-08	Trunk AD	MTCH2
3.99386e-12	0.30738	0.727	0.515	1.46179e-07	HC	DYNLL1		1.09969e-11	0.290648	0.541	0.435	4.02497e-07	Trunk AD	ACTR3
2.45553e-24	0.306582	0.32	0.134	8.98749e-20	HC	JMJD1C		6.01286e-15	0.290315	0.733	0.619	2.20077e-10	Trunk AD	LDHA
5.41647e-12	0.305895	0.534	0.34	1.98248e-07	HC	DDX24		1.31854e-10	0.29024	0.547	0.453	4.82599e-06	Trunk AD	SLC25A3
9.57463e-13	0.305036	0.328	0.181	3.50441e-08	HC	GOLGB1		6.34501e-13	0.29009	0.131	0.069	2.32234e-08	Trunk AD	UBE2W
4.17904e-14	0.304609	0.902	0.761	1.52957e-09	HC	PFDN5		1.13415e-19	0.289839	0.182	0.09	4.15111e-15	Trunk AD	MRPL16
1.14815e-13	0.303869	0.253	0.127	4.20236e-09	HC	RSBN1		3.79392e-12	0.289661	0.167	0.097	1.38861e-07	Trunk AD	REXO2
4.62264e-12	0.303682	0.25	0.13	1.69193e-07	HC	GZMM		1.25943e-15	0.289624	0.356	0.235	4.60965e-11	Trunk AD	PSMA1
1.76406e-18	0.302011	0.118	0.036	6.45665e-14	HC	F11R		7.92332e-13	0.28953	0.298	0.2	2.90002e-08	Trunk AD	VPS29
5.11794e-12	0.300494	0.13	0.054	1.87322e-07	HC	LRIF1		2.525e-13	0.28914	0.666	0.562	9.24177e-09	Trunk AD	CD3D
3.539e-14	0.299598	0.161	0.067	1.29531e-09	HC	GRPEL1		1.64321e-13	0.289121	0.234	0.145	6.01433e-09	Trunk AD	PSMB2
1.1313e-19	0.299484	0.171	0.061	4.14067e-15	HC	MAL		5.20958e-13	0.289115	0.293	0.193	1.90676e-08	Trunk AD	SNRPD3
3.73741e-17	0.29929	0.177	0.07	1.36793e-12	HC	DEDD2		5.31071e-11	0.289009	0.282	0.193	1.94377e-06	Trunk AD	DCTN3
1.01129e-13	0.298856	0.287	0.148	3.70142e-09	HC	MATR3.1		1.81552e-12	0.288775	0.274	0.182	6.64498e-08	Trunk AD	COX7A2L
1.46803e-12	0.298378	0.147	0.062	5.37312e-08	HC	ZNF106		4.36307e-13	0.288588	0.27	0.174	1.59693e-08	Trunk AD	NDUFS8
5.18746e-12	0.297777	0.22	0.109	1.89866e-07	HC	FOSL2		6.0776e-14	0.288402	0.232	0.142	2.22446e-09	Trunk AD	PSMB4
9.0279e-09	0.296665	0.519	0.357	0.00033043	HC	RHOH		4.85871e-09	0.288005	0.131	0.079	0.000177834	Trunk AD	AGGF1
2.71127e-14	0.294688	0.206	0.094	9.92353e-10	HC	KDM2A		8.03773e-10	0.287859	0.244	0.166	2.94189e-05	Trunk AD	TSHZ2
5.4646e-15	0.293835	0.662	0.42	2.0001e-10	HC	NR4A1		5.09744e-08	0.287701	0.142	0.091	0.00186571	Trunk AD	GIMAP7
5.38227e-21	0.291911	0.244	0.098	1.96996e-16	HC	AKIRIN1		3.69097e-15	0.287525	0.787	0.696	1.35093e-10	Trunk AD	H3F3A
3.50697e-10	0.291438	0.927	0.789	1.28359e-05	HC	HLA-E		5.19949e-18	0.287524	0.157	0.077	1.90307e-13	Trunk AD	C1D
7.86805e-17	0.291346	0.13	0.044	2.87978e-12	HC	ERO1B		3.70806e-14	0.28722	0.228	0.138	1.35719e-09	Trunk AD	TXNDC17
1.24415e-11	0.289549	0.179	0.084	4.55371e-07	HC	CASS4		6.54373e-19	0.287212	0.915	0.874	2.39507e-14	Trunk AD	SRGN
2.99179e-13	0.287647	0.418	0.242	1.09503e-08	HC	WSB1		5.819e-12	0.287065	0.653	0.557	2.12981e-07	Trunk AD	TPI1
4.95881e-16	0.287541	0.287	0.137	1.81497e-11	HC	CHD1		2.26341e-11	0.286952	0.634	0.551	8.28429e-07	Trunk AD	LAPTM5
2.66153e-20	0.286896	0.134	0.041	9.74145e-16	HC	SORBS3		1.36201e-11	0.286887	0.162	0.095	4.9851e-07	Trunk AD	CYB5B
3.35285e-12	0.286577	0.509	0.319	1.22718e-07	HC	SAT1		6.27099e-15	0.284776	0.254	0.156	2.29524e-10	Trunk AD	PSMD4
2.43858e-19	0.285542	0.13	0.041	8.92546e-15	HC	UAP1		2.25591e-10	0.284122	0.943	0.923	8.25684e-06	Trunk AD	UBC
1.00764e-10	0.285444	0.151	0.07	3.68805e-06	HC	ETV3		3.22327e-17	0.284072	0.236	0.134	1.17975e-12	Trunk AD	EIF6
1.04628e-13	0.284034	0.43	0.248	3.82947e-09	HC	FLT3LG		5.647e-12	0.283542	0.208	0.129	2.06686e-07	Trunk AD	POLR2G
3.5031e-18	0.283892	0.151	0.053	1.28217e-13	HC	FKBP4		9.81715e-14	0.283518	0.39	0.273	3.59317e-09	Trunk AD	ATP5PF
3.88628e-12	0.283863	0.601	0.386	1.42242e-07	HC	RBM39		4.72725e-16	0.283152	0.718	0.6	1.73022e-11	Trunk AD	CYBA
2.47744e-12	0.282079	0.289	0.155	9.06769e-08	HC	SNHG12		2.11823e-10	0.283124	0.359	0.261	7.75293e-06	Trunk AD	PSMB8
1.30378e-11	0.281795	0.106	0.04	4.77197e-07	HC	KLF9		3.13715e-10	0.283026	0.188	0.12	1.14823e-05	Trunk AD	RIOK3
9.40847e-13	0.281179	0.13	0.052	3.44359e-08	HC	GLA		3.52115e-11	0.28214	0.353	0.254	1.28878e-06	Trunk AD	UQCR10
4.09015e-11	0.280291	0.664	0.452	1.49704e-06	HC	HSP90B1		2.05285e-12	0.281949	0.238	0.152	7.51365e-08	Trunk AD	RNF181
6.74539e-16	0.278676	0.136	0.049	2.46888e-11	HC	KLHDC2		2.43893e-16	0.281482	0.161	0.083	8.92672e-12	Trunk AD	HIKESHI
7.55478e-14	0.277666	0.112	0.04	2.76512e-09	HC	SPTBN1		1.88774e-13	0.280576	0.246	0.153	6.90932e-09	Trunk AD	STRAP
5.31892e-18	0.277453	0.143	0.05	1.94678e-13	HC	MIR22HG		6.6369e-13	0.279872	0.242	0.154	2.42917e-08	Trunk AD	PSMA3
2.01891e-11	0.276525	0.509	0.321	7.3894e-07	HC	SAP18		1.86621e-13	0.279853	0.255	0.161	6.83051e-09	Trunk AD	SDHC
2.55348e-18	0.276244	0.236	0.1	9.34598e-14	HC	PHF1		4.15915e-09	0.279816	0.35	0.262	0.000152229	Trunk AD	SPCS2
1.62792e-13	0.275172	0.57	0.347	5.95834e-09	HC	ELF1		1.1518e-12	0.27981	0.122	0.063	4.21572e-08	Trunk AD	UBLCP1
3.43325e-08	0.274681	0.662	0.465	0.0012566	HC	NDUFA4		2.24615e-13	0.279808	0.132	0.069	8.22115e-09	Trunk AD	PLAAT3
5.47988e-14	0.274668	0.22	0.103	2.00569e-09	HC	BAG3		8.34774e-14	0.279525	0.105	0.05	3.05536e-09	Trunk AD	PDCD1
5.4746e-17	0.273688	0.106	0.032	2.00376e-12	HC	ITGA4		1.75589e-14	0.278088	0.782	0.714	6.42672e-10	Trunk AD	COX4I1
2.4911e-20	0.272961	0.169	0.059	9.11768e-16	HC	PRKCQ-AS1		1.42067e-10	0.277664	0.427	0.324	5.19978e-06	Trunk AD	PARK7
8.23117e-12	0.272108	0.218	0.109	3.01269e-07	HC	IL6R		7.80592e-12	0.277249	0.576	0.466	2.85705e-07	Trunk AD	NDUFA13
6.78105e-13	0.271986	0.136	0.054	2.48193e-08	HC	KLF3		4.07612e-11	0.277226	0.362	0.263	1.4919e-06	Trunk AD	RNH1
1.46623e-15	0.268192	0.23	0.104	5.36654e-11	HC	CYFIP2		1.60413e-13	0.277162	0.185	0.106	5.87126e-09	Trunk AD	ELOVL1
2.07085e-16	0.268009	0.167	0.065	7.57952e-12	HC	PRMT9		4.98794e-09	0.276296	0.192	0.128	0.000182563	Trunk AD	CARD16
9.4255e-13	0.267895	0.151	0.064	3.44983e-08	HC	SNRK		2.47635e-10	0.275393	0.289	0.202	9.06368e-06	Trunk AD	OSTC
6.95305e-09	0.267868	0.733	0.546	0.000254489	HC	STK17B		2.18985e-09	0.275261	0.122	0.07	8.01506e-05	Trunk AD	RGS16
7.56982e-12	0.267811	0.369	0.213	2.77063e-07	HC	RNF149		1.08761e-07	0.27483	0.408	0.328	0.00398075	Trunk AD	COX7B
1.07388e-13	0.266274	0.917	0.802	3.93052e-09	HC	EEF1D		4.55586e-11	0.274719	0.483	0.371	1.66749e-06	Trunk AD	ATP6V1G1
4.89909e-17	0.265812	0.369	0.188	1.79312e-12	HC	SCML4		7.32417e-11	0.274645	0.441	0.334	2.68072e-06	Trunk AD	TRMT112
2.58155e-13	0.26561	0.519	0.309	9.44875e-09	HC	JAK1		7.78331e-11	0.274097	0.253	0.171	2.84877e-06	Trunk AD	RNF7
5.33766e-17	0.264862	0.187	0.074	1.95364e-12	HC	CA5B		1.33046e-11	0.273803	0.989	0.996	4.86962e-07	Trunk AD	ACTB
5.1494e-13	0.26416	0.328	0.178	1.88473e-08	HC	GOLGA4		3.13124e-11	0.273689	0.292	0.2	1.14606e-06	Trunk AD	UBE2N
8.89144e-10	0.26358	0.611	0.414	3.25435e-05	HC	ITGB1		9.30126e-11	0.271767	0.214	0.138	3.40435e-06	Trunk AD	POLR2K
3.65851e-13	0.26237	0.599	0.379	1.33905e-08	HC	ANKRD12		1.95405e-11	0.271484	0.545	0.437	7.15201e-07	Trunk AD	LDHB
1.81936e-14	0.261987	0.554	0.336	6.65905e-10	HC	TXNIP		1.09688e-11	0.271092	0.345	0.243	4.01469e-07	Trunk AD	ANAPC16
2.73686e-15	0.261477	0.265	0.127	1.00172e-10	HC	TLK1		3.03712e-20	0.270599	0.89	0.836	1.11162e-15	Trunk AD	UBA52
1.05932e-13	0.25993	0.118	0.043	3.87722e-09	HC	KANSL2		1.08701e-10	0.270089	0.303	0.212	3.97857e-06	Trunk AD	AIP
3.70655e-12	0.259677	0.177	0.081	1.35663e-07	HC	KAT6A		3.35769e-11	0.269965	0.3	0.207	1.22895e-06	Trunk AD	IFI16
2.17525e-14	0.258422	0.198	0.088	7.96163e-10	HC	EPB41		1.91641e-09	0.269956	0.325	0.239	7.01424e-05	Trunk AD	CIAO2B
4.51437e-24	0.258184	0.139	0.039	1.65231e-19	HC	CD27		6.97477e-09	0.26925	0.401	0.312	0.000255284	Trunk AD	HMGN2
2.35198e-13	0.257878	0.191	0.086	8.60849e-09	HC	GABARAPL1		1.69222e-09	0.268627	0.26	0.182	6.19368e-05	Trunk AD	DGUOK
1.03553e-11	0.257631	0.477	0.292	3.79015e-07	HC	CNN2		9.99706e-13	0.268264	0.249	0.158	3.65902e-08	Trunk AD	PSMD7
2.76223e-15	0.257205	0.157	0.061	1.011e-10	HC	SLFN11		7.66869e-13	0.268075	0.187	0.11	2.80682e-08	Trunk AD	CCDC124
3.39244e-14	0.256449	0.104	0.035	1.24167e-09	HC	LSR		8.70905e-14	0.268035	0.575	0.45	3.1876e-09	Trunk AD	CAP1
2.18218e-10	0.255678	0.375	0.226	7.98699e-06	HC	PDCD4		2.19418e-11	0.267342	0.112	0.059	8.03091e-07	Trunk AD	NINJ2
1.58568e-09	0.255636	0.859	0.737	5.80374e-05	HC	EEF1B2		5.74131e-08	0.26717	0.328	0.252	0.00210138	Trunk AD	UCP2
4.22797e-20	0.255473	0.118	0.034	1.54748e-15	HC	FAM53C		5.55726e-12	0.267029	0.19	0.115	2.03401e-07	Trunk AD	ORMDL1
1.01529e-11	0.255382	0.173	0.08	3.71607e-07	HC	ZNF217		1.59912e-10	0.266465	0.29	0.2	5.85293e-06	Trunk AD	RSL24D1
1.53083e-08	0.254968	0.222	0.124	0.000560297	HC	TRA2A		6.73485e-12	0.266255	0.309	0.211	2.46502e-07	Trunk AD	EIF3I
1.00231e-11	0.254232	0.503	0.312	3.66855e-07	HC	GPSM3		1.33499e-11	0.265025	0.547	0.435	4.8862e-07	Trunk AD	CDC42
3.15989e-12	0.253697	0.151	0.065	1.15655e-07	HC	B3GNT2		1.47694e-07	0.264739	0.291	0.22	0.00540576	Trunk AD	C1orf162
2.43757e-11	0.253189	0.617	0.399	8.92174e-07	HC	C12orf57		5.37676e-12	0.264558	0.708	0.621	1.96795e-07	Trunk AD	ANXA2
5.40911e-12	0.253103	0.344	0.192	1.97979e-07	HC	CD46		1.99055e-09	0.264316	0.456	0.356	7.28563e-05	Trunk AD	NAP1L1
2.72502e-15	0.2527	0.155	0.06	9.97384e-11	HC	NEK7		1.40074e-11	0.263465	0.252	0.166	5.12684e-07	Trunk AD	MEAF6
7.69268e-14	0.252648	0.356	0.191	2.8156e-09	HC	BCL11B		1.20466e-14	0.26314	0.126	0.062	4.40917e-10	Trunk AD	DCTPP1
4.42642e-16	0.252426	0.112	0.036	1.62011e-11	HC	ZRSR2		8.29257e-12	0.263042	0.208	0.129	3.03516e-07	Trunk AD	HMGN4
2.84694e-09	0.252405	0.218	0.118	0.000104201	HC	ZNF292		6.02941e-11	0.262861	0.227	0.149	2.20682e-06	Trunk AD	GTF2A2
3.3473e-10	0.250711	0.141	0.065	1.22515e-05	HC	ARAP2		1.36507e-10	0.261234	0.426	0.316	4.9963e-06	Trunk AD	SAP18
1.99001e-18	0.250007	0.143	0.049	7.28363e-14	HC	ICAM2		6.38724e-10	0.261093	0.352	0.259	2.33779e-05	Trunk AD	SEPTIN6
7.06524e-14	-0.284699	0.994	0.986	2.58595e-09	HC	TMSB4X		1.16358e-12	0.261092	0.184	0.109	4.25882e-08	Trunk AD	IAH1
4.9176e-09	-0.301288	0.917	0.881	0.000179989	HC	CFL1		2.08653e-08	0.260186	0.192	0.13	0.000763691	Trunk AD	SNRPE
9.48713e-07	-0.34504	0.731	0.676	0.0347239	HC	MYL12B		2.17666e-09	0.259634	0.187	0.121	7.96678e-05	Trunk AD	GLOD4
6.8958e-08	-0.365621	0.823	0.75	0.00252393	HC	MIF		9.59845e-09	0.259619	0.538	0.446	0.000351313	Trunk AD	HIGD2A
1.44721e-10	-0.37905	0.823	0.778	5.29692e-06	HC	CD99		3.53562e-12	0.258412	0.254	0.166	1.29407e-07	Trunk AD	PPP2R1A
3.17874e-10	-0.382066	0.809	0.773	1.16345e-05	HC	SERF2		4.00788e-10	0.258054	0.412	0.312	1.46692e-05	Trunk AD	MORF4L1
1.20316e-08	-0.384039	0.806	0.743	0.000440368	HC	CLIC1		5.52357e-08	0.25791	0.29	0.215	0.00202168	Trunk AD	HLA-DQB1
4.20611e-09	-0.393113	0.882	0.859	0.000153948	HC	PFN1		1.50528e-09	0.2577	0.39	0.297	5.50946e-05	Trunk AD	TMEM59
8.45716e-17	-0.396213	0.976	0.984	3.0954e-12	HC	VIM		3.20097e-10	0.257523	0.253	0.172	1.17159e-05	Trunk AD	NUCKS1
6.59548e-19	-0.411365	0.929	0.913	2.41401e-14	HC	SH3BGRL3		1.86825e-10	0.257426	0.338	0.243	6.83799e-06	Trunk AD	PSMA6
6.78695e-08	-0.445057	0.637	0.617	0.00248409	HC	CYBA		3.83133e-12	0.257281	0.211	0.13	1.40231e-07	Trunk AD	SNRPC
5.95471e-27	-0.454174	0.939	0.941	2.17948e-22	HC	GAPDH		7.3306e-10	0.256987	0.272	0.189	2.68307e-05	Trunk AD	SCAND1
1.30659e-17	-0.455541	0.912	0.873	4.78226e-13	HC	MYL6		2.00439e-10	0.256631	0.175	0.109	7.33627e-06	Trunk AD	GLRX3
7.36486e-25	-0.461732	0.935	0.909	2.69561e-20	HC	PPIA		3.51373e-12	0.255831	0.308	0.208	1.28606e-07	Trunk AD	ATP6V1F
9.43608e-13	-0.465866	0.794	0.786	3.4537e-08	HC	TAGLN2		1.45431e-12	0.255812	0.31	0.208	5.32293e-08	Trunk AD	SSBP1
8.85748e-09	-0.481081	0.644	0.612	0.000324193	HC	ARPC3		2.54901e-13	0.255812	0.136	0.071	9.32962e-09	Trunk AD	MRPL28
6.08256e-10	-0.488824	0.646	0.635	2.22628e-05	HC	PPIB		3.21912e-12	0.255087	0.143	0.079	1.17823e-07	Trunk AD	CD151
2.47487e-08	-0.511913	0.035	0.115	0.000905828	HC	CDCA7		1.25363e-09	0.254463	0.337	0.245	4.58842e-05	Trunk AD	C4orf3
3.50943e-07	-0.524034	0.035	0.103	0.0128449	HC	TIMM8B		3.42136e-08	0.254087	0.402	0.317	0.00125225	Trunk AD	LAT
7.9482e-07	-0.564507	0.067	0.14	0.0290912	HC	GNA15		1.83119e-15	0.253783	0.122	0.058	6.70235e-11	Trunk AD	PLEKHJ1
2.62748e-32	-0.567068	0.959	0.963	9.61684e-28	HC	ACTG1		3.41666e-09	0.252133	0.418	0.323	0.000125053	Trunk AD	COPE
4.22026e-07	-0.573042	0.033	0.101	0.0154466	HC	ZEB2		2.88969e-09	0.251979	0.466	0.366	0.000105765	Trunk AD	SRSF11
3.61665e-07	-0.591592	0.051	0.123	0.0132373	HC	GPR171		4.99189e-14	0.251412	0.132	0.067	1.82708e-09	Trunk AD	PFDN6
1.93852e-10	-0.598855	0.564	0.572	7.09516e-06	HC	PKM		7.25966e-09	0.251284	0.356	0.269	0.000265711	Trunk AD	ATP5PD
1.24195e-25	-0.59894	0.943	0.931	4.54565e-21	HC	IL32		4.19951e-10	0.250626	0.362	0.262	1.53706e-05	Trunk AD	SNRPG
2.13471e-08	-0.600425	0.475	0.492	0.000781324	HC	SEC61B		2.55497e-11	0.25056	0.653	0.554	9.35143e-07	Trunk AD	EIF3K
3.47807e-15	-0.603206	0.802	0.801	1.27301e-10	HC	LGALS1		9.23147e-07	-0.296337	0.071	0.118	0.0337881	Trunk AD	PDLIM2
1.34041e-14	-0.607877	0.784	0.812	4.90604e-10	HC	LMNA		5.54714e-16	-0.302899	0.688	0.783	2.03031e-11	Trunk AD	CD69
4.19329e-09	-0.616342	0.415	0.461	0.000153479	HC	TSPO		7.4164e-08	-0.309655	0.526	0.564	0.00271448	Trunk AD	STK17B
2.57785e-10	-0.616887	0.389	0.477	9.4352e-06	HC	DUSP4		8.38458e-07	-0.314717	0.08	0.13	0.0306884	Trunk AD	RASA2
9.88629e-07	-0.61875	0.35	0.388	0.0361848	HC	ATP5MC3		3.94178e-07	-0.315391	0.092	0.146	0.0144273	Trunk AD	SUN2
2.22301e-45	-0.622447	0.996	0.995	8.13643e-41	HC	ACTB		2.96051e-07	-0.32726	0.293	0.355	0.0108358	Trunk AD	SF1
5.49821e-14	-0.633042	0.43	0.534	2.0124e-09	HC	LGALS3		1.22124e-06	-0.336919	0.08	0.127	0.0446987	Trunk AD	UBA2
3.17292e-07	-0.635013	0.081	0.159	0.0116132	HC	LINC01871		3.49687e-09	-0.339829	0.068	0.128	0.000127989	Trunk AD	AAK1
1.06177e-07	-0.638261	0.356	0.409	0.00388619	HC	CD63		2.70158e-07	-0.348432	0.112	0.169	0.00988806	Trunk AD	INSIG1
7.87007e-09	-0.648244	0.031	0.112	0.000288052	HC	EGLN3		9.45656e-07	-0.350601	0.11	0.163	0.034612	Trunk AD	PHF3
2.34236e-09	-0.663311	0.026	0.108	8.57327e-05	HC	PTPN13		2.02101e-08	-0.351422	0.156	0.226	0.000739709	Trunk AD	TLE5
1.2703e-08	-0.675543	0.057	0.141	0.000464941	HC	SH2D2A		2.1205e-07	-0.356367	0.318	0.376	0.00776124	Trunk AD	CDKN1B
4.02075e-19	-0.68402	0.69	0.73	1.47164e-14	HC	CD74		6.29254e-07	-0.357239	0.307	0.36	0.0230313	Trunk AD	YWHAQ
1.97709e-09	-0.690458	0.065	0.159	7.23636e-05	HC	TYMP		9.44125e-07	-0.359805	0.058	0.102	0.0345559	Trunk AD	SPEN
2.52318e-10	-0.692378	0.039	0.135	9.23511e-06	HC	HLA-DQA1		1.10403e-07	-0.367283	0.126	0.185	0.00404087	Trunk AD	SYNGR2
2.09722e-11	-0.69832	0.022	0.116	7.67604e-07	HC	NDFIP2		8.02068e-07	-0.367421	0.224	0.286	0.0293565	Trunk AD	PDE4B
3.59428e-07	-0.699417	0.204	0.283	0.0131554	HC	TNFSF10		7.61924e-09	-0.368772	0.051	0.103	0.000278872	Trunk AD	HOOK3
1.33294e-11	-0.707343	0.607	0.606	4.8787e-07	HC	PRDX1		6.4592e-08	-0.37287	0.111	0.17	0.00236413	Trunk AD	CMPK1
2.46437e-17	-0.711604	0.603	0.636	9.01982e-13	HC	ANXA2		2.9684e-07	-0.375474	0.109	0.163	0.0108646	Trunk AD	SSU72
4.31095e-12	-0.716827	0.01	0.104	1.57785e-07	HC	SERPINB5		6.79261e-10	-0.37636	0.049	0.106	2.48616e-05	Trunk AD	NAAA
1.03638e-07	-0.726809	0.112	0.198	0.00379326	HC	ITGAE		1.36389e-10	-0.381173	0.044	0.103	4.99198e-06	Trunk AD	ANKLE2
2.11945e-11	-0.730208	0.253	0.361	7.75739e-07	HC	OSTF1		8.75945e-12	-0.382997	0.682	0.715	3.20605e-07	Trunk AD	BTG1
1.64002e-23	-0.731725	0.688	0.739	6.00262e-19	HC	IFITM2		1.90665e-08	-0.384563	0.338	0.403	0.000697853	Trunk AD	ANKRD12
6.29375e-10	-0.751572	0.069	0.168	2.30358e-05	HC	MIIP		4.08341e-07	-0.386829	0.139	0.196	0.0149457	Trunk AD	GOLGA4
1.58339e-13	-0.75853	0.01	0.115	5.79535e-09	HC	IL26		1.98475e-26	-0.387517	0.731	0.819	7.26437e-22	Trunk AD	SARAF
3.43168e-09	-0.767394	0.073	0.166	0.000125603	HC	AHI1		3.20712e-09	-0.387632	0.049	0.103	0.000117384	Trunk AD	TNKS2
1.01677e-10	-0.781457	0.578	0.633	3.7215e-06	HC	TNFAIP3		1.236e-07	-0.390873	0.115	0.172	0.00452387	Trunk AD	ADAR
8.02721e-10	-0.792215	0.145	0.25	2.93804e-05	HC	CD9		1.64904e-09	-0.391737	0.073	0.135	6.03564e-05	Trunk AD	REST
4.04782e-16	-0.794712	0.283	0.45	1.48154e-11	HC	S100A10		1.63743e-10	-0.393491	0.057	0.118	5.99315e-06	Trunk AD	PHF1
1.34403e-10	-0.797187	0.088	0.2	4.91927e-06	HC	HLA-DRA		1.59013e-09	-0.394465	0.065	0.125	5.82005e-05	Trunk AD	NFKBID
6.34859e-41	-0.827164	0.752	0.82	2.32365e-36	HC	S100A11		9.29918e-08	-0.394493	0.151	0.213	0.00340359	Trunk AD	MAP3K8
5.18829e-43	-0.828185	0.896	0.913	1.89897e-38	HC	CRIP1		7.14038e-10	-0.394819	0.058	0.119	2.61345e-05	Trunk AD	NR4A3
1.96139e-12	-0.837533	0.029	0.134	7.1789e-08	HC	JUP		1.08009e-11	-0.39637	0.058	0.127	3.95323e-07	Trunk AD	FOSL2
1.24879e-14	-0.865782	0.664	0.672	4.57069e-10	HC	NFKBIA		2.32651e-10	-0.397491	0.355	0.44	8.51527e-06	Trunk AD	NR4A2
9.83171e-15	-0.867663	0.041	0.171	3.59851e-10	HC	CXCR6		7.24479e-09	-0.397589	0.055	0.107	0.000265166	Trunk AD	ADIPOR1
3.85742e-15	-0.871005	0.271	0.409	1.41185e-10	HC	BATF		6.06519e-10	-0.399296	0.092	0.16	2.21992e-05	Trunk AD	CCSER2
8.28642e-19	-0.873786	0.47	0.545	3.03291e-14	HC	PGK1		8.69997e-10	-0.399368	0.074	0.137	3.18428e-05	Trunk AD	RCAN3
1.25089e-28	-0.904395	0.546	0.632	4.57837e-24	HC	NME2		2.31253e-09	-0.400059	0.122	0.192	8.46408e-05	Trunk AD	FNBP4
2.95474e-15	-0.933429	0.053	0.186	1.08147e-10	HC	TSHZ2		1.37497e-07	-0.402984	0.281	0.341	0.00503254	Trunk AD	AHR
3.8706e-10	-0.94952	0.157	0.258	1.41668e-05	HC	TNFRSF18		1.77127e-08	-0.404527	0.145	0.209	0.000648303	Trunk AD	TGFB1
2.78062e-18	-1.00893	0	0.132	1.01773e-13	HC	SPRR1B		7.245e-07	-0.405925	0.182	0.239	0.0265174	Trunk AD	CAMK4
8.92573e-19	-1.02567	0.02	0.166	3.26691e-14	HC	DSC3		2.71798e-09	-0.406134	0.093	0.157	9.94808e-05	Trunk AD	ITSN2
2.442e-21	-1.03647	0.316	0.459	8.93796e-17	HC	CAPG		6.34953e-08	-0.406303	0.412	0.47	0.00232399	Trunk AD	RGS1
2.40063e-19	-1.06524	0	0.139	8.78656e-15	HC	SERPINB4		2.28743e-08	-0.407048	0.269	0.33	0.000837222	Trunk AD	UBE2D2
8.76053e-46	-1.07451	0.617	0.732	3.20644e-41	HC	ALOX5AP		1.36138e-09	-0.407612	0.195	0.27	4.98279e-05	Trunk AD	PCBP1
7.68075e-18	-1.10825	0.045	0.193	2.81123e-13	HC	IFI27		2.42715e-09	-0.407778	0.108	0.174	8.8836e-05	Trunk AD	SNX3
2.29823e-28	-1.13181	0.42	0.554	8.41174e-24	HC	TXN		1.91289e-08	-0.409592	0.282	0.349	0.000700138	Trunk AD	GLIPR1
3.03248e-21	-1.15533	0.02	0.182	1.10992e-16	HC	DSG1		1.34855e-31	-0.412929	0.655	0.792	4.93583e-27	Trunk AD	CXCR4
3.69558e-13	-1.17611	0.279	0.39	1.35262e-08	HC	NEAT1		3.32304e-09	-0.418361	0.42	0.481	0.000121626	Trunk AD	DUSP4
8.87607e-23	-1.19338	0.02	0.193	3.24873e-18	HC	CALML5		1.01902e-09	-0.422178	0.201	0.279	3.72972e-05	Trunk AD	IKZF1
4.028e-23	-1.23618	0.271	0.438	1.47429e-18	HC	MT2A		5.11342e-60	-0.423006	0.912	0.977	1.87156e-55	Trunk AD	HLA-B
1.11911e-24	-1.25569	0.012	0.192	4.09606e-20	HC	SBSN		1.05625e-11	-0.42577	0.049	0.113	3.86598e-07	Trunk AD	HAGH
6.70562e-09	-1.35182	0.045	0.135	0.000245432	HC	S100A6		1.41241e-12	-0.429852	0.399	0.472	5.16956e-08	Trunk AD	NOP53
5.21065e-38	-1.58348	0.102	0.371	1.90715e-33	HC	NBAS		9.74721e-12	-0.439413	0.052	0.118	3.56758e-07	Trunk AD	PER1
2.0563e-41	-1.62138	0.193	0.479	7.52625e-37	HC	RGS1		7.7931e-13	-0.443147	0.048	0.115	2.85235e-08	Trunk AD	HMGA1
2.6827e-54	-2.75634	0.055	0.406	9.81897e-50	HC	IL13		7.66602e-15	-0.445208	0.398	0.486	2.80584e-10	Trunk AD	NR3C1
3.12503e-60	-4.45916	0.01	0.378	1.14379e-55	HC	IL22		1.90291e-10	-0.446476	0.142	0.216	6.96484e-06	Trunk AD	PPP2CA
								3.76699e-12	-0.447073	0.687	0.76	1.37876e-07	Trunk AD	FOS
								1.81708e-13	-0.448548	0.035	0.1	6.65071e-09	Trunk AD	FAM174C
								3.20433e-11	-0.448657	0.079	0.148	1.17282e-06	Trunk AD	PYURF
								5.57229e-11	-0.449596	0.357	0.449	2.03951e-06	Trunk AD	NR4A1
								7.65566e-11	-0.449951	0.102	0.178	2.80205e-06	Trunk AD	CD7
								1.27597e-16	-0.453847	0.034	0.113	4.67017e-12	Trunk AD	SRSF9
								9.58719e-12	-0.455043	0.067	0.136	3.50901e-07	Trunk AD	FAM102A
								8.96688e-16	-0.455865	0.028	0.1	3.28197e-11	Trunk AD	AP1S2
								2.53851e-11	-0.461248	0.083	0.154	9.29121e-07	Trunk AD	HNRNPAB
								4.14332e-14	-0.461343	0.693	0.727	1.5165e-09	Trunk AD	KLF6
								4.09596e-12	-0.461757	0.21	0.3	1.49916e-07	Trunk AD	DIAPH1
								8.22119e-11	-0.462517	0.277	0.352	3.00904e-06	Trunk AD	IDS
								4.62149e-08	-0.463921	0.361	0.414	0.00169151	Trunk AD	FLNA
								5.7937e-15	-0.468625	0.058	0.139	2.12055e-10	Trunk AD	R3HDM4
								8.9577e-17	-0.469092	0.039	0.12	3.27861e-12	Trunk AD	CMTM3
								9.35837e-16	-0.469232	0.041	0.118	3.42526e-11	Trunk AD	RB1
								3.66544e-10	-0.470005	0.07	0.131	1.34159e-05	Trunk AD	SDF2L1
								7.15067e-12	-0.470255	0.045	0.108	2.61722e-07	Trunk AD	ZBTB1
								2.25245e-11	-0.473378	0.305	0.388	8.24419e-07	Trunk AD	ITK
								1.94427e-07	-0.474175	0.127	0.18	0.00711621	Trunk AD	SF3A1
								6.24165e-15	-0.476411	0.04	0.113	2.28451e-10	Trunk AD	IDH2
								7.38107e-13	-0.476552	0.111	0.194	2.70155e-08	Trunk AD	CALML5
								1.03129e-11	-0.476836	0.117	0.195	3.77463e-07	Trunk AD	RCSD1
								3.86766e-11	-0.478212	0.229	0.304	1.4156e-06	Trunk AD	ARF5
								1.27339e-17	-0.485317	0.037	0.12	4.66074e-13	Trunk AD	AKIRIN1
								4.13753e-17	-0.490584	0.038	0.118	1.51438e-12	Trunk AD	YWHAH
								1.24345e-16	-0.495896	0.032	0.109	4.55113e-12	Trunk AD	REEP3
								9.86567e-11	-0.497776	0.205	0.284	3.61094e-06	Trunk AD	FKBP5
								4.93309e-13	-0.502169	0.102	0.185	1.80556e-08	Trunk AD	NFATC2
								2.44894e-45	-0.50433	0.763	0.891	8.96336e-41	Trunk AD	ZFP36
								2.23423e-13	-0.50456	0.051	0.122	8.17751e-09	Trunk AD	SPAG9
								6.73657e-18	-0.505766	0.029	0.109	2.46565e-13	Trunk AD	UBE2G1
								7.8951e-12	-0.506302	0.261	0.342	2.88968e-07	Trunk AD	TMEM123
								1.14227e-14	-0.508411	0.049	0.125	4.18082e-10	Trunk AD	THEM4
								1.92307e-11	-0.510767	0.066	0.134	7.03861e-07	Trunk AD	SPRR1B
								2.74414e-13	-0.512403	0.139	0.226	1.00438e-08	Trunk AD	JTB
								1.52316e-14	-0.514844	0.054	0.132	5.57491e-10	Trunk AD	PPP3CA
								2.36673e-12	-0.515249	0.094	0.171	8.66245e-08	Trunk AD	SRSF4
								5.62448e-16	-0.525253	0.046	0.125	2.05861e-11	Trunk AD	TGFBR2
								6.71193e-13	-0.525651	0.199	0.286	2.45663e-08	Trunk AD	ETS1
								1.71295e-18	-0.526973	0.023	0.102	6.26956e-14	Trunk AD	ARL5A
								3.14127e-13	-0.527224	0.112	0.195	1.14974e-08	Trunk AD	ZFAND5
								4.70147e-16	-0.527324	0.052	0.135	1.72079e-11	Trunk AD	SOCS3
								7.72979e-15	-0.528983	0.043	0.117	2.82918e-10	Trunk AD	SPPL2A
								2.169e-14	-0.529115	0.144	0.237	7.93876e-10	Trunk AD	RNF149
								3.6581e-18	-0.52949	0.026	0.104	1.3389e-13	Trunk AD	NT5C
								1.83195e-13	-0.532311	0.046	0.116	6.70512e-09	Trunk AD	APP
								1.78575e-11	-0.542925	0.147	0.226	6.53604e-07	Trunk AD	CTSW
								1.07623e-13	-0.544845	0.099	0.183	3.93909e-09	Trunk AD	SLC4A7
								2.52356e-19	-0.544936	0.022	0.101	9.23649e-15	Trunk AD	FAM50A
								1.60277e-12	-0.54512	0.222	0.309	5.86629e-08	Trunk AD	TOB1
								3.67776e-21	-0.545965	0.02	0.105	1.3461e-16	Trunk AD	FDX1
								1.17337e-16	-0.546033	0.036	0.114	4.29464e-12	Trunk AD	FBXO32
								9.96472e-17	-0.546701	0.403	0.492	3.64719e-12	Trunk AD	TPM4
								4.41605e-16	-0.549558	0.261	0.362	1.61632e-11	Trunk AD	PCBP2
								6.41775e-15	-0.551773	0.27	0.367	2.34896e-10	Trunk AD	SQSTM1
								2.53743e-15	-0.552024	0.285	0.374	9.28726e-11	Trunk AD	EIF5A
								1.71462e-14	-0.552207	0.088	0.172	6.2757e-10	Trunk AD	KRAS
								1.10827e-15	-0.55269	0.039	0.114	4.05638e-11	Trunk AD	PTMS
								8.64676e-21	-0.553895	0.023	0.109	3.1648e-16	Trunk AD	RNF187
								3.57281e-23	-0.561932	0.017	0.107	1.30768e-18	Trunk AD	STUB1
								2.84954e-21	-0.567492	0.017	0.101	1.04296e-16	Trunk AD	RCN2
								1.50281e-17	-0.574628	0.072	0.166	5.50044e-13	Trunk AD	EHD4
								9.28699e-18	-0.575478	0.032	0.113	3.39913e-13	Trunk AD	SNX9
								1.05279e-17	-0.576924	0.097	0.197	3.8533e-13	Trunk AD	NSD3
								3.29e-16	-0.578169	0.044	0.123	1.20417e-11	Trunk AD	ETS2
								1.57352e-15	-0.580583	0.1	0.193	5.75925e-11	Trunk AD	PRRC2B
								3.21994e-19	-0.58533	0.085	0.188	1.17853e-14	Trunk AD	TRAPPC5
								2.41618e-14	-0.585513	0.18	0.274	8.84347e-10	Trunk AD	TENT5C
								6.98219e-13	-0.588185	0.189	0.277	2.55555e-08	Trunk AD	PLEC
								5.02523e-18	-0.588503	0.288	0.398	1.83928e-13	Trunk AD	MYADM
								5.31302e-18	-0.58911	0.089	0.19	1.94462e-13	Trunk AD	SRRM2
								1.74147e-16	-0.589439	0.066	0.152	6.37394e-12	Trunk AD	ACADVL
								2.20163e-16	-0.600865	0.445	0.538	8.0582e-12	Trunk AD	MYH9
								8.59521e-18	-0.605297	0.083	0.178	3.14593e-13	Trunk AD	PGLS
								6.97794e-18	-0.606197	0.075	0.169	2.554e-13	Trunk AD	RANBP1
								4.1924e-17	-0.607135	0.144	0.246	1.53446e-12	Trunk AD	CAPN2
								3.49023e-19	-0.609548	0.102	0.211	1.27746e-14	Trunk AD	TMX4
								6.03176e-27	-0.619058	0.013	0.114	2.20769e-22	Trunk AD	CRTAP
								1.8589e-20	-0.624653	0.258	0.374	6.80375e-16	Trunk AD	CAST
								1.03524e-26	-0.62505	0.392	0.526	3.78906e-22	Trunk AD	PTGER4
								2.32241e-20	-0.628567	0.576	0.666	8.50025e-16	Trunk AD	DUSP1
								7.34955e-26	-0.634224	0.014	0.111	2.69001e-21	Trunk AD	AL135905.2
								5.46549e-22	-0.635183	0.047	0.149	2.00042e-17	Trunk AD	IL6ST
								3.49469e-25	-0.636213	0.02	0.119	1.27909e-20	Trunk AD	BAG1
								1.30152e-20	-0.640815	0.124	0.238	4.76368e-16	Trunk AD	DPP7
								2.74472e-24	-0.641962	0.028	0.128	1.00459e-19	Trunk AD	PNPLA2
								4.1185e-15	-0.644177	0.105	0.194	1.50741e-10	Trunk AD	SBSN
								2.28028e-19	-0.644647	0.061	0.158	8.34607e-15	Trunk AD	RALGAPA1
								7.53498e-24	-0.645096	0.24	0.378	2.75788e-19	Trunk AD	ATP6V0C
								4.43787e-16	-0.646675	0.133	0.234	1.62431e-11	Trunk AD	AC020916.1
								3.8531e-25	-0.649923	0.023	0.123	1.41027e-20	Trunk AD	KDELR2
								2.41788e-15	-0.654512	0.098	0.186	8.84967e-11	Trunk AD	ADAM19
								2.33498e-28	-0.659702	0.009	0.11	8.54626e-24	Trunk AD	NDUFAF8
								1.10534e-28	-0.660095	0.016	0.124	4.04565e-24	Trunk AD	CYC1
								2.22672e-26	-0.661259	0.034	0.146	8.15001e-22	Trunk AD	PSIP1
								3.8741e-14	-0.662058	0.102	0.186	1.41796e-09	Trunk AD	PFKFB3
								1.92229e-22	-0.662295	0.082	0.196	7.03577e-18	Trunk AD	GTF3A
								1.15745e-17	-0.662389	0.082	0.176	4.23639e-13	Trunk AD	LRRFIP2
								2.42224e-21	-0.665321	0.131	0.248	8.86564e-17	Trunk AD	NFE2L2
								2.84396e-25	-0.666565	0.206	0.346	1.04092e-20	Trunk AD	P4HB
								2.60207e-26	-0.671227	0.021	0.123	9.52384e-22	Trunk AD	FAAP20
								2.17183e-21	-0.675209	0.099	0.213	7.9491e-17	Trunk AD	TNFRSF1B
								1.19249e-28	-0.675803	0.018	0.127	4.36464e-24	Trunk AD	MCUB
								7.89499e-26	-0.680446	0.018	0.118	2.88965e-21	Trunk AD	RELB
								4.75172e-14	-0.683636	0.177	0.264	1.73918e-09	Trunk AD	TNFRSF18
								4.23227e-25	-0.68633	0.093	0.223	1.54905e-20	Trunk AD	SMCHD1
								1.24841e-24	-0.692652	0.112	0.242	4.5693e-20	Trunk AD	NCOR1
								3.61857e-26	-0.695069	0.032	0.139	1.32443e-21	Trunk AD	SLBP
								4.82384e-11	-0.697796	0.288	0.367	1.76557e-06	Trunk AD	IL22
								1.02599e-29	-0.698263	0.028	0.145	3.75521e-25	Trunk AD	RAB5IF
								7.84931e-24	-0.712642	0.048	0.155	2.87293e-19	Trunk AD	BTG3
								1.43537e-30	-0.713531	0.062	0.199	5.2536e-26	Trunk AD	LAMP1
								6.75218e-25	-0.720947	0.103	0.231	2.47136e-20	Trunk AD	ATP1A1
								1.96067e-24	-0.731413	0.044	0.153	7.17626e-20	Trunk AD	EGR1
								2.88909e-31	-0.732802	0.034	0.161	1.05744e-26	Trunk AD	CLTB
								3.59636e-21	-0.735804	0.119	0.236	1.3163e-16	Trunk AD	TIPARP
								5.12568e-28	-0.737059	0.095	0.232	1.87605e-23	Trunk AD	GRB2
								3.5236e-44	-0.740377	0.427	0.616	1.28967e-39	Trunk AD	BTG2
								1.07493e-27	-0.748009	0.081	0.213	3.93435e-23	Trunk AD	ACAP2
								1.4008e-27	-0.763281	0.142	0.284	5.12708e-23	Trunk AD	KTN1
								1.11853e-29	-0.767239	0.041	0.164	4.09391e-25	Trunk AD	UQCRFS1
								2.09563e-24	-0.768354	0.072	0.191	7.67021e-20	Trunk AD	CD55
								1.40824e-28	-0.769273	0.076	0.207	5.15431e-24	Trunk AD	MRPL41
								6.73422e-33	-0.773395	0.027	0.154	2.46479e-28	Trunk AD	EIF4A3
								9.50617e-32	-0.777788	0.033	0.16	3.47935e-27	Trunk AD	MTCH1
								9.13881e-32	-0.782035	0.07	0.213	3.3449e-27	Trunk AD	CD47
								2.11255e-31	-0.792274	0.208	0.377	7.73216e-27	Trunk AD	FOSB
								4.93815e-24	-0.801586	0.056	0.167	1.80741e-19	Trunk AD	ATF3
								9.58969e-35	-0.80241	0.063	0.211	3.50992e-30	Trunk AD	C1QBP
								4.88742e-37	-0.806419	0.018	0.154	1.78884e-32	Trunk AD	TMEM160
								2.87635e-34	-0.808806	0.039	0.177	1.05277e-29	Trunk AD	MZT2A
								3.1544e-35	-0.818052	0.042	0.183	1.15454e-30	Trunk AD	MZT2B
								4.17489e-34	-0.820088	0.06	0.207	1.52805e-29	Trunk AD	TTC39C
								6.15855e-36	-0.824497	0.072	0.227	2.25409e-31	Trunk AD	H2AFV
								9.01078e-31	-0.825017	0.072	0.21	3.29804e-26	Trunk AD	PIM1
								2.51166e-32	-0.836455	0.097	0.247	9.19292e-28	Trunk AD	HIST1H4C
								1.72305e-33	-0.838701	0.122	0.278	6.30655e-29	Trunk AD	DEK
								6.06073e-100	-0.845867	0.72	0.897	2.21829e-95	Trunk AD	JUNB
								1.88851e-51	-0.851671	0.535	0.698	6.91214e-47	Trunk AD	TSC22D3
								8.7804e-35	-0.855356	0.053	0.198	3.21371e-30	Trunk AD	PIM3
								1.88933e-36	-0.863379	0.044	0.19	6.91515e-32	Trunk AD	RBM17
								4.04784e-54	-0.86886	0.364	0.555	1.48155e-49	Trunk AD	YBX1
								1.1843e-35	-0.894831	0.091	0.253	4.33466e-31	Trunk AD	JUND
								3.64922e-42	-0.895429	0.116	0.303	1.33565e-37	Trunk AD	KDSR
								1.70721e-41	-0.898135	0.028	0.182	6.24855e-37	Trunk AD	GADD45GIP1
								1.09429e-43	-0.910839	0.146	0.342	4.00522e-39	Trunk AD	MBP
								1.50514e-41	-0.912849	0.108	0.29	5.50895e-37	Trunk AD	XBP1
								3.40802e-43	-0.933435	0.168	0.357	1.24737e-38	Trunk AD	SERP1
								1.41307e-44	-0.948817	0.091	0.276	5.17199e-40	Trunk AD	MAP1LC3B
								3.38286e-46	-0.951319	0.018	0.179	1.23816e-41	Trunk AD	CHCHD10
								1.02002e-45	-0.952473	0.152	0.352	3.73338e-41	Trunk AD	JAK1
								3.98051e-47	-0.961996	0.133	0.333	1.45691e-42	Trunk AD	NDFIP1
								1.19825e-51	-0.96852	0.127	0.341	4.38572e-47	Trunk AD	HMGN1
								4.27987e-47	-0.977017	0.102	0.296	1.56647e-42	Trunk AD	RAC1
								3.48725e-109	-1.02589	0.638	0.84	1.27637e-104	Trunk AD	LMNA
								1.39062e-57	-1.02781	0.166	0.39	5.08981e-53	Trunk AD	GUK1
								1.08793e-48	-1.04404	0.062	0.25	3.98195e-44	Trunk AD	PPM1G
								6.7757e-55	-1.04536	0.04	0.238	2.47997e-50	Trunk AD	METTL9
								3.09712e-52	-1.04798	0.11	0.324	1.13358e-47	Trunk AD	CSRNP1
								1.91075e-62	-1.06417	0.328	0.55	6.99355e-58	Trunk AD	MCL1
								5.40652e-69	-1.06861	0.268	0.514	1.97884e-64	Trunk AD	LRRFIP1
								2.59235e-43	-1.07388	0.143	0.329	9.48827e-39	Trunk AD	GLUD1
								7.22388e-53	-1.07816	0.018	0.198	2.64401e-48	Trunk AD	C4orf48
								9.31149e-53	-1.0791	0.112	0.318	3.4081e-48	Trunk AD	COX5A
								4.08557e-59	-1.09573	0.082	0.305	1.49536e-54	Trunk AD	ANXA11
								8.42814e-39	-1.10614	0.092	0.258	3.08479e-34	Trunk AD	NFKBIZ
								7.56892e-61	-1.1158	0.087	0.314	2.7703e-56	Trunk AD	ZYX
								8.48042e-69	-1.1542	0.125	0.377	3.10392e-64	Trunk AD	ANP32B
								1.07868e-57	-1.2008	0.015	0.206	3.94809e-53	Trunk AD	SOCS1
								1.69924e-43	-1.20814	0.045	0.214	6.21938e-39	Trunk AD	CST3
								8.90984e-89	-1.27344	0.415	0.667	3.26109e-84	Trunk AD	TNFAIP3
								6.3654e-84	-1.34562	0.027	0.293	2.3298e-79	Trunk AD	CCDC85B
								1.02841e-81	-1.35157	0.043	0.308	3.76409e-77	Trunk AD	GNB2
								6.11369e-90	-1.35774	0.155	0.458	2.23767e-85	Trunk AD	PDIA3
								1.01882e-114	-1.36232	0.604	0.818	3.72899e-110	Trunk AD	AHNAK
								2.08839e-81	-1.37687	0.02	0.276	7.64371e-77	Trunk AD	PRELID1
								3.59667e-68	-1.39729	0.153	0.401	1.31642e-63	Trunk AD	PHLDA1
								6.02113e-112	-1.59602	0.306	0.606	2.20379e-107	Trunk AD	DUSP2
								1.00693e-237	-1.63457	0.708	0.927	3.68546e-233	Trunk AD	FTH1
								4.27683e-175	-1.86469	0.19	0.614	1.56536e-170	Trunk AD	COTL1
								0	-1.91347	0.568	0.912	0	Trunk AD	PFN1
								4.06482e-153	-1.96153	0.024	0.433	1.48776e-148	Trunk AD	ATP5F1D
								4.12405e-62	-2.30741	0.083	0.31	1.50945e-57	Trunk AD	AREG
								1.97157e-162	-2.36578	0.158	0.565	7.21615e-158	Trunk AD	RGCC
								5.33106e-280	-2.38976	0.446	0.831	1.95122e-275	Trunk AD	ZFP36L2
								0	-2.5298	0.16	0.747	0	Trunk AD	ITM2B
								6.22643e-267	-2.77494	0.25	0.746	2.27894e-262	Trunk AD	NFKBIA

## Sheet: T2
p_val	avg_log2FC	pct.1	pct.2	p_val_adj	cluster	gene		p_val	avg_log2FC	pct.1	pct.2	p_val_adj	cluster	gene		p_val	avg_log2FC	pct.1	pct.2	p_val_adj	cluster	gene		p_val	avg_log2FC	pct.1	pct.2	p_val_adj	cluster	gene
2.11964e-66	1.24134	0.178	0.013	7.75811e-62	HC	XIST		3.17795e-12	0.888074	0.148	0.08	1.16316e-07	Trunk AD	S100A6		4.44245e-16	0.804261	0.105	0.051	1.62598e-11	Head/neck AD	AREG		1.09887e-71	1.96432	0.169	0.035	4.02196e-67	DAHND	S100A8
9.61949e-28	1.22678	0.745	0.424	3.52083e-23	HC	TXNIP		4.93409e-61	0.799177	0.793	0.59	1.80593e-56	Trunk AD	IFITM2		6.86368e-52	0.697603	0.624	0.449	2.51218e-47	Head/neck AD	ZFP36L2		1.4827e-60	1.458	0.174	0.047	5.42681e-56	DAHND	FABP5
2.52824e-14	1.00696	0.231	0.08	9.2536e-10	HC	TNF		3.90282e-55	0.725288	0.862	0.711	1.42847e-50	Trunk AD	IFITM1		2.54379e-28	0.672301	0.162	0.073	9.31053e-24	Head/neck AD	HLA-DRB5		1.66943e-26	0.72011	0.233	0.134	6.11029e-22	DAHND	SBSN
5.8283e-28	0.942502	0.317	0.086	2.13321e-23	HC	SLF1		2.04934e-31	0.69699	0.241	0.106	7.50079e-27	Trunk AD	MIR4435-2HG		5.86707e-47	0.61156	0.546	0.365	2.14741e-42	Head/neck AD	COTL1		2.39146e-33	0.692654	0.262	0.142	8.75297e-29	DAHND	CALML5
8.66225e-20	0.934335	0.38	0.141	3.17047e-15	HC	LPAR6		5.86785e-36	0.675807	0.637	0.441	2.14769e-31	Trunk AD	TXN		2.9189e-41	0.600552	0.648	0.507	1.06835e-36	Head/neck AD	BTG1		5.31913e-26	0.678451	0.119	0.047	1.94686e-21	DAHND	CSTA
9.02159e-27	0.931611	0.558	0.222	3.30199e-22	HC	ARHGAP15		1.0416e-55	0.667706	0.835	0.663	3.81238e-51	Trunk AD	EMP3		2.52403e-43	0.596411	0.43	0.26	9.23821e-39	Head/neck AD	ATP5F1D		1.23371e-14	0.670343	0.236	0.164	4.51548e-10	DAHND	CST3
7.90897e-29	0.925347	0.976	0.996	2.89476e-24	HC	MALAT1		2.00281e-24	0.60646	0.226	0.108	7.33048e-20	Trunk AD	SELL		5.32138e-21	0.564938	0.3	0.197	1.94768e-16	Head/neck AD	RGCC		2.77989e-23	0.587825	0.186	0.1	1.01747e-18	DAHND	SPRR1B
2.0271e-11	0.818966	0.106	0.026	7.41938e-07	HC	CCL5		4.9326e-19	0.585681	0.287	0.165	1.80538e-14	Trunk AD	IFITM3		1.3682e-83	0.551307	0.914	0.764	5.00773e-79	Head/neck AD	PFN1		1.02242e-19	0.564669	0.142	0.072	3.74216e-15	DAHND	CALML3
1.34074e-17	0.794819	0.322	0.117	4.90723e-13	HC	INPP4B		7.75627e-29	0.58275	0.316	0.162	2.83887e-24	Trunk AD	POMP		3.57616e-23	0.5271	0.194	0.105	1.30891e-18	Head/neck AD	MZT2A		5.52675e-23	0.549044	0.715	0.646	2.02285e-18	DAHND	AHNAK
1.63769e-11	0.778617	0.428	0.225	5.9941e-07	HC	GLIPR1		2.3321e-42	0.579358	0.877	0.754	8.53571e-38	Trunk AD	S100A11		1.844e-26	0.519337	0.487	0.377	6.74922e-22	Head/neck AD	NOP53		1.18328e-08	0.516317	0.219	0.168	0.000433093	DAHND	CD96
5.47843e-15	0.714777	0.841	0.615	2.00516e-10	HC	ITM2B		5.9111e-07	0.578077	0.198	0.141	0.0216352	Trunk AD	KLRB1		2.04993e-20	0.505986	0.136	0.065	7.50295e-16	Head/neck AD	CMTM7		2.90139e-10	0.512701	0.188	0.134	1.06194e-05	DAHND	AHR
3.29459e-20	0.708456	0.221	0.058	1.20585e-15	HC	FXYD7		7.51014e-30	0.571621	0.634	0.447	2.74879e-25	Trunk AD	PRDX1		2.30185e-21	0.501181	0.528	0.423	8.42499e-17	Head/neck AD	CXCR4		2.65778e-08	0.50821	0.433	0.396	0.000972774	DAHND	MYH9
9.73177e-15	0.698988	0.159	0.042	3.56192e-10	HC	CD8A		2.26337e-30	0.571403	0.56	0.371	8.28415e-26	Trunk AD	SUB1		2.4403e-22	0.496019	0.243	0.145	8.93174e-18	Head/neck AD	CCDC85B		1.57113e-11	0.492864	0.131	0.08	5.7505e-07	DAHND	BHLHE40
4.79136e-14	0.69574	0.755	0.51	1.75369e-09	HC	IL7R		3.34178e-27	0.557441	0.699	0.557	1.22312e-22	Trunk AD	ALOX5AP		6.66626e-19	0.49475	0.585	0.497	2.43992e-14	Head/neck AD	DUSP1		3.48075e-10	0.469387	0.273	0.216	1.27399e-05	DAHND	TMEM123
4.43801e-17	0.695636	0.303	0.106	1.62436e-12	HC	SCML4		5.34239e-11	0.551705	0.133	0.072	1.95537e-06	Trunk AD	GZMA		6.5942e-17	0.491086	0.171	0.1	2.41354e-12	Head/neck AD	CHCHD10		2.07885e-15	0.467398	0.347	0.264	7.6088e-11	DAHND	PDIA3
1.11156e-07	0.660229	0.149	0.058	0.00406843	HC	ZNF331		8.44159e-21	0.546648	0.328	0.192	3.08971e-16	Trunk AD	JPT1		9.77571e-19	0.483472	0.129	0.063	3.57801e-14	Head/neck AD	SOCS1		3.47886e-08	0.455993	0.2	0.153	0.0012733	DAHND	DDX3X
5.35663e-13	0.641539	0.303	0.123	1.96058e-08	HC	TC2N		5.02495e-22	0.538291	0.554	0.398	1.83918e-17	Trunk AD	DYNLL1		4.8323e-24	0.481192	0.273	0.165	1.76867e-19	Head/neck AD	ZYX		1.05426e-25	0.45457	0.451	0.326	3.8587e-21	DAHND	NFKBIA
3.3223e-14	0.635737	0.582	0.306	1.21599e-09	HC	FUS		6.49527e-14	0.523085	0.516	0.424	2.37733e-09	Trunk AD	S100A10		8.7115e-21	0.476267	0.401	0.297	3.1885e-16	Head/neck AD	LIME1		1.86873e-13	0.44407	0.133	0.076	6.83974e-09	DAHND	SERPINB5
3.35264e-08	0.62901	0.269	0.131	0.0012271	HC	NR4A2		5.88219e-20	0.513934	0.32	0.189	2.15294e-15	Trunk AD	GIMAP7		9.70236e-18	0.474466	0.177	0.102	3.55116e-13	Head/neck AD	GADD45GIP1		1.67844e-11	0.441997	0.235	0.172	6.14327e-07	DAHND	STAT3
7.40284e-16	0.621306	0.284	0.098	2.70952e-11	HC	PARP8		1.63976e-16	0.508279	0.455	0.319	6.00168e-12	Trunk AD	MT2A		3.48868e-17	0.447794	0.188	0.111	1.27689e-12	Head/neck AD	C4orf48		3.13243e-14	0.440489	0.322	0.247	1.1465e-09	DAHND	EIF5A
6.46872e-12	0.619301	0.192	0.066	2.36762e-07	HC	PRKCQ-AS1		7.89841e-41	0.504892	0.899	0.8	2.8909e-36	Trunk AD	MYL6		2.73678e-21	0.445048	0.278	0.176	1.00169e-16	Head/neck AD	GNB2		9.97412e-12	0.439537	0.342	0.276	3.65063e-07	DAHND	HNRNPU
5.61157e-11	0.61596	0.226	0.087	2.05389e-06	HC	TUT4		3.16761e-19	0.503936	0.395	0.253	1.15938e-14	Trunk AD	PSMB3		1.46551e-19	0.437483	0.324	0.222	5.36392e-15	Head/neck AD	SERP1		2.47196e-12	0.4337	0.228	0.16	9.04764e-08	DAHND	IFI27
2.11212e-18	0.606905	0.178	0.043	7.73056e-14	HC	MDFIC		9.30658e-10	0.50337	0.699	0.641	3.4063e-05	Trunk AD	LGALS1		2.2108e-57	0.43106	0.915	0.789	8.09176e-53	Head/neck AD	FTH1		5.03194e-10	0.431342	0.139	0.086	1.84174e-05	DAHND	KRT14
1.94107e-12	0.599157	0.255	0.098	7.10452e-08	HC	PIK3R1		3.96181e-16	0.498226	0.328	0.208	1.45006e-11	Trunk AD	ITM2A		4.54519e-14	0.429339	0.181	0.114	1.66359e-09	Head/neck AD	CLTB		1.56021e-35	0.425553	0.711	0.566	5.71053e-31	DAHND	ITM2B
1.88331e-14	0.589198	0.168	0.047	6.8931e-10	HC	STN1		2.97942e-17	0.495099	0.232	0.128	1.0905e-12	Trunk AD	GIMAP4		1.09435e-15	0.428254	0.131	0.07	4.00544e-11	Head/neck AD	CMTM3		8.41416e-60	0.419502	0.952	0.926	3.07967e-55	DAHND	HLA-B
5.6375e-17	0.584561	0.197	0.054	2.06338e-12	HC	MGAT4A		5.50242e-17	0.493892	0.358	0.229	2.01394e-12	Trunk AD	UCP2		1.01656e-16	0.422818	0.265	0.177	3.72072e-12	Head/neck AD	GLUD1		4.14817e-09	0.418719	0.148	0.1	0.000151827	DAHND	JUP
4.56983e-13	0.58099	0.197	0.064	1.67261e-08	HC	SORL1		1.7314e-20	0.49137	0.341	0.201	6.33709e-16	Trunk AD	PSMA2		1.06999e-14	0.387039	0.112	0.057	3.91625e-10	Head/neck AD	STUB1		9.83037e-09	0.397956	0.304	0.246	0.000359801	DAHND	TNFAIP3
1.00637e-11	0.57647	0.361	0.164	3.68341e-07	HC	NKTR		1.05561e-29	0.488789	0.758	0.599	3.86365e-25	Trunk AD	HINT1		7.0531e-13	0.384745	0.155	0.094	2.5815e-08	Head/neck AD	MZT2B		1.06422e-07	0.39746	0.262	0.214	0.00389514	DAHND	CANX
3.23108e-12	0.573264	0.284	0.114	1.18261e-07	HC	PIK3IP1		4.70345e-20	0.481452	0.499	0.345	1.72151e-15	Trunk AD	SOD1		9.18721e-16	0.379759	0.266	0.179	3.36261e-11	Head/neck AD	ANXA11		1.59208e-11	0.389728	0.313	0.241	5.82719e-07	DAHND	BTG2
1.21478e-12	0.558592	0.24	0.088	4.44622e-08	HC	USP34		2.19677e-23	0.479541	0.643	0.479	8.04041e-19	Trunk AD	LDHA		2.29564e-13	0.377629	0.272	0.193	8.40226e-09	Head/neck AD	RAC1		1.41633e-07	0.382739	0.357	0.31	0.00518392	DAHND	CALR
1.5977e-13	0.55066	0.168	0.048	5.84776e-09	HC	ANKRD36B		1.04539e-15	0.468935	0.244	0.141	3.82623e-11	Trunk AD	LAMTOR5		2.55852e-25	0.376474	0.709	0.604	9.36443e-21	Head/neck AD	PTPRCAP		2.19077e-07	0.374704	0.146	0.104	0.00801845	DAHND	STAT1
3.49487e-12	0.550558	0.144	0.041	1.27916e-07	HC	CWF19L2		7.50082e-24	0.467495	0.196	0.086	2.74538e-19	Trunk AD	CNIH1		4.56462e-17	0.369201	0.417	0.32	1.6707e-12	Head/neck AD	TRIR		2.07893e-07	0.373034	0.337	0.291	0.00760908	DAHND	SF3B1
1.12243e-07	0.548732	0.659	0.449	0.00410822	HC	LTB		6.08692e-27	0.464281	0.736	0.574	2.22787e-22	Trunk AD	MYL12B		2.58425e-14	0.366911	0.538	0.459	9.4586e-10	Head/neck AD	TSC22D3		1.59059e-08	0.368544	0.46	0.412	0.000582171	DAHND	SLC2A3
1.23423e-09	0.543921	0.269	0.117	4.51742e-05	HC	CASP8		6.85295e-16	0.453661	0.308	0.19	2.50825e-11	Trunk AD	CIAO2B		1.37548e-09	0.360581	0.225	0.167	5.0344e-05	Head/neck AD	CD7		7.32941e-07	0.365983	0.305	0.259	0.0268264	DAHND	RESF1
7.58322e-12	0.542193	0.279	0.113	2.77554e-07	HC	RBMS1		7.91405e-25	0.451508	0.741	0.607	2.89662e-20	Trunk AD	ATP5MC2		1.77063e-14	0.358685	0.334	0.248	6.48069e-10	Head/neck AD	GUK1		8.20771e-07	0.365958	0.444	0.404	0.0300411	DAHND	ZFP36L1
8.49233e-07	0.54043	0.163	0.07	0.0310828	HC	DCN		8.43963e-19	0.451387	0.464	0.309	3.08899e-14	Trunk AD	EIF3E		1.08398e-11	0.351419	0.453	0.381	3.96748e-07	Head/neck AD	CD69		5.74105e-43	0.365787	0.999	0.992	2.10128e-38	DAHND	MALAT1
2.4669e-15	0.538584	0.149	0.036	9.02911e-11	HC	BCL2		6.71289e-17	0.448437	0.454	0.314	2.45699e-12	Trunk AD	NDUFA11		2.30323e-10	0.347674	0.186	0.128	8.43007e-06	Head/neck AD	H2AFV		9.31611e-07	0.36409	0.223	0.178	0.0340979	DAHND	ITK
3.87063e-12	0.530819	0.322	0.136	1.41669e-07	HC	UTRN		2.99498e-19	0.444297	0.545	0.392	1.09619e-14	Trunk AD	COX8A		2.89455e-08	0.344517	0.245	0.186	0.00105944	Head/neck AD	DUSP2		1.25876e-06	0.363527	0.158	0.118	0.0460717	DAHND	DUSP4
2.27863e-07	0.524026	0.163	0.068	0.00834002	HC	TGFBR2		5.83088e-15	0.441167	0.364	0.243	2.13416e-10	Trunk AD	WDR83OS		6.97531e-18	0.343194	0.676	0.573	2.55303e-13	Head/neck AD	JUNB		1.50632e-08	0.363006	0.119	0.076	0.000551329	DAHND	S100A16
2.441e-16	0.522434	0.101	0.018	8.93429e-12	HC	RECK		7.67209e-16	0.440547	0.405	0.271	2.80806e-11	Trunk AD	PSME2		2.00348e-08	0.341427	0.2	0.148	0.000733294	Head/neck AD	MRPL41		2.87622e-10	0.36235	0.389	0.326	1.05272e-05	DAHND	LRRFIP1
2.16494e-09	0.511876	0.202	0.079	7.9239e-05	HC	CRTAP		5.16183e-16	0.438451	0.242	0.137	1.88928e-11	Trunk AD	SUMO1		1.45563e-09	0.341364	0.421	0.344	5.32776e-05	Head/neck AD	NFKBIA		5.9616e-08	0.362281	0.118	0.078	0.00218201	DAHND	SLC4A7
4.80417e-08	0.507195	0.25	0.117	0.00175837	HC	ZRANB2		3.53553e-21	0.434729	0.726	0.575	1.29404e-16	Trunk AD	HMGB1		2.77503e-10	0.330055	0.121	0.074	1.01569e-05	Head/neck AD	FAAP20		1.03678e-06	0.361814	0.172	0.131	0.0379474	DAHND	PDCD4
8.42916e-12	0.485336	0.928	0.786	3.08516e-07	HC	CD52		4.57273e-17	0.430643	0.191	0.097	1.67367e-12	Trunk AD	ESD		1.25592e-09	0.327528	0.102	0.06	4.59678e-05	Head/neck AD	SRSF9		7.18118e-08	0.352429	0.21	0.16	0.00262838	DAHND	NCOR1
6.01846e-11	0.484812	0.269	0.11	2.20282e-06	HC	RCAN3		4.5093e-57	0.430494	0.987	0.984	1.65045e-52	Trunk AD	TMSB4X		6.06755e-09	0.324697	0.179	0.127	0.000222079	Head/neck AD	TRAPPC5		1.16664e-06	0.35093	0.237	0.193	0.0427001	DAHND	PLEC
1.1593e-10	0.4843	0.231	0.089	4.24316e-06	HC	SLC4A7		6.80451e-17	0.430425	0.418	0.275	2.49052e-12	Trunk AD	NEDD8		6.70571e-11	0.31904	0.293	0.223	2.45436e-06	Head/neck AD	ATP6V0C		1.05352e-08	0.350698	0.103	0.063	0.0003856	DAHND	APP
1.02095e-08	0.48371	0.269	0.125	0.000373677	HC	PHF3		7.41994e-19	0.429653	0.5	0.348	2.71577e-14	Trunk AD	SEC61B		5.42297e-10	0.316895	0.19	0.132	1.98486e-05	Head/neck AD	XBP1		7.84955e-11	0.349976	0.306	0.236	2.87301e-06	DAHND	JAK1
5.12808e-12	0.483133	0.385	0.172	1.87693e-07	HC	CCND3		1.13732e-14	0.425163	0.357	0.235	4.16271e-10	Trunk AD	VAMP8		6.56335e-09	0.316003	0.215	0.158	0.000240225	Head/neck AD	PRELID1		1.16954e-07	0.335294	0.279	0.225	0.00428065	DAHND	JUN
1.15211e-09	0.481173	0.356	0.173	4.21685e-05	HC	USP15		2.7423e-37	0.423398	0.976	0.953	1.00371e-32	Trunk AD	TMSB10		2.27277e-09	0.308005	0.276	0.211	8.31855e-05	Head/neck AD	NDFIP1		1.08117e-06	0.334506	0.332	0.287	0.0395719	DAHND	MCL1
3.30424e-09	0.47822	0.481	0.27	0.000120938	HC	RESF1		8.34973e-17	0.421666	0.299	0.177	3.05609e-12	Trunk AD	NDUFA12		1.65872e-10	0.307656	0.157	0.102	6.07107e-06	Head/neck AD	UQCRFS1		4.54226e-14	0.330086	0.648	0.586	1.66251e-09	DAHND	LMNA
3.47323e-07	0.474438	0.245	0.121	0.0127124	HC	USP16		3.60887e-16	0.421072	0.299	0.18	1.32088e-11	Trunk AD	NOP10		4.37605e-10	0.30669	0.121	0.074	1.60168e-05	Head/neck AD	MCUB		1.25473e-06	0.327835	0.131	0.093	0.0459243	DAHND	TYMP
1.92172e-13	0.472599	0.192	0.059	7.0337e-09	HC	ABHD14A		9.20957e-38	0.419921	0.943	0.888	3.3708e-33	Trunk AD	SH3BGRL3		1.16366e-06	0.304374	0.212	0.166	0.042591	Head/neck AD	RCSD1		6.84887e-09	0.325608	0.394	0.339	0.000250675	DAHND	STK17B
1.12116e-08	0.468882	0.327	0.161	0.000410354	HC	DOCK8		1.37082e-16	0.418945	0.574	0.428	5.01733e-12	Trunk AD	SKP1		3.51439e-09	0.301816	0.194	0.138	0.00012863	Head/neck AD	C1QBP		4.58697e-08	0.319713	0.345	0.286	0.00167888	DAHND	PPP1R15A
9.51029e-17	0.461419	0.986	0.934	3.48086e-12	HC	HLA-B		1.05773e-36	0.418425	0.94	0.862	3.87141e-32	Trunk AD	PPIA		1.67698e-16	0.300392	0.598	0.505	6.13791e-12	Head/neck AD	CYBA		2.24473e-07	0.315517	0.203	0.155	0.00821595	DAHND	KDSR
1.18683e-08	0.4612	0.144	0.051	0.000434393	HC	CD200R1		1.72333e-17	0.418099	0.626	0.479	6.30756e-13	Trunk AD	RNASEK		3.79984e-14	0.293888	0.49	0.407	1.39078e-09	Head/neck AD	YBX1		1.21205e-06	0.288343	0.209	0.161	0.0443621	DAHND	PPM1G
7.65283e-07	0.45913	0.245	0.121	0.0280101	HC	KIF2A		6.89156e-16	0.417541	0.361	0.233	2.52238e-11	Trunk AD	SEC61G		2.01216e-07	0.29018	0.11	0.072	0.00736471	Head/neck AD	NT5C		1.75196e-12	0.287065	0.712	0.683	6.41237e-08	DAHND	HSPA8
3.28137e-07	0.458787	0.322	0.173	0.0120102	HC	DPP7		2.88061e-15	0.41731	0.371	0.247	1.05433e-10	Trunk AD	LAMTOR4		1.77285e-08	0.289609	0.174	0.123	0.000648882	Head/neck AD	PET100		2.17154e-07	0.262338	0.212	0.161	0.00794806	DAHND	PRELID1
5.29915e-07	0.458284	0.115	0.042	0.0193954	HC	CXorf38		4.26853e-16	0.415734	0.597	0.45	1.56232e-11	Trunk AD	UBB		2.71221e-08	0.288751	0.264	0.205	0.000992697	Head/neck AD	COX5A		3.04336e-08	0.262023	0.648	0.608	0.0011139	DAHND	ZFP36
1.53751e-08	0.456883	0.298	0.143	0.000562744	HC	FNBP4		7.84101e-21	0.415702	0.791	0.676	2.86989e-16	Trunk AD	PTPRC		4.02143e-11	0.288663	0.334	0.259	1.47188e-06	Head/neck AD	ANP32B		3.0961e-09	-0.251574	0.239	0.314	0.00011332	DAHND	TMEM258
4.28024e-08	0.455982	0.288	0.141	0.00156661	HC	CDC42EP3		7.54945e-12	0.414961	0.398	0.291	2.76317e-07	Trunk AD	TIMP1		1.01047e-06	0.284588	0.145	0.105	0.0369842	Head/neck AD	SUN2		5.33361e-12	-0.251619	0.589	0.683	1.95216e-07	DAHND	PTPRCAP
2.08177e-09	0.454199	0.553	0.317	7.61947e-05	HC	ACAP1		1.27232e-18	0.414516	0.102	0.037	4.65682e-14	Trunk AD	CBWD1		2.31795e-07	0.284003	0.208	0.159	0.00848394	Head/neck AD	DPP7		1.16998e-09	-0.252455	0.276	0.356	4.28223e-05	DAHND	ACAP1
5.116e-11	0.451647	0.308	0.132	1.87251e-06	HC	TMX4		6.71475e-13	0.411871	0.4	0.281	2.45767e-08	Trunk AD	CKLF		2.81278e-08	0.283528	0.1	0.061	0.00102951	Head/neck AD	RNF187		1.27934e-08	-0.253652	0.213	0.283	0.00046825	DAHND	VAMP8
3.20333e-07	0.450313	0.207	0.095	0.0117245	HC	ARHGEF6		2.04895e-27	0.411443	0.88	0.751	7.49938e-23	Trunk AD	H3F3B		8.77559e-07	0.281901	0.143	0.102	0.0321195	Head/neck AD	THEM4		3.50832e-08	-0.253876	0.252	0.322	0.00128408	DAHND	ATP5IF1
8.84062e-08	0.446514	0.327	0.168	0.00323576	HC	LUC7L3		1.33466e-15	0.410519	0.458	0.321	4.885e-11	Trunk AD	ATP5MC3		1.47379e-08	0.280854	0.16	0.111	0.00053942	Head/neck AD	R3HDM4		2.80447e-08	-0.254454	0.125	0.18	0.00102646	DAHND	ERGIC3
2.58088e-07	0.445033	0.875	0.726	0.00944626	HC	HLA-E		1.84143e-15	0.408562	0.209	0.113	6.73983e-11	Trunk AD	MAGOH		1.90537e-08	0.27644	0.272	0.213	0.000697386	Head/neck AD	ARF5		2.40942e-08	-0.254988	0.158	0.219	0.000881872	DAHND	CST7
1.23256e-07	0.440679	0.183	0.076	0.0045113	HC	RCBTB2		4.21312e-08	0.408094	0.877	0.877	0.00154204	Trunk AD	CRIP1		1.09312e-08	0.271501	0.271	0.209	0.000400092	Head/neck AD	HMGN1		3.05328e-09	-0.255076	0.151	0.215	0.000111753	DAHND	CD7
4.88508e-08	0.437419	0.288	0.139	0.00178799	HC	RBL2		6.6919e-18	0.405979	0.391	0.247	2.4493e-13	Trunk AD	RBX1		2.51008e-15	0.260681	0.736	0.649	9.18715e-11	Head/neck AD	SARAF		7.97387e-08	-0.255542	0.186	0.249	0.00291851	DAHND	PSMA2
1.95844e-08	0.437334	0.178	0.07	0.000716808	HC	ID3		2.58035e-16	0.405571	0.563	0.409	9.44435e-12	Trunk AD	TXNIP		7.54259e-07	0.252402	0.154	0.111	0.0276066	Head/neck AD	PGLS		1.61188e-07	-0.256056	0.093	0.138	0.00589965	DAHND	CLPP
9.38035e-08	0.436939	0.668	0.455	0.0034333	HC	HCST		3.72929e-18	0.404756	0.339	0.205	1.36496e-13	Trunk AD	ERH		1.63632e-07	0.252332	0.16	0.114	0.00598908	Head/neck AD	JUND		7.3683e-08	-0.25834	0.177	0.237	0.00269687	DAHND	ISG20
1.1668e-07	0.43005	0.106	0.034	0.00427062	HC	KIF21A		1.05244e-11	0.399463	0.338	0.233	3.85202e-07	Trunk AD	FKBP1A		7.2954e-08	0.250477	0.108	0.069	0.00267019	Head/neck AD	NAAA		3.13114e-08	-0.258846	0.073	0.117	0.00114603	DAHND	PNKD
6.28608e-15	0.428767	0.115	0.024	2.30077e-10	HC	SFMBT1		2.44314e-30	0.395945	0.889	0.809	8.94214e-26	Trunk AD	UBA52		3.05889e-07	-0.250331	0.4	0.464	0.0111959	Head/neck AD	IL2RG		2.08897e-13	-0.259832	0.409	0.518	7.64584e-09	DAHND	SNHG29
1.1409e-07	0.425358	0.442	0.253	0.00417581	HC	ITGB2		4.05348e-12	0.393973	0.198	0.115	1.48361e-07	Trunk AD	CAPZA2		9.00616e-07	-0.251788	0.153	0.202	0.0329635	Head/neck AD	HSPD1		8.76374e-08	-0.260425	0.115	0.166	0.00320762	DAHND	GIMAP4
2.63077e-07	0.422036	0.178	0.075	0.00962887	HC	TMC6		6.38488e-15	0.389134	0.439	0.303	2.33693e-10	Trunk AD	SEPTIN7		1.4486e-08	-0.254491	0.586	0.648	0.000530203	Head/neck AD	HNRNPA2B1		5.59237e-07	-0.26163	0.865	0.885	0.0204686	DAHND	CRIP1
7.14769e-08	0.418812	0.312	0.157	0.00261612	HC	CD40LG		1.00846e-14	0.388932	0.275	0.165	3.69105e-10	Trunk AD	UBE2L3		3.50479e-07	-0.260497	0.148	0.2	0.0128279	Head/neck AD	USP15		5.48511e-15	-0.261859	0.586	0.687	2.0076e-10	DAHND	ATP5MG
8.34878e-09	0.41804	0.154	0.055	0.000305574	HC	MECP2		2.64503e-15	0.388518	0.2	0.107	9.68107e-11	Trunk AD	PSMA4		4.85024e-07	-0.260581	0.127	0.176	0.0177524	Head/neck AD	BAZ1A		1.3431e-08	-0.264295	0.275	0.347	0.000491588	DAHND	DAD1
1.55482e-09	0.417453	0.255	0.109	5.69081e-05	HC	SIGIRR		3.71144e-10	0.388386	0.525	0.419	1.35843e-05	Trunk AD	HSPA1B		1.91278e-08	-0.26164	0.475	0.528	0.000700096	Head/neck AD	LDHA		1.08883e-08	-0.265129	0.233	0.305	0.000398523	DAHND	PSMB3
1.67229e-09	0.413213	0.365	0.176	6.12073e-05	HC	CELF2		2.50732e-10	0.38423	0.164	0.095	9.17704e-06	Trunk AD	MT1E		6.6985e-07	-0.262478	0.314	0.376	0.0245172	Head/neck AD	ACTR3		1.83644e-07	-0.2658	0.406	0.489	0.00672156	DAHND	LTB
6.83065e-07	0.412734	0.226	0.109	0.0250009	HC	ZNF292		5.84251e-20	0.383393	0.822	0.689	2.13842e-15	Trunk AD	SERF2		2.63371e-07	-0.268276	0.14	0.19	0.00963965	Head/neck AD	CCT6A		5.21281e-31	-0.266317	0.886	0.956	1.90794e-26	DAHND	FAU
1.9003e-07	0.411887	0.183	0.078	0.00695527	HC	HOPX		3.274e-12	0.383387	0.175	0.098	1.19832e-07	Trunk AD	LSM6		2.32638e-07	-0.272725	0.257	0.319	0.0085148	Head/neck AD	PSME2		2.5022e-07	-0.266844	0.244	0.306	0.00915829	DAHND	TRBC2
5.87832e-11	0.410642	0.12	0.033	2.15152e-06	HC	RC3H1		6.71052e-14	0.38262	0.234	0.137	2.45612e-09	Trunk AD	MRPL20		1.41518e-07	-0.286964	0.264	0.327	0.00517969	Head/neck AD	HNRNPU		1.2404e-18	-0.268517	0.728	0.812	4.54e-14	DAHND	FXYD5
5.07396e-10	0.410123	0.365	0.173	1.85712e-05	HC	NCOR1		3.50459e-13	0.381388	0.32	0.211	1.28272e-08	Trunk AD	LSM7		1.5647e-07	-0.289991	0.198	0.257	0.00572697	Head/neck AD	CANX		1.79769e-09	-0.270032	0.369	0.455	6.57973e-05	DAHND	NOP53
8.27688e-08	0.408205	0.288	0.143	0.00302942	HC	NSD3		1.52149e-86	0.38084	0.999	0.998	5.5688e-82	Trunk AD	B2M		2.09357e-07	-0.290781	0.154	0.207	0.00766266	Head/neck AD	BZW1		1.50518e-11	-0.272978	0.483	0.572	5.50912e-07	DAHND	CD3D
3.18797e-08	0.407898	0.135	0.047	0.00116683	HC	JPX		2.01454e-16	0.375545	0.372	0.234	7.37341e-12	Trunk AD	PSMB1		2.20951e-07	-0.293964	0.157	0.212	0.00808705	Head/neck AD	IFI16		4.11893e-21	-0.275183	0.729	0.832	1.50757e-16	DAHND	CD52
8.94419e-07	0.406325	0.264	0.134	0.0327366	HC	ZC3HAV1		5.879e-20	0.37338	0.928	0.899	2.15177e-15	Trunk AD	IL32		2.12008e-08	-0.300857	0.38	0.443	0.000775972	Head/neck AD	NCL		3.52523e-17	-0.275276	0.637	0.76	1.29027e-12	DAHND	SERF2
6.25846e-10	0.404329	0.375	0.181	2.29066e-05	HC	CD96		1.62532e-12	0.372593	0.185	0.105	5.94882e-08	Trunk AD	PDCD10		1.75631e-09	-0.301624	0.133	0.194	6.42827e-05	Head/neck AD	EIF5		3.49464e-29	-0.279899	0.933	0.972	1.27907e-24	DAHND	TMSB10
6.23881e-11	0.401192	0.125	0.035	2.28347e-06	HC	CCDC80		4.39706e-11	0.368913	0.157	0.088	1.60937e-06	Trunk AD	PSMB8-AS1		8.84672e-07	-0.302551	0.077	0.115	0.0323799	Head/neck AD	CALML3		4.6332e-12	-0.280149	0.531	0.613	1.6958e-07	DAHND	ALOX5AP
3.6222e-08	0.400191	0.274	0.129	0.00132576	HC	LNPEP		7.22133e-15	0.365505	0.628	0.498	2.64308e-10	Trunk AD	RHOA		2.68306e-08	-0.303442	0.083	0.129	0.000982028	Head/neck AD	HSPH1		6.7766e-16	-0.283695	0.565	0.672	2.4803e-11	DAHND	ATP5MC2
1.38222e-07	0.396195	0.192	0.083	0.00505905	HC	MAL		2.67464e-18	0.363135	0.834	0.737	9.78943e-14	Trunk AD	MYL12A		1.98854e-09	-0.304256	0.097	0.151	7.27827e-05	Head/neck AD	CAPZA2		8.83531e-10	-0.284509	0.235	0.312	3.23381e-05	DAHND	GPSM3
1.33329e-07	0.395077	0.365	0.195	0.00487996	HC	HP1BP3		7.58499e-08	0.363079	0.157	0.099	0.00277618	Trunk AD	GLRX		3.66192e-12	-0.304433	0.366	0.453	1.3403e-07	Head/neck AD	ENO1		2.83011e-09	-0.285388	0.081	0.131	0.000103585	DAHND	LSM6
1.24061e-07	0.39482	0.13	0.047	0.00454075	HC	MGP		1.16845e-12	0.362016	0.299	0.194	4.27665e-08	Trunk AD	PSMB6		1.32694e-08	-0.306414	0.207	0.271	0.000485673	Head/neck AD	SRSF2		4.95585e-09	-0.291603	0.105	0.16	0.000181389	DAHND	NOSIP
7.53052e-07	0.394745	0.438	0.257	0.0275625	HC	JAK1		2.91306e-13	0.360512	0.472	0.345	1.06621e-08	Trunk AD	DAZAP2		3.25315e-08	-0.309066	0.325	0.387	0.00119069	Head/neck AD	CDC42		1.52573e-13	-0.294801	0.364	0.462	5.58432e-09	DAHND	GMFG
2.29595e-08	0.391766	0.221	0.095	0.00084034	HC	CCDC18-AS1		1.47631e-17	0.358482	0.757	0.636	5.40345e-13	Trunk AD	CLIC1		2.06808e-09	-0.314929	0.283	0.356	7.56936e-05	Head/neck AD	SEPTIN7		6.49697e-11	-0.296755	0.198	0.275	2.37796e-06	DAHND	PCED1B-AS1
2.06122e-07	0.390628	0.163	0.067	0.00754428	HC	ANKRD36		8.36124e-16	0.357381	0.668	0.517	3.0603e-11	Trunk AD	COX6A1		2.55715e-07	-0.316922	0.062	0.1	0.00935943	Head/neck AD	TNF		6.72591e-12	-0.296909	0.248	0.336	2.46175e-07	DAHND	CKLF
5.44415e-08	0.390182	0.317	0.159	0.00199261	HC	FKBP5		2.15541e-21	0.35718	0.952	0.927	7.88903e-17	Trunk AD	ACTG1		1.23945e-08	-0.318866	0.115	0.168	0.000453651	Head/neck AD	PDCD4		8.99754e-12	-0.297744	0.278	0.367	3.29319e-07	DAHND	NDUFS5
1.66053e-07	0.385473	0.212	0.094	0.00607769	HC	PSTPIP1		3.89606e-14	0.354288	0.666	0.542	1.426e-09	Trunk AD	TPM3		7.48074e-08	-0.32414	0.272	0.334	0.00273803	Head/neck AD	SF3B1		5.82525e-17	-0.301554	0.665	0.773	2.1321e-12	DAHND	FTL
2.42562e-09	0.382767	0.144	0.048	8.87803e-05	HC	ATXN7L3B		1.0355e-09	0.354255	0.302	0.207	3.79003e-05	Trunk AD	CORO1B		5.68009e-07	-0.325904	0.077	0.116	0.0207897	Head/neck AD	BHLHE40		2.36393e-17	-0.309462	0.564	0.666	8.65222e-13	DAHND	HINT1
3.64787e-08	0.380703	0.25	0.114	0.00133516	HC	SMAP1		3.18343e-09	0.352583	0.204	0.13	0.000116517	Trunk AD	TXNDC17		3.5003e-07	-0.330658	0.131	0.179	0.0128114	Head/neck AD	BCLAF1		6.00436e-10	-0.309648	0.181	0.251	2.19766e-05	DAHND	CORO1B
3.35003e-08	0.380072	0.106	0.033	0.00122614	HC	SLC2A4RG		3.06352e-11	0.350406	0.248	0.157	1.12128e-06	Trunk AD	UBE2N		5.73582e-08	-0.334967	0.241	0.302	0.00209937	Head/neck AD	RESF1		6.07361e-10	-0.309697	0.106	0.163	2.223e-05	DAHND	PLAAT4
1.62486e-09	0.378036	0.269	0.116	5.94713e-05	HC	SUN2		9.03387e-12	0.350218	0.448	0.323	3.30649e-07	Trunk AD	ARPC5		5.80468e-07	-0.344926	0.109	0.152	0.0212457	Head/neck AD	IKZF3		5.09285e-10	-0.316145	0.059	0.105	1.86403e-05	DAHND	MAL
1.48016e-07	0.376904	0.115	0.039	0.00541754	HC	WWP1		1.16949e-13	0.347813	0.817	0.784	4.28046e-09	Trunk AD	S100A4		4.14585e-09	-0.345996	0.071	0.117	0.000151742	Head/neck AD	SERPINB5		3.16733e-28	-0.333026	0.695	0.806	1.15927e-23	DAHND	EEF1D
3.83106e-07	0.375843	0.144	0.057	0.0140221	HC	RICTOR		3.72684e-09	0.347621	0.125	0.07	0.000136406	Trunk AD	TMEM14A		4.77517e-07	-0.353845	0.143	0.191	0.0174776	Head/neck AD	DDX3X		1.39954e-14	-0.348192	0.309	0.41	5.12246e-10	DAHND	SOD1
5.26146e-09	0.375757	0.149	0.052	0.000192575	HC	SOS1		9.74921e-13	0.34736	0.615	0.479	3.56831e-08	Trunk AD	SUMO2		6.90382e-08	-0.355632	0.157	0.21	0.00252687	Head/neck AD	CALML5		7.2388e-12	-0.362832	0.393	0.47	2.64947e-07	DAHND	S100A10
1.2069e-06	0.374546	0.149	0.062	0.0441739	HC	STMN3		3.49849e-14	0.347317	0.534	0.394	1.28048e-09	Trunk AD	ENO1		1.80249e-19	-0.367262	0.544	0.637	6.59729e-15	Head/neck AD	YWHAZ		1.67473e-15	-0.365062	0.497	0.607	6.12969e-11	DAHND	BTG1
5.76448e-07	0.372838	0.308	0.16	0.0210986	HC	CCNL1		2.01526e-08	0.346674	0.127	0.074	0.000737607	Trunk AD	NIFK		1.52895e-07	-0.370025	0.381	0.441	0.00559612	Head/neck AD	LCP1		8.66042e-13	-0.365062	0.417	0.511	3.1698e-08	DAHND	TXN
6.98497e-07	0.371756	0.106	0.037	0.0255657	HC	MCFD2		7.84062e-11	0.344886	0.211	0.128	2.86974e-06	Trunk AD	SERPINB4		2.48838e-12	-0.375702	0.3	0.384	9.10774e-08	Head/neck AD	EML4		1.4095e-11	-0.365594	0.151	0.222	5.1589e-07	DAHND	CRIP2
1.48134e-08	0.370347	0.13	0.043	0.000542184	HC	PDE7A		9.48671e-11	0.344593	0.327	0.228	3.47223e-06	Trunk AD	PCED1B-AS1		6.678e-17	-0.408816	0.659	0.719	2.44422e-12	Head/neck AD	PTPRC		8.52624e-22	-0.365595	0.681	0.772	3.12069e-17	DAHND	IFITM1
2.15385e-07	0.36859	0.149	0.058	0.00788331	HC	OFD1		2.61725e-15	0.342211	0.69	0.557	9.57939e-11	Trunk AD	OAZ1		1.65686e-23	-0.41379	0.548	0.648	6.06427e-19	Head/neck AD	HSP90AB1		3.60837e-13	-0.373616	0.375	0.474	1.3207e-08	DAHND	TXNIP
2.61556e-07	0.368299	0.188	0.081	0.00957321	HC	ZNF638		2.22446e-13	0.341855	0.342	0.226	8.14175e-09	Trunk AD	RBM8A		1.89447e-25	-0.524421	0.358	0.49	6.93395e-21	Head/neck AD	HSPA1B		3.66074e-25	-0.388653	0.63	0.733	1.33987e-20	DAHND	EMP3
5.956e-08	0.36718	0.144	0.053	0.00217995	HC	UBXN11		4.38905e-11	0.339209	0.35	0.242	1.60643e-06	Trunk AD	ABRACL		2.02781e-62	-0.5569	0.991	0.997	7.42199e-58	Head/neck AD	MALAT1		4.08707e-26	-0.391811	0.455	0.598	1.49591e-21	DAHND	CYBA
6.60593e-10	0.366448	0.236	0.094	2.41784e-05	HC	IL6ST		2.36824e-10	0.337994	0.342	0.243	8.66799e-06	Trunk AD	ARPC4		2.29352e-18	-0.567214	0.135	0.224	8.3945e-14	Head/neck AD	CD96		2.29692e-20	-0.415605	0.288	0.407	8.40696e-16	DAHND	GAS5
9.52759e-07	0.366225	0.13	0.05	0.0348719	HC	ANKH		2.58797e-10	0.33783	0.297	0.202	9.47222e-06	Trunk AD	SNX6		2.77163e-22	-1.08475	0.052	0.126	1.01445e-17	Head/neck AD	FABP5		1.11316e-20	-0.420888	0.265	0.387	4.07429e-16	DAHND	LIME1
2.50996e-07	0.365036	0.154	0.061	0.00918671	HC	ERN1		4.28662e-13	0.336824	0.429	0.298	1.56894e-08	Trunk AD	ATP6V0E1		9.47489e-28	-1.45209	0.039	0.12	3.4679e-23	Head/neck AD	S100A8		1.27119e-14	-0.477116	0.071	0.134	4.6527e-10	DAHND	HLA-DRB5
1.05525e-08	0.36473	0.312	0.147	0.000386234	HC	ILF3		5.63945e-12	0.335573	0.699	0.589	2.06409e-07	Trunk AD	HSP90AB1										1.44301e-12	-0.490804	0.051	0.102	5.28157e-08	DAHND	GZMA
1.84397e-09	0.362148	0.144	0.048	6.7491e-05	HC	FBXO3		1.89789e-11	0.333281	0.627	0.519	6.94646e-07	Trunk AD	CD3D										6.11952e-66	-0.726711	0.51	0.699	2.2398e-61	DAHND	IFITM2
1.22478e-06	0.359835	0.159	0.067	0.044828	HC	STX16		7.75815e-09	0.332856	0.258	0.176	0.000283956	Trunk AD	IFI16
4.23856e-08	0.35882	0.149	0.055	0.00155136	HC	HIST1H1D		1.44751e-11	0.33192	0.173	0.098	5.29802e-07	Trunk AD	SUPT4H1
1.13118e-07	0.358008	0.168	0.067	0.00414025	HC	DPYD		1.36847e-09	0.331156	0.247	0.163	5.00872e-05	Trunk AD	DCTN3
5.8128e-08	0.356799	0.351	0.179	0.00212754	HC	RCSD1		8.58277e-13	0.330828	0.431	0.304	3.14138e-08	Trunk AD	H2AFZ
6.50501e-08	0.35284	0.111	0.036	0.0023809	HC	PIBF1		9.03522e-12	0.329989	0.225	0.136	3.30698e-07	Trunk AD	MRPL51
3.1413e-07	0.348868	0.12	0.043	0.0114975	HC	NECAP1		2.36398e-10	0.328318	0.405	0.296	8.65241e-06	Trunk AD	NAP1L1
3.85943e-07	0.347516	0.135	0.051	0.0141259	HC	CHD6		1.19102e-06	0.327596	0.159	0.105	0.0435926	Trunk AD	CCDC12
1.96056e-12	0.346819	0.255	0.092	7.17586e-08	HC	THEMIS		2.90762e-09	0.327591	0.312	0.22	0.000106422	Trunk AD	SNRPG
4.00286e-08	0.345132	0.24	0.107	0.00146509	HC	MATR3.1		5.73583e-08	0.326155	0.356	0.27	0.00209937	Trunk AD	CAPG
3.83152e-07	0.342159	0.197	0.087	0.0140237	HC	FOXN3		1.42515e-11	0.325229	0.117	0.057	5.21619e-07	Trunk AD	MRPL13
6.40169e-08	0.341996	0.115	0.038	0.00234308	HC	ZBTB20		4.68148e-11	0.324528	0.643	0.526	1.71347e-06	Trunk AD	SRP14
7.81026e-07	0.341698	0.188	0.083	0.0285863	HC	RFC1		3.55958e-11	0.323577	0.138	0.073	1.30284e-06	Trunk AD	NME1
9.1468e-08	0.340362	0.106	0.034	0.00334782	HC	ATP9B		1.22518e-17	0.32332	0.896	0.831	4.48429e-13	Trunk AD	CFL1
1.06315e-06	0.340259	0.135	0.053	0.0389124	HC	CA5B		3.31243e-08	0.322814	0.162	0.1	0.00121238	Trunk AD	LSM5
7.47453e-07	0.335068	0.139	0.055	0.0273575	HC	LINC01138		8.54318e-09	0.322773	0.125	0.071	0.000312689	Trunk AD	GIMAP5
8.00828e-07	0.333989	0.25	0.122	0.0293111	HC	PSIP1		9.52373e-07	0.321158	0.214	0.15	0.0348578	Trunk AD	ID2
2.30919e-08	0.333044	0.216	0.091	0.000845185	HC	CCSER2		5.48491e-10	0.321	0.345	0.242	2.00753e-05	Trunk AD	OSTF1
3.35796e-07	0.332242	0.24	0.113	0.0122905	HC	SNHG16		7.39301e-08	0.320105	0.456	0.365	0.00270591	Trunk AD	LGALS3
4.86109e-07	0.32534	0.399	0.222	0.0177921	HC	ARL6IP4		3.87412e-10	0.317939	0.408	0.299	1.41797e-05	Trunk AD	PSMB9
1.34335e-07	0.316145	0.125	0.044	0.00491681	HC	TRIM38		4.10362e-10	0.317841	0.197	0.12	1.50197e-05	Trunk AD	PSMB4
4.7968e-08	0.315318	0.317	0.153	0.00175568	HC	ACAP2		9.49983e-17	0.316715	0.955	0.897	3.47703e-12	Trunk AD	GAPDH
1.05806e-06	0.315197	0.139	0.055	0.0387259	HC	NFATC3		6.23876e-11	0.316261	0.368	0.256	2.28345e-06	Trunk AD	TBCA
1.26622e-07	0.313605	0.159	0.062	0.00463449	HC	MAZ		2.32348e-10	0.315606	0.541	0.427	8.50416e-06	Trunk AD	COX6B1
2.28566e-07	0.309885	0.13	0.047	0.00836575	HC	CERT1		3.85515e-08	0.314458	0.118	0.067	0.00141102	Trunk AD	UBLCP1
8.42432e-07	0.307601	0.125	0.047	0.0308338	HC	CCR8		2.93471e-08	0.314238	0.505	0.406	0.00107413	Trunk AD	TPI1
2.33557e-07	0.305589	0.144	0.055	0.00854841	HC	TPD52		1.78178e-09	0.314048	0.208	0.131	6.52149e-05	Trunk AD	CD9
3.01879e-08	0.305437	0.144	0.051	0.00110491	HC	CREBRF		3.71943e-12	0.313401	0.618	0.496	1.36135e-07	Trunk AD	EIF3K
1.11771e-06	0.301618	0.101	0.035	0.0409094	HC	PATJ		7.35784e-09	0.311559	0.324	0.233	0.000269304	Trunk AD	NDUFC2
1.11905e-06	0.301088	0.13	0.05	0.0409583	HC	KCNA3		4.29851e-10	0.311198	0.357	0.255	1.5733e-05	Trunk AD	TRAPPC1
1.21054e-06	0.29864	0.106	0.037	0.0443069	HC	VPS13B		2.8717e-09	0.310659	0.229	0.149	0.000105107	Trunk AD	SNRPB2
1.92589e-08	0.294464	0.101	0.03	0.000704896	HC	TFDP2		6.48329e-09	0.309954	0.138	0.079	0.000237295	Trunk AD	POLR2F
5.856e-07	0.292931	0.125	0.046	0.0214335	HC	KIAA0040		2.04145e-09	0.309775	0.205	0.127	7.47192e-05	Trunk AD	MRPS6
5.71028e-08	0.290094	0.197	0.081	0.00209002	HC	PHF1		8.26744e-10	0.309605	0.127	0.069	3.02597e-05	Trunk AD	TSTA3
1.20864e-06	0.287316	0.264	0.132	0.0442374	HC	SYNRG		2.40368e-12	0.30921	0.187	0.104	8.79772e-08	Trunk AD	PPP6C
1.23275e-06	0.282686	0.13	0.05	0.04512	HC	MARCH6		1.47226e-08	0.308181	0.329	0.237	0.000538861	Trunk AD	PRDX2
2.10049e-07	0.265447	0.13	0.047	0.007688	HC	TMEM87B		4.53433e-10	0.307067	0.189	0.115	1.65961e-05	Trunk AD	PSMB2
4.18592e-08	0.252038	0.106	0.033	0.00153209	HC	SCAPER		7.60909e-10	0.306712	0.41	0.3	2.785e-05	Trunk AD	SELENOW
5.86498e-09	-0.350887	0.952	0.965	0.000214664	HC	PTMA		3.80235e-12	0.306564	0.731	0.63	1.3917e-07	Trunk AD	ATP5MG
8.62571e-11	-0.383441	0.995	0.984	3.1571e-06	HC	TMSB4X		1.45627e-10	0.305481	0.21	0.128	5.33008e-06	Trunk AD	PSMD7
3.95563e-07	-0.406588	0.952	0.931	0.014478	HC	ACTG1		1.18034e-09	0.304573	0.268	0.181	4.32016e-05	Trunk AD	SRP9
1.40007e-13	-0.485941	0.986	0.991	5.12439e-09	HC	ACTB		3.29496e-09	0.302746	0.338	0.24	0.000120599	Trunk AD	HSPE1
2.40887e-08	-0.499613	0.812	0.817	0.000881671	HC	MYL6		1.42299e-11	0.30237	0.167	0.093	5.20829e-07	Trunk AD	UBE2A
1.88221e-13	-0.554385	0.851	0.877	6.88909e-09	HC	PPIA		1.7338e-10	0.302197	0.192	0.115	6.34588e-06	Trunk AD	SNRPE
3.66678e-14	-0.574024	0.87	0.908	1.34208e-09	HC	GAPDH		1.88246e-09	0.302088	0.285	0.194	6.88999e-05	Trunk AD	MRPS21
3.12716e-07	-0.634773	0.591	0.674	0.0114457	HC	SRGN		6.25534e-09	0.301832	0.466	0.366	0.000228952	Trunk AD	SLC25A3
5.00296e-07	-0.645272	0.495	0.629	0.0183113	HC	ZFP36		4.71376e-08	0.301176	0.128	0.075	0.00172528	Trunk AD	CYSLTR1
2.36596e-08	-0.714687	0.365	0.512	0.000865966	HC	LDHA		5.7004e-10	0.300337	0.295	0.2	2.0864e-05	Trunk AD	SF3B5
3.68205e-07	-0.760187	0.447	0.52	0.0134767	HC	NME2		1.5354e-08	0.298019	0.171	0.107	0.000561973	Trunk AD	MMADHC
1.14186e-07	-0.812301	0.288	0.429	0.0041793	HC	DYNLL1		5.60856e-10	0.297007	0.401	0.29	2.05279e-05	Trunk AD	UQCRH
4.1932e-12	-0.835556	0.558	0.677	1.53475e-07	HC	TAGLN2		1.95323e-10	0.296305	0.178	0.105	7.14902e-06	Trunk AD	PRDX3
2.47127e-07	-0.898395	0.284	0.445	0.0090451	HC	S100A10		1.97864e-08	0.29609	0.199	0.129	0.000724203	Trunk AD	PLAAT4
1.34685e-11	-0.954488	0.438	0.564	4.92959e-07	HC	ANXA2		1.28454e-09	0.295058	0.523	0.412	4.70156e-05	Trunk AD	RAN
6.45315e-20	-0.965334	0.875	0.877	2.36192e-15	HC	CRIP1		2.75661e-09	0.294242	0.342	0.245	0.000100895	Trunk AD	ATP5PD
9.32472e-13	-0.98632	0.462	0.615	3.41294e-08	HC	LMNA		9.47346e-09	0.293829	0.734	0.661	0.000346738	Trunk AD	TAGLN2
1.30712e-24	-1.0181	0.596	0.781	4.78418e-20	HC	S100A11		2.55059e-07	0.293583	0.148	0.093	0.0093354	Trunk AD	LIMA1
1.34194e-07	-1.06377	0.192	0.348	0.00491164	HC	MT2A		1.19534e-09	0.292646	0.372	0.264	4.37508e-05	Trunk AD	ATP5MF
1.21487e-14	-1.22436	0.25	0.482	4.44654e-10	HC	TXN		2.49436e-09	0.292206	0.409	0.305	9.12961e-05	Trunk AD	TRMT112
9.13667e-09	-1.23222	0	0.138	0.000334411	HC	SPRR1B		6.50343e-11	0.291801	0.565	0.443	2.38032e-06	Trunk AD	SNRPD2
7.80263e-09	-1.25582	0.019	0.169	0.000285584	HC	DSC3		4.41845e-10	0.291621	0.35	0.246	1.6172e-05	Trunk AD	DDIT4
2.63983e-09	-1.30747	0	0.147	9.66205e-05	HC	SERPINB4		1.02121e-07	0.2915	0.44	0.346	0.00373775	Trunk AD	CDC42
2.5086e-09	-1.32804	0.034	0.196	9.18174e-05	HC	DSG1		2.60462e-09	0.291271	0.239	0.157	9.53315e-05	Trunk AD	PSMB10
7.71616e-10	-1.34363	0.014	0.178	2.82419e-05	HC	SBSN		3.97203e-10	0.290927	0.276	0.183	1.4538e-05	Trunk AD	PSMA6
6.56123e-10	-1.37913	0.024	0.193	2.40148e-05	HC	IFI27		1.54229e-11	0.289892	0.155	0.084	5.64493e-07	Trunk AD	GSTO1
7.04843e-11	-1.3876	0.014	0.195	2.5798e-06	HC	CALML5		3.0465e-10	0.289398	0.147	0.081	1.11505e-05	Trunk AD	HIGD1A
								3.99766e-08	0.28875	0.199	0.129	0.00146318	Trunk AD	SNRPD1
								5.99023e-09	0.288415	0.228	0.149	0.000219248	Trunk AD	NDUFS8
								9.98988e-10	0.287829	0.199	0.123	3.6564e-05	Trunk AD	NUTF2
								2.55573e-09	0.287814	0.283	0.193	9.35423e-05	Trunk AD	SEC11A
								1.37982e-08	0.287405	0.186	0.117	0.000505027	Trunk AD	PHPT1
								1.28895e-11	0.287113	0.729	0.638	4.71769e-07	Trunk AD	H3F3A
								1.10532e-07	0.285609	0.276	0.198	0.00404556	Trunk AD	MGST3
								3.09733e-08	0.284871	0.207	0.135	0.00113365	Trunk AD	AP2S1
								4.36319e-10	0.284364	0.625	0.512	1.59697e-05	Trunk AD	PPIB
								4.19344e-08	0.282424	0.306	0.221	0.00153484	Trunk AD	ARL6IP1
								3.57312e-08	0.282048	0.475	0.369	0.0013078	Trunk AD	UBL5
								1.89982e-07	0.282009	0.185	0.123	0.00695353	Trunk AD	GPBP1
								3.96588e-09	0.281743	0.165	0.099	0.000145155	Trunk AD	LAMTOR2
								5.60556e-08	0.281717	0.501	0.401	0.00205169	Trunk AD	HIGD2A
								1.7181e-09	0.28121	0.526	0.414	6.28843e-05	Trunk AD	NDUFA13
								3.77804e-08	0.281021	0.212	0.14	0.0013828	Trunk AD	ZNHIT1
								3.3543e-07	0.279994	0.215	0.149	0.0122771	Trunk AD	C1orf162
								9.52954e-11	0.279781	0.687	0.582	3.48791e-06	Trunk AD	YWHAZ
								3.11674e-10	0.278669	0.203	0.124	1.14076e-05	Trunk AD	PSMG2
								1.8427e-09	0.278653	0.494	0.378	6.74447e-05	Trunk AD	COX7A2
								1.98433e-08	0.278619	0.276	0.192	0.000726286	Trunk AD	SELENOH
								5.30187e-09	0.277775	0.286	0.196	0.000194054	Trunk AD	ATP5F1C
								7.18618e-08	0.277614	0.214	0.142	0.00263021	Trunk AD	OCIAD1
								5.40637e-09	0.276868	0.507	0.406	0.000197879	Trunk AD	GMFG
								9.27889e-07	0.275994	0.22	0.153	0.0339617	Trunk AD	OCIAD2
								2.82448e-08	0.275985	0.438	0.335	0.00103379	Trunk AD	ATP6V1G1
								2.19639e-09	0.275642	0.293	0.199	8.039e-05	Trunk AD	RAB11A
								5.9106e-10	0.275146	0.373	0.263	2.16334e-05	Trunk AD	GPSM3
								8.5177e-15	0.274081	0.85	0.764	3.11756e-10	Trunk AD	FXYD5
								5.8645e-08	0.272159	0.193	0.126	0.00214647	Trunk AD	PSMA3
								1.30707e-09	0.270161	0.52	0.411	4.78402e-05	Trunk AD	LDHB
								6.32181e-11	0.268708	0.85	0.779	2.31385e-06	Trunk AD	CD52
								7.85713e-08	0.268686	0.244	0.166	0.00287579	Trunk AD	EIF3I
								3.71706e-08	0.26763	0.165	0.102	0.00136048	Trunk AD	PSENEN
								1.98182e-09	0.267525	0.272	0.182	7.25365e-05	Trunk AD	ATP6V1F
								2.02826e-07	0.267395	0.295	0.212	0.00742363	Trunk AD	PSMB8
								9.61645e-07	0.267126	0.129	0.08	0.0351972	Trunk AD	TMEM167A
								3.49801e-08	0.266703	0.389	0.288	0.00128031	Trunk AD	PTGES3
								3.57828e-09	0.266328	0.145	0.083	0.000130969	Trunk AD	DDT
								2.44632e-08	0.266201	0.203	0.131	0.000895378	Trunk AD	BANF1
								7.75012e-09	0.265596	0.635	0.533	0.000283662	Trunk AD	RAC2
								1.30838e-08	0.264964	0.435	0.334	0.000478879	Trunk AD	ACTR3
								4.37733e-07	0.263593	0.409	0.316	0.0160215	Trunk AD	NDUFS5
								6.10846e-09	0.263375	0.335	0.239	0.000223576	Trunk AD	NDUFB9
								1.28918e-07	0.260178	0.179	0.116	0.00471853	Trunk AD	ETHE1
								2.07282e-07	0.25965	0.167	0.107	0.00758672	Trunk AD	ZNRD1
								3.2525e-11	0.259461	0.772	0.677	1.19045e-06	Trunk AD	BTF3
								6.08323e-08	0.259228	0.232	0.157	0.00222652	Trunk AD	MDH1
								1.07846e-09	0.259081	0.171	0.101	3.94728e-05	Trunk AD	STRAP
								1.72968e-07	0.25895	0.368	0.279	0.0063308	Trunk AD	UXT
								7.31063e-08	0.258237	0.121	0.07	0.00267576	Trunk AD	PLIN2
								1.26546e-07	0.257843	0.332	0.246	0.00463171	Trunk AD	TMEM59
								3.23771e-09	0.257313	0.128	0.071	0.000118504	Trunk AD	MRPS36
								1.45702e-07	0.255682	0.17	0.109	0.00533282	Trunk AD	ARF4
								5.55136e-08	0.255162	0.21	0.138	0.00203185	Trunk AD	XRN2
								6.88846e-09	0.254696	0.313	0.217	0.000252124	Trunk AD	C4orf3
								1.2266e-07	0.254651	0.441	0.339	0.00448949	Trunk AD	CSTB
								2.24362e-07	0.254526	0.243	0.169	0.00821186	Trunk AD	HSPD1
								8.41107e-10	0.253062	0.755	0.653	3.07854e-05	Trunk AD	SRGN
								4.17362e-08	0.252722	0.445	0.343	0.00152759	Trunk AD	GAS5
								2.13636e-07	0.252601	0.583	0.484	0.00781928	Trunk AD	SSR4
								1.11887e-07	0.252484	0.111	0.063	0.00409517	Trunk AD	NUDT22
								1.50753e-07	0.251822	0.32	0.234	0.00551771	Trunk AD	BRK1
								7.96255e-08	0.251714	0.215	0.144	0.00291437	Trunk AD	DNAJC8
								1.74943e-07	0.251484	0.27	0.192	0.0064031	Trunk AD	TAX1BP1
								1.32552e-08	0.250587	0.616	0.512	0.000485154	Trunk AD	ARPC3
								7.99345e-07	-0.355451	0.382	0.441	0.0292568	Trunk AD	SLC2A3
								1.79393e-07	-0.387015	0.052	0.104	0.00656598	Trunk AD	CCSER2
								8.97011e-18	-0.390904	0.789	0.837	3.28315e-13	Trunk AD	HLA-C
								2.69161e-07	-0.398878	0.054	0.106	0.00985155	Trunk AD	FAM102A
								3.51678e-07	-0.403781	0.156	0.224	0.0128718	Trunk AD	IKZF1
								6.95842e-07	-0.404985	0.057	0.107	0.0254685	Trunk AD	RASA2
								1.84932e-07	-0.405407	0.071	0.128	0.00676871	Trunk AD	SMAP1
								2.15633e-08	-0.425547	0.045	0.1	0.000789237	Trunk AD	FOXN3
								7.33219e-08	-0.427299	0.075	0.135	0.00268365	Trunk AD	SRSF4
								1.61685e-07	-0.432272	0.252	0.321	0.00591783	Trunk AD	PPP1R15A
								3.77206e-08	-0.435657	0.144	0.215	0.00138061	Trunk AD	PCBP1
								1.5475e-09	-0.436502	0.404	0.478	5.66401e-05	Trunk AD	CXCR4
								4.30956e-07	-0.437783	0.064	0.115	0.0157734	Trunk AD	CMPK1
								3.32515e-07	-0.44023	0.071	0.126	0.0121704	Trunk AD	NFE2L2
								1.34503e-06	-0.442368	0.089	0.143	0.0492293	Trunk AD	SPRR1B
								6.11067e-08	-0.447999	0.132	0.201	0.00223657	Trunk AD	CALML5
								1.26756e-08	-0.456555	0.513	0.56	0.00046394	Trunk AD	KLF6
								8.49901e-08	-0.464191	0.059	0.113	0.00311072	Trunk AD	ITSN2
								4.49147e-07	-0.46446	0.073	0.127	0.0164392	Trunk AD	LYPD3
								4.43769e-08	-0.465312	0.203	0.273	0.00162424	Trunk AD	UBE2D2
								6.00647e-09	-0.465926	0.224	0.305	0.000219843	Trunk AD	DDX17
								8.68888e-10	-0.467548	0.368	0.432	3.18022e-05	Trunk AD	NOP53
								3.65603e-08	-0.469754	0.106	0.17	0.00133815	Trunk AD	UBE2B
								4.64395e-09	-0.471332	0.354	0.421	0.000169973	Trunk AD	CD69
								3.94697e-08	-0.471687	0.196	0.267	0.00144463	Trunk AD	MTDH
								9.01801e-09	-0.472603	0.103	0.173	0.000330068	Trunk AD	CAPN2
								7.73078e-07	-0.474957	0.085	0.139	0.0282954	Trunk AD	TOB1
								1.47971e-07	-0.476082	0.058	0.111	0.00541588	Trunk AD	POLR2A
								9.47925e-09	-0.483928	0.108	0.176	0.00034695	Trunk AD	MRPS34
								4.854e-10	-0.485985	0.039	0.1	1.77661e-05	Trunk AD	REST
								9.08354e-10	-0.48874	0.043	0.103	3.32467e-05	Trunk AD	HMGA1
								3.05281e-09	-0.49106	0.063	0.126	0.000111736	Trunk AD	RCAN3
								4.98457e-10	-0.494142	0.092	0.167	1.8244e-05	Trunk AD	EMD
								7.04196e-10	-0.497114	0.042	0.103	2.57743e-05	Trunk AD	LRRFIP2
								1.32374e-06	-0.500317	0.091	0.145	0.0484502	Trunk AD	NR4A2
								1.23692e-09	-0.502304	0.055	0.118	4.52725e-05	Trunk AD	NFATC2
								1.1823e-08	-0.503047	0.176	0.251	0.000432732	Trunk AD	TMEM123
								1.49387e-07	-0.508536	0.082	0.142	0.00546772	Trunk AD	NR4A1
								7.41226e-26	-0.50886	0.586	0.704	2.71296e-21	Trunk AD	SARAF
								2.42089e-11	-0.510368	0.038	0.105	8.8607e-07	Trunk AD	SLC4A7
								1.73119e-08	-0.510598	0.129	0.197	0.000633632	Trunk AD	ISCU
								1.84271e-10	-0.511485	0.216	0.303	6.7445e-06	Trunk AD	PCBP2
								3.91554e-09	-0.514375	0.076	0.141	0.000143313	Trunk AD	SNX3
								7.9497e-08	-0.51556	0.085	0.144	0.00290967	Trunk AD	PPP2CA
								3.73998e-15	-0.519106	0.496	0.578	1.36887e-10	Trunk AD	BTG1
								1.15489e-11	-0.528543	0.059	0.134	4.22702e-07	Trunk AD	SUN2
								3.13115e-09	-0.528983	0.352	0.422	0.000114603	Trunk AD	MYH9
								1.27484e-10	-0.530176	0.071	0.143	4.66604e-06	Trunk AD	R3HDM4
								1.65525e-08	-0.53065	0.12	0.189	0.00060584	Trunk AD	RNF149
								1.44578e-09	-0.5307	0.057	0.119	5.29169e-05	Trunk AD	MYDGF
								2.48788e-07	-0.532622	0.101	0.158	0.00910587	Trunk AD	FNBP4
								7.95136e-12	-0.540336	0.035	0.102	2.91028e-07	Trunk AD	IFNAR2
								5.50622e-12	-0.553564	0.078	0.162	2.01533e-07	Trunk AD	NSD3
								3.3526e-11	-0.554275	0.066	0.141	1.22708e-06	Trunk AD	ADAR
								5.49538e-11	-0.56531	0.084	0.162	2.01136e-06	Trunk AD	GTF3A
								5.24988e-10	-0.565425	0.043	0.105	1.92151e-05	Trunk AD	ADAM19
								3.04097e-11	-0.568968	0.054	0.124	1.11303e-06	Trunk AD	KRAS
								1.69564e-09	-0.5744	0.05	0.11	6.2062e-05	Trunk AD	CD55
								2.83212e-09	-0.576209	0.055	0.116	0.000103658	Trunk AD	AC020916.1
								6.61578e-14	-0.578281	0.032	0.107	2.42144e-09	Trunk AD	CMTM3
								5.15365e-12	-0.594261	0.075	0.156	1.88629e-07	Trunk AD	SRRM2
								2.48685e-12	-0.597367	0.061	0.139	9.10212e-08	Trunk AD	PRRC2B
								2.92439e-12	-0.602779	0.201	0.295	1.07036e-07	Trunk AD	CAST
								3.37994e-13	-0.611531	0.046	0.123	1.23709e-08	Trunk AD	AAK1
								8.94513e-13	-0.612636	0.036	0.107	3.27401e-08	Trunk AD	PNPLA2
								5.78194e-13	-0.616414	0.078	0.165	2.11625e-08	Trunk AD	ATP1A1
								3.19149e-13	-0.621269	0.054	0.133	1.16812e-08	Trunk AD	PYURF
								9.33376e-08	-0.622834	0.085	0.143	0.00341625	Trunk AD	DUSP4
								2.75407e-11	-0.629215	0.083	0.159	1.00802e-06	Trunk AD	CDC42EP3
								3.71993e-15	-0.652619	0.15	0.254	1.36153e-10	Trunk AD	ARF5
								3.80635e-14	-0.654521	0.1	0.195	1.39316e-09	Trunk AD	DPP7
								8.74491e-23	-0.656097	0.543	0.641	3.20072e-18	Trunk AD	ZFP36
								9.63464e-15	-0.656164	0.048	0.133	3.52638e-10	Trunk AD	THEM4
								5.38174e-13	-0.656768	0.04	0.112	1.96977e-08	Trunk AD	PIM1
								2.87213e-16	-0.661291	0.048	0.14	1.05123e-11	Trunk AD	RANBP1
								2.70302e-15	-0.66743	0.068	0.161	9.89334e-11	Trunk AD	GRB2
								1.42011e-15	-0.670879	0.056	0.148	5.19775e-11	Trunk AD	JUND
								3.19815e-17	-0.68144	0.022	0.104	1.17055e-12	Trunk AD	PIM3
								1.37776e-19	-0.684484	0.019	0.109	5.04275e-15	Trunk AD	SLBP
								1.0225e-12	-0.68581	0.144	0.238	3.74246e-08	Trunk AD	PTGER4
								2.34124e-11	-0.68744	0.106	0.186	8.56916e-07	Trunk AD	SBSN
								5.6995e-17	-0.688667	0.021	0.101	2.08608e-12	Trunk AD	NT5C
								1.26082e-16	-0.696507	0.028	0.113	4.61474e-12	Trunk AD	IL6ST
								1.75062e-18	-0.702961	0.021	0.107	6.40744e-14	Trunk AD	RAB5IF
								3.51764e-21	-0.71816	0.015	0.109	1.28749e-16	Trunk AD	FAAP20
								1.00922e-20	-0.719004	0.016	0.109	3.69384e-16	Trunk AD	MCUB
								9.83354e-21	-0.719396	0.015	0.107	3.59918e-16	Trunk AD	CSRNP1
								1.29125e-18	-0.720357	0.066	0.174	4.7261e-14	Trunk AD	XBP1
								2.4595e-17	-0.721787	0.056	0.155	9.00201e-13	Trunk AD	TMX4
								3.68882e-16	-0.725993	0.07	0.165	1.35015e-11	Trunk AD	TRAPPC5
								8.42698e-17	-0.727531	0.051	0.144	3.08436e-12	Trunk AD	PGLS
								3.73335e-15	-0.735911	0.13	0.232	1.36644e-10	Trunk AD	SQSTM1
								7.43469e-17	-0.738064	0.098	0.204	2.72117e-12	Trunk AD	HIST1H4C
								3.46747e-18	-0.743182	0.083	0.194	1.26913e-13	Trunk AD	TTC39C
								6.65863e-20	-0.747732	0.026	0.123	2.43712e-15	Trunk AD	MTCH1
								1.27696e-101	-0.748846	0.833	0.957	4.6738e-97	Trunk AD	HLA-B
								3.61984e-17	-0.754965	0.078	0.183	1.3249e-12	Trunk AD	TNFRSF1B
								2.21088e-12	-0.768795	0.102	0.189	8.09205e-08	Trunk AD	RGS1
								5.17964e-20	-0.772922	0.066	0.181	1.8958e-15	Trunk AD	SMCHD1
								1.12766e-10	-0.775153	0.042	0.108	4.12734e-06	Trunk AD	FABP5
								4.19666e-20	-0.783474	0.113	0.238	1.53602e-15	Trunk AD	KTN1
								1.16401e-20	-0.786583	0.039	0.145	4.2604e-16	Trunk AD	PSIP1
								2.79465e-22	-0.7867	0.033	0.143	1.02287e-17	Trunk AD	UQCRFS1
								6.07771e-21	-0.787317	0.048	0.159	2.2245e-16	Trunk AD	LAMP1
								1.01977e-20	-0.789617	0.062	0.177	3.73245e-16	Trunk AD	CD47
								1.05017e-21	-0.79296	0.119	0.252	3.84373e-17	Trunk AD	P4HB
								1.52007e-18	-0.793795	0.094	0.207	5.56362e-14	Trunk AD	DEK
								2.09619e-21	-0.798854	0.033	0.139	7.67225e-17	Trunk AD	RBM17
								2.85552e-37	-0.80021	0.474	0.638	1.04515e-32	Trunk AD	LMNA
								7.59322e-27	-0.804029	0.373	0.515	2.77919e-22	Trunk AD	TSC22D3
								3.60291e-16	-0.804233	0.032	0.115	1.3187e-11	Trunk AD	EGR1
								4.58018e-22	-0.808985	0.541	0.66	1.67639e-17	Trunk AD	FOS
								6.7881e-23	-0.814595	0.012	0.11	2.48451e-18	Trunk AD	CMTM7
								2.14698e-14	-0.816894	0.051	0.133	7.85817e-10	Trunk AD	PHLDA1
								3.21183e-21	-0.819004	0.143	0.273	1.17556e-16	Trunk AD	ATP6V0C
								1.34134e-17	-0.819988	0.047	0.143	4.90944e-13	Trunk AD	TNFRSF18
								1.57982e-24	-0.823433	0.04	0.162	5.78232e-20	Trunk AD	MZT2A
								4.94636e-24	-0.829451	0.07	0.202	1.81042e-19	Trunk AD	NCOR1
								3.26426e-24	-0.841602	0.007	0.106	1.19475e-19	Trunk AD	SOCS1
								1.18257e-23	-0.848254	0.035	0.15	4.32832e-19	Trunk AD	METTL9
								1.51009e-25	-0.848603	0.023	0.139	5.52708e-21	Trunk AD	MZT2B
								3.33495e-23	-0.854715	0.187	0.329	1.22063e-18	Trunk AD	MCL1
								3.06402e-26	-0.85497	0.035	0.163	1.12146e-21	Trunk AD	CLTB
								1.7404e-23	-0.86035	0.068	0.196	6.37004e-19	Trunk AD	KDSR
								1.72465e-24	-0.863606	0.048	0.173	6.31237e-20	Trunk AD	H2AFV
								1.52414e-25	-0.865606	0.053	0.183	5.57851e-21	Trunk AD	C1QBP
								2.40624e-22	-0.875659	0.154	0.293	8.80708e-18	Trunk AD	BTG2
								8.53946e-21	-0.878173	0.023	0.12	3.12553e-16	Trunk AD	ATF3
								1.09069e-21	-0.893815	0.073	0.196	3.99203e-17	Trunk AD	FOSB
								6.86425e-25	-0.909631	0.062	0.191	2.51238e-20	Trunk AD	MRPL41
								8.50387e-28	-0.911402	0.014	0.131	3.1125e-23	Trunk AD	TMEM160
								5.04639e-26	-0.923895	0.051	0.181	1.84703e-21	Trunk AD	ACAP2
								4.86837e-39	-0.943264	0.285	0.472	1.78187e-34	Trunk AD	YBX1
								6.16666e-31	-0.94615	0.123	0.292	2.25706e-26	Trunk AD	SERP1
								6.79072e-30	-0.950275	0.105	0.265	2.48547e-25	Trunk AD	NDFIP1
								3.10005e-29	-0.950568	0.047	0.189	1.13465e-24	Trunk AD	MAP1LC3B
								5.26502e-28	-0.958993	0.066	0.209	1.92705e-23	Trunk AD	RCSD1
								1.71515e-24	-0.959665	0.099	0.236	6.27763e-20	Trunk AD	GLUD1
								8.05091e-30	-0.975287	0.024	0.155	2.94671e-25	Trunk AD	GADD45GIP1
								3.51325e-31	-1.01858	0.091	0.254	1.28589e-26	Trunk AD	MBP
								2.012e-39	-1.02238	0.182	0.385	7.36412e-35	Trunk AD	LRRFIP1
								1.90965e-32	-1.03542	0.016	0.152	6.9895e-28	Trunk AD	CHCHD10
								3.55359e-33	-1.04898	0.05	0.207	1.30065e-28	Trunk AD	PPM1G
								3.89149e-39	-1.05508	0.057	0.24	1.42432e-34	Trunk AD	ZYX
								1.51272e-34	-1.06094	0.074	0.243	5.53672e-30	Trunk AD	ANXA11
								1.44566e-39	-1.09521	0.1	0.297	5.29127e-35	Trunk AD	JAK1
								1.78595e-39	-1.09561	0.121	0.316	6.53677e-35	Trunk AD	GUK1
								1.98021e-41	-1.10715	0.059	0.25	7.24775e-37	Trunk AD	GNB2
								5.05431e-30	-1.16253	0.133	0.297	1.84993e-25	Trunk AD	TNFAIP3
								2.73871e-43	-1.16306	0.07	0.268	1.00239e-38	Trunk AD	HMGN1
								3.61083e-39	-1.16815	0.077	0.26	1.3216e-34	Trunk AD	COX5A
								2.07916e-67	-1.17651	0.508	0.707	7.60995e-63	Trunk AD	AHNAK
								7.21931e-45	-1.19018	0.058	0.26	2.64234e-40	Trunk AD	RAC1
								1.45721e-40	-1.19227	0.01	0.169	5.33352e-36	Trunk AD	C4orf48
								4.21852e-45	-1.19246	0.381	0.563	1.54402e-40	Trunk AD	DUSP1
								6.54103e-26	-1.20662	0.078	0.216	2.39408e-21	Trunk AD	CST3
								3.86916e-48	-1.21776	0.111	0.335	1.41615e-43	Trunk AD	PDIA3
								8.57294e-50	-1.25144	0.104	0.327	3.13778e-45	Trunk AD	ANP32B
								1.31477e-48	-1.27679	0.023	0.218	4.81218e-44	Trunk AD	CCDC85B
								3.35276e-48	-1.29778	0.021	0.214	1.22714e-43	Trunk AD	PRELID1
								1.40709e-72	-1.31189	0.421	0.654	5.1501e-68	Trunk AD	JUNB
								1.71134e-38	-1.3866	0.062	0.24	6.26369e-34	Trunk AD	DUSP2
								7.49611e-212	-1.67446	0.591	0.891	2.74365e-207	Trunk AD	FTH1
								1.53294e-59	-1.75473	0.042	0.279	5.61071e-55	Trunk AD	RGCC
								5.51199e-107	-1.82991	0.136	0.499	2.01744e-102	Trunk AD	COTL1
								7.29772e-92	-2.02981	0.1	0.432	2.67104e-87	Trunk AD	NFKBIA
								1.36288e-113	-2.05538	0.019	0.392	4.98826e-109	Trunk AD	ATP5F1D
								2.48839e-121	-2.07572	0.215	0.582	9.10774e-117	Trunk AD	ZFP36L2
								3.82425e-301	-2.12265	0.492	0.893	1.39971e-296	Trunk AD	PFN1
								3.77099e-228	-2.38128	0.16	0.718	1.38022e-223	Trunk AD	ITM2B

## Sheet: T3
p_val	avg_log2FC	pct.1	pct.2	p_val_adj	cluster	gene		p_val	avg_log2FC	pct.1	pct.2	p_val_adj	cluster	gene		p_val	avg_log2FC	pct.1	pct.2	p_val_adj	cluster	gene		p_val	avg_log2FC	pct.1	pct.2	p_val_adj	cluster	gene
4.58181e-33	1.69848	0.544	0.18	1.67699e-28	HC	NR4A2		1.07384e-17	0.798719	0.552	0.42	3.93036e-13	Trunk AD	HSPA1B		1.24754e-11	1.05036	0.254	0.17	4.56611e-07	Head/neck AD	GNLY		9.32197e-32	1.41427	0.113	0.025	3.41193e-27	DAHND	FABP5
5.42359e-22	1.68723	0.685	0.377	1.98509e-17	HC	CXCR4		5.7321e-38	0.758238	0.726	0.545	2.09801e-33	Trunk AD	IFITM2		4.26477e-12	0.797792	0.169	0.098	1.56095e-07	Head/neck AD	PCSK1N		2.36871e-33	0.855372	0.269	0.124	8.66973e-29	DAHND	CALML5
2.59207e-23	1.30783	0.389	0.117	9.48724e-19	HC	ZNF331		1.41044e-39	0.714123	0.697	0.481	5.16236e-35	Trunk AD	TXN		6.00556e-36	0.76501	0.286	0.134	2.1981e-31	Head/neck AD	HLA-DRB5		1.73913e-12	0.715792	0.223	0.143	6.36537e-08	DAHND	CST3
1.23751e-20	1.30758	0.651	0.348	4.5294e-16	HC	DUSP2		9.51287e-28	0.696065	0.727	0.573	3.48181e-23	Trunk AD	IFITM1		3.59725e-79	0.66235	0.936	0.817	1.31663e-74	Head/neck AD	FTH1		5.18465e-24	0.667402	0.245	0.127	1.89763e-19	DAHND	SBSN
1.52159e-16	1.29829	0.624	0.309	5.56918e-12	HC	ZFP36L2		4.07808e-25	0.692057	0.656	0.499	1.49262e-20	Trunk AD	ALOX5AP		3.07739e-38	0.643146	0.594	0.404	1.12636e-33	Head/neck AD	COTL1		4.86618e-26	0.642665	0.529	0.378	1.78107e-21	DAHND	NFKBIA
6.25796e-16	1.08784	0.275	0.082	2.29048e-11	HC	TNF		5.59973e-13	0.680734	0.699	0.611	2.04956e-08	Trunk AD	HSPA1A		1.24418e-23	0.620123	0.236	0.119	4.55381e-19	Head/neck AD	CMTM7		3.13126e-20	0.626885	0.397	0.283	1.14607e-15	DAHND	PDIA3
1.26378e-13	1.08631	0.591	0.318	4.62557e-09	HC	RGCC		5.87195e-27	0.670733	0.449	0.264	2.14919e-22	Trunk AD	MIR4435-2HG		5.18846e-28	0.61644	0.374	0.222	1.89903e-23	Head/neck AD	GNB2		1.00308e-18	0.573586	0.408	0.301	3.67139e-14	DAHND	EIF5A
9.48114e-09	1.06672	0.732	0.642	0.000347019	HC	JUNB		1.25083e-30	0.630476	0.757	0.622	4.57818e-26	Trunk AD	PRDX1		1.15745e-24	0.610117	0.201	0.091	4.23638e-20	Head/neck AD	MZT2A		1.47308e-19	0.564044	0.179	0.085	5.39162e-15	DAHND	SPRR1B
1.40988e-11	0.963396	0.624	0.397	5.1603e-07	HC	SLC2A3		3.90395e-37	0.578246	0.886	0.781	1.42888e-32	Trunk AD	EMP3		8.84027e-24	0.60989	0.212	0.101	3.23563e-19	Head/neck AD	CMTM3		1.9148e-19	0.529834	0.109	0.038	7.00837e-15	DAHND	CSTA
3.64744e-13	0.890316	0.369	0.151	1.335e-08	HC	CSRNP1		1.82772e-18	0.577133	0.271	0.143	6.68962e-14	Trunk AD	PSMA4		1.08124e-38	0.608948	0.509	0.304	3.95746e-34	Head/neck AD	ATP5F1D		2.52255e-13	0.511625	0.491	0.409	9.23279e-09	DAHND	CALR
3.39387e-07	0.851506	0.43	0.255	0.0124219	HC	TAGAP		2.99658e-09	0.561812	0.213	0.133	0.000109678	Trunk AD	LTA		1.60446e-20	0.602713	0.401	0.269	5.87247e-16	Head/neck AD	RGS1		1.57085e-33	0.47239	0.736	0.558	5.74947e-29	DAHND	ITM2B
7.43322e-10	0.844436	0.45	0.218	2.72063e-05	HC	NR4A1		1.10582e-24	0.560345	0.518	0.327	4.04741e-20	Trunk AD	CKLF		4.38608e-20	0.591946	0.331	0.21	1.60535e-15	Head/neck AD	ZYX		2.77708e-19	0.455874	0.798	0.701	1.01644e-14	DAHND	AHNAK
4.58494e-07	0.839575	0.591	0.391	0.0167813	HC	DNAJB1		1.08907e-17	0.560053	0.408	0.261	3.98609e-13	Trunk AD	HSPE1		2.66622e-19	0.580473	0.192	0.095	9.75863e-15	Head/neck AD	SOCS1		1.74269e-08	0.452617	0.224	0.163	0.000637842	DAHND	PCM1
6.33463e-12	0.836993	0.497	0.253	2.31854e-07	HC	DNAJA1		1.13841e-16	0.544307	0.363	0.228	4.1667e-12	Trunk AD	MRPS6		1.3698e-18	0.564416	0.441	0.315	5.01362e-14	Head/neck AD	DUSP2		7.16356e-10	0.434165	0.445	0.373	2.62194e-05	DAHND	HNRNPU
7.54086e-10	0.789728	0.477	0.258	2.76003e-05	HC	BRD2		4.05176e-14	0.533945	0.822	0.765	1.48299e-09	Trunk AD	LGALS1		1.82466e-22	0.564266	0.418	0.279	6.67844e-18	Head/neck AD	RGCC		1.54131e-13	0.424236	0.47	0.377	5.64134e-09	DAHND	JAK1
2.64669e-09	0.776016	0.597	0.357	9.68714e-05	HC	DUSP4		7.75558e-13	0.526129	0.332	0.217	2.83862e-08	Trunk AD	HSPD1		5.73776e-27	0.550275	0.436	0.277	2.10008e-22	Head/neck AD	RAC1		1.32034e-10	0.422582	0.209	0.137	4.83257e-06	DAHND	C1QBP
1.69656e-10	0.774631	0.919	0.857	6.20957e-06	HC	FTH1		5.25964e-12	0.523757	0.149	0.073	1.92508e-07	Trunk AD	TNF		3.78018e-18	0.549041	0.217	0.118	1.38358e-13	Head/neck AD	YWHAH		7.96853e-16	0.413979	0.547	0.442	2.91656e-11	DAHND	TNFRSF18
1.65005e-11	0.77117	0.389	0.168	6.03935e-07	HC	TENT5C		6.62595e-16	0.520795	0.363	0.23	2.42516e-11	Trunk AD	POMP		1.49941e-21	0.548296	0.408	0.271	5.48799e-17	Head/neck AD	GLUD1		1.69548e-07	0.402351	0.284	0.221	0.00620564	DAHND	TMEM123
1.09176e-12	0.747737	0.242	0.076	3.99595e-08	HC	VPS37B		1.03474e-25	0.512283	0.749	0.59	3.78727e-21	Trunk AD	RNASEK		5.37197e-64	0.539883	0.958	0.841	1.9662e-59	Head/neck AD	PFN1		2.21511e-14	0.392808	0.638	0.561	8.10752e-10	DAHND	ZFP36L1
1.96064e-08	0.738187	0.275	0.119	0.000717614	HC	CITED2		3.53025e-18	0.505611	0.444	0.29	1.29211e-13	Trunk AD	JPT1		1.97149e-22	0.52185	0.278	0.153	7.21586e-18	Head/neck AD	CCDC85B		6.41759e-50	0.390119	0.994	0.97	2.3489e-45	DAHND	HLA-B
5.21583e-09	0.730449	0.409	0.204	0.000190905	HC	LBH		2.71317e-19	0.503212	0.448	0.283	9.93047e-15	Trunk AD	PSMA2		3.57631e-27	0.517367	0.725	0.601	1.30896e-22	Head/neck AD	JUNB		9.571e-09	0.38993	0.123	0.071	0.000350308	DAHND	SERPINB5
7.23092e-10	0.701324	0.376	0.171	2.64659e-05	HC	YPEL5		4.48098e-39	0.498984	0.941	0.879	1.64009e-34	Trunk AD	MYL6		5.89495e-18	0.508539	0.258	0.15	2.15761e-13	Head/neck AD	C4orf48		1.0071e-06	0.388364	0.19	0.138	0.0368609	DAHND	CLTC
4.34471e-11	0.654749	0.282	0.104	1.59021e-06	HC	ODC1		3.18457e-19	0.496946	0.809	0.696	1.16558e-14	Trunk AD	HSP90AB1		1.89851e-16	0.506042	0.552	0.437	6.94873e-12	Head/neck AD	DUSP1		1.27598e-06	0.387605	0.494	0.447	0.0467023	DAHND	CTLA4
1.28847e-13	0.651374	0.154	0.034	4.71593e-09	HC	ANKRD37		1.11781e-15	0.491602	0.52	0.386	4.0913e-11	Trunk AD	PSMB3		6.6404e-16	0.498445	0.141	0.066	2.43045e-11	Head/neck AD	SOCS3		1.5502e-08	0.386732	0.267	0.196	0.00056739	DAHND	PIM3
1.19651e-07	0.647368	0.584	0.366	0.00437936	HC	BTG2		1.13585e-19	0.487678	0.66	0.512	4.15731e-15	Trunk AD	SOD1		3.89377e-22	0.494019	0.384	0.245	1.42516e-17	Head/neck AD	NDFIP1		1.76987e-07	0.383081	0.562	0.502	0.00647791	DAHND	MYH9
1.63619e-10	0.61348	0.416	0.192	5.98862e-06	HC	EIF5		2.43315e-15	0.486038	0.788	0.717	8.90557e-11	Trunk AD	HSP90AA1		3.48455e-14	0.484658	0.207	0.121	1.27538e-09	Head/neck AD	JUND		1.08298e-07	0.3816	0.195	0.137	0.00396382	DAHND	LAYN
5.94816e-12	0.612261	0.275	0.095	2.17709e-07	HC	PIK3R1		4.98517e-10	0.480583	0.341	0.239	1.82462e-05	Trunk AD	HPGD		1.83028e-20	0.482078	0.416	0.282	6.699e-16	Head/neck AD	ANP32B		1.60491e-11	0.372997	0.361	0.268	5.87414e-07	DAHND	PPM1G
3.02359e-09	0.61009	0.168	0.053	0.000110666	HC	DEDD2		1.61582e-13	0.47823	0.642	0.523	5.91407e-09	Trunk AD	TPI1		2.67805e-18	0.480509	0.446	0.319	9.80192e-14	Head/neck AD	LIME1		2.4378e-10	0.365123	0.327	0.244	8.9226e-06	DAHND	HMGN1
1.19815e-15	0.599707	0.188	0.043	4.38536e-11	HC	RNF139		3.76254e-13	0.477847	0.251	0.144	1.37713e-08	Trunk AD	IFITM3		3.58894e-13	0.473755	0.208	0.125	1.31359e-08	Head/neck AD	TMEM160		3.86867e-07	0.364872	0.166	0.114	0.0141597	DAHND	RFTN1
4.40569e-10	0.598494	0.295	0.115	1.61253e-05	HC	SNHG15		5.29397e-26	0.477466	0.864	0.744	1.93765e-21	Trunk AD	S100A11		2.32071e-15	0.47183	0.293	0.186	8.49404e-11	Head/neck AD	PHLDA1		3.79315e-41	0.363264	0.94	0.841	1.38833e-36	DAHND	PFN1
4.95992e-10	0.595744	0.96	0.895	1.81538e-05	HC	UBC		2.23357e-13	0.477358	0.396	0.273	8.17509e-09	Trunk AD	SEC61G		1.94484e-16	0.458221	0.396	0.28	7.11832e-12	Head/neck AD	ZFP36L2		1.79915e-11	0.359766	0.39	0.296	6.58506e-07	DAHND	COX5A
2.17086e-08	0.593466	0.617	0.368	0.000794556	HC	RSRP1		1.18686e-13	0.47687	0.345	0.219	4.34401e-09	Trunk AD	CLDND1		2.65358e-35	0.448978	0.766	0.559	9.71238e-31	Head/neck AD	ITM2B		1.76792e-09	0.351218	0.537	0.468	6.47077e-05	DAHND	NCL
9.93648e-10	0.580684	0.181	0.057	3.63685e-05	HC	PFKFB3		4.54941e-16	0.475245	0.549	0.404	1.66513e-11	Trunk AD	CUTA		7.4484e-13	0.440107	0.217	0.134	2.72619e-08	Head/neck AD	METTL9		1.46195e-07	0.34634	0.245	0.182	0.00535089	DAHND	NCOR1
4.42109e-17	0.579947	0.107	0.014	1.61816e-12	HC	XIST		3.16398e-19	0.474854	0.68	0.535	1.15805e-14	Trunk AD	HLA-DRB1		1.85268e-11	0.430123	0.123	0.064	6.78099e-07	Head/neck AD	STUB1		9.33097e-07	0.345235	0.15	0.101	0.0341523	DAHND	SPPL2A
1.50102e-07	0.563227	0.369	0.185	0.00549387	HC	HIST1H4C		1.0693e-13	0.472409	0.527	0.393	3.91373e-09	Trunk AD	CORO1B		1.21457e-14	0.428013	0.396	0.288	4.44545e-10	Head/neck AD	GUK1		1.43782e-08	0.337142	0.215	0.148	0.000526255	DAHND	RBM17
4.86676e-07	0.553911	0.208	0.085	0.0178128	HC	RB1CC1		4.60111e-15	0.468232	0.545	0.402	1.68405e-10	Trunk AD	SEC61B		7.89674e-25	0.425893	0.775	0.649	2.89029e-20	Head/neck AD	PTPRCAP		2.07556e-11	0.333472	0.495	0.405	7.59675e-07	DAHND	LRRFIP1
1.87049e-11	0.553038	0.275	0.096	6.84619e-07	HC	RALGAPA1		4.85343e-11	0.465572	0.198	0.111	1.7764e-06	Trunk AD	HSPH1		5.66618e-23	0.424747	0.75	0.63	2.07388e-18	Head/neck AD	BTG1		5.69028e-11	0.330931	0.129	0.069	2.0827e-06	DAHND	CALML3
2.50577e-07	0.546859	0.315	0.15	0.00917138	HC	CHD2		1.36095e-14	0.463261	0.416	0.28	4.98122e-10	Trunk AD	ERH		1.19646e-12	0.422183	0.428	0.336	4.37918e-08	Head/neck AD	NOP53		3.71237e-07	0.321292	0.137	0.088	0.0135877	DAHND	KDELR2
1.02191e-06	0.546551	0.141	0.048	0.0374031	HC	IGFBP5		6.71327e-07	0.460888	0.515	0.423	0.0245713	Trunk AD	NEAT1		1.18123e-12	0.418658	0.206	0.125	4.32341e-08	Head/neck AD	UQCRFS1		2.20081e-08	0.319651	0.478	0.407	0.00080552	DAHND	TNFRSF1B
4.37244e-07	0.545541	0.315	0.151	0.0160036	HC	TSPYL2		4.68489e-13	0.455346	0.321	0.198	1.71472e-08	Trunk AD	GADD45B		1.65472e-14	0.418514	0.103	0.042	6.05644e-10	Head/neck AD	CFD		8.08269e-07	0.315878	0.162	0.111	0.0295835	DAHND	RBL2
5.22914e-10	0.538851	0.275	0.104	1.91392e-05	HC	MAPRE2		3.82878e-12	0.449346	0.276	0.17	1.40137e-07	Trunk AD	PHPT1		1.10025e-13	0.405396	0.403	0.298	4.02701e-09	Head/neck AD	COX5A		1.0989e-25	0.314929	0.999	0.996	4.02209e-21	DAHND	MALAT1
5.04845e-08	0.536922	0.255	0.106	0.00184778	HC	RUNX3		1.10437e-12	0.447681	0.488	0.356	4.0421e-08	Trunk AD	ARPC5		3.74096e-24	0.404121	0.945	0.906	1.36923e-19	Head/neck AD	CRIP1		8.5124e-09	0.311248	0.213	0.143	0.000311562	DAHND	IFI27
3.07032e-10	0.534857	0.302	0.116	1.12377e-05	HC	JMJD1C		8.0434e-16	0.444626	0.444	0.296	2.94396e-11	Trunk AD	NOP10		2.14146e-09	0.399781	0.206	0.138	7.83797e-05	Head/neck AD	R3HDM4		2.1492e-08	0.309165	0.255	0.182	0.00078663	DAHND	PRELID1
1.09813e-09	0.523055	0.255	0.095	4.01926e-05	HC	SERTAD1		3.39572e-17	0.444096	0.656	0.523	1.24287e-12	Trunk AD	SUB1		2.09977e-10	0.3959	0.195	0.123	7.68538e-06	Head/neck AD	FMNL1		5.00864e-09	0.292687	0.427	0.34	0.000183321	DAHND	ATP5F1D
5.51777e-08	0.522809	0.389	0.188	0.00201956	HC	SLC38A1		1.27809e-19	0.442818	0.738	0.601	4.67793e-15	Trunk AD	HINT1		2.45466e-11	0.393646	0.215	0.136	8.9843e-07	Head/neck AD	CLTB		6.81866e-07	0.264465	0.2	0.143	0.024957	DAHND	GADD45GIP1
8.79183e-09	0.518895	0.114	0.029	0.00032179	HC	CTSW		2.1284e-08	0.435395	0.392	0.296	0.000779016	Trunk AD	CYTOR		4.1669e-13	0.393239	0.362	0.258	1.52513e-08	Head/neck AD	ANXA11		8.41176e-07	-0.253052	0.103	0.157	0.0307879	DAHND	TSHZ2
1.74552e-12	0.51776	0.161	0.039	6.38878e-08	HC	NR4A3		2.38744e-10	0.431497	0.507	0.395	8.73825e-06	Trunk AD	UCP2		1.67378e-11	0.389817	0.262	0.177	6.1262e-07	Head/neck AD	DPP7		1.23775e-08	-0.25419	0.502	0.584	0.000453028	DAHND	SUB1
4.02491e-07	0.513445	0.403	0.21	0.0147316	HC	DDX3X		2.49632e-12	0.429736	0.405	0.284	9.13678e-08	Trunk AD	EIF3E		5.98514e-14	0.386037	0.499	0.395	2.19062e-09	Head/neck AD	TRIR		9.33638e-07	-0.254538	0.18	0.245	0.0341721	DAHND	SUMO1
4.40321e-08	0.510359	0.295	0.131	0.00161162	HC	CKS2		3.10937e-11	0.429388	0.267	0.166	1.13806e-06	Trunk AD	NINJ2		9.62416e-16	0.385313	0.55	0.443	3.52254e-11	Head/neck AD	YBX1		1.87579e-09	-0.25679	0.573	0.657	6.8656e-05	DAHND	RNASEK
2.58566e-08	0.509756	0.322	0.143	0.000946378	HC	RTKN2		4.67055e-97	0.425735	1	0.999	1.70947e-92	Trunk AD	B2M		2.76598e-12	0.384593	0.141	0.074	1.01238e-07	Head/neck AD	PNPLA2		2.56834e-08	-0.257514	0.362	0.453	0.000940037	DAHND	CST7
2.22466e-07	0.507011	0.275	0.123	0.00814248	HC	HSPH1		1.48256e-12	0.422848	0.48	0.351	5.42631e-08	Trunk AD	SEPTIN7		1.05406e-11	0.381149	0.268	0.182	3.85796e-07	Head/neck AD	PRELID1		3.04729e-07	-0.257889	0.426	0.509	0.0111534	DAHND	GSTK1
2.1566e-09	0.504305	0.403	0.182	7.89339e-05	HC	PSIP1		2.07647e-12	0.421228	0.385	0.261	7.6001e-08	Trunk AD	TMBIM4		1.78684e-08	0.37771	0.123	0.073	0.000654003	Head/neck AD	CHCHD10		1.7606e-07	-0.258887	0.448	0.535	0.00644398	DAHND	LAT
1.67886e-07	0.497206	0.376	0.188	0.0061448	HC	CD96		3.80169e-10	0.410816	0.267	0.171	1.39146e-05	Trunk AD	NUCKS1		8.52904e-10	0.373533	0.176	0.11	3.12171e-05	Head/neck AD	SUN2		5.12237e-07	-0.259057	0.072	0.12	0.0187484	DAHND	DDT
6.01705e-08	0.487356	0.174	0.06	0.0022023	HC	TRAF5		8.96068e-11	0.409327	0.175	0.096	3.2797e-06	Trunk AD	COA3		1.36248e-07	0.370577	0.133	0.083	0.00498683	Head/neck AD	FCMR		6.15352e-10	-0.262435	0.275	0.374	2.25225e-05	DAHND	ACAP1
1.19958e-09	0.483313	0.188	0.06	4.39058e-05	HC	AL135905.2		2.56314e-12	0.407697	0.192	0.103	9.38135e-08	Trunk AD	ESD		2.71533e-11	0.369746	0.169	0.098	9.93838e-07	Head/neck AD	RNF187		7.55233e-07	-0.265927	0.301	0.376	0.0276423	DAHND	UQCRH
1.16341e-08	0.482903	0.43	0.209	0.00042582	HC	SMCHD1		1.66522e-11	0.406972	0.445	0.32	6.09486e-07	Trunk AD	NDUFC2		1.22797e-07	0.363001	0.234	0.171	0.0044945	Head/neck AD	TRAPPC5		2.24965e-08	-0.2668	0.342	0.431	0.000823393	DAHND	TRAPPC1
7.07294e-08	0.479399	0.168	0.058	0.00258877	HC	GLA		9.71489e-13	0.403026	0.461	0.329	3.55575e-08	Trunk AD	NEDD8		8.10617e-09	0.361691	0.439	0.362	0.000296694	Head/neck AD	CD7		1.10161e-19	-0.266855	0.879	0.943	4.032e-15	DAHND	SH3BGRL3
8.44008e-12	0.477494	0.235	0.073	3.08916e-07	HC	B3GNT2		2.73987e-12	0.403013	0.493	0.361	1.00282e-07	Trunk AD	H2AFZ		1.61952e-11	0.357139	0.568	0.482	5.9276e-07	Head/neck AD	TSC22D3		2.25246e-11	-0.267412	0.617	0.721	8.24425e-07	DAHND	ATP5MG
5.28432e-09	0.468554	0.235	0.086	0.000193412	HC	IPCEF1		7.46222e-12	0.402355	0.306	0.196	2.73125e-07	Trunk AD	SUMO1		3.8536e-09	0.357024	0.203	0.135	0.000141045	Head/neck AD	CSRNP1		3.03067e-17	-0.273373	0.689	0.793	1.10925e-12	DAHND	SRGN
1.2003e-11	0.455922	0.107	0.021	4.3932e-07	HC	UAP1		5.22377e-11	0.399095	0.346	0.235	1.91195e-06	Trunk AD	CIB1		6.70772e-09	0.351042	0.171	0.109	0.000245509	Head/neck AD	MZT2B		2.3996e-16	-0.273709	0.855	0.917	8.78276e-12	DAHND	MYL6
2.61278e-07	0.450417	0.174	0.063	0.00956303	HC	TULP4		4.56122e-15	0.39722	0.732	0.611	1.66945e-10	Trunk AD	SUMO2		8.99991e-10	0.350871	0.162	0.098	3.29406e-05	Head/neck AD	FAM174C		1.29854e-10	-0.277949	0.639	0.731	4.7528e-06	DAHND	PTPRCAP
9.308e-08	0.443916	0.161	0.054	0.00340682	HC	KLF9		2.0852e-11	0.394598	0.584	0.475	7.63204e-07	Trunk AD	DYNLL1		6.14863e-08	0.34959	0.401	0.328	0.00225046	Head/neck AD	TIMP1		1.9474e-12	-0.278004	0.502	0.608	7.12767e-08	DAHND	HLA-DRB1
3.33226e-07	0.440762	0.698	0.47	0.0121964	HC	PNRC1		1.37296e-10	0.391685	0.378	0.263	5.02516e-06	Trunk AD	ABRACL		9.82236e-10	0.3468	0.173	0.107	3.59508e-05	Head/neck AD	RAB5IF		5.95836e-08	-0.278601	0.104	0.164	0.00218082	DAHND	TEX264
2.74274e-12	0.434471	0.154	0.036	1.00387e-07	HC	PER1		3.62533e-09	0.390604	0.261	0.171	0.000132691	Trunk AD	PDCD10		2.45348e-08	0.343628	0.169	0.11	0.000897999	Head/neck AD	ATP6AP1		3.01281e-07	-0.280921	0.276	0.353	0.0110272	DAHND	JPT1
9.23577e-07	0.433072	0.295	0.14	0.0338038	HC	PAG1		3.87379e-14	0.387609	0.12	0.048	1.41785e-09	Trunk AD	FANK1		2.19125e-07	0.342461	0.18	0.122	0.00802018	Head/neck AD	TGFB1		2.53843e-11	-0.282166	0.549	0.639	9.2909e-07	DAHND	ARPC1B
9.97287e-07	0.429344	0.315	0.153	0.0365017	HC	FOXP1		2.15553e-10	0.387415	0.641	0.542	7.88947e-06	Trunk AD	LGALS3		1.49848e-10	0.33964	0.367	0.273	5.4846e-06	Head/neck AD	PPM1G		8.73e-07	-0.282548	0.089	0.139	0.0319527	DAHND	CD79B
5.41066e-07	0.426789	0.255	0.113	0.0198035	HC	CORO7		1.04705e-10	0.386185	0.39	0.273	3.83232e-06	Trunk AD	CIAO2B		1.47103e-08	0.335225	0.132	0.078	0.00053841	Head/neck AD	FAM50A		7.09921e-22	-0.286277	0.862	0.919	2.59838e-17	DAHND	S100A4
6.50633e-07	0.42473	0.215	0.089	0.0238138	HC	SYNE1		7.4138e-12	0.385752	0.488	0.366	2.71353e-07	Trunk AD	SELENOW		1.50388e-09	0.33375	0.543	0.454	5.50433e-05	Head/neck AD	TNFRSF18		4.44479e-16	-0.288082	0.703	0.806	1.62684e-11	DAHND	CD3E
1.16703e-07	0.406532	0.336	0.153	0.00427143	HC	CCND3		7.29416e-10	0.38534	0.186	0.108	2.66974e-05	Trunk AD	EIF4E		6.58521e-10	0.331998	0.15	0.088	2.41025e-05	Head/neck AD	FAAP20		2.42224e-07	-0.291944	0.14	0.202	0.00886563	DAHND	TNFRSF14
1.21665e-07	0.402786	0.181	0.065	0.00445307	HC	ATAD1		6.54222e-15	0.384219	0.773	0.666	2.39452e-10	Trunk AD	OAZ1		2.68731e-07	0.328463	0.114	0.068	0.00983583	Head/neck AD	SUSD3		2.50985e-07	-0.293261	0.199	0.269	0.00918629	DAHND	GPSM3
4.39346e-07	0.400382	0.134	0.043	0.0160805	HC	PRMT9		2.31435e-26	0.383223	0.95	0.906	8.47075e-22	Trunk AD	PPIA		2.51855e-12	0.324034	0.746	0.694	9.21814e-08	Head/neck AD	CD99		3.75931e-10	-0.294649	0.41	0.515	1.37595e-05	DAHND	HIGD2A
1.73802e-09	0.398332	0.121	0.03	6.36134e-05	HC	SOX4		7.94342e-10	0.380859	0.335	0.23	2.90737e-05	Trunk AD	SSBP1		1.42135e-08	0.323036	0.378	0.301	0.000520228	Head/neck AD	ARF5		1.41518e-08	-0.294676	0.353	0.441	0.00051797	DAHND	ATP6V0E1
9.78842e-07	0.397522	0.57	0.335	0.0358266	HC	MCL1		1.38576e-12	0.379562	0.647	0.523	5.07202e-08	Trunk AD	SKP1		2.4445e-08	0.320364	0.239	0.169	0.000894712	Head/neck AD	H2AFV		9.9597e-10	-0.299841	0.374	0.474	3.64535e-05	DAHND	CUTA
1.04862e-07	0.37194	0.221	0.086	0.00383805	HC	LPP		1.65613e-26	0.379425	0.98	0.953	6.0616e-22	Trunk AD	ACTG1		1.22068e-06	0.315562	0.362	0.299	0.0446782	Head/neck AD	SQSTM1		4.44274e-07	-0.303962	0.279	0.35	0.0162609	DAHND	TRAC
4.81253e-07	0.362587	0.121	0.037	0.0176143	HC	PRR7		7.99169e-10	0.378957	0.293	0.193	2.92504e-05	Trunk AD	COX7A2L		5.0749e-07	0.314493	0.125	0.078	0.0185746	Head/neck AD	PTMS		6.85608e-08	-0.308375	0.213	0.287	0.0025094	DAHND	POMP
9.07605e-08	0.359906	0.946	0.786	0.00332192	HC	FTL		1.43338e-11	0.378403	0.365	0.246	5.2463e-07	Trunk AD	BZW1		9.93289e-07	0.31413	0.262	0.2	0.0363554	Head/neck AD	TBC1D10C		6.32814e-14	-0.314021	0.631	0.727	2.31616e-09	DAHND	OAZ1
1.89581e-08	0.359074	0.181	0.061	0.000693885	HC	SNAP29		1.97381e-10	0.375444	0.273	0.174	7.22436e-06	Trunk AD	CAPZA2		1.18413e-08	0.313957	0.371	0.289	0.000433404	Head/neck AD	TTC39C		4.89255e-10	-0.31443	0.472	0.57	1.79072e-05	DAHND	MT2A
1.16016e-09	0.338297	0.987	0.993	4.24631e-05	HC	EEF1A1		1.63145e-30	0.375202	0.974	0.97	5.97128e-26	Trunk AD	TMSB10		1.03831e-15	0.312751	0.812	0.752	3.80031e-11	Head/neck AD	LMNA		4.02468e-07	-0.314829	0.079	0.129	0.0147307	DAHND	TRIB2
1.32839e-06	0.336677	0.221	0.093	0.0486205	HC	ZNF800		9.61012e-17	0.374451	0.828	0.732	3.5174e-12	Trunk AD	MYL12A		1.33529e-09	0.311579	0.589	0.514	4.88728e-05	Head/neck AD	S100A10		3.86257e-07	-0.315865	0.115	0.172	0.0141374	DAHND	FMNL1
7.64708e-07	0.336346	0.107	0.031	0.0279891	HC	BMT2		9.84301e-10	0.371254	0.463	0.352	3.60264e-05	Trunk AD	WDR83OS		1.18565e-06	0.310384	0.204	0.146	0.0433958	Head/neck AD	GADD45GIP1		1.62894e-09	-0.32118	0.098	0.164	5.9621e-05	DAHND	CKS2
7.12793e-08	0.314064	0.107	0.028	0.00260889	HC	IDH1		1.386e-10	0.369441	0.441	0.321	5.0729e-06	Trunk AD	UQCRH		1.73271e-08	0.306994	0.38	0.305	0.000634188	Head/neck AD	ATP6V0C		6.57882e-09	-0.322782	0.156	0.229	0.000240791	DAHND	CCDC167
1.1798e-07	0.307528	0.128	0.038	0.00431819	HC	CCDC14		1.22618e-10	0.369165	0.242	0.147	4.48796e-06	Trunk AD	ARF4		1.68149e-07	0.305469	0.145	0.092	0.00615443	Head/neck AD	MAP2K3		2.2529e-07	-0.322964	0.068	0.117	0.00824585	DAHND	CD70
3.76102e-07	0.301735	0.114	0.033	0.0137657	HC	FOSL2		3.1628e-08	0.369101	0.261	0.177	0.00115762	Trunk AD	PSMA3		5.22248e-07	0.305035	0.117	0.072	0.0191148	Head/neck AD	FAM102A		3.99475e-12	-0.324497	0.43	0.546	1.46212e-07	DAHND	GMFG
1.35809e-06	0.282038	0.107	0.032	0.0497075	HC	VAV3		2.21464e-09	0.366861	0.485	0.372	8.1058e-05	Trunk AD	PSME2		4.46678e-12	0.302746	0.641	0.543	1.63488e-07	Head/neck AD	CD27		2.11789e-19	-0.32713	0.696	0.79	7.75168e-15	DAHND	MYL12A
5.49307e-07	0.273179	0.107	0.031	0.0201052	HC	PIK3R3		6.49997e-10	0.364418	0.2	0.118	2.37905e-05	Trunk AD	NDFIP2		7.07682e-07	0.301022	0.101	0.059	0.0259019	Head/neck AD	ABHD14A		5.89683e-08	-0.328205	0.19	0.262	0.0021583	DAHND	TUBA4A
7.7472e-07	-0.412315	0.966	0.958	0.0283555	HC	ACTG1		1.26979e-11	0.364195	0.527	0.394	4.64756e-07	Trunk AD	ATP5MC3		5.21063e-07	0.300483	0.145	0.094	0.0190714	Head/neck AD	NAAA		4.67124e-10	-0.330233	0.209	0.296	1.70972e-05	DAHND	DYNLRB1
4.10942e-07	-0.439593	0.913	0.915	0.0150409	HC	PPIA		1.09285e-10	0.362276	0.659	0.561	3.99994e-06	Trunk AD	UBB		1.33281e-11	0.297391	0.454	0.352	4.8782e-07	Head/neck AD	CXCR4		4.98995e-07	-0.335962	0.273	0.345	0.0182637	DAHND	RGS1
2.61752e-07	-0.593473	0.792	0.803	0.00958038	HC	EMP3		4.02021e-10	0.360323	0.329	0.224	1.47144e-05	Trunk AD	SNX6		1.05176e-06	0.291361	0.273	0.209	0.0384955	Head/neck AD	TLE5		8.25553e-10	-0.338705	0.4	0.487	3.02161e-05	DAHND	TRBC2
2.97322e-08	-0.791286	0.644	0.777	0.00108823	HC	LMNA		1.47811e-07	0.359709	0.2	0.13	0.00541002	Trunk AD	EAPP		1.69866e-07	0.286241	0.265	0.197	0.00621727	Head/neck AD	MAP1LC3B		7.54699e-18	-0.347724	0.628	0.746	2.76227e-13	DAHND	CD3D
2.1487e-07	-0.800956	0.497	0.607	0.00786446	HC	FOXP3		2.62957e-10	0.35796	0.357	0.246	9.62448e-06	Trunk AD	UBE2N		4.36859e-07	0.285399	0.219	0.157	0.0159895	Head/neck AD	LAMP1		1.44739e-34	-0.349914	0.953	0.983	5.29759e-30	DAHND	TMSB10
1.5008e-11	-0.852544	0.624	0.774	5.49308e-07	HC	S100A11		2.34969e-09	0.357542	0.344	0.241	8.60009e-05	Trunk AD	CAPZA1		1.06154e-06	0.282487	0.111	0.068	0.0388535	Head/neck AD	ARL5A		3.50587e-13	-0.351375	0.911	0.926	1.28318e-08	DAHND	CRIP1
5.09082e-13	-0.952984	0.872	0.922	1.86329e-08	HC	CRIP1		4.7917e-10	0.356476	0.19	0.109	1.75381e-05	Trunk AD	LSM5		2.43035e-07	0.277426	0.231	0.163	0.00889532	Head/neck AD	FOSB		8.2509e-11	-0.356756	0.274	0.373	3.01991e-06	DAHND	LAMTOR4
8.30102e-10	-1.06959	0.349	0.531	3.03825e-05	HC	TXN		8.74924e-11	0.355975	0.572	0.453	3.20231e-06	Trunk AD	CDC42		2.5099e-11	0.276337	0.666	0.582	9.1865e-07	Head/neck AD	CYBA		8.39995e-13	-0.357526	0.334	0.442	3.07447e-08	DAHND	NDUFS5
4.61477e-08	-1.26168	0.007	0.182	0.00168905	HC	SBSN		7.05048e-14	0.355463	0.783	0.676	2.58055e-09	Trunk AD	ATP5MC2		1.91852e-07	0.273778	0.328	0.251	0.00702199	Head/neck AD	HMGN1		6.8226e-12	-0.381743	0.213	0.309	2.49714e-07	DAHND	SIT1
4.86789e-08	-1.35083	0.013	0.19	0.0017817	HC	CALML5		2.65627e-09	0.355168	0.445	0.342	9.72223e-05	Trunk AD	TMEM50A		5.37242e-08	0.27197	0.38	0.301	0.00196636	Head/neck AD	RNASET2		2.27068e-21	-0.383317	0.76	0.832	8.3109e-17	DAHND	EMP3
3.06521e-08	-1.45597	0.322	0.502	0.0011219	HC	TNFRSF4		1.01776e-09	0.353685	0.21	0.125	3.72511e-05	Trunk AD	ENTPD1		5.02144e-08	0.269599	0.493	0.414	0.0018379	Head/neck AD	LRRFIP1		5.29648e-12	-0.384042	0.168	0.259	1.93856e-07	DAHND	TBC1D10C
								7.1049e-11	0.353631	0.637	0.523	2.60046e-06	Trunk AD	BATF		5.51029e-10	0.265002	0.674	0.596	2.01682e-05	Head/neck AD	KLF6		1.19307e-13	-0.387647	0.491	0.575	4.36675e-09	DAHND	S100A10
								6.67816e-18	0.351854	0.877	0.799	2.44427e-13	Trunk AD	UBA52		8.44445e-07	0.260804	0.111	0.067	0.0309075	Head/neck AD	PDE3B		1.08303e-12	-0.388025	0.242	0.344	3.96398e-08	DAHND	MIR4435-2HG
								8.92403e-10	0.350871	0.459	0.339	3.26629e-05	Trunk AD	COX7B		5.59203e-07	0.256789	0.485	0.41	0.0204674	Head/neck AD	TNFRSF1B		2.98356e-11	-0.392426	0.567	0.664	1.09201e-06	DAHND	LTB
								2.65192e-09	0.350463	0.392	0.283	9.7063e-05	Trunk AD	BRK1		1.12057e-06	0.251158	0.108	0.065	0.0410141	Head/neck AD	PPM1M		1.90905e-15	-0.393311	0.305	0.431	6.98731e-11	DAHND	ISG20
								9.82774e-10	0.350229	0.623	0.506	3.59705e-05	Trunk AD	MT2A		9.17409e-09	-0.253076	0.751	0.806	0.000335781	Head/neck AD	HSPA8		1.67148e-14	-0.397329	0.459	0.57	6.1178e-10	DAHND	TXN
								5.7555e-13	0.349611	0.726	0.603	2.10657e-08	Trunk AD	ARL6IP5		7.41602e-07	-0.262041	0.381	0.462	0.0271434	Head/neck AD	HSP90B1		8.69848e-14	-0.409999	0.355	0.466	3.18373e-09	DAHND	CORO1B
								1.22419e-08	0.34842	0.194	0.118	0.000448065	Trunk AD	HSBP1		1.74464e-07	-0.26412	0.548	0.617	0.00638557	Head/neck AD	LDHA		7.71238e-18	-0.416054	0.719	0.816	2.82281e-13	DAHND	LGALS1
								4.8447e-20	0.347118	0.899	0.895	1.77321e-15	Trunk AD	S100A4		2.1044e-07	-0.264361	0.615	0.667	0.00770232	Head/neck AD	PRDX1		3.76119e-22	-0.421275	0.533	0.666	1.37663e-17	DAHND	CYBA
								1.44162e-10	0.346839	0.464	0.347	5.27649e-06	Trunk AD	SNU13		9.93382e-07	-0.269318	0.43	0.502	0.0363588	Head/neck AD	CDC42		4.55462e-12	-0.431271	0.135	0.22	1.66704e-07	DAHND	BAX
								1.6972e-09	0.346651	0.496	0.383	6.21192e-05	Trunk AD	RBX1		3.38569e-08	-0.272332	0.099	0.165	0.0012392	Head/neck AD	ENTPD1		1.69285e-07	-0.440489	0.345	0.418	0.00619601	DAHND	CXCR4
								1.50622e-08	0.345844	0.169	0.1	0.000551293	Trunk AD	CNIH1		1.22263e-06	-0.273755	0.707	0.745	0.0447496	Head/neck AD	HSP90AA1		2.69631e-21	-0.490996	0.278	0.423	9.86875e-17	DAHND	LIME1
								2.60129e-08	0.345311	0.148	0.084	0.000952099	Trunk AD	NIFK		5.64128e-07	-0.275607	0.286	0.363	0.0206477	Head/neck AD	SF3B2		1.24291e-17	-0.497759	0.463	0.578	4.54916e-13	DAHND	ALOX5AP
								1.24184e-10	0.345094	0.29	0.184	4.54525e-06	Trunk AD	MAT2B		1.14049e-07	-0.278259	0.559	0.629	0.00417433	Head/neck AD	IFITM1		8.3092e-17	-0.555381	0.282	0.404	3.04125e-12	DAHND	TIMP1
								6.29473e-09	0.345059	0.264	0.175	0.000230394	Trunk AD	BANF1		1.41174e-09	-0.29187	0.669	0.734	5.16709e-05	Head/neck AD	HNRNPA2B1		5.64307e-29	-0.627541	0.268	0.435	2.06542e-24	DAHND	CKLF
								1.6985e-08	0.344283	0.232	0.15	0.00062167	Trunk AD	LIMA1		1.43527e-07	-0.295851	0.185	0.258	0.00525324	Head/neck AD	GDI2		6.42552e-33	-0.674924	0.496	0.641	2.35181e-28	DAHND	IFITM2
								2.54133e-14	0.343515	0.759	0.629	9.30153e-10	Trunk AD	MYL12B		4.47676e-07	-0.307344	0.26	0.333	0.0163854	Head/neck AD	ERH		9.8833e-27	-0.694107	0.11	0.241	3.61739e-22	DAHND	HLA-DRB5
								1.03464e-08	0.343395	0.473	0.369	0.000378688	Trunk AD	PSMB1		1.51628e-07	-0.313045	0.341	0.421	0.00554972	Head/neck AD	SF3B1		3.50543e-11	-1.18129	0.152	0.233	1.28302e-06	DAHND	GNLY
								3.60089e-08	0.341166	0.236	0.154	0.00131796	Trunk AD	FUT7		1.16627e-06	-0.313845	0.17	0.234	0.0426866	Head/neck AD	DDX46
								1.4949e-09	0.339894	0.346	0.239	5.47148e-05	Trunk AD	DYNLRB1		1.12675e-06	-0.322356	0.37	0.444	0.0412401	Head/neck AD	MBNL1
								1.10414e-10	0.339654	0.857	0.769	4.04125e-06	Trunk AD	PTPRC		6.9156e-09	-0.335441	0.065	0.122	0.000253118	Head/neck AD	CYB5A
								1.5303e-09	0.339347	0.354	0.247	5.60104e-05	Trunk AD	SEC11A		4.76489e-07	-0.336806	0.354	0.428	0.01744	Head/neck AD	HNRNPU
								2.31881e-08	0.339313	0.162	0.095	0.000848708	Trunk AD	CHCHD5		3.25089e-07	-0.34813	0.138	0.201	0.0118986	Head/neck AD	GPBP1
								8.61417e-10	0.337982	0.596	0.488	3.15287e-05	Trunk AD	RAN		1.555e-07	-0.349	0.164	0.232	0.00569144	Head/neck AD	CCT3
								5.1823e-07	0.337863	0.384	0.292	0.0189677	Trunk AD	NDUFA6		2.55853e-19	-0.373683	0.673	0.767	9.36446e-15	Head/neck AD	YWHAZ
								3.23394e-07	0.337607	0.242	0.164	0.0118365	Trunk AD	GPBP1		1.0826e-07	-0.376579	0.175	0.248	0.00396242	Head/neck AD	GADD45B
								1.02676e-09	0.337409	0.316	0.214	3.75804e-05	Trunk AD	SH2D2A		7.59811e-11	-0.388381	0.21	0.302	2.78099e-06	Head/neck AD	BZW1
								2.8348e-07	0.336301	0.299	0.215	0.0103756	Trunk AD	TXNDC17		2.74918e-08	-0.38989	0.089	0.15	0.00100623	Head/neck AD	HSPH1
								3.3726e-10	0.336102	0.396	0.282	1.2344e-05	Trunk AD	HNRNPF		3.43819e-07	-0.396063	0.185	0.255	0.0125841	Head/neck AD	STAT1
								1.27384e-07	0.335857	0.192	0.12	0.00466239	Trunk AD	DYNLT1		2.1715e-09	-0.404914	0.188	0.269	7.94791e-05	Head/neck AD	HSPD1
								1.49871e-08	0.33422	0.491	0.377	0.000548541	Trunk AD	NDUFB2		3.44566e-08	-0.405534	0.21	0.286	0.00126115	Head/neck AD	HPGD
								5.87449e-09	0.333626	0.393	0.289	0.000215012	Trunk AD	SNRPG		3.70252e-10	-0.411823	0.116	0.191	1.35516e-05	Head/neck AD	MATR3.1
								2.75523e-08	0.333066	0.559	0.45	0.00100844	Trunk AD	HIGD2A		4.47108e-25	-0.41248	0.995	0.998	1.63646e-20	Head/neck AD	MALAT1
								1.10178e-07	0.332734	0.194	0.122	0.00403261	Trunk AD	TNFSF10		4.87086e-09	-0.457367	0.134	0.21	0.000178278	Head/neck AD	CALML5
								6.39045e-12	0.332526	0.69	0.568	2.33897e-07	Trunk AD	LDHA		6.53186e-15	-0.478937	0.357	0.472	2.39073e-10	Head/neck AD	TUBB
								2.05124e-10	0.331868	0.264	0.164	7.50776e-06	Trunk AD	MAGOH		7.85821e-18	-0.516634	0.417	0.539	2.87618e-13	Head/neck AD	NCL
								4.20068e-09	0.331528	0.314	0.215	0.000153749	Trunk AD	NDUFA7		3.05763e-12	-0.547516	0.441	0.533	1.11912e-07	Head/neck AD	LCP1
								8.98501e-07	0.331466	0.421	0.329	0.032886	Trunk AD	GLRX		4.42855e-20	-0.653333	0.554	0.669	1.62089e-15	Head/neck AD	HSPA1A
								5.8041e-07	0.330969	0.269	0.189	0.0212436	Trunk AD	HLA-DRA		2.47206e-36	-0.671036	0.632	0.766	9.04798e-32	Head/neck AD	HSP90AB1
								2.75162e-10	0.330623	0.718	0.617	1.00712e-05	Trunk AD	HMGB1		3.10238e-33	-1.00495	0.334	0.508	1.1355e-28	Head/neck AD	HSPA1B
								7.59119e-09	0.330518	0.368	0.261	0.000277845	Trunk AD	ITM2C
								1.04559e-08	0.328685	0.296	0.201	0.000382696	Trunk AD	LAMTOR5
								2.51592e-10	0.328369	0.648	0.527	9.20851e-06	Trunk AD	COX8A
								5.20295e-09	0.328222	0.132	0.069	0.000190433	Trunk AD	NDUFA8
								1.43538e-07	0.327139	0.412	0.314	0.00525364	Trunk AD	RBM8A
								1.1512e-19	0.326467	0.916	0.839	4.21352e-15	Trunk AD	H3F3B
								5.97371e-09	0.324866	0.323	0.224	0.000218644	Trunk AD	UBE2L3
								4.25394e-10	0.32421	0.524	0.401	1.55698e-05	Trunk AD	ACTR3
								1.32602e-08	0.323795	0.169	0.099	0.000485336	Trunk AD	HIGD1A
								6.24324e-09	0.32307	0.495	0.392	0.000228509	Trunk AD	PTGES3
								3.39005e-08	0.321641	0.373	0.273	0.00124079	Trunk AD	PSMA6
								1.3012e-08	0.321558	0.264	0.174	0.000476251	Trunk AD	NHP2
								1.87145e-07	0.320507	0.105	0.056	0.0068497	Trunk AD	TNIP3
								1.20195e-08	0.319301	0.244	0.157	0.000439926	Trunk AD	TOMM22
								4.45996e-08	0.31724	0.315	0.221	0.00163239	Trunk AD	GPSM3
								6.21625e-09	0.316906	0.455	0.347	0.000227521	Trunk AD	ARPC4
								1.57081e-07	0.314418	0.249	0.168	0.00574933	Trunk AD	XRN2
								8.62532e-07	0.314179	0.233	0.158	0.0315695	Trunk AD	EIF6
								4.86789e-07	0.313489	0.173	0.109	0.017817	Trunk AD	NME1
								3.12658e-07	0.312284	0.174	0.109	0.0114436	Trunk AD	PWP1
								1.58662e-07	0.310702	0.387	0.294	0.00580719	Trunk AD	ATP5PF
								4.61864e-10	0.310634	0.307	0.198	1.69047e-05	Trunk AD	PSMD4
								1.45892e-08	0.307288	0.507	0.4	0.000533979	Trunk AD	CSTB
								4.33111e-09	0.306101	0.268	0.174	0.000158523	Trunk AD	PRDX3
								1.02986e-08	0.304936	0.168	0.097	0.000376939	Trunk AD	AGTRAP
								4.39605e-08	0.30482	0.141	0.08	0.001609	Trunk AD	ZBTB8OS
								5.21005e-08	0.303705	0.267	0.179	0.00190693	Trunk AD	AP2S1
								2.79237e-08	0.303518	0.48	0.373	0.00102204	Trunk AD	TRAPPC1
								2.60352e-10	0.303173	0.681	0.587	9.52916e-06	Trunk AD	COX6A1
								9.97879e-07	0.302995	0.192	0.126	0.0365234	Trunk AD	PSMB8-AS1
								2.03536e-07	0.302579	0.277	0.192	0.00744963	Trunk AD	RSL24D1
								5.56865e-18	0.302006	0.951	0.908	2.03818e-13	Trunk AD	SH3BGRL3
								4.01061e-09	0.301231	0.344	0.237	0.000146792	Trunk AD	SF3B6
								1.15845e-07	0.300275	0.218	0.141	0.00424006	Trunk AD	LSM6
								2.02099e-07	0.299872	0.245	0.165	0.00739703	Trunk AD	CCT2
								1.21285e-12	0.299169	0.78	0.653	4.43915e-08	Trunk AD	ATP5MG
								1.5499e-08	0.298765	0.436	0.324	0.00056728	Trunk AD	DAD1
								3.00125e-07	0.298326	0.421	0.325	0.0109849	Trunk AD	VAMP8
								1.27213e-06	0.298277	0.346	0.259	0.0465614	Trunk AD	SF3B5
								2.02054e-08	0.297985	0.358	0.255	0.000739539	Trunk AD	PSMA1
								6.74491e-24	0.297664	0.987	0.984	2.4687e-19	Trunk AD	TMSB4X
								9.66654e-11	0.297363	0.776	0.678	3.53805e-06	Trunk AD	CD3D
								6.74956e-09	0.295406	0.36	0.255	0.000247041	Trunk AD	LSM7
								9.17237e-08	0.295354	0.15	0.088	0.00335718	Trunk AD	GALM
								1.3711e-07	0.293512	0.449	0.349	0.00501836	Trunk AD	ATP5MF
								3.67045e-08	0.293332	0.333	0.234	0.00134342	Trunk AD	CD164
								1.2622e-07	0.293125	0.564	0.449	0.00461978	Trunk AD	SNHG29
								1.28426e-08	0.292752	0.15	0.084	0.000470053	Trunk AD	MRPL13
								1.17694e-07	0.292242	0.162	0.097	0.00430771	Trunk AD	GTF2H5
								2.18704e-08	0.291284	0.23	0.146	0.000800477	Trunk AD	GSTO1
								8.80125e-07	0.291264	0.321	0.235	0.0322135	Trunk AD	PSMA5
								8.39551e-08	0.290973	0.703	0.604	0.00307284	Trunk AD	LTB
								1.10866e-06	0.289652	0.379	0.288	0.0405782	Trunk AD	PA2G4
								6.08585e-09	0.288472	0.171	0.098	0.000222748	Trunk AD	SUCLG1
								1.35865e-08	0.288051	0.165	0.095	0.000497281	Trunk AD	PSMD14
								3.51551e-07	0.287956	0.167	0.103	0.0128671	Trunk AD	URM1
								4.74923e-07	0.287361	0.387	0.298	0.0173827	Trunk AD	SRSF3
								1.10701e-06	0.286643	0.44	0.344	0.0405175	Trunk AD	ARL6IP1
								2.10802e-07	0.286108	0.541	0.435	0.00771555	Trunk AD	DAZAP2
								1.52543e-07	0.285548	0.16	0.095	0.00558322	Trunk AD	LYPLA2
								7.94728e-08	0.284839	0.199	0.125	0.00290878	Trunk AD	TMX1
								1.95167e-07	0.280382	0.101	0.052	0.00714332	Trunk AD	TSSC4
								1.79649e-07	0.280371	0.399	0.302	0.00657533	Trunk AD	TBCA
								3.15493e-07	0.280121	0.37	0.272	0.0115474	Trunk AD	CHURC1
								3.63917e-08	0.278612	0.774	0.697	0.00133197	Trunk AD	COX4I1
								3.25154e-08	0.278168	0.464	0.347	0.0011901	Trunk AD	RHOG
								6.5291e-07	0.278166	0.274	0.192	0.0238972	Trunk AD	VPS29
								6.46207e-07	0.277333	0.481	0.386	0.0236518	Trunk AD	ATP6V0E1
								2.58803e-07	0.276014	0.276	0.189	0.00947244	Trunk AD	SNRPC
								7.14147e-07	0.274714	0.588	0.503	0.0261385	Trunk AD	CALM2
								2.82138e-07	0.273812	0.395	0.3	0.0103265	Trunk AD	PSMB6
								7.95716e-07	0.273742	0.188	0.122	0.029124	Trunk AD	CPNE3
								4.4175e-07	0.273601	0.209	0.136	0.0161685	Trunk AD	SARNP
								2.98194e-07	0.27238	0.347	0.251	0.0109142	Trunk AD	OSTF1
								3.76235e-08	0.272322	0.623	0.523	0.00137706	Trunk AD	EIF3K
								8.53124e-07	0.272248	0.227	0.155	0.0312252	Trunk AD	COX16
								2.97796e-07	0.270826	0.187	0.118	0.0108996	Trunk AD	C11orf98
								3.09204e-08	0.270203	0.325	0.225	0.00113172	Trunk AD	SELENOH
								1.02791e-06	0.270191	0.143	0.087	0.0376226	Trunk AD	MRPL47
								5.75954e-07	0.26931	0.575	0.484	0.0210805	Trunk AD	COX7A2
								8.03089e-08	0.266151	0.505	0.389	0.00293939	Trunk AD	PSMB9
								1.16154e-06	0.265754	0.322	0.237	0.0425134	Trunk AD	ATP6V1F
								5.1816e-07	0.265146	0.252	0.173	0.0189652	Trunk AD	PSMB2
								2.59695e-07	0.264207	0.171	0.104	0.00950509	Trunk AD	KXD1
								4.41605e-08	0.263059	0.814	0.756	0.00161632	Trunk AD	SERF2
								1.28197e-06	0.261559	0.136	0.081	0.0469214	Trunk AD	PAPSS1
								4.04048e-09	0.260406	0.727	0.638	0.000147886	Trunk AD	SRP14
								1.76093e-08	0.259478	0.128	0.068	0.000644518	Trunk AD	UBA3
								5.02445e-13	0.258339	0.928	0.903	1.839e-08	Trunk AD	CFL1
								5.41379e-07	0.256124	0.461	0.36	0.019815	Trunk AD	ATP5PO
								8.33785e-07	0.255742	0.268	0.186	0.0305174	Trunk AD	PSMD7
								6.25818e-07	0.2554	0.214	0.14	0.0229056	Trunk AD	POLR2I
								2.97756e-07	0.253411	0.105	0.056	0.0108982	Trunk AD	POLR3K
								8.34473e-07	0.253337	0.321	0.235	0.0305425	Trunk AD	CBX3
								1.22754e-06	0.251896	0.108	0.06	0.0449293	Trunk AD	RRP7A
								3.00616e-10	-0.280699	0.594	0.698	1.10028e-05	Trunk AD	PPDPF
								2.27229e-08	-0.324868	0.607	0.68	0.000831681	Trunk AD	CD44
								2.17673e-09	-0.359313	0.462	0.546	7.96703e-05	Trunk AD	STK17B
								1.30117e-06	-0.362604	0.052	0.107	0.0476243	Trunk AD	ACAA1
								2.97935e-07	-0.372316	0.044	0.1	0.0109047	Trunk AD	SH3BP5
								1.10825e-06	-0.386495	0.083	0.146	0.0405629	Trunk AD	SUN2
								1.32932e-06	-0.39001	0.072	0.132	0.0486544	Trunk AD	PFKL
								7.10745e-07	-0.399698	0.233	0.316	0.026014	Trunk AD	PCBP2
								7.59377e-08	-0.4059	0.214	0.303	0.0027794	Trunk AD	PCBP1
								1.46837e-07	-0.408448	0.076	0.144	0.00537438	Trunk AD	ITSN2
								2.85582e-07	-0.410675	0.072	0.136	0.0104526	Trunk AD	MYDGF
								2.51252e-07	-0.411553	0.053	0.112	0.00919607	Trunk AD	ADIPOR1
								2.84948e-10	-0.41182	0.526	0.61	1.04294e-05	Trunk AD	ZFP36L1
								7.81674e-08	-0.413365	0.05	0.111	0.002861	Trunk AD	CHST11
								1.1172e-07	-0.417685	0.079	0.149	0.00408908	Trunk AD	ZFAND5
								5.73239e-07	-0.426358	0.268	0.344	0.0209811	Trunk AD	RNASET2
								6.43892e-07	-0.431933	0.198	0.271	0.0235671	Trunk AD	ARPC5L
								3.87391e-07	-0.440187	0.391	0.459	0.0141789	Trunk AD	TPM4
								1.00676e-06	-0.440436	0.25	0.332	0.0368483	Trunk AD	RGS1
								8.16817e-10	-0.447507	0.036	0.103	2.98963e-05	Trunk AD	KRAS
								1.31474e-08	-0.450109	0.084	0.161	0.000481209	Trunk AD	GTF3A
								1.53452e-08	-0.454853	0.05	0.116	0.000561649	Trunk AD	RALGAPA1
								1.74585e-08	-0.454914	0.116	0.198	0.000638997	Trunk AD	ADAR
								4.20947e-09	-0.455641	0.046	0.114	0.000154071	Trunk AD	NFATC2
								2.56008e-09	-0.45662	0.036	0.1	9.37015e-05	Trunk AD	SLC4A7
								1.21641e-06	-0.465296	0.156	0.226	0.0445217	Trunk AD	MRPS34
								9.6665e-08	-0.465577	0.114	0.189	0.00353804	Trunk AD	FNBP4
								8.4777e-12	-0.466374	0.026	0.1	3.10292e-07	Trunk AD	AKIRIN1
								4.10556e-10	-0.468012	0.034	0.102	1.50267e-05	Trunk AD	SMARCB1
								2.48412e-07	-0.469028	0.06	0.12	0.00909213	Trunk AD	HNRNPAB
								1.1934e-09	-0.471787	0.308	0.408	4.36797e-05	Trunk AD	CXCR4
								3.23167e-08	-0.473822	0.086	0.158	0.00118282	Trunk AD	RASSF5
								3.78571e-07	-0.47541	0.068	0.128	0.0138561	Trunk AD	RASA2
								2.9959e-18	-0.475625	0.543	0.67	1.09653e-13	Trunk AD	SARAF
								8.13366e-09	-0.476597	0.206	0.295	0.0002977	Trunk AD	ARL6IP4
								1.58439e-09	-0.478573	0.039	0.106	5.79901e-05	Trunk AD	EFCAB14
								1.73749e-07	-0.480819	0.282	0.359	0.0063594	Trunk AD	MCL1
								6.67981e-09	-0.482474	0.091	0.169	0.000244488	Trunk AD	LRRFIP2
								2.1896e-08	-0.489198	0.065	0.134	0.000801414	Trunk AD	ATP1B1
								2.34637e-08	-0.491597	0.213	0.303	0.000858796	Trunk AD	ETS1
								1.03751e-07	-0.492198	0.135	0.21	0.00379738	Trunk AD	PPP2CA
								1.19672e-09	-0.493824	0.146	0.238	4.3801e-05	Trunk AD	CAPN2
								1.26366e-10	-0.499423	0.044	0.12	4.62512e-06	Trunk AD	IL6ST
								4.77252e-13	-0.499455	0.025	0.104	1.74679e-08	Trunk AD	GRINA
								8.37251e-09	-0.500569	0.097	0.176	0.000306442	Trunk AD	CCND3
								1.25546e-09	-0.502049	0.063	0.139	4.59512e-05	Trunk AD	SPRR1B
								5.31454e-10	-0.506489	0.033	0.1	1.94517e-05	Trunk AD	DNAJC1
								1.25209e-10	-0.508631	0.031	0.1	4.58279e-06	Trunk AD	MICU2
								3.4134e-11	-0.509617	0.258	0.369	1.24934e-06	Trunk AD	UBE2D2
								2.36646e-07	-0.511808	0.132	0.208	0.00866148	Trunk AD	NR4A2
								2.23405e-09	-0.512572	0.171	0.263	8.17686e-05	Trunk AD	ISCU
								2.02993e-09	-0.512583	0.053	0.124	7.42973e-05	Trunk AD	TNFRSF25
								1.27286e-09	-0.513346	0.086	0.17	4.65879e-05	Trunk AD	RCAN3
								7.32708e-08	-0.52425	0.108	0.18	0.00268179	Trunk AD	ARHGAP4
								2.49053e-10	-0.524301	0.033	0.101	9.11559e-06	Trunk AD	ZBTB1
								1.11307e-11	-0.526824	0.233	0.344	4.07394e-07	Trunk AD	SQSTM1
								1.52159e-09	-0.533056	0.273	0.363	5.56917e-05	Trunk AD	EIF5A
								3.93126e-09	-0.53638	0.096	0.177	0.000143888	Trunk AD	TLK1
								3.54024e-10	-0.540064	0.153	0.252	1.29576e-05	Trunk AD	TLE5
								1.4755e-07	-0.541027	0.326	0.405	0.00540049	Trunk AD	CD7
								4.41013e-10	-0.545171	0.071	0.152	1.61415e-05	Trunk AD	RFTN1
								5.35359e-10	-0.545997	0.126	0.215	1.95947e-05	Trunk AD	RNF149
								3.86847e-12	-0.54684	0.031	0.108	1.4159e-07	Trunk AD	PPP3CC
								9.02689e-12	-0.547442	0.059	0.146	3.30393e-07	Trunk AD	ACADVL
								1.37929e-13	-0.551415	0.437	0.549	5.04832e-09	Trunk AD	MYH9
								1.02233e-10	-0.552091	0.066	0.149	3.74183e-06	Trunk AD	PYURF
								2.75113e-13	-0.552413	0.053	0.147	1.00694e-08	Trunk AD	VOPP1
								2.58205e-15	-0.556523	0.63	0.711	9.45054e-11	Trunk AD	ZFP36
								1.84062e-10	-0.557513	0.097	0.186	6.73687e-06	Trunk AD	SRSF4
								8.28396e-12	-0.559437	0.336	0.446	3.03201e-07	Trunk AD	FLNA
								1.28468e-12	-0.561274	0.044	0.129	4.70205e-08	Trunk AD	NAAA
								1.23476e-10	-0.562776	0.069	0.152	4.51934e-06	Trunk AD	IFNAR2
								9.56149e-10	-0.56422	0.167	0.26	3.4996e-05	Trunk AD	SYNGR2
								4.64243e-10	-0.570932	0.103	0.189	1.69917e-05	Trunk AD	HTATIP2
								1.96976e-11	-0.57168	0.108	0.207	7.20953e-07	Trunk AD	FOSB
								1.08205e-15	-0.576224	0.033	0.131	3.96041e-11	Trunk AD	MAP2K3
								1.41613e-07	-0.578535	0.124	0.198	0.00518319	Trunk AD	CALML5
								2.65504e-12	-0.58015	0.039	0.121	9.71772e-08	Trunk AD	SPAG9
								5.22814e-12	-0.582592	0.088	0.183	1.91355e-07	Trunk AD	SNX3
								3.67372e-09	-0.587718	0.084	0.162	0.000134462	Trunk AD	EPB41
								1.32141e-12	-0.591964	0.156	0.269	4.8365e-08	Trunk AD	UBE2B
								1.36476e-19	-0.593941	0.589	0.693	4.99518e-15	Trunk AD	BTG1
								4.54187e-14	-0.599787	0.03	0.116	1.66237e-09	Trunk AD	RRP1B
								2.69181e-12	-0.600254	0.158	0.27	9.85228e-08	Trunk AD	TMEM123
								7.03853e-75	-0.602145	0.934	0.992	2.57617e-70	Trunk AD	HLA-B
								8.62236e-17	-0.61022	0.015	0.106	3.15587e-12	Trunk AD	PDCD2
								1.82656e-15	-0.613983	0.025	0.115	6.68538e-11	Trunk AD	FAM50A
								7.00514e-16	-0.618944	0.015	0.102	2.56395e-11	Trunk AD	STUB1
								1.85568e-12	-0.62263	0.091	0.189	6.79196e-08	Trunk AD	RANBP1
								2.55057e-15	-0.624512	0.041	0.141	9.33534e-11	Trunk AD	SPPL2A
								1.1303e-12	-0.627623	0.286	0.397	4.13701e-08	Trunk AD	BTG2
								1.56674e-10	-0.632204	0.062	0.143	5.73441e-06	Trunk AD	ZNF331
								1.07135e-15	-0.637758	0.025	0.116	3.92124e-11	Trunk AD	PNPLA2
								2.17782e-13	-0.64128	0.084	0.188	7.97104e-09	Trunk AD	SRRM2
								6.3414e-18	-0.643227	0.024	0.126	2.32102e-13	Trunk AD	EIF4A3
								1.02102e-12	-0.648114	0.03	0.108	3.73702e-08	Trunk AD	SOCS3
								3.26599e-15	-0.648602	0.034	0.129	1.19538e-10	Trunk AD	AP1S2
								4.00118e-15	-0.6545	0.073	0.184	1.46447e-10	Trunk AD	R3HDM4
								2.02391e-13	-0.659016	0.039	0.127	7.4077e-09	Trunk AD	NFKBIZ
								9.80458e-14	-0.664988	0.073	0.176	3.58857e-09	Trunk AD	TMX4
								1.15563e-15	-0.669267	0.027	0.12	4.22972e-11	Trunk AD	SNX9
								1.89909e-14	-0.67652	0.117	0.234	6.95084e-10	Trunk AD	NSD3
								3.74073e-18	-0.680769	0.014	0.11	1.36914e-13	Trunk AD	CHCHD10
								8.12735e-16	-0.681027	0.047	0.15	2.97469e-11	Trunk AD	MZT2A
								3.04627e-15	-0.684236	0.024	0.112	1.11497e-10	Trunk AD	PTMS
								7.91328e-18	-0.686587	0.058	0.177	2.89634e-13	Trunk AD	YWHAH
								1.20186e-17	-0.687303	0.012	0.104	4.39894e-13	Trunk AD	RELB
								3.18407e-18	-0.689327	0.025	0.129	1.1654e-13	Trunk AD	KDELR2
								1.40999e-15	-0.690699	0.09	0.207	5.16069e-11	Trunk AD	ATP1A1
								5.25797e-18	-0.693145	0.034	0.142	1.92447e-13	Trunk AD	FAM174C
								1.70774e-14	-0.694985	0.089	0.198	6.25049e-10	Trunk AD	NFE2L2
								3.98055e-16	-0.703707	0.047	0.152	1.45692e-11	Trunk AD	THEM4
								9.48678e-19	-0.703815	0.213	0.358	3.47226e-14	Trunk AD	ARF5
								1.4479e-20	-0.70658	0.009	0.113	5.29946e-16	Trunk AD	FDX1
								7.73401e-17	-0.706942	0.031	0.131	2.83072e-12	Trunk AD	ODC1
								1.79881e-30	-0.715275	0.671	0.798	6.58383e-26	Trunk AD	LMNA
								3.85815e-19	-0.720225	0.096	0.235	1.41212e-14	Trunk AD	DPP7
								3.26244e-24	-0.724175	0.378	0.546	1.19409e-19	Trunk AD	TSC22D3
								4.6264e-17	-0.7274	0.128	0.257	1.69331e-12	Trunk AD	SERP1
								1.78392e-16	-0.729026	0.117	0.244	6.52931e-12	Trunk AD	KTN1
								8.8296e-16	-0.72931	0.145	0.268	3.23172e-11	Trunk AD	RCSD1
								3.82783e-19	-0.730262	0.023	0.128	1.40102e-14	Trunk AD	SLBP
								2.7142e-18	-0.732883	0.058	0.177	9.93423e-14	Trunk AD	PGLS
								1.28656e-17	-0.738496	0.09	0.217	4.70892e-13	Trunk AD	HIST1H4C
								2.25547e-17	-0.738891	0.058	0.175	8.25523e-13	Trunk AD	JUND
								8.83534e-15	-0.739091	0.088	0.198	3.23382e-10	Trunk AD	SBSN
								1.47299e-16	-0.743024	0.032	0.132	5.3913e-12	Trunk AD	EGR1
								2.73229e-20	-0.752645	0.036	0.155	1.00004e-15	Trunk AD	MZT2B
								8.66057e-21	-0.75585	0.005	0.105	3.16986e-16	Trunk AD	NDUFAF8
								7.21076e-20	-0.762711	0.226	0.38	2.63921e-15	Trunk AD	CAST
								2.13522e-21	-0.769129	0.019	0.133	7.81512e-17	Trunk AD	FAAP20
								4.95204e-21	-0.77169	0.092	0.239	1.8125e-16	Trunk AD	ACAP2
								1.01776e-18	-0.775473	0.091	0.223	3.72511e-14	Trunk AD	DEK
								5.8252e-23	-0.777632	0.204	0.364	2.13208e-18	Trunk AD	ATP6V0C
								9.33675e-28	-0.788993	0.345	0.514	3.41734e-23	Trunk AD	YBX1
								8.51228e-21	-0.801096	0.026	0.142	3.11558e-16	Trunk AD	MTCH1
								7.21585e-20	-0.801607	0.126	0.268	2.64107e-15	Trunk AD	P4HB
								1.95428e-20	-0.804557	0.057	0.186	7.15285e-16	Trunk AD	CD47
								1.22826e-22	-0.809823	0.073	0.22	4.49555e-18	Trunk AD	PSIP1
								7.23053e-20	-0.812341	0.046	0.168	2.64645e-15	Trunk AD	BTG3
								6.4205e-21	-0.821458	0.047	0.175	2.34997e-16	Trunk AD	NT5C
								2.11307e-24	-0.823373	0.338	0.513	7.73403e-20	Trunk AD	DUSP1
								1.8624e-24	-0.827178	0.025	0.157	6.81656e-20	Trunk AD	RAB5IF
								5.47719e-18	-0.827399	0.066	0.185	2.00471e-13	Trunk AD	LAYN
								4.37438e-22	-0.829585	0.038	0.166	1.60107e-17	Trunk AD	CMTM3
								2.63779e-21	-0.830124	0.082	0.221	9.65459e-17	Trunk AD	TRAPPC5
								8.84922e-18	-0.848801	0.032	0.137	3.2389e-13	Trunk AD	ATF3
								2.57317e-22	-0.849187	0.058	0.195	9.41805e-18	Trunk AD	C1QBP
								6.95545e-26	-0.852923	0.017	0.15	2.54576e-21	Trunk AD	RNF187
								1.04228e-22	-0.856149	0.086	0.239	3.81486e-18	Trunk AD	NCOR1
								7.9011e-23	-0.859797	0.077	0.223	2.89188e-18	Trunk AD	H2AFV
								1.53219e-25	-0.860859	0.078	0.242	5.60797e-21	Trunk AD	GRB2
								1.62213e-25	-0.866818	0.02	0.153	5.93717e-21	Trunk AD	CYC1
								1.77246e-22	-0.876771	0.078	0.223	6.48739e-18	Trunk AD	MRPL41
								2.15363e-23	-0.878944	0.068	0.215	7.88252e-19	Trunk AD	KDSR
								8.69477e-26	-0.889535	0.084	0.25	3.18237e-21	Trunk AD	SMCHD1
								1.48321e-26	-0.915247	0.036	0.183	5.42868e-22	Trunk AD	UQCRFS1
								2.7029e-27	-0.929123	0.049	0.208	9.89288e-23	Trunk AD	RBM17
								1.80086e-22	-0.933486	0.286	0.441	6.59132e-18	Trunk AD	TNFAIP3
								1.40852e-30	-0.940156	0.139	0.333	5.15532e-26	Trunk AD	NDFIP1
								4.73201e-28	-0.94347	0.083	0.255	1.73196e-23	Trunk AD	MBP
								1.36556e-28	-0.952384	0.049	0.212	4.99807e-24	Trunk AD	LAMP1
								1.32059e-28	-0.952858	0.166	0.356	4.83348e-24	Trunk AD	TTC39C
								1.05505e-25	-0.979209	0.043	0.188	3.86159e-21	Trunk AD	CSRNP1
								1.24849e-30	-0.98347	0.036	0.2	4.56959e-26	Trunk AD	GADD45GIP1
								3.78848e-31	-0.983834	0.032	0.197	1.38662e-26	Trunk AD	CLTB
								5.54068e-37	-1.02957	0.261	0.481	2.02794e-32	Trunk AD	TNFRSF1B
								1.79601e-33	-1.03714	0.024	0.195	6.57357e-29	Trunk AD	CMTM7
								9.015e-35	-1.05668	0.065	0.261	3.29958e-30	Trunk AD	MAP1LC3B
								5.32095e-26	-1.07323	0.092	0.257	1.94752e-21	Trunk AD	PHLDA1
								4.4046e-48	-1.10188	0.239	0.494	1.61213e-43	Trunk AD	LRRFIP1
								9.44774e-32	-1.10197	0.077	0.263	3.45797e-27	Trunk AD	PIM3
								1.35539e-31	-1.10447	0.167	0.358	4.96087e-27	Trunk AD	GLUD1
								3.22587e-39	-1.10804	0.116	0.34	1.1807e-34	Trunk AD	ANXA11
								4.60119e-31	-1.10822	0.009	0.159	1.68408e-26	Trunk AD	SOCS1
								6.99504e-38	-1.11613	0.017	0.2	2.56025e-33	Trunk AD	METTL9
								9.77445e-40	-1.12502	0.007	0.192	3.57755e-35	Trunk AD	TMEM160
								5.34128e-39	-1.13523	0.079	0.296	1.95496e-34	Trunk AD	ZYX
								2.64216e-44	-1.15169	0.133	0.375	9.67055e-40	Trunk AD	GUK1
								3.15959e-41	-1.19734	0.146	0.376	1.15644e-36	Trunk AD	PDIA3
								1.14951e-23	-1.19915	0.06	0.205	4.20731e-19	Trunk AD	CST3
								6.09038e-62	-1.24759	0.451	0.694	2.22914e-57	Trunk AD	JUNB
								1.84309e-70	-1.24793	0.56	0.787	6.74591e-66	Trunk AD	AHNAK
								4.46738e-48	-1.27358	0.081	0.328	1.6351e-43	Trunk AD	HMGN1
								1.57084e-58	-1.27553	0.181	0.475	5.74942e-54	Trunk AD	JAK1
								2.74415e-46	-1.30179	0.015	0.232	1.00439e-41	Trunk AD	C4orf48
								2.46007e-47	-1.30615	0.02	0.241	9.00412e-43	Trunk AD	CCDC85B
								1.08136e-50	-1.34308	0.024	0.26	3.9579e-46	Trunk AD	PRELID1
								2.14925e-56	-1.37618	0.269	0.54	7.86647e-52	Trunk AD	TNFRSF18
								1.37816e-57	-1.4086	0.104	0.386	5.04422e-53	Trunk AD	ANP32B
								8.00936e-60	-1.42236	0.075	0.365	2.93151e-55	Trunk AD	PPM1G
								6.76301e-40	-1.42292	0.182	0.404	2.47533e-35	Trunk AD	DUSP2
								2.57122e-63	-1.47537	0.041	0.335	9.41093e-59	Trunk AD	GNB2
								5.12257e-61	-1.47817	0.105	0.393	1.87491e-56	Trunk AD	COX5A
								1.87875e-30	-1.48763	0.007	0.152	6.87642e-26	Trunk AD	PCSK1N
								7.63607e-69	-1.53325	0.079	0.397	2.79488e-64	Trunk AD	RAC1
								9.46569e-187	-1.69305	0.648	0.913	3.46454e-182	Trunk AD	FTH1
								2.07773e-55	-1.69884	0.104	0.376	7.60472e-51	Trunk AD	ZFP36L2
								1.19026e-64	-1.7805	0.089	0.388	4.35647e-60	Trunk AD	RGCC
								5.18269e-98	-1.84693	0.16	0.55	1.89692e-93	Trunk AD	COTL1
								8.86164e-277	-2.07115	0.623	0.947	3.24345e-272	Trunk AD	PFN1
								6.03739e-91	-2.15501	0.145	0.515	2.20974e-86	Trunk AD	NFKBIA
								7.03659e-117	-2.17321	0.026	0.464	2.57546e-112	Trunk AD	ATP5F1D
								3.7845e-207	-2.4858	0.156	0.752	1.38516e-202	Trunk AD	ITM2B

## Sheet: T4
p_val	avg_log2FC	pct.1	pct.2	p_val_adj	cluster	gene		p_val	avg_log2FC	pct.1	pct.2	p_val_adj	cluster	gene		p_val	avg_log2FC	pct.1	pct.2	p_val_adj	cluster	gene		p_val	avg_log2FC	pct.1	pct.2	p_val_adj	cluster	gene
2.38189e-83	2.23393	0.532	0.074	8.71796e-79	HC	CCL5		6.81773e-51	0.986945	0.812	0.631	2.49536e-46	Trunk AD	PRDX1		4.63075e-51	1.67266	0.346	0.14	1.6949e-46	Head/neck AD	AREG		6.34128e-35	1.60075	0.123	0.022	2.32097e-30	DAHND	FABP5
2.1049e-46	1.44023	1	0.993	7.70416e-42	HC	MALAT1		2.8198e-17	0.867354	0.113	0.034	1.03207e-12	Trunk AD	TRAV19		4.46458e-84	1.30194	0.53	0.232	1.63408e-79	Head/neck AD	CD7		1.43156e-22	0.924538	0.407	0.256	5.23964e-18	DAHND	IL22
2.26628e-27	1.28262	0.812	0.429	8.2948e-23	HC	TXNIP		9.81214e-51	0.827814	0.962	0.907	3.59134e-46	Trunk AD	LGALS1		2.6241e-10	1.23677	0.129	0.068	9.60449e-06	Head/neck AD	GNLY		2.1741e-20	0.666548	0.261	0.138	7.95742e-16	DAHND	CALML5
9.40196e-19	1.22559	0.422	0.152	3.44121e-14	HC	TNF		2.41783e-31	0.807622	0.71	0.514	8.84948e-27	Trunk AD	MT2A		1.20319e-58	1.07382	0.35	0.129	4.40381e-54	Head/neck AD	HLA-DRB5		2.53812e-19	0.570494	0.256	0.136	9.28977e-15	DAHND	SBSN
6.03886e-103	1.18413	0.234	0.007	2.21028e-98	HC	XIST		1.06714e-25	0.716126	0.166	0.048	3.90585e-21	Trunk AD	GEM		1.22648e-24	0.962018	0.108	0.025	4.48903e-20	Head/neck AD	TRBV27		9.93751e-17	0.559497	0.146	0.063	3.63723e-12	DAHND	CALML3
1.0162e-15	1.12929	0.701	0.393	3.71939e-11	HC	LTB		3.56858e-24	0.707183	0.691	0.488	1.30614e-19	Trunk AD	HSPA1B		9.3641e-51	0.780377	0.778	0.605	3.42736e-46	Head/neck AD	ZFP36L2		2.79748e-19	0.550636	0.439	0.314	1.02391e-14	DAHND	EIF5A
2.59703e-09	1.11354	0.344	0.172	9.50538e-05	HC	NR4A2		2.54686e-30	0.705304	0.329	0.138	9.32178e-26	Trunk AD	KRT7		6.33182e-64	0.742055	0.768	0.521	2.31751e-59	Head/neck AD	COTL1		2.09281e-16	0.550014	0.199	0.101	7.65991e-12	DAHND	SPRR1B
1.59631e-14	1.03112	0.474	0.212	5.84267e-10	HC	TAGAP		6.91704e-29	0.700514	0.498	0.273	2.53171e-24	Trunk AD	ITM2A		2.58786e-21	0.6959	0.448	0.317	9.47184e-17	Head/neck AD	TNFAIP3		1.03649e-41	0.542834	0.812	0.612	3.79367e-37	DAHND	ITM2B
8.00537e-33	1.02957	0.461	0.118	2.93005e-28	HC	INPP4B		1.77362e-43	0.694296	0.899	0.738	6.49164e-39	Trunk AD	EMP3		9.31623e-22	0.689783	0.373	0.233	3.40983e-17	Head/neck AD	LINC02446		2.36424e-18	0.541557	0.477	0.35	8.65337e-14	DAHND	PDIA3
5.25722e-35	0.932782	0.318	0.057	1.92419e-30	HC	PRKCQ-AS1		6.17428e-30	0.687925	0.402	0.19	2.25985e-25	Trunk AD	MRPS6		6.05652e-26	0.67458	0.409	0.249	2.21675e-21	Head/neck AD	RGCC		2.01799e-08	0.539368	0.201	0.138	0.000738603	DAHND	RCBTB2
7.51607e-19	0.92466	0.636	0.287	2.75096e-14	HC	GLIPR1		3.57921e-12	0.687193	0.322	0.2	1.31003e-07	Trunk AD	S100A6		3.32618e-27	0.646261	0.436	0.28	1.21742e-22	Head/neck AD	ZYX		1.93546e-12	0.517177	0.108	0.046	7.08398e-08	DAHND	FGFBP1
3.04798e-21	0.892684	0.714	0.328	1.11559e-16	HC	FUS		3.92751e-27	0.666415	0.456	0.244	1.43751e-22	Trunk AD	POMP		1.05319e-18	0.631778	0.235	0.125	3.85476e-14	Head/neck AD	PTMS		1.1991e-16	0.503049	0.121	0.046	4.38884e-12	DAHND	CSTA
6.9854e-18	0.880841	0.422	0.153	2.55673e-13	HC	FXYD7		2.70828e-20	0.649309	0.578	0.4	9.91257e-16	Trunk AD	BATF		1.10153e-37	0.629978	0.553	0.331	4.0317e-33	Head/neck AD	ATP5F1D		2.00254e-12	0.497355	0.21	0.125	7.32948e-08	DAHND	HPGD
6.89238e-17	0.879911	0.63	0.314	2.52268e-12	HC	ARHGAP15		2.29674e-25	0.646917	0.715	0.55	8.40631e-21	Trunk AD	LGALS3		2.73686e-16	0.605348	0.482	0.371	1.00172e-11	Head/neck AD	DUSP2		1.103e-08	0.488813	0.287	0.215	0.00040371	DAHND	AHR
1.30739e-24	0.856893	0.383	0.102	4.78517e-20	HC	IL6ST		2.018e-14	0.645687	0.328	0.19	7.38606e-10	Trunk AD	GZMA		2.11139e-23	0.604134	0.415	0.271	7.72791e-19	Head/neck AD	COX5A		1.62757e-11	0.460344	0.131	0.065	5.95708e-07	DAHND	SERPINB5
9.94848e-27	0.835506	0.39	0.099	3.64124e-22	HC	TC2N		2.27488e-17	0.637155	0.279	0.137	8.32629e-13	Trunk AD	TNF		3.30047e-65	0.602985	0.96	0.849	1.20801e-60	Head/neck AD	PFN1		1.2207e-15	0.435781	0.596	0.471	4.46788e-11	DAHND	NFKBIA
1.54004e-54	0.823594	0.175	0.01	5.63671e-50	HC	SPINK2		2.08808e-28	0.632413	0.835	0.67	7.64259e-24	Trunk AD	HSPA1A		1.2313e-18	0.580067	0.291	0.166	4.50667e-14	Head/neck AD	GZMA		3.44337e-45	0.429122	0.987	0.961	1.26031e-40	DAHND	HLA-B
9.80837e-14	0.807034	0.396	0.157	3.58996e-09	HC	SLF1		5.55533e-22	0.630421	0.503	0.31	2.03331e-17	Trunk AD	CD9		1.50805e-22	0.569088	0.376	0.232	5.51963e-18	Head/neck AD	GNB2		1.22913e-07	0.412102	0.25	0.182	0.00449874	DAHND	PDCD4
6.54896e-21	0.803605	0.221	0.046	2.39699e-16	HC	SORL1		9.45136e-44	0.629467	0.912	0.813	3.45929e-39	Trunk AD	ALOX5AP		1.10514e-16	0.558733	0.209	0.111	4.04492e-12	Head/neck AD	SOCS1		7.92038e-10	0.408365	0.439	0.352	2.89894e-05	DAHND	BTG2
1.21285e-21	0.789046	0.942	0.781	4.43916e-17	HC	HLA-E		1.69862e-12	0.626282	0.236	0.128	6.21713e-08	Trunk AD	TNFRSF4		1.75612e-21	0.551932	0.598	0.462	6.42757e-17	Head/neck AD	NFKBIA		3.53881e-08	0.385433	0.728	0.681	0.00129524	DAHND	FOS
8.54543e-17	0.775254	0.565	0.255	3.12771e-12	HC	CCND3		7.32056e-24	0.626274	0.25	0.102	2.6794e-19	Trunk AD	IL26		4.20011e-18	0.543624	0.191	0.093	1.53728e-13	Head/neck AD	TESC		4.99898e-10	0.379038	0.383	0.295	1.82968e-05	DAHND	HMGN1
2.26767e-09	0.772524	0.247	0.098	8.29989e-05	HC	NCR3		1.65016e-18	0.617789	0.296	0.15	6.03976e-14	Trunk AD	MT1E		3.69129e-21	0.53101	0.5	0.36	1.35105e-16	Head/neck AD	LIME1		2.8882e-07	0.349984	0.203	0.139	0.0105711	DAHND	RBM17
3.08073e-07	0.768483	0.37	0.203	0.0112758	HC	FOSB		2.19321e-60	0.615722	0.973	0.918	8.02735e-56	Trunk AD	MYL6		8.03794e-14	0.528671	0.317	0.216	2.94196e-09	Head/neck AD	GLUD1		3.19032e-08	0.346266	0.227	0.153	0.00116769	DAHND	IFI27
2.20714e-12	0.767907	0.37	0.152	8.07835e-08	HC	PARP8		3.32861e-45	0.613458	0.928	0.854	1.21831e-40	Trunk AD	S100A11		1.31856e-24	0.520387	0.666	0.532	4.82605e-20	Head/neck AD	TSC22D3		4.59596e-09	0.342752	0.275	0.192	0.000168217	DAHND	PPM1G
2.46228e-10	0.731456	0.442	0.22	9.0122e-06	HC	IL10RA		3.20094e-11	0.602048	0.261	0.152	1.17158e-06	Trunk AD	CSF2		3.9473e-17	0.513485	0.24	0.133	1.44475e-12	Head/neck AD	MZT2A		5.57179e-07	0.323513	0.122	0.073	0.0203933	DAHND	MMP25
4.13606e-19	0.730653	0.273	0.069	1.51384e-14	HC	KCNA3		8.52511e-32	0.600551	0.934	0.825	3.12028e-27	Trunk AD	IFITM2		1.56521e-10	0.500245	0.296	0.21	5.72883e-06	Head/neck AD	PHLDA1		3.69439e-10	0.314511	0.347	0.249	1.35218e-05	DAHND	PRELID1
1.16274e-16	0.728268	0.364	0.122	4.25576e-12	HC	STOM		1.05265e-26	0.599032	0.561	0.331	3.8528e-22	Trunk AD	FKBP1A		8.97414e-12	0.497516	0.201	0.12	3.28462e-07	Head/neck AD	CLEC2B		2.0614e-08	0.304658	0.74	0.678	0.000754493	DAHND	JUNB
1.14083e-12	0.72242	0.455	0.203	4.17555e-08	HC	EIF5		1.00908e-14	0.591196	0.418	0.258	3.69332e-10	Trunk AD	HLA-DRA		8.71148e-21	0.491378	0.709	0.59	3.18849e-16	Head/neck AD	BTG1		8.04962e-09	0.304025	0.211	0.135	0.000294624	DAHND	CHCHD10
8.19349e-15	0.710018	0.617	0.298	2.9989e-10	HC	SYNE2		3.02405e-24	0.586427	0.648	0.447	1.10683e-19	Trunk AD	SUB1		1.07269e-17	0.480033	0.39	0.259	3.92617e-13	Head/neck AD	ANXA11		2.63008e-11	0.291246	0.555	0.44	9.62637e-07	DAHND	CTSW
7.14219e-11	0.708195	0.597	0.328	2.61411e-06	HC	ANKRD12		3.43892e-24	0.566669	0.698	0.495	1.25868e-19	Trunk AD	DYNLL1		8.21708e-11	0.467549	0.117	0.058	3.00754e-06	Head/neck AD	CCR10		4.89043e-10	0.290154	0.805	0.738	1.78995e-05	DAHND	AHNAK
9.76884e-16	0.701284	0.909	0.675	3.57549e-11	HC	ITM2B		2.70318e-14	0.566355	0.265	0.142	9.89389e-10	Trunk AD	TRBC1		6.40656e-13	0.465907	0.337	0.234	2.34487e-08	Head/neck AD	CCDC85B		1.3892e-07	0.28619	0.101	0.054	0.00508462	DAHND	EFR3A
6.51734e-15	0.677831	0.305	0.099	2.38541e-10	HC	ATM		1.30704e-07	0.55781	0.288	0.196	0.00478389	Trunk AD	GADD45B		6.54914e-16	0.465614	0.41	0.293	2.39705e-11	Head/neck AD	ARF5		1.91676e-23	0.282813	0.996	0.991	7.01553e-19	DAHND	MALAT1
2.35752e-24	0.671806	0.253	0.05	8.62874e-20	HC	TTC33		3.68585e-17	0.547307	0.613	0.432	1.34906e-12	Trunk AD	CKLF		1.58404e-14	0.460132	0.274	0.167	5.79774e-10	Head/neck AD	C4orf48		1.4674e-11	0.266354	0.215	0.338	5.37083e-07	DAHND	GZMB
1.56953e-12	0.668201	0.571	0.297	5.74464e-08	HC	EIF4B		3.69666e-21	0.54466	0.192	0.07	1.35302e-16	Trunk AD	GNLY		3.0354e-09	0.45412	0.196	0.125	0.000111099	Head/neck AD	MAP3K8		2.98437e-27	0.263711	0.95	0.861	1.09231e-22	DAHND	PFN1
8.90574e-15	0.665446	0.253	0.073	3.25959e-10	HC	CD27		5.32563e-13	0.539085	0.665	0.543	1.94923e-08	Trunk AD	HLA-DRB1		4.99229e-14	0.450018	0.134	0.061	1.82723e-09	Head/neck AD	NENF		7.28347e-07	-0.250811	0.158	0.231	0.0266582	DAHND	BUB3
1.34566e-12	0.665352	0.468	0.213	4.92526e-08	HC	DDX3X		4.07371e-18	0.538711	0.543	0.353	1.49102e-13	Trunk AD	TNFSF10		3.54783e-08	0.447607	0.269	0.199	0.00129854	Head/neck AD	TOB1		2.56193e-10	-0.254956	0.726	0.813	9.37692e-06	DAHND	BTF3
4.00002e-82	0.657786	0.143	0.002	1.46405e-77	HC	MS4A1		7.08354e-19	0.536938	0.463	0.273	2.59265e-14	Trunk AD	ERH		8.78212e-13	0.444001	0.267	0.172	3.21434e-08	Head/neck AD	TLE5		3.26634e-07	-0.259801	0.234	0.323	0.0119551	DAHND	CCDC107
1.36794e-11	0.652362	0.299	0.111	5.0068e-07	HC	SERTAD1		1.96832e-40	0.531358	0.992	0.98	7.20427e-36	Trunk AD	IL32		4.32378e-12	0.427552	0.669	0.578	1.58255e-07	Head/neck AD	CD69		2.53101e-08	-0.26028	0.343	0.449	0.000926374	DAHND	ACAP1
2.4504e-13	0.652103	0.279	0.093	8.9687e-09	HC	TSPYL2		4.04868e-18	0.528931	0.468	0.288	1.48186e-13	Trunk AD	SEC11A		5.10648e-08	0.426519	0.264	0.196	0.00186902	Head/neck AD	DPP7		1.49691e-13	-0.264571	0.886	0.919	5.47883e-09	DAHND	HLA-C
5.14049e-10	0.650832	0.481	0.243	1.88147e-05	HC	LPAR6		2.773e-22	0.524219	0.188	0.066	1.01495e-17	Trunk AD	ENTPD1		6.71332e-16	0.421844	0.629	0.512	2.45714e-11	Head/neck AD	CXCR4		3.62414e-07	-0.266287	0.184	0.262	0.0132647	DAHND	POLR1D
3.56145e-13	0.63247	0.526	0.242	1.30353e-08	HC	SCML4		3.44388e-16	0.511613	0.111	0.035	1.2605e-11	Trunk AD	SELL		8.80794e-13	0.417581	0.127	0.059	3.22379e-08	Head/neck AD	PDE3B		1.16853e-13	-0.269161	0.751	0.829	4.27695e-09	DAHND	ARHGDIB
8.61243e-10	0.624077	0.584	0.324	3.15223e-05	HC	ITGB2		4.39775e-16	0.508413	0.262	0.131	1.60962e-11	Trunk AD	HSPH1		5.07472e-12	0.410928	0.119	0.055	1.8574e-07	Head/neck AD	C12orf75		2.12759e-07	-0.271206	0.225	0.311	0.00778718	DAHND	NDUFA12
5.62482e-13	0.61664	0.403	0.162	2.05874e-08	HC	TMX4		8.8156e-19	0.504196	0.585	0.389	3.2266e-14	Trunk AD	SEPTIN7		4.46979e-09	0.401778	0.235	0.162	0.000163599	Head/neck AD	BIN1		1.24887e-09	-0.271296	0.592	0.675	4.571e-05	DAHND	LAPTM5
6.41558e-07	0.613183	0.279	0.133	0.0234817	HC	GPR183		2.89832e-19	0.503271	0.326	0.163	1.06081e-14	Trunk AD	PSMA4		2.19191e-10	0.399593	0.341	0.248	8.0226e-06	Head/neck AD	PRELID1		1.14606e-07	-0.275345	0.582	0.671	0.00419469	DAHND	BTG1
3.40595e-12	0.610827	0.234	0.073	1.24661e-07	HC	DCN		6.03189e-52	0.495304	0.989	0.969	2.20773e-47	Trunk AD	SH3BGRL3		5.425e-10	0.398479	0.191	0.118	1.9856e-05	Head/neck AD	FMNL1		4.81635e-07	-0.282268	0.17	0.245	0.0176283	DAHND	ECH1
2.04099e-10	0.60704	0.442	0.206	7.47023e-06	HC	USP15		2.26011e-77	0.495226	0.997	0.998	8.27224e-73	Trunk AD	TMSB4X		1.13617e-07	0.397817	0.222	0.156	0.00415849	Head/neck AD	JUND		8.15318e-07	-0.284681	0.087	0.144	0.0298415	DAHND	NBPF15
1.11698e-11	0.598143	0.214	0.066	4.08824e-07	HC	ANKRD36		7.69328e-15	0.494646	0.738	0.576	2.81582e-10	Trunk AD	TXN		1.64606e-10	0.395643	0.211	0.133	6.02473e-06	Head/neck AD	TMEM160		5.33495e-12	-0.285143	0.775	0.844	1.95265e-07	DAHND	SRGN
3.70778e-10	0.586745	0.396	0.177	1.35709e-05	HC	HIST1H4C		1.95154e-16	0.494268	0.361	0.205	7.14283e-12	Trunk AD	TNFAIP8		8.73349e-08	0.384821	0.612	0.536	0.00319654	Head/neck AD	DUSP1		3.058e-09	-0.288579	0.354	0.458	0.000111926	DAHND	NDUFS5
3.60617e-12	0.583758	0.227	0.07	1.31989e-07	HC	TRAF5		9.63818e-17	0.488395	0.465	0.288	3.52767e-12	Trunk AD	VAMP8		5.11968e-11	0.384725	0.223	0.139	1.87385e-06	Head/neck AD	MZT2B		1.62633e-07	-0.289095	0.091	0.153	0.00595252	DAHND	SUCLG1
1.71089e-07	0.581941	0.831	0.607	0.00626204	HC	IL7R		1.81208e-17	0.487563	0.668	0.502	6.63241e-13	Trunk AD	COX8A		4.1805e-11	0.374142	0.369	0.278	1.5301e-06	Head/neck AD	SERP1		2.23926e-11	-0.290002	0.578	0.685	8.19591e-07	DAHND	SRP14
3.88769e-07	0.565444	0.916	0.861	0.0142293	HC	FTH1		2.78618e-14	0.48729	0.32	0.182	1.01977e-09	Trunk AD	MIIP		3.67208e-09	0.373159	0.224	0.149	0.000134402	Head/neck AD	TTC39C		3.57788e-07	-0.291221	0.295	0.383	0.0130954	DAHND	GPSM3
5.88389e-10	0.565415	0.416	0.196	2.15356e-05	HC	RCSD1		1.66288e-17	0.483918	0.732	0.578	6.0863e-13	Trunk AD	CAPG		4.05345e-09	0.369478	0.269	0.188	0.00014836	Head/neck AD	METTL9		7.90844e-08	-0.29319	0.079	0.141	0.00289457	DAHND	PI16
3.11312e-08	0.559684	0.656	0.422	0.00113943	HC	CD48		8.453e-16	0.480923	0.424	0.26	3.09388e-11	Trunk AD	JPT1		1.39471e-18	0.369251	0.812	0.741	5.10477e-14	Head/neck AD	LMNA		1.8206e-08	-0.299277	0.058	0.116	0.000666358	DAHND	APOBEC3C
8.27765e-07	0.552063	0.253	0.116	0.030297	HC	AAK1		5.14343e-14	0.479178	0.415	0.259	1.88255e-09	Trunk AD	CIAO2B		1.15859e-07	0.367471	0.154	0.097	0.00424055	Head/neck AD	MCUB		5.61253e-10	-0.307922	0.135	0.224	2.05424e-05	DAHND	BIN1
2.45618e-09	0.550336	0.506	0.265	8.98987e-05	HC	SF1		1.79242e-10	0.47654	0.498	0.371	6.56044e-06	Trunk AD	CST7		3.91698e-07	0.367296	0.246	0.182	0.0143365	Head/neck AD	TGFB1		2.63983e-07	-0.309871	0.141	0.212	0.00966203	DAHND	SPSB3
8.8529e-19	0.548671	0.117	0.015	3.24025e-14	HC	PDE8A		9.56372e-17	0.476372	0.523	0.341	3.50042e-12	Trunk AD	SEC61G		4.39045e-08	0.356412	0.17	0.108	0.00160695	Head/neck AD	RAB5IF		3.06464e-09	-0.313054	0.138	0.225	0.000112169	DAHND	CYTOR
1.8068e-09	0.544073	0.357	0.159	6.61306e-05	HC	SMCHD1		6.23763e-14	0.472673	0.438	0.278	2.28303e-09	Trunk AD	MGST3		3.80387e-11	0.355917	0.372	0.271	1.39225e-06	Head/neck AD	RAC1		5.26634e-10	-0.316493	0.416	0.525	1.92753e-05	DAHND	SUB1
4.45315e-09	0.535071	0.721	0.467	0.00016299	HC	CIRBP		7.02354e-29	0.47183	0.921	0.824	2.57069e-24	Trunk AD	H3F3B		1.13959e-06	0.354779	0.144	0.094	0.0417101	Head/neck AD	CD55		7.33291e-08	-0.318302	0.059	0.114	0.00268392	DAHND	MIR4435-2HG
1.45487e-11	0.532191	0.312	0.116	5.32497e-07	HC	PSIP1		1.8639e-24	0.46788	0.846	0.723	6.82207e-20	Trunk AD	MYL12B		1.73289e-08	0.34884	0.154	0.094	0.000634255	Head/neck AD	PNPLA2		9.64012e-07	-0.32052	0.111	0.171	0.0352838	DAHND	TNFSF14
1.6391e-07	0.528221	0.201	0.079	0.00599927	HC	CNOT4		2.20728e-21	0.466494	0.776	0.616	8.07886e-17	Trunk AD	SRP14		7.23632e-10	0.348166	0.515	0.432	2.64857e-05	Head/neck AD	NOP53		2.27282e-09	-0.321362	0.435	0.548	8.31876e-05	DAHND	TIMP1
2.48177e-11	0.528159	0.429	0.188	9.08352e-07	HC	SLC38A1		3.51989e-21	0.463513	0.794	0.627	1.28831e-16	Trunk AD	LDHA		1.01271e-06	0.347476	0.326	0.262	0.0370661	Head/neck AD	TNFRSF18		2.53641e-07	-0.321999	0.18	0.255	0.00928351	DAHND	TBC1D10C
5.71715e-07	0.526825	0.169	0.063	0.0209253	HC	ZNF652		9.27474e-15	0.462547	0.599	0.433	3.39465e-10	Trunk AD	SOD1		2.17966e-10	0.343886	0.112	0.054	7.97778e-06	Head/neck AD	MPST		1.52036e-07	-0.322138	0.173	0.249	0.00556468	DAHND	CORO1B
1.51208e-10	0.525959	0.247	0.088	5.53438e-06	HC	ITGAL		1.05434e-17	0.458678	0.235	0.105	3.85897e-13	Trunk AD	EGLN3		2.72133e-08	0.343702	0.142	0.084	0.000996035	Head/neck AD	STUB1		1.18722e-08	-0.322652	0.202	0.292	0.000434534	DAHND	ISG20
1.90086e-15	0.521677	0.188	0.043	6.95734e-11	HC	VPS37B		3.43861e-16	0.458146	0.915	0.865	1.25856e-11	Trunk AD	IFITM1		3.01114e-07	0.3437	0.283	0.217	0.0110211	Head/neck AD	MRPL41		5.02286e-07	-0.331276	0.195	0.272	0.0183842	DAHND	NKG7
1.13643e-08	0.514544	0.584	0.339	0.000415945	HC	SRSF7		1.4371e-18	0.455972	0.739	0.559	5.25992e-14	Trunk AD	RNASEK		1.81443e-07	0.341864	0.215	0.15	0.00664098	Head/neck AD	RANBP1		9.12305e-13	-0.339023	0.652	0.766	3.33913e-08	DAHND	CD3D
8.9999e-09	0.513391	0.364	0.172	0.000329405	HC	CDC42EP3		4.56672e-11	0.455064	0.343	0.22	1.67147e-06	Trunk AD	HSPD1		1.86081e-09	0.339776	0.379	0.291	6.81076e-05	Head/neck AD	ANP32B		3.56697e-08	-0.341248	0.141	0.218	0.00130555	DAHND	BAX
2.83547e-07	0.512154	0.597	0.366	0.0103781	HC	PTGER4		3.99633e-11	0.45346	0.63	0.523	1.4627e-06	Trunk AD	S100A10		8.72791e-08	0.339129	0.143	0.087	0.0031945	Head/neck AD	SRSF9		3.62943e-15	-0.347399	0.666	0.759	1.32841e-10	DAHND	CORO1A
7.66247e-13	0.511914	0.201	0.055	2.80454e-08	HC	ID3		3.49884e-17	0.453123	0.389	0.215	1.28061e-12	Trunk AD	CDC123		1.19341e-08	0.338726	0.358	0.281	0.000436802	Head/neck AD	NDFIP1		2.07969e-08	-0.356164	0.129	0.206	0.000761186	DAHND	AHI1
3.40502e-13	0.509452	0.175	0.043	1.24627e-08	HC	MGAT4A		1.79927e-28	0.45225	0.942	0.877	6.58552e-24	Trunk AD	FXYD5		2.58035e-08	0.338002	0.494	0.429	0.000944434	Head/neck AD	TRIR		2.92419e-13	-0.356976	0.532	0.65	1.07028e-08	DAHND	SUMO2
6.10552e-11	0.507623	0.156	0.041	2.23468e-06	HC	MGP		5.15265e-23	0.450457	0.845	0.714	1.88592e-18	Trunk AD	HINT1		4.884e-07	0.337806	0.155	0.1	0.0178759	Head/neck AD	CYC1		2.37677e-08	-0.358845	0.096	0.164	0.000869922	DAHND	LITAF
1.52418e-10	0.507093	0.195	0.06	5.57867e-06	HC	ZC3H6		4.45238e-11	0.450436	0.595	0.462	1.62961e-06	Trunk AD	NBAS		1.18866e-07	0.336627	0.321	0.248	0.00435061	Head/neck AD	XBP1		6.92957e-18	-0.372925	0.788	0.857	2.53629e-13	DAHND	ALOX5AP
1.18223e-08	0.506299	0.299	0.128	0.000432709	HC	CASP8		7.24063e-42	0.450251	0.976	0.932	2.65014e-37	Trunk AD	PPIA		9.40618e-09	0.334589	0.134	0.075	0.000344275	Head/neck AD	CHST11		9.42808e-12	-0.373919	0.91	0.922	3.45077e-07	DAHND	LGALS1
5.82995e-09	0.503124	0.578	0.316	0.000213382	HC	PCED1B-AS1		1.05513e-15	0.44821	0.659	0.494	3.86187e-11	Trunk AD	SKP1		8.59195e-08	0.334264	0.166	0.106	0.00314474	Head/neck AD	NT5C		3.25884e-10	-0.375412	0.043	0.103	1.19277e-05	DAHND	CD27
1.22087e-19	0.502015	0.994	0.969	4.46849e-15	HC	HLA-B		3.60899e-12	0.447574	0.529	0.376	1.32093e-07	Trunk AD	NEDD8		8.78154e-08	0.333569	0.201	0.135	0.00321413	Head/neck AD	CLTB		6.07398e-09	-0.379775	0.126	0.204	0.000222314	DAHND	LINC00892
1.91188e-09	0.501711	0.494	0.25	6.99766e-05	HC	SEC62		1.5601e-14	0.447272	0.864	0.78	5.71013e-10	Trunk AD	CD74		8.52241e-08	0.332687	0.124	0.072	0.00311929	Head/neck AD	PDCD2		7.32735e-13	-0.397551	0.337	0.462	2.68188e-08	DAHND	LIME1
3.61272e-17	0.500867	0.143	0.024	1.32229e-12	HC	BCL2		1.72844e-28	0.443409	0.988	0.967	6.32627e-24	Trunk AD	GAPDH		7.43681e-20	0.330085	0.834	0.779	2.72195e-15	Head/neck AD	ARHGDIB		2.97523e-07	-0.409573	0.124	0.189	0.0108896	DAHND	TRBC1
2.85508e-08	0.498203	0.253	0.105	0.00104499	HC	RCAN3		5.26153e-18	0.442739	0.694	0.522	1.92577e-13	Trunk AD	RAN		1.12632e-06	0.328362	0.298	0.233	0.0412243	Head/neck AD	ISG20		1.2471e-19	-0.421134	0.706	0.804	4.5645e-15	DAHND	EMP3
3.17142e-13	0.495909	0.201	0.054	1.16077e-08	HC	SESN1		1.59749e-12	0.441188	0.652	0.515	5.84699e-08	Trunk AD	SEC61B		1.13956e-13	0.327592	0.757	0.703	4.17091e-09	Head/neck AD	CORO1A		5.13161e-14	-0.422959	0.312	0.443	1.87822e-09	DAHND	CST7
2.5233e-12	0.495859	0.156	0.038	9.23553e-08	HC	ZBED5		2.88253e-18	0.439002	0.639	0.442	1.05503e-13	Trunk AD	ATP5MC3		7.90439e-11	0.327482	0.593	0.514	2.89308e-06	Head/neck AD	YBX1		1.69381e-12	-0.434872	0.768	0.811	6.19951e-08	DAHND	CD74
1.38155e-07	0.49526	0.292	0.133	0.00505661	HC	LBH		3.1332e-14	0.438775	0.462	0.297	1.14678e-09	Trunk AD	NDUFV2		8.10501e-07	0.324912	0.257	0.194	0.0296652	Head/neck AD	NCOR1		3.23705e-25	-0.436644	0.628	0.781	1.18479e-20	DAHND	CYBA
1.04731e-08	0.494212	0.26	0.105	0.000383325	HC	FRYL		7.37806e-13	0.436159	0.247	0.132	2.70044e-08	Trunk AD	SUPT4H1		1.50018e-13	0.322292	0.77	0.694	5.49082e-09	Head/neck AD	CYBA		1.3102e-09	-0.452605	0.225	0.324	4.79548e-05	DAHND	HLA-DRA
1.85805e-07	0.493565	0.182	0.068	0.00680063	HC	RNF216		3.50289e-13	0.434264	0.508	0.34	1.28209e-08	Trunk AD	RBX1		2.71281e-10	0.322133	0.789	0.733	9.92916e-06	Head/neck AD	ZFP36		5.70111e-24	-0.481718	0.796	0.875	2.08667e-19	DAHND	IFITM2
4.26007e-11	0.488387	0.149	0.038	1.55923e-06	HC	SCAPER		4.02818e-13	0.434248	0.297	0.168	1.47436e-08	Trunk AD	POLR2K		1.21527e-06	0.321998	0.284	0.218	0.0444801	Head/neck AD	MAP1LC3B		7.93424e-13	-0.495496	0.484	0.589	2.90401e-08	DAHND	MT2A
5.8759e-16	0.482071	0.175	0.037	2.15064e-11	HC	SORBS3		4.91778e-17	0.430337	0.87	0.807	1.79996e-12	Trunk AD	SRGN		1.65214e-19	0.321835	0.93	0.891	6.04699e-15	Head/neck AD	HLA-C		3.00826e-16	-0.503585	0.136	0.256	1.10105e-11	DAHND	HLA-DQA1
1.40197e-09	0.481025	0.149	0.043	5.13136e-05	HC	GCNT1		7.53793e-22	0.428758	0.834	0.696	2.75896e-17	Trunk AD	ATP5MC2		5.48768e-08	0.321054	0.438	0.362	0.00200855	Head/neck AD	ITGB1		7.72375e-16	-0.53846	0.231	0.359	2.82697e-11	DAHND	HLA-DQB1
2.99953e-09	0.477027	0.195	0.066	0.000109786	HC	PRDM2		2.3624e-14	0.426121	0.523	0.353	8.64664e-10	Trunk AD	WDR83OS		6.125e-07	0.32017	0.109	0.062	0.0224181	Head/neck AD	CD27		2.23848e-22	-0.554074	0.47	0.621	8.19307e-18	DAHND	HLA-DRB1
4.24563e-08	0.476859	0.838	0.612	0.00155394	HC	TOMM7		1.59286e-16	0.425768	0.213	0.095	5.83003e-12	Trunk AD	TMEM167A		1.29448e-07	0.319787	0.151	0.094	0.00473792	Head/neck AD	YWHAH		1.12669e-09	-0.609705	0.054	0.117	4.12381e-05	DAHND	CCL5
1.41136e-12	0.476551	0.104	0.018	5.16572e-08	HC	PSTPIP2		5.95062e-14	0.424619	0.226	0.112	2.17799e-09	Trunk AD	HSBP1		2.06884e-10	0.319667	0.105	0.048	7.57218e-06	Head/neck AD	ORAI1		1.49372e-22	-0.641592	0.216	0.373	5.46716e-18	DAHND	ITM2A
4.8805e-07	0.476392	0.26	0.119	0.0178631	HC	CDK5RAP3		1.12594e-14	0.424219	0.412	0.249	4.12105e-10	Trunk AD	NDUFA12		5.13961e-07	0.315415	0.144	0.09	0.0188115	Head/neck AD	PIM3		5.36301e-20	-0.693719	0.258	0.406	1.96291e-15	DAHND	CD7
4.571e-17	0.472801	0.117	0.017	1.67303e-12	HC	SIDT1		1.25797e-12	0.42292	0.375	0.229	4.60428e-08	Trunk AD	NOP10		4.29788e-16	0.315398	0.872	0.801	1.57307e-11	Head/neck AD	PTPRCAP		3.31984e-44	-1.05924	0.093	0.291	1.2151e-39	DAHND	HLA-DRB5
1.99732e-09	0.470278	0.279	0.11	7.31039e-05	HC	TLK1		2.033e-14	0.413658	0.404	0.246	7.44097e-10	Trunk AD	CAPZA1		3.96354e-26	0.305992	0.924	0.823	1.45069e-21	Head/neck AD	FTH1		2.91897e-49	-1.20145	0.08	0.295	1.06837e-44	DAHND	GZMA
4.35539e-07	0.464066	0.818	0.63	0.0159412	HC	BTG1		6.7122e-16	0.41337	0.79	0.654	2.45673e-11	Trunk AD	OAZ1		1.19348e-06	0.301409	0.238	0.175	0.0436824	Head/neck AD	HNRNPUL1		4.13863e-39	-2.19216	0.009	0.141	1.51478e-34	DAHND	GNLY
3.69609e-07	0.462586	0.312	0.151	0.0135281	HC	FGFR1OP2		2.29866e-14	0.413256	0.291	0.157	8.41332e-10	Trunk AD	ESD		2.09105e-07	0.301099	0.182	0.121	0.00765347	Head/neck AD	R3HDM4
2.37974e-07	0.456157	0.188	0.072	0.0087101	HC	PHF14		1.17914e-15	0.412772	0.518	0.336	4.31577e-11	Trunk AD	PTGES3		6.46876e-07	0.300689	0.203	0.141	0.0236763	Head/neck AD	UQCRFS1
3.40756e-09	0.455222	0.506	0.253	0.00012472	HC	CSDE1		1.35273e-15	0.41277	0.741	0.614	4.95111e-11	Trunk AD	TPI1		5.61049e-09	0.293401	0.26	0.179	0.000205349	Head/neck AD	HLA-DQA1
9.11581e-08	0.454254	0.649	0.392	0.00333648	HC	PRRC2C		1.33808e-11	0.412613	0.445	0.303	4.8975e-07	Trunk AD	HSPE1		1.19863e-08	0.29236	0.455	0.366	0.000438711	Head/neck AD	GUK1
2.88678e-07	0.453373	0.286	0.131	0.0105659	HC	PHF3		4.73506e-15	0.410764	0.595	0.424	1.73308e-10	Trunk AD	NDUFB2		6.68646e-07	0.28655	0.242	0.177	0.0244731	Head/neck AD	TRAPPC5
5.61283e-10	0.452914	0.13	0.033	2.05435e-05	HC	SNHG9		3.75279e-13	0.407241	0.274	0.151	1.37356e-08	Trunk AD	SARNP		9.68806e-08	-0.251749	0.546	0.63	0.00354593	Head/neck AD	IL2RG
1.71966e-12	0.452496	0.195	0.053	6.29412e-08	HC	CMTM7		2.57917e-12	0.404303	0.63	0.478	9.44003e-08	Trunk AD	TIMP1		2.7752e-07	-0.253734	0.349	0.255	0.0101575	Head/neck AD	GZMB
2.17507e-08	0.452393	0.188	0.067	0.000796096	HC	SLC16A7		9.2734e-15	0.402193	0.721	0.574	3.39416e-10	Trunk AD	UBB		9.02995e-08	-0.255724	0.481	0.568	0.00330505	Head/neck AD	DYNLL1
6.85884e-08	0.452233	0.24	0.099	0.00251041	HC	KMT2C		2.37233e-14	0.401078	0.128	0.047	8.68296e-10	Trunk AD	LAIR2		8.13782e-07	-0.262485	0.635	0.693	0.0297852	Head/neck AD	YWHAZ
1.77815e-09	0.450335	0.292	0.118	6.50821e-05	HC	SIGIRR		1.20742e-29	0.40082	0.971	0.928	4.41927e-25	Trunk AD	CFL1		6.22468e-07	-0.263294	0.073	0.126	0.0227829	Head/neck AD	NCR3
1.1087e-08	0.448125	0.136	0.039	0.000405797	HC	PTPN4		8.12912e-14	0.400526	0.718	0.603	2.97534e-09	Trunk AD	ARL6IP5		1.50968e-07	-0.263587	0.471	0.562	0.0055256	Head/neck AD	SKP1
6.58075e-08	0.441982	0.338	0.155	0.00240862	HC	CHCHD10		1.02298e-12	0.395837	0.444	0.288	3.7442e-08	Trunk AD	CLDND1		9.8283e-07	-0.267237	0.35	0.44	0.0359726	Head/neck AD	PRRC2C
1.64935e-07	0.439143	0.396	0.201	0.00603678	HC	PNN		3.92388e-12	0.394243	0.447	0.299	1.43618e-07	Trunk AD	MORF4L1		1.81056e-08	-0.275449	0.268	0.365	0.000662684	Head/neck AD	MORF4L1
3.51824e-09	0.435814	0.182	0.059	0.000128771	HC	PTPRA		1.31271e-07	0.394072	0.293	0.193	0.00480465	Trunk AD	HLA-DQA1		3.09937e-07	-0.276933	0.365	0.454	0.011344	Head/neck AD	GPX4
3.07009e-07	0.434028	0.325	0.154	0.0112368	HC	NSD3		8.70343e-13	0.393937	0.584	0.42	3.18554e-08	Trunk AD	CDC42		5.6716e-07	-0.278081	0.39	0.484	0.0207586	Head/neck AD	TXNIP
1.02584e-09	0.431147	0.338	0.139	3.75467e-05	HC	SUN2		3.0766e-14	0.393679	0.71	0.581	1.12607e-09	Trunk AD	PKM		7.51054e-14	-0.280749	0.968	0.972	2.74893e-09	Head/neck AD	HLA-B
2.77393e-12	0.428125	0.292	0.1	1.01529e-07	HC	CENPC		5.56183e-14	0.392848	0.139	0.054	2.03568e-09	Trunk AD	ARMCX6		4.29389e-09	-0.292781	0.046	0.1	0.000157161	Head/neck AD	BLM
2.88059e-07	0.426831	0.318	0.151	0.0105432	HC	EIF1AX		2.39259e-10	0.387594	0.332	0.207	8.75713e-06	Trunk AD	RNF7		2.9807e-07	-0.298054	0.287	0.367	0.0109096	Head/neck AD	SRSF2
1.65053e-07	0.42465	0.13	0.04	0.00604111	HC	AC145124.1		3.67545e-12	0.387241	0.306	0.178	1.34525e-07	Trunk AD	PHPT1		1.0553e-08	-0.30101	0.22	0.312	0.000386252	Head/neck AD	CAPZA1
3.10661e-10	0.422651	0.143	0.037	1.13705e-05	HC	MAL		3.52503e-09	0.387173	0.415	0.284	0.00012902	Trunk AD	RAB11A		9.35159e-09	-0.301094	0.263	0.361	0.000342277	Head/neck AD	IGFLR1
1.79722e-07	0.421817	0.279	0.125	0.00657802	HC	FLI1		5.27981e-16	0.386217	0.857	0.756	1.93246e-11	Trunk AD	PTPRC		1.08473e-06	-0.301455	0.06	0.109	0.0397021	Head/neck AD	SERPINB5
2.011e-08	0.418017	0.175	0.059	0.000736045	HC	XAB2		1.24113e-11	0.385694	0.203	0.104	4.54266e-07	Trunk AD	TIGIT		1.6969e-08	-0.30515	0.366	0.466	0.000621081	Head/neck AD	SEPTIN7
1.66824e-13	0.41535	0.123	0.023	6.10593e-09	HC	SLC18A2		2.19739e-83	0.38443	1	1	8.04266e-79	Trunk AD	B2M		6.81095e-07	-0.306723	0.166	0.237	0.0249288	Head/neck AD	PTPN6
2.85946e-09	0.415113	0.169	0.052	0.000104659	HC	ARAP2		8.57478e-12	0.382231	0.791	0.689	3.13846e-07	Trunk AD	HSP90AB1		1.36157e-07	-0.307256	0.335	0.424	0.00498349	Head/neck AD	TNFSF10
3.44203e-07	0.413583	0.221	0.091	0.0125982	HC	TMC6		5.89184e-17	0.381726	0.774	0.65	2.15647e-12	Trunk AD	RHOA		2.83286e-07	-0.309718	0.239	0.323	0.0103685	Head/neck AD	TAX1BP1
5.11792e-07	0.409099	0.377	0.196	0.0187321	HC	GZMM		3.4668e-10	0.38104	0.306	0.188	1.26888e-05	Trunk AD	PSMD7		4.1311e-11	-0.31021	0.436	0.554	1.51203e-06	Head/neck AD	NCL
1.12993e-07	0.408075	0.156	0.052	0.00413566	HC	CHD6		6.31601e-11	0.380535	0.439	0.291	2.31172e-06	Trunk AD	CIB1		4.11852e-07	-0.310812	0.278	0.362	0.0150742	Head/neck AD	ARHGAP15
1.0427e-12	0.406192	0.136	0.029	3.81638e-08	HC	CCDC80		3.13265e-10	0.377459	0.509	0.367	1.14658e-05	Trunk AD	TMEM50A		4.13855e-08	-0.317554	0.395	0.489	0.00151475	Head/neck AD	CDC42
7.70786e-08	0.404884	0.169	0.058	0.00282115	HC	PRKCQ		3.74772e-13	0.37656	0.817	0.7	1.3717e-08	Trunk AD	HMGB1		5.39329e-07	-0.321342	0.132	0.199	0.01974	Head/neck AD	CSF2
3.74073e-07	0.402287	0.162	0.059	0.0136914	HC	ANKRD36B		2.10673e-11	0.374933	0.54	0.384	7.71085e-07	Trunk AD	H2AFZ		1.11143e-09	-0.328416	0.224	0.324	4.06794e-05	Head/neck AD	BZW1
7.54711e-13	0.397634	0.117	0.022	2.76232e-08	HC	RASA3		3.90225e-12	0.374757	0.543	0.379	1.42826e-07	Trunk AD	UQCRH		1.28173e-06	-0.332559	0.062	0.11	0.0469125	Head/neck AD	SLC1A4
1.62699e-08	0.397181	0.253	0.099	0.000595495	HC	RALGAPA1		2.72872e-11	0.374378	0.212	0.111	9.9874e-07	Trunk AD	SUCLG1		1.59421e-10	-0.348173	0.255	0.359	5.83497e-06	Head/neck AD	CLDND1
5.36671e-11	0.396603	0.117	0.025	1.96427e-06	HC	KDM6A		1.15548e-08	0.371336	0.489	0.357	0.000422918	Trunk AD	CTSC		3.22421e-30	-0.360123	0.982	0.983	1.18009e-25	Head/neck AD	IL32
1.53446e-09	0.393225	0.136	0.036	5.61627e-05	HC	ATP1B1		6.69534e-09	0.369227	0.508	0.382	0.000245056	Trunk AD	ANXA5		7.57316e-15	-0.375669	0.517	0.623	2.77185e-10	Head/neck AD	LGALS3
3.41268e-07	0.392373	0.24	0.102	0.0124907	HC	SENP6		4.16201e-09	0.368093	0.584	0.455	0.000152334	Trunk AD	C12orf57		7.91331e-21	-0.37874	0.871	0.909	2.89635e-16	Head/neck AD	UBC
1.18677e-08	0.39158	0.117	0.03	0.000434369	HC	CPQ		3.66506e-14	0.366337	0.332	0.184	1.34145e-09	Trunk AD	NDUFS7		1.18706e-09	-0.379392	0.198	0.29	4.34474e-05	Head/neck AD	LPAR6
5.51083e-08	0.391017	0.253	0.104	0.00201702	HC	TGFBR2		8.88633e-12	0.365852	0.503	0.344	3.25249e-07	Trunk AD	NDUFC2		5.67681e-10	-0.392517	0.177	0.266	2.07777e-05	Head/neck AD	MRPS6
5.22498e-08	0.38302	0.143	0.045	0.0019124	HC	SNRK		3.30636e-10	0.365775	0.62	0.478	1.21016e-05	Trunk AD	SPCS1		1.62598e-11	-0.398631	0.339	0.452	5.95124e-07	Head/neck AD	LTB
4.99812e-07	0.381107	0.188	0.073	0.0182936	HC	AZIN1		2.04532e-11	0.365317	0.651	0.504	7.48607e-07	Trunk AD	CALM2		8.02724e-08	-0.414894	0.211	0.29	0.00293805	Head/neck AD	IL13
1.05245e-07	0.380781	0.188	0.069	0.00385209	HC	CDK11A		6.07142e-10	0.362088	0.261	0.155	2.2222e-05	Trunk AD	ZNRD1		1.24422e-16	-0.428203	0.39	0.535	4.55399e-12	Head/neck AD	CD96
1.54105e-08	0.378011	0.117	0.031	0.000564039	HC	TIMM10B		3.86834e-12	0.362053	0.201	0.1	1.41585e-07	Trunk AD	MRPS12		8.16419e-14	-0.455864	0.144	0.25	2.98817e-09	Head/neck AD	PDCD4
6.81083e-07	0.374254	0.312	0.147	0.0249283	HC	SYNRG		4.43425e-09	0.361058	0.25	0.152	0.000162298	Trunk AD	PTTG1		1.90769e-14	-0.460976	0.273	0.395	6.98235e-10	Head/neck AD	CD9
1.2035e-06	0.373971	0.318	0.158	0.0440491	HC	KPNB1		2.09931e-08	0.359266	0.474	0.354	0.00076837	Trunk AD	OSTF1		6.9736e-13	-0.463257	0.109	0.202	2.55241e-08	Head/neck AD	FXYD7
1.00649e-06	0.371105	0.286	0.135	0.0368387	HC	LY9		1.2868e-10	0.358973	0.181	0.092	4.70981e-06	Trunk AD	CYSTM1		8.74269e-11	-0.477718	0.113	0.193	3.19991e-06	Head/neck AD	RCBTB2
4.4195e-07	0.369396	0.221	0.092	0.0161758	HC	TUBB2A		2.53209e-12	0.358714	0.186	0.09	9.26772e-08	Trunk AD	NDFIP2		1.01388e-28	-0.515396	0.627	0.762	3.71091e-24	Head/neck AD	HSP90AB1
8.87659e-08	0.368674	0.201	0.076	0.00324892	HC	LBR		1.1217e-08	0.357859	0.395	0.269	0.000410552	Trunk AD	LSM7		3.64492e-20	-0.540822	0.065	0.173	1.33408e-15	Head/neck AD	EGLN3
1.19032e-07	0.367419	0.338	0.159	0.0043567	HC	THEMIS		1.13739e-25	0.355676	0.959	0.934	4.16295e-21	Trunk AD	S100A4		1.71806e-17	-0.584035	0.093	0.198	6.28828e-13	Head/neck AD	HPGD
6.84826e-07	0.367317	0.169	0.063	0.0250653	HC	LTBP4		5.01043e-09	0.355492	0.36	0.238	0.000183387	Trunk AD	ATP6V1F		5.42897e-12	-0.590369	0.112	0.199	1.98706e-07	Head/neck AD	TNF
3.87886e-07	0.364587	0.253	0.11	0.014197	HC	ELK3		5.34681e-11	0.355151	0.351	0.217	1.95699e-06	Trunk AD	SF3B6		1.48448e-40	-0.607709	0.989	0.996	5.43334e-36	Head/neck AD	MALAT1
5.84526e-07	0.363104	0.13	0.042	0.0213942	HC	COG5		8.20315e-12	0.353425	0.689	0.54	3.00243e-07	Trunk AD	NDUFA13		1.88111e-29	-0.663666	0.623	0.753	6.88505e-25	Head/neck AD	HSPA1A
5.44405e-07	0.361303	0.13	0.042	0.0199258	HC	CWF19L2		1.60654e-12	0.352825	0.232	0.119	5.88009e-08	Trunk AD	CNIH1		2.01337e-32	-0.786347	0.08	0.236	7.36914e-28	Head/neck AD	KRT7
3.53478e-07	0.360478	0.182	0.068	0.0129376	HC	FLOT1		1.79221e-21	0.351741	0.991	0.987	6.55966e-17	Trunk AD	TMSB10		2.72224e-41	-0.929667	0.404	0.608	9.96366e-37	Head/neck AD	HSPA1B
6.79654e-07	0.359543	0.344	0.168	0.024876	HC	RHOC		1.04835e-09	0.351069	0.261	0.155	3.83708e-05	Trunk AD	PRMT1
2.17147e-07	0.358811	0.117	0.034	0.0079478	HC	KDM5C		1.6169e-07	0.350937	0.395	0.284	0.00591801	Trunk AD	LAMTOR4
2.07604e-11	0.358305	0.136	0.031	7.5985e-07	HC	CCDC93		1.5065e-09	0.34927	0.22	0.124	5.51396e-05	Trunk AD	NSMCE1
7.93206e-14	0.356504	1	1	2.90321e-09	HC	EEF1A1		1.56118e-10	0.347434	0.127	0.056	5.71409e-06	Trunk AD	UNC50
7.89982e-07	0.354322	0.104	0.03	0.0289141	HC	MPP6		6.19679e-09	0.345923	0.392	0.267	0.000226809	Trunk AD	SRRM1
2.94964e-07	0.35374	0.416	0.211	0.010796	HC	NCOR1		1.93851e-11	0.345711	0.701	0.572	7.09516e-07	Trunk AD	IL2RG
1.06597e-07	0.353066	0.279	0.12	0.00390156	HC	ITSN2		7.08052e-10	0.345077	0.579	0.431	2.59154e-05	Trunk AD	DAZAP2
1.86142e-10	0.352985	0.117	0.026	6.81299e-06	HC	RASGEF1B		1.44517e-08	0.344133	0.553	0.422	0.000528946	Trunk AD	NDUFA11
7.69735e-07	0.351577	0.149	0.052	0.0281731	HC	CXCR3		3.09821e-11	0.343883	0.317	0.189	1.13398e-06	Trunk AD	ETHE1
6.67899e-08	0.350134	0.149	0.047	0.00244458	HC	RNF111		9.97201e-12	0.343624	0.25	0.136	3.64985e-07	Trunk AD	CNIH4
3.5855e-09	0.349806	0.123	0.032	0.000131233	HC	LEMD3		8.26235e-10	0.343377	0.309	0.192	3.0241e-05	Trunk AD	AP2S1
3.77815e-07	0.348112	0.13	0.041	0.0138284	HC	GNPTAB		1.63768e-09	0.342975	0.425	0.29	5.99407e-05	Trunk AD	PSMA6
3.71999e-07	0.346641	0.13	0.041	0.0136155	HC	PATJ		4.31064e-07	0.342114	0.119	0.061	0.0157774	Trunk AD	RGS16
2.14039e-07	0.345888	0.149	0.05	0.00783402	HC	TLE4		2.5431e-10	0.341906	0.482	0.335	9.30798e-06	Trunk AD	LMO4
5.16504e-09	0.343804	0.13	0.035	0.000189046	HC	SNAPC1		8.78601e-11	0.341506	0.512	0.362	3.21577e-06	Trunk AD	EIF3E
5.00955e-07	0.343553	0.188	0.073	0.0183354	HC	PDXDC1		8.32838e-11	0.341003	0.521	0.372	3.04827e-06	Trunk AD	ATP5PB
8.70744e-08	0.341591	0.117	0.033	0.00318701	HC	ZRSR2		1.00385e-10	0.339982	0.393	0.256	3.67418e-06	Trunk AD	SSBP1
9.26082e-07	0.341445	0.162	0.06	0.0338955	HC	TAF3		3.02468e-10	0.33869	0.552	0.404	1.10706e-05	Trunk AD	CSTB
1.26619e-06	0.339632	0.136	0.047	0.046344	HC	WWP1		1.34776e-11	0.338594	0.114	0.045	4.93293e-07	Trunk AD	RTKN2
3.05537e-08	0.339098	0.136	0.04	0.0011183	HC	ANKRD37		2.20195e-12	0.338129	0.294	0.164	8.05935e-08	Trunk AD	MAGOH
5.40605e-08	0.335148	0.117	0.032	0.00197867	HC	ICAM2		5.74109e-07	0.337324	0.419	0.304	0.021013	Trunk AD	SELENOH
8.40132e-07	0.332748	0.247	0.108	0.0307497	HC	XRN1		2.50637e-10	0.335382	0.306	0.186	9.17356e-06	Trunk AD	LAPTM4A
2.3877e-07	0.332654	0.123	0.037	0.0087392	HC	PIBF1		2.92284e-16	0.334477	0.875	0.82	1.06979e-11	Trunk AD	CLIC1
1.88677e-07	0.328636	0.136	0.043	0.00690575	HC	SLC2A4RG		3.21638e-09	0.333492	0.491	0.358	0.000117723	Trunk AD	PSMB3
2.2258e-07	0.327468	0.104	0.028	0.00814666	HC	DDIT3		5.40414e-10	0.333289	0.245	0.141	1.97797e-05	Trunk AD	GPR171
1.68532e-07	0.327219	0.175	0.063	0.00616844	HC	TNFSF8		1.77351e-11	0.332169	0.288	0.165	6.49121e-07	Trunk AD	PSMB2
8.99231e-07	0.327001	0.214	0.089	0.0329127	HC	CRTAP		6.81418e-10	0.332116	0.392	0.257	2.49406e-05	Trunk AD	SNX6
8.16666e-09	0.323064	0.104	0.024	0.000298908	HC	IPCEF1		4.09764e-09	0.329726	0.424	0.294	0.000149978	Trunk AD	BRK1
1.14456e-06	0.321504	0.13	0.043	0.0418922	HC	VPS13D		2.94426e-08	0.328268	0.316	0.206	0.00107763	Trunk AD	MVP
2.10965e-09	0.321394	0.11	0.026	7.72153e-05	HC	ZNF600		2.31443e-09	0.327306	0.511	0.367	8.47104e-05	Trunk AD	COX7B
6.38499e-07	0.319879	0.149	0.052	0.0233697	HC	ATF2		2.13791e-09	0.326124	0.255	0.151	7.82495e-05	Trunk AD	UBE2A
1.16615e-06	0.319007	0.481	0.261	0.0426823	HC	FLT3LG		3.51057e-11	0.325069	0.252	0.139	1.2849e-06	Trunk AD	SH2D2A
4.48661e-07	0.311007	0.136	0.045	0.0164214	HC	HIST2H2AC		1.59731e-08	0.324098	0.349	0.231	0.000584631	Trunk AD	OSTC
5.32638e-07	0.309872	0.364	0.178	0.0194951	HC	ACAP2		3.54121e-08	0.323952	0.381	0.263	0.00129612	Trunk AD	UCP2
1.15884e-08	0.307528	0.104	0.025	0.000424147	HC	CEP68		8.5126e-11	0.323194	0.155	0.073	3.1157e-06	Trunk AD	SAR1B
2.97489e-07	0.300107	0.104	0.029	0.0108884	HC	RERE		3.53218e-09	0.323181	0.287	0.175	0.000129282	Trunk AD	TXNDC17
2.38921e-07	0.299201	0.123	0.037	0.00874474	HC	LGALS9		9.14198e-08	0.322966	0.178	0.102	0.00334606	Trunk AD	PSMB5
1.5503e-10	0.288071	0.104	0.021	5.67426e-06	HC	CRY2		1.01853e-08	0.32185	0.521	0.386	0.000372793	Trunk AD	DAD1
4.14711e-07	0.285048	0.169	0.061	0.0151788	HC	DPYD		2.41237e-08	0.321397	0.375	0.258	0.000882951	Trunk AD	SRI
1.21745e-06	0.283869	0.201	0.082	0.0445597	HC	ZMYM2		1.19725e-08	0.321041	0.279	0.175	0.000438205	Trunk AD	GLRX
3.70152e-07	0.280255	0.195	0.074	0.0135479	HC	CA5B		8.10934e-09	0.319125	0.416	0.291	0.00029681	Trunk AD	PSMA2
8.0498e-07	0.279301	0.188	0.073	0.0294631	HC	CEP85L		2.41387e-08	0.318595	0.491	0.362	0.000883499	Trunk AD	SELENOW
1.26391e-08	0.279029	0.123	0.033	0.000462605	HC	MAPKAPK5		1.37823e-11	0.31763	0.13	0.054	5.04446e-07	Trunk AD	CD70
9.83583e-07	0.271219	0.143	0.049	0.0360001	HC	CXorf38		4.17753e-09	0.317588	0.389	0.27	0.000152902	Trunk AD	GZMB
8.44352e-07	0.264424	0.104	0.03	0.0309041	HC	POC1B		3.41477e-08	0.315694	0.488	0.358	0.00124984	Trunk AD	NAP1L1
1.0972e-06	0.263058	0.188	0.073	0.0401588	HC	ABHD14A		1.21376e-10	0.315438	0.8	0.707	4.44247e-06	Trunk AD	CD3D
1.3082e-06	0.257803	0.13	0.043	0.0478814	HC	ZZEF1		4.95821e-10	0.314714	0.785	0.688	1.81475e-05	Trunk AD	TPM3
2.56014e-07	-0.456127	0.844	0.847	0.00937038	HC	ATP5F1E		2.55352e-10	0.314508	0.72	0.581	9.34614e-06	Trunk AD	SUMO2
7.72124e-10	-0.463642	1	0.991	2.82605e-05	HC	VIM		1.70538e-08	0.313827	0.45	0.316	0.000624188	Trunk AD	TBCA
4.13694e-07	-0.514608	0.786	0.825	0.0151416	HC	MIF		4.00822e-09	0.31378	0.27	0.165	0.000146705	Trunk AD	PSMA3
1.64287e-08	-0.516653	0.818	0.831	0.000601306	HC	CLIC1		6.21136e-08	0.313257	0.322	0.211	0.00227342	Trunk AD	MRPL52
7.61646e-11	-0.516827	0.948	0.935	2.7877e-06	HC	CFL1		2.54162e-08	0.312294	0.171	0.093	0.000930258	Trunk AD	JOSD2
8.44259e-23	-0.555167	1	0.997	3.09007e-18	HC	TMSB4X		7.09163e-09	0.3113	0.366	0.243	0.000259561	Trunk AD	EIF3M
2.33609e-13	-0.60311	0.974	0.983	8.55034e-09	HC	IL32		3.07701e-09	0.311223	0.311	0.196	0.000112622	Trunk AD	ECH1
3.29206e-11	-0.60728	0.805	0.852	1.20493e-06	HC	SERF2		3.91813e-08	0.310864	0.152	0.08	0.00143408	Trunk AD	MIR4435-2HG
5.19081e-17	-0.611258	0.974	0.973	1.89989e-12	HC	SH3BGRL3		2.21914e-08	0.310808	0.415	0.289	0.000812226	Trunk AD	SPCS2
4.44371e-17	-0.62016	0.838	0.943	1.62644e-12	HC	S100A4		4.2633e-09	0.30971	0.264	0.158	0.000156041	Trunk AD	PDCD10
2.09941e-09	-0.623708	0.734	0.798	7.68405e-05	HC	ATP5MG		1.1393e-10	0.309071	0.232	0.126	4.16996e-06	Trunk AD	LAMTOR2
4.4449e-07	-0.638116	0.669	0.688	0.0162688	HC	YWHAB		4.41665e-08	0.308744	0.293	0.189	0.00161654	Trunk AD	PTPN6
8.82243e-20	-0.653765	1	0.998	3.2291e-15	HC	ACTB		6.2311e-10	0.308567	0.274	0.162	2.28065e-05	Trunk AD	ENY2
1.30491e-13	-0.655894	0.708	0.8	4.77609e-09	HC	CD74		1.52944e-08	0.308452	0.393	0.274	0.000559789	Trunk AD	NDUFA6
8.70629e-10	-0.657853	0.753	0.822	3.18659e-05	HC	SRGN		5.6338e-08	0.307804	0.569	0.44	0.00206203	Trunk AD	ARPC5
2.85022e-18	-0.673928	0.974	0.98	1.04321e-13	HC	ACTG1		4.06355e-10	0.307624	0.233	0.13	1.4873e-05	Trunk AD	BUD31
1.29105e-06	-0.685358	0.396	0.539	0.0472539	HC	COX8A		2.51944e-08	0.307519	0.62	0.494	0.000922142	Trunk AD	COX7A2
1.08336e-10	-0.700235	0.727	0.795	3.96519e-06	HC	TAGLN2		1.60036e-08	0.307034	0.195	0.11	0.000585746	Trunk AD	C14orf119
1.07508e-08	-0.776242	0.429	0.588	0.000393489	HC	LGALS3		2.2777e-07	0.306298	0.319	0.216	0.00833659	Trunk AD	VPS29
1.44138e-07	-0.848992	0.37	0.551	0.0052756	HC	S100A10		2.65076e-09	0.306047	0.47	0.332	9.70203e-05	Trunk AD	NDUFB8
1.30098e-10	-0.858078	0.656	0.774	4.76172e-06	HC	LMNA		1.02891e-08	0.305681	0.72	0.61	0.000376593	Trunk AD	PGK1
3.56294e-23	-0.860967	0.877	0.931	1.30407e-18	HC	MYL6		2.00023e-09	0.304199	0.168	0.086	7.32103e-05	Trunk AD	CCS
7.11649e-12	-0.863741	0.591	0.71	2.60471e-07	HC	ANXA2		3.47268e-09	0.304104	0.204	0.115	0.000127104	Trunk AD	TIMM13
1.30477e-06	-0.8785	0	0.134	0.047756	HC	TSHZ2		3.0592e-09	0.303731	0.765	0.648	0.00011197	Trunk AD	YWHAZ
1.05093e-06	-0.879943	0	0.136	0.0384653	HC	IL26		3.47527e-10	0.303194	0.157	0.076	1.27198e-05	Trunk AD	SACM1L
2.34962e-16	-0.93547	0.857	0.92	8.59986e-12	HC	LGALS1		7.15227e-09	0.302397	0.546	0.403	0.00026178	Trunk AD	PSME2
2.25305e-21	-0.935987	0.922	0.95	8.24638e-17	HC	CRIP1		1.6895e-07	0.301503	0.537	0.414	0.00618372	Trunk AD	CD53
5.17981e-31	-0.950953	0.896	0.942	1.89586e-26	HC	PPIA		1.03711e-08	0.301244	0.314	0.202	0.000379594	Trunk AD	CCT4
9.9857e-14	-0.988194	0.435	0.669	3.65487e-09	HC	LDHA		2.09086e-08	0.301046	0.393	0.265	0.000765275	Trunk AD	UBE2L3
5.0563e-08	-0.997726	0.123	0.322	0.00185066	HC	LINC01871		8.28863e-08	0.299974	0.428	0.308	0.00303372	Trunk AD	PSMB8
6.46187e-11	-0.998853	0.377	0.563	2.36511e-06	HC	RAN		7.62051e-09	0.299932	0.21	0.119	0.000278918	Trunk AD	POLR2F
1.65536e-11	-1.01596	0.506	0.636	6.05878e-07	HC	PGK1		5.44905e-07	0.299092	0.235	0.151	0.0199441	Trunk AD	CARD16
2.48593e-07	-1.01812	0.065	0.238	0.00909875	HC	MRPS6		4.26238e-09	0.298792	0.155	0.079	0.000156008	Trunk AD	JKAMP
1.45598e-07	-1.03575	0.019	0.188	0.00532902	HC	IFI27		7.98378e-09	0.29755	0.535	0.393	0.000292214	Trunk AD	NDUFS5
4.67496e-07	-1.03688	0	0.143	0.0171108	HC	SPRR1B		6.61649e-14	0.296417	0.21	0.098	2.4217e-09	Trunk AD	CD151
2.84635e-07	-1.04992	0.019	0.18	0.0104179	HC	DSC3		3.22441e-07	0.29624	0.438	0.323	0.0118016	Trunk AD	CD82
2.41581e-20	-1.0515	0.727	0.851	8.84211e-16	HC	IFITM2		8.58883e-09	0.295777	0.636	0.501	0.00031436	Trunk AD	EDF1
4.64861e-07	-1.05161	0.097	0.272	0.0170144	HC	BHLHE40		3.00498e-07	0.295454	0.195	0.116	0.0109985	Trunk AD	C11orf98
9.33028e-08	-1.06722	0.026	0.203	0.00341497	HC	CXCR6		3.81482e-07	0.294747	0.323	0.22	0.0139626	Trunk AD	SNRPB2
1.24837e-16	-1.06782	0.519	0.708	4.56915e-12	HC	NME2		3.54661e-08	0.294456	0.316	0.206	0.00129809	Trunk AD	BANF1
7.4545e-13	-1.07967	0.506	0.673	2.72842e-08	HC	PRDX1		1.94618e-12	0.294028	0.953	0.894	7.12323e-08	Trunk AD	MYL12A
1.16309e-34	-1.07988	0.916	0.973	4.25703e-30	HC	GAPDH		9.12602e-08	0.293385	0.303	0.2	0.00334022	Trunk AD	C17orf49
4.39067e-07	-1.08174	0	0.144	0.0160703	HC	SERPINB4		3.07966e-08	0.293125	0.415	0.291	0.00112718	Trunk AD	PRR13
1.70773e-13	-1.10244	0.416	0.615	6.25048e-09	HC	CAPG		6.43276e-07	0.293111	0.152	0.086	0.0235445	Trunk AD	UBA3
1.48277e-26	-1.15074	0.721	0.875	5.42707e-22	HC	S100A11		1.82257e-07	0.292361	0.405	0.29	0.00667078	Trunk AD	VPS28
1.29225e-08	-1.19899	0.013	0.196	0.000472978	HC	DSG1		2.38761e-08	0.291421	0.441	0.31	0.00087389	Trunk AD	SF3B5
3.53239e-09	-1.25813	0	0.188	0.000129289	HC	SBSN		2.24093e-08	0.290725	0.291	0.186	0.000820201	Trunk AD	OCIAD1
2.35043e-09	-1.27967	0	0.192	8.60282e-05	HC	CALML5		2.58977e-07	0.289093	0.2	0.12	0.00947881	Trunk AD	GOLGA7
9.46231e-07	-1.32618	0.208	0.358	0.034633	HC	CD7		1.31995e-06	0.288879	0.413	0.307	0.0483115	Trunk AD	PCED1B-AS1
2.68609e-17	-1.34637	0.338	0.619	9.83135e-13	HC	TXN		7.73563e-12	0.288572	0.192	0.093	2.83132e-07	Trunk AD	NIFK
1.22735e-30	-1.36666	0.714	0.837	4.49222e-26	HC	ALOX5AP		7.63375e-08	0.285867	0.194	0.112	0.00279403	Trunk AD	NDUFA5
1.49414e-14	-1.4538	0.305	0.562	5.46871e-10	HC	MT2A		1.71137e-13	0.285738	0.255	0.129	6.26378e-09	Trunk AD	GSTO1
7.14473e-17	-1.59769	0.188	0.5	2.61504e-12	HC	NBAS		6.45561e-17	0.285289	0.983	0.979	2.36282e-12	Trunk AD	ACTG1
2.07212e-11	-1.65615	0.104	0.357	7.58417e-07	HC	RGS1		1.71973e-08	0.284817	0.383	0.261	0.000629438	Trunk AD	BZW1
1.29008e-07	-2.06591	0.052	0.231	0.00472183	HC	S100A6		1.30121e-06	0.284206	0.223	0.143	0.0476257	Trunk AD	POLR2I
2.92453e-11	-2.14875	0.026	0.269	1.07041e-06	HC	IL13		1.07973e-08	0.284131	0.271	0.167	0.000395192	Trunk AD	DNPH1
3.06547e-14	-2.99732	0.019	0.305	1.12199e-09	HC	GZMB		5.7684e-10	0.283771	0.797	0.679	2.11129e-05	Trunk AD	ARPC3
2.55544e-16	-3.49188	0.006	0.326	9.35316e-12	HC	IL22		1.35125e-06	0.283594	0.145	0.082	0.0494571	Trunk AD	RILPL2
								8.10017e-15	0.282612	0.16	0.064	2.96474e-10	Trunk AD	MRPL17
								7.37602e-08	0.282379	0.248	0.154	0.0026997	Trunk AD	IL9R
								1.11259e-08	0.282309	0.285	0.177	0.000407219	Trunk AD	ANP32A
								2.87656e-08	0.281984	0.104	0.047	0.00105285	Trunk AD	TRIM59
								6.43691e-09	0.281292	0.27	0.164	0.000235597	Trunk AD	CAPZA2
								5.63587e-08	0.281061	0.375	0.255	0.00206279	Trunk AD	SRP9
								6.96505e-07	0.278518	0.139	0.077	0.0254928	Trunk AD	ZMPSTE24
								1.07478e-08	0.278215	0.284	0.174	0.000393379	Trunk AD	NUDT5
								1.15493e-06	0.277831	0.438	0.322	0.0422716	Trunk AD	ABRACL
								2.50276e-09	0.277477	0.198	0.108	9.16035e-05	Trunk AD	NCF4
								2.04634e-07	0.27699	0.212	0.128	0.00748981	Trunk AD	IAH1
								1.25854e-08	0.276834	0.354	0.23	0.000460637	Trunk AD	LAMTOR5
								6.46723e-07	0.276528	0.562	0.448	0.0236707	Trunk AD	ACTR3
								4.30118e-08	0.276486	0.104	0.048	0.00157428	Trunk AD	ACTR6
								2.01172e-09	0.275429	0.258	0.151	7.36309e-05	Trunk AD	ARF4
								6.47228e-08	0.275269	0.338	0.226	0.00236892	Trunk AD	PPP1R18
								5.85988e-07	0.274945	0.186	0.112	0.0214477	Trunk AD	MTCH2
								6.61391e-10	0.274545	0.224	0.123	2.42076e-05	Trunk AD	HIGD1A
								4.12143e-08	0.274278	0.332	0.222	0.00150849	Trunk AD	MDH1
								6.29535e-07	0.273914	0.713	0.629	0.0230416	Trunk AD	LAPTM5
								4.71638e-08	0.272796	0.178	0.1	0.00172624	Trunk AD	LIMA1
								9.12131e-10	0.271841	0.244	0.139	3.33849e-05	Trunk AD	MMADHC
								8.7915e-09	0.271207	0.398	0.268	0.000321778	Trunk AD	BST2
								1.69195e-08	0.270283	0.178	0.097	0.00061927	Trunk AD	MRPL28
								6.61695e-07	0.269599	0.465	0.344	0.0242187	Trunk AD	ARPC4
								2.61946e-07	0.269147	0.349	0.237	0.00958749	Trunk AD	PSMA5
								1.34373e-07	0.268705	0.152	0.082	0.0049182	Trunk AD	DDA1
								5.41297e-08	0.268687	0.245	0.149	0.0019812	Trunk AD	PFDN2
								1.5665e-08	0.267665	0.145	0.074	0.000573354	Trunk AD	ZNRD2
								6.35336e-07	0.266692	0.253	0.164	0.0232539	Trunk AD	PRDX3
								8.46937e-07	0.264801	0.663	0.551	0.0309987	Trunk AD	CD63
								6.59882e-07	0.263921	0.291	0.193	0.0241523	Trunk AD	TOMM5
								5.08112e-08	0.263742	0.171	0.094	0.00185974	Trunk AD	DPY30
								4.60072e-07	0.263741	0.652	0.529	0.0168391	Trunk AD	COX6B1
								3.04154e-08	0.263438	0.136	0.068	0.00111323	Trunk AD	UBE2W
								2.85196e-08	0.263294	0.233	0.139	0.00104385	Trunk AD	STRAP
								5.81102e-07	0.263104	0.259	0.167	0.0212689	Trunk AD	EIF6
								5.81074e-07	0.262426	0.259	0.169	0.0212679	Trunk AD	KDELR1
								3.83869e-09	0.262085	0.785	0.696	0.0001405	Trunk AD	PPIB
								1.26525e-09	0.261431	0.181	0.094	4.63093e-05	Trunk AD	CIAO2A
								9.68928e-07	0.259475	0.319	0.218	0.0354637	Trunk AD	IFI16
								2.45618e-07	0.258476	0.509	0.381	0.00898985	Trunk AD	ATP6V0E1
								1.00755e-06	0.258119	0.197	0.122	0.0368775	Trunk AD	COPB1
								1.03686e-06	0.257385	0.345	0.24	0.0379503	Trunk AD	SFXN1
								1.11799e-06	0.256834	0.535	0.411	0.0409194	Trunk AD	ID2
								6.58642e-08	0.255557	0.303	0.196	0.0024107	Trunk AD	SUMO1
								9.69929e-08	0.255363	0.277	0.174	0.00355004	Trunk AD	PIN1
								4.63477e-07	0.255327	0.273	0.178	0.0169637	Trunk AD	PSMD4
								1.25028e-07	0.254802	0.256	0.161	0.00457615	Trunk AD	POLR2G
								3.47104e-07	0.254545	0.323	0.216	0.0127043	Trunk AD	SLA
								1.73354e-08	0.253507	0.293	0.183	0.000634494	Trunk AD	BUB3
								9.73877e-09	0.253285	0.819	0.745	0.000356449	Trunk AD	HSP90AA1
								1.24947e-08	0.251793	0.134	0.066	0.000457317	Trunk AD	PAPSS1
								1.08016e-06	0.251787	0.427	0.316	0.0395349	Trunk AD	SNRPG
								1.14223e-08	0.251216	0.758	0.668	0.000418069	Trunk AD	RAC2
								1.16818e-06	0.250978	0.116	0.06	0.0427565	Trunk AD	TMEM141
								1.12784e-11	0.250034	0.181	0.086	4.12801e-07	Trunk AD	MRPL47
								4.56667e-07	-0.25166	0.762	0.845	0.0167145	Trunk AD	PTPRCAP
								7.39396e-07	-0.395673	0.049	0.112	0.0270626	Trunk AD	SPPL2A
								1.23317e-08	-0.417351	0.03	0.1	0.000451353	Trunk AD	ANKLE2
								5.65648e-07	-0.423461	0.041	0.102	0.0207033	Trunk AD	DENND1B
								9.63709e-07	-0.432858	0.049	0.11	0.0352727	Trunk AD	CHST11
								3.29493e-09	-0.434023	0.559	0.63	0.000120598	Trunk AD	IL7R
								5.12624e-08	-0.435775	0.05	0.123	0.00187626	Trunk AD	PPP3CA
								3.0658e-10	-0.437404	0.027	0.106	1.12211e-05	Trunk AD	FPGS
								9.74399e-09	-0.439438	0.047	0.124	0.00035664	Trunk AD	SRSF9
								9.98205e-07	-0.444326	0.067	0.134	0.0365353	Trunk AD	AAK1
								3.52902e-07	-0.448595	0.325	0.408	0.0129166	Trunk AD	ITGB1
								1.68626e-37	-0.448909	0.938	0.978	6.17186e-33	Trunk AD	HLA-B
								1.12813e-18	-0.452226	0.683	0.794	4.12908e-14	Trunk AD	SARAF
								1.25591e-06	-0.453538	0.11	0.186	0.0459677	Trunk AD	SRRM2
								3.09002e-07	-0.455821	0.049	0.115	0.0113098	Trunk AD	USP14
								2.5554e-08	-0.457092	0.038	0.108	0.000935303	Trunk AD	PLCG1
								4.76942e-07	-0.464341	0.108	0.187	0.0174566	Trunk AD	PRRC2B
								1.05065e-06	-0.465096	0.059	0.124	0.0384549	Trunk AD	PIK3R1
								3.92685e-10	-0.465398	0.024	0.1	1.43726e-05	Trunk AD	RRP1B
								3.02e-09	-0.465916	0.05	0.132	0.000110535	Trunk AD	YWHAH
								3.50777e-08	-0.472142	0.296	0.39	0.00128388	Trunk AD	CAST
								1.02269e-08	-0.474358	0.043	0.117	0.000374316	Trunk AD	HAGH
								3.40198e-07	-0.477421	0.055	0.122	0.0124516	Trunk AD	BTG3
								4.50151e-10	-0.477728	0.024	0.1	1.6476e-05	Trunk AD	FAM50A
								2.98691e-08	-0.484876	0.402	0.48	0.00109324	Trunk AD	NOP53
								8.3418e-07	-0.487251	0.105	0.18	0.0305318	Trunk AD	TNFRSF1B
								1.8472e-07	-0.487991	0.114	0.199	0.00676094	Trunk AD	CALML5
								1.01343e-07	-0.489141	0.102	0.186	0.00370927	Trunk AD	NFATC2
								1.20337e-08	-0.494311	0.064	0.145	0.000440444	Trunk AD	PDLIM2
								7.89243e-07	-0.49551	0.055	0.118	0.0288871	Trunk AD	COMTD1
								9.05368e-08	-0.49686	0.137	0.227	0.00331374	Trunk AD	STK17A
								2.33389e-07	-0.497049	0.072	0.144	0.00854226	Trunk AD	FAM102A
								2.47795e-08	-0.497542	0.104	0.193	0.000906956	Trunk AD	GTF3A
								7.36053e-07	-0.502852	0.265	0.335	0.0269403	Trunk AD	UBE2D2
								8.79699e-07	-0.504676	0.25	0.327	0.0321979	Trunk AD	TMEM123
								8.46871e-09	-0.505562	0.04	0.112	0.000309963	Trunk AD	RNF115
								1.19147e-10	-0.506733	0.119	0.231	4.36091e-06	Trunk AD	TLE5
								7.67127e-08	-0.508275	0.098	0.18	0.00280776	Trunk AD	NFE2L2
								2.98059e-10	-0.515956	0.029	0.107	1.09093e-05	Trunk AD	UBE2G1
								1.0996e-10	-0.51667	0.034	0.118	4.02465e-06	Trunk AD	RB1
								1.02912e-08	-0.518088	0.058	0.138	0.000376669	Trunk AD	REST
								2.54614e-08	-0.525472	0.093	0.178	0.000931913	Trunk AD	NSD3
								5.85219e-08	-0.529509	0.049	0.119	0.00214196	Trunk AD	RALGAPA1
								4.21529e-11	-0.531809	0.023	0.103	1.54284e-06	Trunk AD	PPP3CC
								1.23838e-07	-0.532169	0.192	0.28	0.0045326	Trunk AD	IKZF1
								8.81729e-08	-0.532671	0.069	0.142	0.00322722	Trunk AD	THEM4
								5.89552e-10	-0.540228	0.046	0.13	2.15782e-05	Trunk AD	IL6ST
								4.33557e-07	-0.541605	0.131	0.207	0.0158686	Trunk AD	SYNGR2
								5.51468e-10	-0.542317	0.043	0.126	2.01843e-05	Trunk AD	TGFBR2
								1.79333e-10	-0.545099	0.032	0.113	6.56377e-06	Trunk AD	FAM174C
								1.04301e-10	-0.545828	0.037	0.121	3.81751e-06	Trunk AD	IDH2
								2.26583e-08	-0.54616	0.084	0.165	0.000829316	Trunk AD	SDF2L1
								1.04608e-10	-0.552271	0.067	0.164	3.82876e-06	Trunk AD	CCSER2
								1.29465e-09	-0.562669	0.067	0.154	4.73856e-05	Trunk AD	TSEN54
								2.88254e-13	-0.569223	0.015	0.105	1.05504e-08	Trunk AD	ARL5A
								4.41327e-13	-0.57176	0.058	0.171	1.6153e-08	Trunk AD	CMTM3
								2.52016e-07	-0.576645	0.101	0.175	0.00922404	Trunk AD	SLC4A7
								9.88702e-12	-0.577975	0.43	0.519	3.61875e-07	Trunk AD	TPM4
								9.11623e-13	-0.578091	0.02	0.109	3.33663e-08	Trunk AD	RCN2
								3.71924e-08	-0.578285	0.073	0.15	0.00136128	Trunk AD	LRRFIP2
								1.3896e-10	-0.579358	0.186	0.298	5.08607e-06	Trunk AD	PCBP1
								5.46613e-11	-0.582496	0.256	0.369	2.00066e-06	Trunk AD	PCBP2
								6.23645e-08	-0.58731	0.157	0.24	0.0022826	Trunk AD	JTB
								2.81275e-13	-0.587929	0.026	0.122	1.02949e-08	Trunk AD	NAAA
								1.11734e-10	-0.589308	0.142	0.25	4.08958e-06	Trunk AD	CAPN2
								4.20066e-08	-0.590179	0.076	0.155	0.00153748	Trunk AD	TENT5C
								1.12901e-08	-0.590332	0.095	0.181	0.000413228	Trunk AD	PIM2
								1.84975e-13	-0.593388	0.027	0.125	6.77028e-09	Trunk AD	STUB1
								1.60347e-10	-0.595877	0.079	0.176	5.86885e-06	Trunk AD	KRAS
								2.567e-12	-0.598588	0.023	0.111	9.39548e-08	Trunk AD	CRTAP
								2.68739e-14	-0.599168	0.015	0.11	9.8361e-10	Trunk AD	PDCD2
								1.44584e-13	-0.599347	0.021	0.116	5.29193e-09	Trunk AD	RAB4A
								9.60122e-08	-0.599719	0.159	0.243	0.00351414	Trunk AD	TOB1
								4.17429e-09	-0.600709	0.104	0.197	0.000152783	Trunk AD	SBSN
								5.87371e-11	-0.604333	0.285	0.397	2.14984e-06	Trunk AD	PTGER4
								1.67978e-10	-0.606689	0.075	0.17	6.14818e-06	Trunk AD	EHD4
								3.86906e-11	-0.606957	0.04	0.128	1.41611e-06	Trunk AD	FBXO32
								3.082e-10	-0.60724	0.062	0.154	1.12804e-05	Trunk AD	SPRR1B
								1.20442e-11	-0.607946	0.201	0.326	4.4083e-07	Trunk AD	GLIPR1
								1.23265e-11	-0.610888	0.064	0.165	4.51162e-07	Trunk AD	PYURF
								7.72495e-17	-0.61365	0.681	0.772	2.82741e-12	Trunk AD	ZFP36
								4.06873e-15	-0.613778	0.553	0.657	1.4892e-10	Trunk AD	BTG1
								4.81074e-13	-0.619201	0.056	0.166	1.76078e-08	Trunk AD	R3HDM4
								7.76913e-15	-0.620106	0.453	0.584	2.84358e-10	Trunk AD	CXCR4
								7.45548e-15	-0.626396	0.015	0.113	2.72878e-10	Trunk AD	FDX1
								1.77676e-14	-0.643124	0.03	0.137	6.50313e-10	Trunk AD	EIF4A3
								2.25446e-10	-0.644145	0.095	0.191	8.25156e-06	Trunk AD	TMX4
								3.79933e-14	-0.647879	0.03	0.134	1.39059e-09	Trunk AD	KDELR2
								2.1915e-13	-0.657496	0.041	0.144	8.02111e-09	Trunk AD	PSIP1
								4.03959e-08	-0.657682	0.095	0.176	0.00147853	Trunk AD	AC020916.1
								2.38741e-11	-0.659801	0.035	0.123	8.73817e-07	Trunk AD	EGR1
								5.83036e-15	-0.665084	0.021	0.124	2.13397e-10	Trunk AD	BAG1
								4.78197e-14	-0.667576	0.029	0.131	1.75025e-09	Trunk AD	PIM3
								2.47938e-13	-0.67729	0.037	0.137	9.07478e-09	Trunk AD	PNPLA2
								4.62546e-18	-0.679548	0.003	0.111	1.69297e-13	Trunk AD	NENF
								4.08412e-13	-0.679786	0.09	0.209	1.49483e-08	Trunk AD	HIST1H4C
								2.24107e-11	-0.680793	0.096	0.202	8.20254e-07	Trunk AD	JUND
								2.37971e-28	-0.689077	0.655	0.796	8.70998e-24	Trunk AD	LMNA
								9.58379e-14	-0.696605	0.059	0.172	3.50776e-09	Trunk AD	ADAM19
								2.84627e-15	-0.707098	0.066	0.191	1.04176e-10	Trunk AD	SMCHD1
								5.43535e-15	-0.71008	0.233	0.364	1.98939e-10	Trunk AD	ARF5
								1.22466e-16	-0.711454	0.027	0.144	4.48237e-12	Trunk AD	FAAP20
								2.89138e-14	-0.714161	0.072	0.191	1.05827e-09	Trunk AD	CD47
								8.07315e-18	-0.715538	0.514	0.638	2.95485e-13	Trunk AD	CD69
								3.27713e-14	-0.715873	0.087	0.21	1.19946e-09	Trunk AD	GRB2
								1.01256e-14	-0.721165	0.084	0.208	3.70608e-10	Trunk AD	PGLS
								4.01431e-14	-0.722507	0.079	0.198	1.46928e-09	Trunk AD	RANBP1
								3.31397e-19	-0.725851	0.015	0.14	1.21295e-14	Trunk AD	RNF187
								1.52635e-18	-0.728477	0.023	0.149	5.5866e-14	Trunk AD	SLBP
								5.2199e-12	-0.732661	0.053	0.152	1.91053e-07	Trunk AD	NFKBIZ
								3.90533e-13	-0.734831	0.108	0.228	1.42939e-08	Trunk AD	RCSD1
								1.72381e-19	-0.738769	0.005	0.122	6.3093e-15	Trunk AD	NDUFAF8
								1.09505e-14	-0.743009	0.159	0.295	4.00798e-10	Trunk AD	KTN1
								2.35622e-19	-0.746091	0.026	0.159	8.62401e-15	Trunk AD	MTCH1
								1.02147e-14	-0.750595	0.247	0.373	3.73869e-10	Trunk AD	P4HB
								3.26441e-19	-0.753241	0.024	0.154	1.19481e-14	Trunk AD	NT5C
								1.23352e-14	-0.753971	0.28	0.403	4.51481e-10	Trunk AD	MCL1
								1.76394e-19	-0.757764	0.018	0.146	6.45621e-15	Trunk AD	CYC1
								5.2712e-18	-0.759558	0.03	0.157	1.92931e-13	Trunk AD	RAB5IF
								2.46834e-18	-0.760303	0.195	0.356	9.03435e-14	Trunk AD	ATP6V0C
								1.40467e-14	-0.763218	0.079	0.205	5.14123e-10	Trunk AD	CST3
								3.60586e-16	-0.767143	0.614	0.717	1.31978e-11	Trunk AD	FOS
								4.97397e-17	-0.770565	0.146	0.298	1.82052e-12	Trunk AD	DEK
								4.28255e-19	-0.775229	0.055	0.2	1.56745e-14	Trunk AD	MZT2B
								7.28017e-18	-0.781638	0.023	0.142	2.66462e-13	Trunk AD	MCUB
								6.29402e-18	-0.782257	0.093	0.24	2.30368e-13	Trunk AD	C1QBP
								4.33574e-18	-0.784508	0.058	0.195	1.58692e-13	Trunk AD	GADD45GIP1
								3.82911e-15	-0.79067	0.116	0.248	1.40149e-10	Trunk AD	DPP7
								4.13579e-13	-0.793057	0.034	0.131	1.51374e-08	Trunk AD	ATF3
								1.64793e-24	-0.79782	0.456	0.616	6.03157e-20	Trunk AD	TSC22D3
								1.28619e-16	-0.817427	0.201	0.341	4.70758e-12	Trunk AD	SERP1
								8.26393e-20	-0.823055	0.07	0.224	3.02468e-15	Trunk AD	LAMP1
								5.89183e-19	-0.824139	0.064	0.211	2.15647e-14	Trunk AD	PIM1
								8.99996e-13	-0.827813	0.195	0.309	3.29408e-08	Trunk AD	TNFRSF18
								8.55413e-20	-0.840495	0.084	0.24	3.1309e-15	Trunk AD	H2AFV
								9.70159e-20	-0.841973	0.178	0.343	3.55088e-15	Trunk AD	NDFIP1
								1.82303e-18	-0.842567	0.053	0.192	6.67246e-14	Trunk AD	CSRNP1
								5.3992e-20	-0.849711	0.078	0.232	1.97616e-15	Trunk AD	TRAPPC5
								1.79317e-19	-0.858748	0.093	0.249	6.5632e-15	Trunk AD	NCOR1
								1.05501e-22	-0.864242	0.015	0.159	3.86145e-18	Trunk AD	TESC
								1.7812e-16	-0.866997	0.096	0.237	6.51936e-12	Trunk AD	FOSB
								1.1999e-23	-0.867718	0.168	0.361	4.39176e-19	Trunk AD	MBP
								2.16806e-21	-0.870842	0.04	0.189	7.93531e-17	Trunk AD	CLTB
								2.09659e-19	-0.874411	0.248	0.415	7.67374e-15	Trunk AD	BTG2
								1.54259e-19	-0.875512	0.066	0.214	5.64602e-15	Trunk AD	ACAP2
								1.22418e-18	-0.877228	0.12	0.272	4.48061e-14	Trunk AD	MRPL41
								3.59168e-22	-0.878535	0.041	0.195	1.31459e-17	Trunk AD	UQCRFS1
								2.86919e-17	-0.89632	0.139	0.284	1.05015e-12	Trunk AD	GLUD1
								2.45276e-21	-0.906637	0.052	0.205	8.97735e-17	Trunk AD	MZT2A
								1.30169e-25	-0.917164	0.14	0.342	4.76432e-21	Trunk AD	KDSR
								4.14032e-24	-0.927035	0.032	0.193	1.5154e-19	Trunk AD	RBM17
								7.9899e-29	-0.929935	0.305	0.501	2.92438e-24	Trunk AD	LRRFIP1
								4.93278e-20	-0.933987	0.05	0.196	1.80545e-15	Trunk AD	PTMS
								4.03453e-27	-0.935269	0.11	0.316	1.47668e-22	Trunk AD	XBP1
								1.06468e-22	-0.944191	0.049	0.209	3.89682e-18	Trunk AD	TTC39C
								7.37032e-43	-0.957117	0.643	0.79	2.69761e-38	Trunk AD	AHNAK
								2.20524e-27	-1.00103	0.024	0.197	8.0714e-23	Trunk AD	TMEM160
								1.32774e-28	-1.02319	0.081	0.282	4.85966e-24	Trunk AD	MAP1LC3B
								8.7377e-23	-1.02887	0.137	0.324	3.19808e-18	Trunk AD	LINC02446
								3.03786e-44	-1.03806	0.549	0.736	1.11189e-39	Trunk AD	JUNB
								5.83673e-41	-1.04974	0.363	0.588	2.1363e-36	Trunk AD	YBX1
								2.71613e-31	-1.05607	0.055	0.261	9.94129e-27	Trunk AD	PPM1G
								1.18611e-28	-1.06141	0.011	0.182	4.3413e-24	Trunk AD	SOCS1
								1.25688e-30	-1.07261	0.014	0.197	4.60031e-26	Trunk AD	CHCHD10
								6.3391e-33	-1.07775	0.114	0.346	2.32017e-28	Trunk AD	JAK1
								5.74227e-32	-1.0791	0.049	0.26	2.10173e-27	Trunk AD	METTL9
								1.28239e-36	-1.09079	0.203	0.448	4.69369e-32	Trunk AD	GUK1
								1.389e-34	-1.09818	0.119	0.356	5.08386e-30	Trunk AD	ANXA11
								6.98937e-26	-1.13923	0.186	0.39	2.55818e-21	Trunk AD	CD7
								7.99101e-24	-1.15521	0.104	0.277	2.92479e-19	Trunk AD	PHLDA1
								3.47181e-39	-1.15819	0.189	0.444	1.27072e-34	Trunk AD	PDIA3
								5.07994e-38	-1.19517	0.107	0.358	1.85931e-33	Trunk AD	RAC1
								2.20523e-39	-1.1964	0.122	0.375	8.07135e-35	Trunk AD	HMGN1
								9.8403e-29	-1.22097	0.422	0.599	3.60165e-24	Trunk AD	DUSP1
								6.06739e-25	-1.24812	0.223	0.403	2.22072e-20	Trunk AD	TNFAIP3
								2.56705e-39	-1.26399	0.123	0.373	9.39567e-35	Trunk AD	ANP32B
								2.25971e-40	-1.28977	0.02	0.254	8.27077e-36	Trunk AD	C4orf48
								7.98631e-41	-1.30982	0.125	0.375	2.92307e-36	Trunk AD	COX5A
								2.81586e-45	-1.32601	0.113	0.396	1.03063e-40	Trunk AD	ZYX
								2.94208e-48	-1.38874	0.055	0.338	1.07683e-43	Trunk AD	PRELID1
								5.07351e-128	-1.48425	0.657	0.911	1.85696e-123	Trunk AD	FTH1
								4.50066e-53	-1.4928	0.047	0.346	1.64729e-48	Trunk AD	GNB2
								1.35826e-58	-1.61982	0.021	0.334	4.97135e-54	Trunk AD	CCDC85B
								1.13908e-43	-1.71589	0.207	0.463	4.16916e-39	Trunk AD	DUSP2
								3.98554e-52	-1.92587	0.07	0.369	1.45875e-47	Trunk AD	RGCC
								1.11724e-28	-1.97648	0.062	0.259	4.0892e-24	Trunk AD	AREG
								7.2071e-231	-2.06681	0.634	0.954	2.63787e-226	Trunk AD	PFN1
								3.76272e-104	-2.13529	0.03	0.51	1.37719e-99	Trunk AD	ATP5F1D
								1.78002e-141	-2.28294	0.203	0.717	6.51505e-137	Trunk AD	COTL1
								5.39003e-124	-2.34991	0.337	0.753	1.97281e-119	Trunk AD	ZFP36L2
								9.22173e-86	-2.38155	0.209	0.588	3.37525e-81	Trunk AD	NFKBIA
								1.64662e-187	-2.50618	0.186	0.801	6.02681e-183	Trunk AD	ITM2B

## Sheet: T5
p_val	avg_log2FC	pct.1	pct.2	p_val_adj	cluster	gene		p_val	avg_log2FC	pct.1	pct.2	p_val_adj	cluster	gene		p_val	avg_log2FC	pct.1	pct.2	p_val_adj	cluster	gene		p_val	avg_log2FC	pct.1	pct.2	p_val_adj	cluster	gene
8.25765e-43	1.34395	0.729	0.358	3.02238e-38	HC	NR4A2		4.32926e-14	1.27858	0.168	0.06	1.58455e-09	Trunk AD	S100A6		1.80712e-25	0.98903	0.316	0.151	6.61424e-21	Head/neck AD	HLA-DRB5		4.14673e-21	1.69174	0.118	0.025	1.51774e-16	DAHND	S100A8
3.17444e-21	1.32307	0.673	0.424	1.16188e-16	HC	CCL4		1.40914e-36	1.26019	0.43	0.175	5.15758e-32	Trunk AD	CAPG		1.51725e-19	0.690635	0.488	0.33	5.5533e-15	Head/neck AD	COTL1		2.04973e-22	1.4155	0.133	0.03	7.50223e-18	DAHND	FABP5
6.18778e-15	1.22809	0.211	0.071	2.26479e-10	HC	XCL2		1.52112e-20	1.25812	0.325	0.149	5.56744e-16	Trunk AD	FXYD2		1.14748e-21	0.635121	0.705	0.538	4.19991e-17	Head/neck AD	DUSP2		1.79812e-16	0.738753	0.261	0.127	6.58131e-12	DAHND	SBSN
5.32456e-39	1.12003	0.68	0.284	1.94884e-34	HC	DNAJA1		4.64292e-31	1.1875	0.682	0.427	1.69936e-26	Trunk AD	HSPA1B		3.24043e-45	0.625122	0.936	0.775	1.18603e-40	Head/neck AD	PFN1		3.50162e-19	0.707157	0.187	0.066	1.28163e-14	DAHND	SPRR1B
2.55121e-32	0.973252	0.673	0.288	9.33767e-28	HC	BRD2		1.39328e-34	1.17657	0.377	0.134	5.09955e-30	Trunk AD	CD9		2.52305e-16	0.619548	0.678	0.544	9.2346e-12	Head/neck AD	DUSP1		1.59047e-08	0.670814	0.473	0.387	0.00058213	DAHND	TNFAIP3
4.31447e-23	0.933222	0.384	0.137	1.57914e-18	HC	TNF		2.9756e-27	1.10844	0.783	0.648	1.0891e-22	Trunk AD	LGALS1		3.91073e-12	0.580029	0.175	0.085	1.43137e-07	Head/neck AD	MZT2A		9.04767e-10	0.65966	0.117	0.05	3.31154e-05	DAHND	CSTA
1.88763e-07	0.922801	0.127	0.049	0.00690891	HC	IGFBP5		4.03349e-25	1.10599	0.321	0.124	1.4763e-20	Trunk AD	ZNF683		2.38065e-15	0.578133	0.419	0.28	8.71344e-11	Head/neck AD	ATP5F1D		1.9422e-07	0.643189	0.161	0.094	0.00710866	DAHND	STAT1
9.0753e-26	0.868076	0.324	0.097	3.32165e-21	HC	INSIG1		1.40576e-22	1.0492	0.715	0.5	5.14522e-18	Trunk AD	HSPA1A		3.14433e-10	0.557803	0.277	0.18	1.15086e-05	Head/neck AD	GNB2		3.49545e-07	0.576773	0.216	0.139	0.0127937	DAHND	IFI27
3.22618e-08	0.865398	0.102	0.032	0.00118081	HC	APOD		7.1438e-26	0.980758	0.635	0.403	2.6147e-21	Trunk AD	PRDX1		1.59465e-07	0.490299	0.328	0.245	0.00583658	Head/neck AD	HLA-DQB1		4.02182e-12	0.567668	0.579	0.444	1.47203e-07	DAHND	NFKBIA
4.08991e-11	0.823195	0.732	0.657	1.49695e-06	HC	CXCR4		5.97588e-25	0.943583	0.473	0.238	2.18723e-20	Trunk AD	TIMP1		8.07517e-09	0.473313	0.182	0.102	0.000295559	Head/neck AD	C4orf48		1.28616e-06	0.533483	0.133	0.074	0.0470746	DAHND	TYMP
1.53437e-31	0.811181	0.93	0.751	5.61594e-27	HC	HSPA8		3.79979e-34	0.825412	0.872	0.691	1.39076e-29	Trunk AD	IFITM2		4.41019e-07	0.469608	0.286	0.209	0.0161417	Head/neck AD	TLE5		3.02647e-07	0.52083	0.124	0.063	0.0110772	DAHND	GEM
3.04258e-19	0.799537	0.373	0.145	1.11362e-14	HC	ZC3HAV1		7.5808e-32	0.804905	0.83	0.645	2.77465e-27	Trunk AD	FXYD5		2.49111e-07	0.466757	0.311	0.231	0.0091177	Head/neck AD	HIST1H4C		6.05658e-11	0.519404	0.688	0.617	2.21677e-06	DAHND	LMNA
4.3003e-27	0.799301	0.525	0.204	1.57395e-22	HC	EIF5		1.68148e-16	0.804817	0.478	0.286	6.1544e-12	Trunk AD	LTB		4.69304e-10	0.464765	0.548	0.446	1.7177e-05	Head/neck AD	NFKBIA		8.64434e-16	0.512671	0.712	0.591	3.16392e-11	DAHND	ITM2B
7.19526e-18	0.785421	0.486	0.221	2.63354e-13	HC	SLC38A2		4.29016e-09	0.78788	0.274	0.156	0.000157024	Trunk AD	XCL1		2.93181e-07	0.438227	0.293	0.21	0.0107307	Head/neck AD	ZYX		6.27791e-07	0.474307	0.177	0.108	0.0229778	DAHND	NFKBIZ
7.44279e-21	0.764375	0.201	0.05	2.72414e-16	HC	ENC1		4.86613e-17	0.766872	0.195	0.068	1.78105e-12	Trunk AD	FXYD7		2.1905e-07	0.402064	0.635	0.562	0.00801745	Head/neck AD	CD69		3.77785e-07	0.471367	0.202	0.126	0.0138273	DAHND	CALML5
6.53904e-19	0.761281	0.746	0.484	2.39335e-14	HC	SLC2A3		3.15172e-11	0.759056	0.395	0.247	1.15356e-06	Trunk AD	GADD45B		6.68783e-07	0.398484	0.261	0.182	0.0244781	Head/neck AD	MAP1LC3B		2.24669e-23	0.455674	0.999	0.995	8.22309e-19	DAHND	MALAT1
1.41925e-16	0.734318	0.444	0.202	5.1946e-12	HC	DDX3X		1.11056e-43	0.738519	0.951	0.893	4.06475e-39	Trunk AD	SH3BGRL3		8.25193e-07	0.398168	0.28	0.202	0.0302029	Head/neck AD	COX5A		2.02494e-09	0.447119	0.125	0.055	7.41149e-05	DAHND	CALML3
3.45578e-14	0.725697	0.556	0.3	1.26485e-09	HC	HSPA5		4.12112e-14	0.733421	0.587	0.433	1.50837e-09	Trunk AD	S100A10		1.24601e-13	0.392232	0.761	0.678	4.56052e-09	Head/neck AD	PTPRCAP		7.76874e-22	0.341038	0.981	0.968	2.84344e-17	DAHND	HLA-B
3.6011e-19	0.723661	0.317	0.111	1.31804e-14	HC	KLRG1		5.7183e-27	0.721432	0.854	0.708	2.09295e-22	Trunk AD	S100A11		2.7134e-07	0.387315	0.311	0.223	0.00993132	Head/neck AD	RAC1		5.5689e-07	-0.25023	0.411	0.538	0.0203827	DAHND	HLA-DRB1
1.51938e-13	0.722812	0.391	0.189	5.56108e-09	HC	IFNG		5.45975e-15	0.710511	0.543	0.361	1.99832e-10	Trunk AD	MT2A		2.58101e-17	0.375323	0.776	0.624	9.44674e-13	Head/neck AD	ZFP36L2		4.31524e-07	-0.258674	0.668	0.79	0.0157942	DAHND	CD52
1.66498e-18	0.719066	0.715	0.408	6.09401e-14	HC	RSRP1		1.87041e-11	0.677595	0.251	0.126	6.84588e-07	Trunk AD	TNFSF10		4.63889e-16	0.364721	0.727	0.565	1.69788e-11	Head/neck AD	ITM2B		1.08287e-08	-0.264481	0.665	0.786	0.000396342	DAHND	SERF2
1.79582e-16	0.711555	0.324	0.131	6.57287e-12	HC	ZNF331		1.608e-16	0.676707	0.123	0.031	5.88545e-12	Trunk AD	TNFRSF4		1.94042e-07	0.3578	0.576	0.488	0.00710213	Head/neck AD	GZMK		3.30932e-07	-0.281939	0.397	0.536	0.0121124	DAHND	CD37
7.71122e-19	0.70561	0.792	0.578	2.82238e-14	HC	DUSP2		2.76717e-14	0.665631	0.61	0.403	1.01281e-09	Trunk AD	TXN		5.84851e-07	0.351463	0.416	0.335	0.0214061	Head/neck AD	LRRFIP1		5.18229e-08	-0.287994	0.585	0.713	0.00189677	DAHND	OAZ1
1.77912e-13	0.68408	0.401	0.19	6.51176e-09	HC	TENT5C		6.31319e-23	0.656479	0.848	0.676	2.31069e-18	Trunk AD	EMP3		7.9053e-07	0.350795	0.773	0.704	0.0289342	Head/neck AD	FOS		7.76003e-09	-0.295689	0.653	0.773	0.000284025	DAHND	CLIC1
1.91997e-18	0.682683	0.398	0.162	7.02728e-14	HC	DNAJB6		7.72903e-17	0.619434	0.623	0.423	2.8289e-12	Trunk AD	COX8A		1.48269e-08	0.333309	0.707	0.626	0.00054268	Head/neck AD	CYBA		1.04489e-06	-0.297416	0.207	0.313	0.0382439	DAHND	LAMTOR4
2.15868e-14	0.682137	0.31	0.129	7.901e-10	HC	HSPH1		1.65029e-16	0.619066	0.693	0.505	6.04024e-12	Trunk AD	ALOX5AP		3.6938e-08	0.332939	0.849	0.817	0.00135197	Head/neck AD	CD74		1.10183e-07	-0.301606	0.433	0.578	0.00403279	DAHND	EIF3K
2.29853e-17	0.679702	0.31	0.115	8.41283e-13	HC	CKS2		1.40807e-15	0.608657	0.179	0.062	5.15366e-11	Trunk AD	C1orf162		8.13826e-14	0.282428	0.919	0.821	2.97868e-09	Head/neck AD	FTH1		1.40683e-07	-0.305332	0.622	0.746	0.00514914	DAHND	EMP3
6.30904e-20	0.679567	0.31	0.104	2.30917e-15	HC	VPS37B		4.17632e-16	0.606772	0.177	0.059	1.52857e-11	Trunk AD	FUT7		2.86484e-08	-0.294413	0.851	0.907	0.00104856	Head/neck AD	UBC		9.95578e-10	-0.312841	0.691	0.82	3.64391e-05	DAHND	CD99
2.88558e-15	0.665544	0.634	0.35	1.05615e-10	HC	TAGAP		3.82403e-20	0.602028	0.939	0.912	1.39963e-15	Trunk AD	IL32		2.66231e-07	-0.300347	0.148	0.243	0.00974433	Head/neck AD	SMDT1		4.40689e-07	-0.32998	0.32	0.447	0.0161296	DAHND	GMFG
1.72929e-15	0.628468	0.236	0.08	6.32938e-11	HC	SLC20A1		1.69548e-14	0.595869	0.513	0.318	6.20562e-10	Trunk AD	ATP5MC3		1.48546e-10	-0.31269	0.798	0.862	5.43694e-06	Head/neck AD	IFITM1		1.339e-06	-0.330391	0.082	0.159	0.0490088	DAHND	KLRG1
1.2057e-16	0.61363	0.528	0.256	4.41298e-12	HC	PTGER4		1.73717e-15	0.595617	0.661	0.481	6.35822e-11	Trunk AD	LDHA		7.37842e-09	-0.326238	0.596	0.7	0.000270057	Head/neck AD	YWHAZ		9.85206e-09	-0.332601	0.331	0.484	0.000360595	DAHND	TRIR
7.00098e-15	0.602571	0.437	0.207	2.56243e-10	HC	LBH		4.49675e-19	0.573528	0.816	0.707	1.64586e-14	Trunk AD	S100A4		4.75619e-08	-0.349284	0.684	0.765	0.00174081	Head/neck AD	HSP90AA1		9.83831e-17	-0.333012	0.899	0.965	3.60092e-12	DAHND	TMSB10
4.10108e-09	0.598277	0.106	0.032	0.000150104	HC	KLRC3		1.48462e-23	0.564243	0.919	0.838	5.43387e-19	Trunk AD	MYL6		1.60139e-08	-0.358571	0.397	0.524	0.000586123	Head/neck AD	SKP1		9.26127e-13	-0.334465	0.882	0.929	3.38972e-08	DAHND	HLA-C
7.83763e-14	0.592395	0.155	0.044	2.86865e-09	HC	NR4A3		1.16673e-12	0.555425	0.368	0.209	4.27034e-08	Trunk AD	FKBP1A		1.719e-07	-0.362259	0.288	0.404	0.00629173	Head/neck AD	FUS		1.01483e-06	-0.350986	0.184	0.286	0.0371437	DAHND	NDUFC2
4.56316e-09	0.582651	0.18	0.073	0.000167016	HC	CRTAM		8.14986e-10	0.541924	0.28	0.158	2.98293e-05	Trunk AD	VPS29		8.36895e-07	-0.370025	0.092	0.166	0.0306312	Head/neck AD	IGFLR1		4.08599e-07	-0.355569	0.215	0.322	0.0149551	DAHND	ICAM3
1.66643e-13	0.582081	0.201	0.068	6.09931e-09	HC	CEMIP2		7.4573e-12	0.538111	0.401	0.235	2.72945e-07	Trunk AD	ARPC4		2.43423e-07	-0.373381	0.231	0.336	0.00890952	Head/neck AD	SRSF2		1.9428e-07	-0.356013	0.273	0.39	0.00711084	DAHND	GAS5
4.5627e-15	0.580334	0.415	0.189	1.67e-10	HC	CSRNP1		6.04765e-12	0.536147	0.587	0.424	2.2135e-07	Trunk AD	COX6B1		1.80708e-08	-0.37517	0.205	0.319	0.000661409	Head/neck AD	CD96		3.49497e-07	-0.357505	0.261	0.379	0.0127919	DAHND	SNHG6
6.58377e-11	0.577638	0.549	0.324	2.40972e-06	HC	ITM2A		1.33305e-12	0.532734	0.948	0.94	4.87911e-08	Trunk AD	VIM		2.8608e-08	-0.378732	0.324	0.45	0.00104708	Head/neck AD	CDC42		1.19248e-06	-0.364379	0.669	0.776	0.0436459	DAHND	FTL
2.26119e-14	0.569032	0.468	0.231	8.27617e-10	HC	HERPUD1		5.23846e-17	0.528323	0.756	0.583	1.91733e-12	Trunk AD	HINT1		5.75955e-08	-0.398706	0.446	0.558	0.00210805	Head/neck AD	LDHA		7.22527e-10	-0.367406	0.474	0.624	2.64452e-05	DAHND	UBB
1.6344e-13	0.559431	0.359	0.16	5.98205e-09	HC	SDCBP		1.03966e-10	0.526415	0.336	0.19	3.80525e-06	Trunk AD	IFITM3		4.10209e-09	-0.413515	0.328	0.462	0.000150141	Head/neck AD	TXNIP		1.48832e-10	-0.457031	0.218	0.358	5.4474e-06	DAHND	LIME1
2.68264e-13	0.556801	0.296	0.121	9.81875e-09	HC	SYNE1		2.43144e-09	0.523284	0.2	0.097	8.89933e-05	Trunk AD	NBAS		9.06437e-07	-0.424221	0.223	0.318	0.0331765	Head/neck AD	TIMP1		1.89911e-09	-0.465614	0.19	0.316	6.95092e-05	DAHND	HLA-DQB1
2.289e-12	0.547142	0.151	0.046	8.37799e-08	HC	ATP1B1		7.45228e-19	0.522621	0.836	0.714	2.72761e-14	Trunk AD	CLIC1		3.06753e-15	-0.425933	0.995	0.997	1.12275e-10	Head/neck AD	MALAT1		1.17299e-06	-0.467019	0.16	0.249	0.0429327	DAHND	CAPG
3.16257e-09	0.54197	0.391	0.215	0.000115753	HC	CREM		6.78462e-12	0.521562	0.242	0.114	2.48324e-07	Trunk AD	IGFLR1		1.14976e-12	-0.435348	0.724	0.803	4.20823e-08	Head/neck AD	HSPA8		6.86583e-09	-0.524045	0.192	0.312	0.000251296	DAHND	CITED2
4.14429e-12	0.54188	0.887	0.712	1.51685e-07	HC	HSP90AA1		4.36001e-11	0.514232	0.372	0.216	1.59581e-06	Trunk AD	ERH		3.05957e-10	-0.437906	0.382	0.522	1.11983e-05	Head/neck AD	NCL		2.47468e-21	-0.959059	0.095	0.269	9.05757e-17	DAHND	HLA-DRB5
4.93754e-11	0.541099	0.838	0.652	1.80719e-06	HC	HSP90AB1		6.39019e-09	0.505256	0.498	0.344	0.000233887	Trunk AD	H2AFZ		1.96936e-08	-0.452263	0.373	0.493	0.000720807	Head/neck AD	PRDX1
6.07263e-19	0.540294	0.187	0.046	2.22264e-14	HC	RNF139		1.98392e-07	0.504637	0.253	0.153	0.00726134	Trunk AD	BUB3		3.62856e-07	-0.455821	0.193	0.29	0.0132809	Head/neck AD	SLC38A2
1.33963e-16	0.538037	0.504	0.23	4.90317e-12	HC	HIST1H4C		2.11189e-08	0.503159	0.509	0.379	0.000772974	Trunk AD	PGK1		8.85104e-09	-0.455956	0.131	0.227	0.000323957	Head/neck AD	DNAJB6
3.65192e-08	0.527086	0.13	0.047	0.00133664	HC	SPARC		1.49153e-36	0.503129	0.996	0.989	5.45915e-32	Trunk AD	TMSB4X		8.70972e-07	-0.498684	0.463	0.548	0.0318785	Head/neck AD	CTSW
3.75153e-12	0.525054	0.299	0.13	1.3731e-07	HC	TIPARP		2.15027e-09	0.501942	0.496	0.341	7.87021e-05	Trunk AD	CKLF		1.68619e-12	-0.509716	0.441	0.603	6.17162e-08	Head/neck AD	HSPA1A
7.25033e-07	0.519689	0.472	0.318	0.0265369	HC	RGCC		1.21566e-11	0.499752	0.509	0.336	4.44945e-07	Trunk AD	SOD1		9.15767e-09	-0.533001	0.207	0.317	0.00033518	Head/neck AD	GADD45B
4.64627e-13	0.500255	0.482	0.247	1.70058e-08	HC	CITED2		1.61735e-10	0.498638	0.377	0.228	5.91967e-06	Trunk AD	SEC61G		2.30935e-16	-0.54318	0.59	0.727	8.45246e-12	Head/neck AD	HSP90AB1
2.90936e-14	0.499994	0.549	0.278	1.06485e-09	HC	JAK1		5.53762e-11	0.498321	0.413	0.256	2.02682e-06	Trunk AD	EIF3E		8.84124e-09	-0.556201	0.122	0.214	0.000323598	Head/neck AD	CD9
3.38486e-09	0.498457	0.338	0.172	0.000123889	HC	PNN		1.27528e-13	0.497328	0.655	0.459	4.66766e-09	Trunk AD	DYNLL1		6.34084e-11	-0.566564	0.09	0.188	2.32081e-06	Head/neck AD	HSPH1
2.08582e-15	0.497863	0.261	0.091	7.63431e-11	HC	JMJD6		1.23833e-10	0.495928	0.256	0.129	4.53243e-06	Trunk AD	MRPS6		1.80513e-08	-0.569419	0.108	0.194	0.000660695	Head/neck AD	ZNF683
1.20155e-10	0.497168	0.162	0.056	4.3978e-06	HC	CYP51A1		1.46983e-15	0.492884	0.787	0.619	5.37972e-11	Trunk AD	MYL12B		1.42253e-09	-0.572715	0.039	0.109	5.20659e-05	Head/neck AD	GEM
2.12048e-08	0.494508	0.824	0.665	0.000776118	HC	ZFP36L2		1.7404e-21	0.491317	0.971	0.939	6.37003e-17	Trunk AD	TMSB10		1.44569e-10	-0.582515	0.045	0.121	5.29136e-06	Head/neck AD	FXYD7
1.76845e-12	0.493413	0.655	0.377	6.47272e-08	HC	TXNIP		5.40152e-14	0.489678	0.901	0.823	1.97701e-09	Trunk AD	IFITM1		7.98632e-09	-0.671925	0.126	0.217	0.000292307	Head/neck AD	FXYD2
2.27774e-10	0.493312	0.268	0.119	8.33676e-06	HC	ITGAL		1.34007e-18	0.485275	0.998	0.998	4.90479e-14	Trunk AD	ACTB		3.07303e-09	-0.771482	0.045	0.115	0.000112476	Head/neck AD	XCL2
1.81901e-11	0.492604	0.113	0.03	6.65774e-07	HC	UAP1		2.63516e-10	0.48344	0.202	0.094	9.64496e-06	Trunk AD	ESD		5.28973e-22	-0.908355	0.359	0.548	1.93609e-17	Head/neck AD	HSPA1B
7.42389e-10	0.492293	0.141	0.048	2.71722e-05	HC	CASP3		1.42062e-08	0.476114	0.392	0.254	0.000519962	Trunk AD	HOPX
4.9754e-10	0.487853	0.57	0.33	1.82105e-05	HC	FUS		4.2359e-11	0.473226	0.466	0.294	1.55038e-06	Trunk AD	SELENOW
2.32646e-09	0.482556	0.173	0.067	8.51506e-05	HC	PLEK		3.90794e-08	0.468947	0.913	0.862	0.00143035	Trunk AD	CRIP1
2.53973e-10	0.480969	0.63	0.401	9.29566e-06	HC	IER2		6.64074e-07	0.46787	0.285	0.175	0.0243058	Trunk AD	CD82
2.28044e-08	0.480341	0.327	0.172	0.000834663	HC	ROCK1		6.0042e-08	0.467321	0.334	0.213	0.0021976	Trunk AD	NDUFV2
1.23595e-13	0.480261	0.292	0.117	4.52368e-09	HC	PHF3		3.35872e-12	0.466674	0.202	0.086	1.22932e-07	Trunk AD	CNIH1
3.40686e-14	0.473926	0.215	0.072	1.24695e-09	HC	B3GNT2		8.70812e-10	0.465108	0.204	0.099	3.18726e-05	Trunk AD	HCFC1R1
3.59991e-10	0.463516	0.204	0.081	1.3176e-05	HC	PHF1		3.09406e-09	0.464784	0.426	0.282	0.000113246	Trunk AD	WDR83OS
1.69513e-10	0.463203	0.148	0.049	6.20433e-06	HC	CD40LG		4.24322e-10	0.461827	0.576	0.41	1.55306e-05	Trunk AD	SUB1
3.06835e-07	0.461888	0.127	0.049	0.0112305	HC	SLAMF7		2.3264e-11	0.461576	0.684	0.499	8.51486e-07	Trunk AD	EIF3K
2.55547e-10	0.460771	0.454	0.252	9.35328e-06	HC	LITAF		1.23265e-08	0.457809	0.278	0.161	0.000451163	Trunk AD	BANF1
2.09933e-10	0.460706	0.299	0.139	7.68375e-06	HC	SERTAD1		6.03171e-07	0.456008	0.469	0.346	0.0220767	Trunk AD	CD63
5.61002e-14	0.459444	0.109	0.023	2.05332e-09	HC	RAB37		7.34395e-12	0.455653	0.161	0.062	2.68796e-07	Trunk AD	CIAO2A
2.50179e-11	0.457156	0.352	0.165	9.15682e-07	HC	CDC42EP3		7.01265e-10	0.453822	0.359	0.211	2.5667e-05	Trunk AD	VPS28
1.08975e-11	0.457045	0.12	0.032	3.98859e-07	HC	SMAD7		1.78403e-08	0.445671	0.238	0.129	0.000652972	Trunk AD	JAML
1.44269e-11	0.45578	0.338	0.155	5.28039e-07	HC	XBP1		6.57533e-09	0.444787	0.556	0.397	0.000240664	Trunk AD	ARL6IP5
3.81944e-10	0.455225	0.518	0.281	1.39795e-05	HC	KMT2E		3.88461e-11	0.444746	0.119	0.04	1.42181e-06	Trunk AD	HPGD
1.89816e-13	0.453678	0.338	0.143	6.94746e-09	HC	DOK2		7.3288e-08	0.443853	0.567	0.422	0.00268242	Trunk AD	TPI1
2.15835e-08	0.453473	0.141	0.053	0.000789979	HC	RASGEF1B		9.42835e-08	0.443261	0.435	0.302	0.00345087	Trunk AD	RBM8A
1.15403e-10	0.452149	0.486	0.267	4.22386e-06	HC	ARL6IP1		1.00652e-08	0.442055	0.247	0.134	0.000368397	Trunk AD	CORO1B
4.96799e-11	0.452056	0.412	0.209	1.81834e-06	HC	PIK3R1		1.95473e-15	0.43959	0.973	0.931	7.15449e-11	Trunk AD	ACTG1
3.03902e-10	0.450532	0.475	0.264	1.11231e-05	HC	NR4A1		3.39576e-07	0.438041	0.238	0.14	0.0124288	Trunk AD	ENY2
3.09156e-12	0.449987	0.349	0.157	1.13154e-07	HC	UTRN		1.33094e-07	0.435333	0.166	0.083	0.00487138	Trunk AD	MT1E
3.61832e-09	0.447544	0.254	0.119	0.000132434	HC	KIF2A		1.28618e-20	0.432322	0.953	0.87	4.70755e-16	Trunk AD	PPIA
9.50687e-12	0.44606	0.264	0.108	3.47961e-07	HC	AMD1		1.33361e-08	0.431673	0.278	0.158	0.000488113	Trunk AD	GLIPR2
2.78082e-07	0.445447	0.465	0.287	0.0101781	HC	CLEC2B		2.51412e-10	0.42829	0.679	0.522	9.20193e-06	Trunk AD	RNASEK
3.40798e-09	0.445404	0.162	0.061	0.000124735	HC	RNF168		2.65649e-07	0.427619	0.213	0.117	0.00972303	Trunk AD	PHPT1
6.54085e-09	0.441298	0.919	0.851	0.000239401	HC	FTH1		6.15135e-10	0.426874	0.119	0.043	2.25146e-05	Trunk AD	KLRC2
2.07473e-08	0.437631	0.694	0.498	0.00075937	HC	DNAJB1		6.03014e-10	0.422204	0.139	0.054	2.20709e-05	Trunk AD	ID3
2.01964e-08	0.436851	0.162	0.065	0.000739209	HC	KLF2		5.70968e-11	0.421752	0.729	0.544	2.0898e-06	Trunk AD	UBB
7.42174e-09	0.43591	0.708	0.495	0.000271643	HC	ZFP36L1		3.06759e-08	0.421661	0.451	0.302	0.00112277	Trunk AD	DAD1
1.48985e-13	0.43406	0.493	0.239	5.453e-09	HC	CCND3		7.09125e-09	0.420842	0.278	0.156	0.000259547	Trunk AD	NDUFS8
1.91255e-10	0.432793	0.165	0.059	7.00012e-06	HC	SNHG7		2.32905e-07	0.419889	0.305	0.189	0.00852457	Trunk AD	SELENOH
2.01582e-10	0.431221	0.204	0.079	7.37811e-06	HC	RILPL2		4.50815e-09	0.418689	0.126	0.05	0.000165003	Trunk AD	GCHFR
1.22761e-09	0.429993	0.113	0.034	4.49318e-05	HC	SACS		1.42595e-09	0.417007	0.415	0.26	5.21912e-05	Trunk AD	PSMB3
7.62051e-10	0.429401	0.239	0.104	2.78918e-05	HC	MATR3.1		3.05072e-11	0.415294	0.861	0.728	1.1166e-06	Trunk AD	CD52
5.31311e-13	0.427808	0.201	0.068	1.94465e-08	HC	AL135905.2		8.24996e-10	0.41514	0.502	0.325	3.01957e-05	Trunk AD	NDUFS5
2.58709e-08	0.424055	0.19	0.082	0.000946901	HC	CHD3		4.15393e-08	0.415095	0.374	0.243	0.00152038	Trunk AD	TOMM6
1.67173e-13	0.423842	0.282	0.11	6.11871e-09	HC	TUBB2A		1.52965e-09	0.415041	0.363	0.217	5.59867e-05	Trunk AD	LSM7
6.14921e-09	0.422856	0.673	0.44	0.000225067	HC	NCL		5.66625e-10	0.413732	0.381	0.225	2.0739e-05	Trunk AD	MGST3
3.15097e-13	0.421179	0.901	0.722	1.15329e-08	HC	FTL		7.96599e-07	0.408921	0.249	0.15	0.0291563	Trunk AD	COX7A2L
6.01134e-10	0.420203	0.123	0.038	2.20021e-05	HC	BTN2A1		1.64698e-08	0.408621	0.267	0.151	0.000602812	Trunk AD	SUMO1
3.25162e-09	0.418184	0.303	0.148	0.000119013	HC	PRKCH		4.32599e-08	0.404962	0.211	0.109	0.00158336	Trunk AD	KLRC4
4.38236e-10	0.414715	0.606	0.359	1.60399e-05	HC	SRSF7		2.59057e-07	0.404939	0.222	0.124	0.00948175	Trunk AD	CLU
5.75e-09	0.414202	0.18	0.072	0.000210456	HC	PARVG		4.87658e-07	0.404506	0.43	0.303	0.0178488	Trunk AD	SAP18
6.20464e-08	0.413334	0.137	0.053	0.00227096	HC	NEDD9		4.37733e-12	0.402695	0.946	0.916	1.60215e-07	Trunk AD	GAPDH
1.73721e-08	0.412765	0.324	0.167	0.000635838	HC	IVNS1ABP		1.72213e-08	0.402253	0.258	0.141	0.000630318	Trunk AD	PFDN2
2.6268e-09	0.412683	0.496	0.278	9.61436e-05	HC	ANKRD12		2.21574e-07	0.399573	0.287	0.177	0.00810982	Trunk AD	SEC11A
1.10417e-10	0.412379	0.331	0.155	4.04137e-06	HC	SH3KBP1		1.26196e-08	0.399522	0.141	0.061	0.00046189	Trunk AD	U2AF1L4
1.16267e-10	0.411716	0.373	0.181	4.25548e-06	HC	FNBP1		8.47752e-08	0.39922	0.419	0.279	0.00310286	Trunk AD	VAMP8
7.7376e-12	0.41104	0.13	0.036	2.83204e-07	HC	KDM3A		8.80277e-07	0.398599	0.291	0.182	0.032219	Trunk AD	SNRPD3
8.80332e-09	0.408439	0.324	0.162	0.00032221	HC	LUC7L3		7.00769e-09	0.397823	0.639	0.481	0.000256489	Trunk AD	SUMO2
3.59307e-14	0.405289	0.162	0.045	1.3151e-09	HC	PER1		2.2558e-11	0.395189	0.859	0.784	8.25647e-07	Trunk AD	MYL12A
2.31739e-08	0.404896	0.384	0.21	0.000848187	HC	SH2D1A		1.73567e-07	0.393137	0.487	0.356	0.00635272	Trunk AD	TSPO
1.35854e-09	0.404776	0.303	0.144	4.97239e-05	HC	GOLGA4		2.55005e-08	0.391972	0.377	0.238	0.000933342	Trunk AD	ATP5PF
3.8596e-11	0.404761	0.377	0.181	1.41265e-06	HC	SMCHD1		1.5359e-07	0.390533	0.61	0.465	0.00562154	Trunk AD	PLP2
3.08309e-10	0.404082	0.229	0.095	1.12844e-05	HC	GABARAPL1		5.98459e-07	0.389587	0.471	0.341	0.0219042	Trunk AD	CSTB
9.04144e-10	0.401148	0.317	0.151	3.30926e-05	HC	LNPEP		1.52483e-08	0.386969	0.33	0.197	0.000558102	Trunk AD	POMP
5.5259e-08	0.400878	1	0.996	0.00202253	HC	MALAT1		3.48584e-08	0.386435	0.511	0.349	0.00127585	Trunk AD	HSPB1
4.93743e-09	0.40069	0.155	0.057	0.000180715	HC	LY75		3.30936e-10	0.386056	0.717	0.573	1.21126e-05	Trunk AD	RAC2
2.62336e-08	0.39903	0.289	0.144	0.000960175	HC	MAP3K8		2.81687e-07	0.383202	0.108	0.045	0.01031	Trunk AD	TRADD
2.85216e-13	0.398664	0.239	0.086	1.04392e-08	HC	NFATC3		8.48888e-07	0.382848	0.413	0.289	0.0310702	Trunk AD	COX7B
6.14269e-08	0.395343	0.271	0.134	0.00224829	HC	VPS13C		5.58522e-08	0.382838	0.314	0.189	0.00204424	Trunk AD	NDUFA12
2.51743e-12	0.39178	0.102	0.023	9.21403e-08	HC	FAM76B		2.15489e-07	0.38265	0.186	0.097	0.00788713	Trunk AD	HIGD1A
4.58327e-10	0.3908	0.239	0.101	1.67752e-05	HC	USP34		7.84192e-09	0.380672	0.271	0.15	0.000287022	Trunk AD	MAGOH
5.55287e-08	0.390223	0.282	0.14	0.0020324	HC	GPBP1		2.11737e-08	0.380311	0.175	0.084	0.000774979	Trunk AD	CYSTM1
1.28674e-11	0.389622	0.268	0.11	4.70959e-07	HC	RALGAPA1		3.99549e-08	0.379516	0.161	0.077	0.00146239	Trunk AD	TIMM17B
6.84375e-10	0.389072	0.187	0.071	2.50488e-05	HC	DCK		1.09129e-07	0.377729	0.327	0.201	0.00399424	Trunk AD	PSMA2
2.449e-09	0.388297	0.215	0.091	8.96358e-05	HC	MGAT1		1.25647e-06	0.370964	0.72	0.613	0.0459881	Trunk AD	ATP5MC2
2.33459e-11	0.385072	0.204	0.076	8.54482e-07	HC	OFD1		4.51799e-07	0.370076	0.372	0.246	0.0165363	Trunk AD	CIB1
2.81234e-07	0.384012	0.306	0.164	0.0102934	HC	CLK1		6.07667e-07	0.368058	0.603	0.484	0.0222412	Trunk AD	IL2RG
3.78392e-11	0.381117	0.109	0.028	1.38495e-06	HC	NKRF		6.23445e-08	0.367015	0.52	0.374	0.00228187	Trunk AD	DAZAP2
7.04068e-14	0.380835	0.19	0.059	2.57696e-09	HC	CDKN2D		2.49176e-09	0.365694	0.143	0.059	9.12009e-05	Trunk AD	TMEM167A
8.29384e-10	0.379373	0.18	0.068	3.03563e-05	HC	IFRD1		2.76516e-07	0.364007	0.173	0.088	0.0101208	Trunk AD	COMMD8
2.99984e-10	0.378818	0.282	0.126	1.09797e-05	HC	BCL11B		1.01439e-07	0.362989	0.655	0.53	0.00371277	Trunk AD	SRP14
2.46163e-11	0.376423	0.194	0.07	9.0098e-07	HC	STARD7		2.17862e-08	0.362334	0.307	0.177	0.000797398	Trunk AD	RSL24D1
3.30674e-07	0.375793	0.352	0.197	0.012103	HC	IL10RA		6.12675e-09	0.361365	0.146	0.062	0.000224245	Trunk AD	GTF2H5
7.5819e-09	0.375311	0.493	0.279	0.000277505	HC	SF1		1.03305e-07	0.356062	0.731	0.598	0.00378106	Trunk AD	CD3D
7.24819e-08	0.373483	0.236	0.113	0.00265291	HC	ITSN2		3.12858e-07	0.355901	0.52	0.386	0.0114509	Trunk AD	SLC25A3
1.44266e-10	0.372119	0.965	0.875	5.28028e-06	HC	UBC		3.60456e-07	0.353933	0.46	0.326	0.013193	Trunk AD	SEC61B
2.38231e-10	0.368609	0.165	0.058	8.71948e-06	HC	PHF14		1.09579e-06	0.353871	0.141	0.07	0.040107	Trunk AD	URM1
1.1522e-08	0.368194	0.504	0.287	0.000421717	HC	RBM25		5.87602e-07	0.351754	0.312	0.195	0.0215068	Trunk AD	PSMA6
3.86372e-07	0.365294	0.176	0.079	0.0141416	HC	PPP4R3B		3.11954e-11	0.347098	0.917	0.803	1.14178e-06	Trunk AD	UBA52
7.70436e-10	0.36395	0.437	0.229	2.81987e-05	HC	CDKN1B		2.78192e-08	0.346003	0.635	0.485	0.00101821	Trunk AD	LAPTM5
4.3577e-09	0.363496	0.37	0.192	0.000159496	HC	MAP1LC3B		9.26118e-07	0.34291	0.217	0.124	0.0338968	Trunk AD	PSMA4
2.46699e-07	0.361948	0.109	0.039	0.00902942	HC	UBN1		4.99967e-07	0.341677	0.428	0.29	0.0182993	Trunk AD	HMGN2
3.78551e-10	0.360254	0.102	0.027	1.38554e-05	HC	ARNTL		1.22527e-07	0.340826	0.652	0.506	0.00448462	Trunk AD	COX6A1
6.65174e-08	0.350374	0.229	0.108	0.00243461	HC	ZFAND5		6.3391e-07	0.340809	0.226	0.128	0.0232017	Trunk AD	RNF181
4.06902e-09	0.349574	0.134	0.045	0.00014893	HC	DUSP5		3.30735e-09	0.3404	0.8	0.687	0.000121052	Trunk AD	MIF
1.70108e-07	0.345537	0.109	0.038	0.00622613	HC	ARL5B		6.9462e-07	0.33995	0.123	0.056	0.0254238	Trunk AD	GPR171
1.06053e-07	0.343289	0.38	0.212	0.00388163	HC	REL		1.6708e-09	0.339426	0.919	0.862	6.11529e-05	Trunk AD	CFL1
8.4624e-08	0.342889	0.278	0.139	0.00309732	HC	KIF5B		6.80768e-07	0.337645	0.146	0.071	0.0249168	Trunk AD	CHCHD5
2.15119e-09	0.342805	0.289	0.135	7.87357e-05	HC	FNBP4		7.19409e-07	0.326464	0.121	0.055	0.0263311	Trunk AD	MRPL13
3.42007e-08	0.342154	0.173	0.071	0.00125178	HC	C6orf89		1.27764e-06	0.319715	0.126	0.059	0.046763	Trunk AD	ACOT7
1.2436e-07	0.341932	0.708	0.532	0.00455171	HC	PNRC1		1.35573e-06	0.314571	0.424	0.291	0.0496211	Trunk AD	UQCRH
1.25671e-08	0.340085	0.539	0.317	0.000459967	HC	SNHG6		2.55612e-07	0.310976	0.57	0.419	0.00935567	Trunk AD	COX7A2
9.70607e-09	0.339892	0.292	0.142	0.000355252	HC	SBDS		2.52811e-07	0.30897	0.11	0.046	0.00925315	Trunk AD	ZFAND1
3.55862e-07	0.339324	0.127	0.049	0.0130249	HC	PRKCB		1.95969e-09	0.307513	0.859	0.724	7.17265e-05	Trunk AD	SERF2
1.10623e-07	0.339305	0.127	0.047	0.0040489	HC	MDFIC		6.18645e-08	0.307001	0.108	0.042	0.0022643	Trunk AD	LAMTOR3
1.87414e-13	0.338921	0.151	0.042	6.85953e-09	HC	ANKRD37		1.03688e-06	0.301822	0.348	0.223	0.0379508	Trunk AD	PSMB6
4.91122e-07	0.338334	0.141	0.058	0.0179756	HC	SPTBN1		3.29635e-07	0.301386	0.121	0.053	0.012065	Trunk AD	CD151
4.71789e-09	0.335098	0.225	0.098	0.000172679	HC	TIAL1		3.86966e-08	0.299801	0.928	0.856	0.00141634	Trunk AD	H3F3B
1.78093e-07	0.334147	0.155	0.063	0.00651839	HC	EOMES		4.82122e-29	0.28178	1	1	1.76462e-24	Trunk AD	B2M
8.93871e-08	0.333821	0.211	0.096	0.00327166	HC	ARAP2		2.95089e-07	0.272174	0.126	0.055	0.0108006	Trunk AD	TXNDC9
2.67259e-07	0.331054	0.461	0.276	0.00978195	HC	TUBB4B		1.15877e-08	0.266682	0.915	0.84	0.000424121	Trunk AD	RACK1
2.21636e-07	0.330539	0.542	0.325	0.00811209	HC	PRRC2C		6.69675e-07	-0.340501	0.769	0.843	0.0245108	Trunk AD	CD74
1.94354e-08	0.32939	0.183	0.076	0.000711356	HC	H2AFX		1.13841e-10	-0.369693	0.993	0.997	4.1667e-06	Trunk AD	MALAT1
2.3721e-07	0.328376	0.109	0.038	0.00868213	HC	JADE1		1.08593e-09	-0.414779	0.574	0.687	3.97462e-05	Trunk AD	CXCR4
1.94774e-08	0.327601	0.197	0.084	0.000712893	HC	TUT4		4.05343e-11	-0.435253	0.751	0.803	1.4836e-06	Trunk AD	ZFP36
4.84906e-08	0.326823	0.282	0.141	0.00177481	HC	HMGB2		2.2702e-29	-0.474536	0.933	0.981	8.30915e-25	Trunk AD	HLA-B
2.23472e-09	0.326607	0.194	0.077	8.17929e-05	HC	STK38		2.48499e-07	-0.552649	0.054	0.144	0.0090953	Trunk AD	ITSN2
3.26227e-08	0.326461	0.113	0.038	0.00119402	HC	JADE2		3.74057e-07	-0.558317	0.027	0.103	0.0136909	Trunk AD	B3GNT2
9.87486e-11	0.326008	0.144	0.045	3.6143e-06	HC	NFKBID		2.54041e-07	-0.565361	0.025	0.1	0.00929817	Trunk AD	STUB1
6.28182e-08	0.325505	0.134	0.05	0.00229921	HC	NUP50		6.74735e-07	-0.568287	0.063	0.151	0.024696	Trunk AD	PYURF
1.54674e-08	0.32324	0.296	0.146	0.000566122	HC	SCML4		1.69979e-07	-0.57411	0.031	0.113	0.00622142	Trunk AD	PNPLA2
3.07819e-07	0.322421	0.5	0.299	0.0112665	HC	PDIA3		3.82526e-07	-0.602161	0.063	0.153	0.0140008	Trunk AD	NSD3
7.32171e-09	0.322388	0.335	0.167	0.000267982	HC	TMX4		4.57416e-08	-0.606508	0.025	0.107	0.00167419	Trunk AD	RNF187
5.57328e-07	0.321008	0.254	0.129	0.0203987	HC	ZBTB38		3.67869e-07	-0.614144	0.103	0.202	0.0134644	Trunk AD	CAPN2
2.7321e-08	0.320943	0.19	0.081	0.000999978	HC	AHSA1		2.59372e-07	-0.620182	0.049	0.137	0.00949328	Trunk AD	TGFBR2
1.16017e-07	0.320658	0.518	0.307	0.00424633	HC	ACAP1		1.84626e-07	-0.621785	0.047	0.133	0.00675749	Trunk AD	RANBP1
1.60533e-07	0.319702	0.271	0.136	0.00587567	HC	RASSF5		3.69461e-10	-0.622461	0.549	0.659	1.35227e-05	Trunk AD	LMNA
2.49861e-08	0.318899	0.148	0.056	0.000914516	HC	SLC25A24		6.90256e-08	-0.626157	0.04	0.129	0.00252641	Trunk AD	R3HDM4
9.40309e-09	0.318742	0.278	0.133	0.000344163	HC	GTF2B		3.62835e-08	-0.629439	0.061	0.16	0.00132801	Trunk AD	KRAS
1.5669e-07	0.318625	0.581	0.356	0.00573502	HC	CD48		6.1956e-13	-0.629661	0.679	0.729	2.26765e-08	Trunk AD	BTG1
1.03616e-09	0.31849	0.271	0.121	3.79245e-05	HC	SNHG12		3.59746e-07	-0.635361	0.076	0.17	0.0131671	Trunk AD	NFE2L2
3.10622e-10	0.318203	0.165	0.058	1.13691e-05	HC	DNAJB9		2.94774e-07	-0.642245	0.092	0.193	0.010789	Trunk AD	RORA
1.93525e-12	0.317207	0.109	0.025	7.0832e-08	HC	SESN2		7.98867e-07	-0.642507	0.056	0.141	0.0292393	Trunk AD	EGR1
7.43875e-07	0.316963	0.187	0.086	0.0272266	HC	CDK12		8.88837e-11	-0.643566	0.493	0.614	3.25323e-06	Trunk AD	TSC22D3
2.58826e-07	0.315012	0.215	0.101	0.0094733	HC	SSH2		6.85398e-07	-0.64511	0.065	0.15	0.0250863	Trunk AD	SSU72
1.28783e-07	0.314936	0.173	0.074	0.00471357	HC	PRKCQ		1.30257e-06	-0.647765	0.11	0.199	0.0476753	Trunk AD	MRPL41
1.22592e-08	0.312874	0.257	0.12	0.000448698	HC	RBM17		5.51284e-09	-0.649997	0.018	0.104	0.000201776	Trunk AD	FAAP20
1.01504e-08	0.311338	0.465	0.258	0.000371514	HC	SELENOK		1.58188e-08	-0.650047	0.029	0.118	0.000578983	Trunk AD	BTG3
1.14774e-06	0.306788	0.553	0.347	0.0420085	HC	GZMM		9.00359e-09	-0.652711	0.047	0.147	0.000329541	Trunk AD	GADD45GIP1
1.5289e-08	0.303791	0.173	0.069	0.000559594	HC	ODC1		9.46517e-09	-0.654061	0.027	0.117	0.000346435	Trunk AD	MCUB
8.2811e-09	0.302658	0.289	0.137	0.000303097	HC	CACYBP		6.86695e-08	-0.656499	0.078	0.182	0.00251337	Trunk AD	THEMIS
3.85296e-07	0.299164	0.423	0.243	0.0141022	HC	SKAP1		1.909e-07	-0.659189	0.087	0.186	0.00698714	Trunk AD	JUND
3.88157e-08	0.29802	0.19	0.082	0.00142069	HC	ADD3		2.09806e-07	-0.661141	0.078	0.174	0.00767911	Trunk AD	SUN2
9.02099e-10	0.297229	0.148	0.05	3.30177e-05	HC	TFG		4.9102e-08	-0.665395	0.074	0.176	0.00179718	Trunk AD	RCSD1
9.04731e-07	0.296201	0.243	0.124	0.033114	HC	CYTH1		1.943e-09	-0.669594	0.027	0.123	7.11158e-05	Trunk AD	SRSF9
3.76606e-07	0.295461	0.18	0.08	0.0137841	HC	ETNK1		1.48996e-07	-0.673792	0.309	0.423	0.00545341	Trunk AD	NR4A2
3.52861e-07	0.294963	0.609	0.383	0.0129151	HC	ITGB2		1.66324e-08	-0.681561	0.022	0.107	0.000608761	Trunk AD	KDELR2
1.20121e-06	0.294252	0.116	0.045	0.0439654	HC	RASA3		3.52747e-09	-0.682527	0.022	0.113	0.000129109	Trunk AD	PPP3CC
1.50124e-07	0.294153	0.12	0.044	0.0054947	HC	HECA		3.53217e-07	-0.684281	0.132	0.235	0.0129281	Trunk AD	HLA-DRB5
9.08761e-07	0.291357	0.162	0.072	0.0332616	HC	KPNA2		3.14018e-07	-0.686619	0.108	0.205	0.0114934	Trunk AD	CDC42EP3
8.48214e-08	0.290729	0.352	0.183	0.00310455	HC	TC2N		5.3411e-09	-0.687252	0.034	0.129	0.00019549	Trunk AD	EIF4A3
4.67867e-07	0.289377	0.771	0.554	0.0171244	HC	TOMM7		3.72198e-09	-0.689309	0.045	0.148	0.000136228	Trunk AD	RALGAPA1
4.58408e-07	0.288786	0.148	0.061	0.0167782	HC	RNF10		2.22547e-09	-0.697808	0.04	0.143	8.14543e-05	Trunk AD	PIM3
1.23457e-06	0.288656	0.356	0.2	0.0451866	HC	TLN1		3.78405e-15	-0.697921	0.61	0.732	1.385e-10	Trunk AD	JUNB
1.04963e-08	0.28715	0.158	0.06	0.000384174	HC	SNRK		1.31723e-12	-0.702269	0.388	0.553	4.8212e-08	Trunk AD	GZMK
9.46611e-07	0.286228	0.151	0.065	0.0346469	HC	MLLT6		2.63384e-08	-0.702404	0.045	0.138	0.00096401	Trunk AD	IDH2
7.67039e-08	0.285922	0.243	0.114	0.00280744	HC	PPP1CC		3.17105e-09	-0.703227	0.034	0.131	0.000116064	Trunk AD	PSIP1
3.09528e-08	0.285793	0.232	0.106	0.0011329	HC	TGFBR2		4.82112e-09	-0.703641	0.087	0.201	0.000176458	Trunk AD	H2AFV
7.54062e-08	0.282736	0.222	0.101	0.00275994	HC	CHD1		5.91421e-07	-0.708938	0.078	0.171	0.0216466	Trunk AD	ZNF331
1.42749e-07	0.281988	0.144	0.057	0.00522474	HC	XIAP		6.31899e-10	-0.713865	0.247	0.371	2.31281e-05	Trunk AD	ATP6V0C
2.23987e-14	0.281976	1	0.996	8.19813e-10	HC	EEF1A1		1.86437e-08	-0.714951	0.036	0.126	0.000682378	Trunk AD	DNAJC1
3.64666e-07	0.281434	0.475	0.277	0.0133471	HC	GPSM3		1.30121e-07	-0.719464	0.047	0.136	0.00476255	Trunk AD	ATF3
2.3905e-08	0.281021	0.313	0.157	0.000874947	HC	SCAF11		4.07603e-07	-0.722675	0.087	0.18	0.0149187	Trunk AD	GOLGA4
1.65808e-07	0.276616	0.232	0.111	0.00606874	HC	TGIF1		1.79096e-09	-0.731063	0.15	0.275	6.55509e-05	Trunk AD	SERP1
3.4386e-08	0.275261	0.169	0.068	0.00125856	HC	CDK17		7.12988e-12	-0.754549	0.025	0.142	2.60961e-07	Trunk AD	MZT2A
6.58471e-08	0.274589	0.239	0.113	0.00241007	HC	PDLIM2		8.77532e-09	-0.7546	0.094	0.207	0.000321186	Trunk AD	ATP1A1
6.77629e-08	0.273563	0.151	0.06	0.00248019	HC	SNHG1		6.77092e-10	-0.774339	0.103	0.227	2.47822e-05	Trunk AD	NDFIP1
8.82624e-09	0.273266	0.123	0.041	0.000323049	HC	PAM		2.59511e-11	-0.77601	0.016	0.121	9.49836e-07	Trunk AD	SLBP
1.30257e-07	0.270934	0.102	0.034	0.00476755	HC	ERO1B		3.74657e-10	-0.780107	0.016	0.111	1.37128e-05	Trunk AD	KLF3
1.02292e-07	0.270725	0.201	0.089	0.003744	HC	UBE3A		4.0029e-11	-0.78161	0.02	0.126	1.4651e-06	Trunk AD	METTL9
1.09364e-07	0.268519	0.982	0.905	0.00400281	HC	HLA-C		4.7701e-11	-0.782611	0.11	0.249	1.7459e-06	Trunk AD	KTN1
4.4169e-07	0.26742	0.176	0.078	0.0161663	HC	FOSL2		1.17527e-09	-0.783791	0.096	0.217	4.30162e-05	Trunk AD	DEK
1.72909e-07	0.267053	0.299	0.153	0.00632863	HC	FGFR1OP2		4.33071e-15	-0.787676	0.291	0.482	1.58508e-10	Trunk AD	BTG2
2.94943e-08	0.26701	0.158	0.062	0.00107952	HC	MGAT4A		1.56904e-11	-0.793516	0.007	0.107	5.74285e-07	Trunk AD	CYC1
1.28831e-08	0.266549	0.363	0.187	0.000471535	HC	NCOR1		1.31986e-06	-0.795645	0.17	0.272	0.0483083	Trunk AD	RGS1
1.00347e-06	0.266289	0.313	0.17	0.036728	HC	UBE2B		3.46805e-12	-0.795976	0.085	0.231	1.26934e-07	Trunk AD	SMCHD1
1.17116e-07	0.2659	0.116	0.041	0.00428657	HC	KIAA1191		9.34525e-12	-0.800555	0.096	0.243	3.42045e-07	Trunk AD	CSRNP1
2.4353e-07	0.262265	0.134	0.052	0.00891345	HC	RAF1		8.12321e-11	-0.802473	0.054	0.173	2.97318e-06	Trunk AD	GRB2
1.85394e-08	0.261662	0.13	0.045	0.000678562	HC	BAG3		3.4135e-12	-0.809401	0.027	0.148	1.24938e-07	Trunk AD	MZT2B
2.91623e-07	0.260796	0.278	0.143	0.0106737	HC	RBL2		1.16492e-11	-0.820777	0.054	0.183	4.26371e-07	Trunk AD	CD47
7.20675e-07	0.260773	0.306	0.165	0.0263774	HC	PCM1		1.26675e-10	-0.82633	0.043	0.155	4.63642e-06	Trunk AD	CLTB
4.38279e-07	0.259934	0.352	0.195	0.0160415	HC	SLC38A1		3.14613e-13	-0.841346	0.018	0.142	1.15152e-08	Trunk AD	RAB5IF
7.83425e-07	0.258468	0.144	0.06	0.0286742	HC	MYLIP		3.90931e-13	-0.842199	0.02	0.143	1.43085e-08	Trunk AD	TMEM160
9.11623e-07	0.256783	0.313	0.172	0.0333663	HC	CELF2		7.99194e-11	-0.859982	0.074	0.199	2.92513e-06	Trunk AD	XBP1
2.23539e-08	0.256573	0.165	0.065	0.000818177	HC	PITHD1		2.14296e-11	-0.864801	0.034	0.148	7.84343e-07	Trunk AD	UQCRFS1
9.58193e-07	0.255564	0.144	0.061	0.0350708	HC	CPD		2.5106e-10	-0.865785	0.108	0.24	9.18904e-06	Trunk AD	TENT5C
7.46976e-10	0.255067	0.208	0.082	2.73401e-05	HC	PPP3CC		1.89783e-11	-0.882032	0.161	0.316	6.94625e-07	Trunk AD	FOSB
2.77868e-07	0.253796	0.915	0.834	0.0101703	HC	EIF1		5.73308e-13	-0.886238	0.018	0.137	2.09836e-08	Trunk AD	MTCH1
1.26371e-08	0.252275	0.377	0.191	0.00046253	HC	CCDC85B		1.90578e-10	-0.891341	0.074	0.194	6.97536e-06	Trunk AD	TNFRSF1B
4.15388e-08	0.251476	0.444	0.251	0.00152036	HC	GADD45B		1.12349e-16	-0.89489	0.291	0.462	4.11208e-12	Trunk AD	YBX1
1.17157e-06	0.250988	0.162	0.072	0.0428808	HC	USP8		1.63902e-13	-0.901097	0.029	0.16	5.99898e-09	Trunk AD	RBM17
1.17291e-07	-0.496671	0.954	0.939	0.00429299	HC	VIM		5.54827e-13	-0.902336	0.047	0.184	2.03072e-08	Trunk AD	PPM1G
7.32502e-09	-0.639077	0.708	0.727	0.000268103	HC	IFITM2		5.97724e-15	-0.923757	0.004	0.131	2.18773e-10	Trunk AD	SOCS1
4.63317e-11	-0.738193	0.613	0.747	1.69579e-06	HC	FOS		3.89312e-14	-0.936358	0.052	0.199	1.42492e-09	Trunk AD	LAMP1
5.14487e-07	-0.804315	0.165	0.291	0.0188307	HC	CD27		5.0544e-10	-0.941032	0.105	0.231	1.84996e-05	Trunk AD	PHLDA1
7.03387e-21	-0.891198	0.859	0.873	2.57447e-16	HC	CRIP1		1.86539e-13	-0.942936	0.067	0.214	6.82752e-09	Trunk AD	TMX4
1.44922e-20	-0.918005	0.648	0.746	5.30429e-16	HC	S100A11		2.53381e-16	-0.970281	0.269	0.457	9.27402e-12	Trunk AD	MCL1
1.38432e-07	-0.924183	0.021	0.124	0.00506676	HC	JUP		2.40592e-16	-0.978809	0.083	0.259	8.80589e-12	Trunk AD	ANXA11
8.12908e-08	-0.990915	0.056	0.177	0.00297533	HC	IFI27		2.81736e-16	-0.983945	0.462	0.627	1.03118e-11	Trunk AD	DUSP1
1.19216e-09	-1.08429	0	0.117	4.36342e-05	HC	SPRR1B		6.88175e-17	-0.990024	0.083	0.266	2.51879e-12	Trunk AD	ANP32B
5.79012e-12	-1.19186	0.014	0.169	2.11924e-07	HC	DSC3		5.10676e-16	-0.996477	0.07	0.239	1.86913e-11	Trunk AD	NCOR1
4.23786e-19	-1.22982	0.493	0.659	1.5511e-14	HC	LMNA		1.2165e-14	-0.999432	0.121	0.286	4.45251e-10	Trunk AD	MBP
6.95997e-12	-1.29842	0.014	0.167	2.54742e-07	HC	CALML5		1.48341e-15	-1.00734	0.038	0.193	5.42942e-11	Trunk AD	PTMS
2.28493e-12	-1.3283	0.018	0.179	8.36309e-08	HC	DSG1		4.92206e-13	-1.0191	0.063	0.202	1.80152e-08	Trunk AD	KDSR
2.78762e-11	-1.35676	0	0.138	1.0203e-06	HC	SERPINB4		6.85234e-28	-1.02955	0.545	0.739	2.50803e-23	Trunk AD	AHNAK
1.40092e-14	-1.39654	0.007	0.19	5.12752e-10	HC	SBSN		1.66246e-13	-1.03122	0.025	0.153	6.08476e-09	Trunk AD	NFKBIZ
2.23918e-13	-1.79623	0.271	0.449	8.19563e-09	HC	GZMB		4.85061e-18	-1.05391	0.007	0.161	1.77537e-13	Trunk AD	C4orf48
								8.11008e-21	-1.07595	0.179	0.396	2.96837e-16	Trunk AD	GUK1
								3.13794e-13	-1.07965	0.285	0.443	1.14852e-08	Trunk AD	TNFAIP3
								6.13434e-20	-1.0858	0.092	0.301	2.24523e-15	Trunk AD	HIST1H4C
								2.27479e-18	-1.08871	0.007	0.162	8.32595e-14	Trunk AD	CHCHD10
								5.16159e-15	-1.10245	0.099	0.265	1.88919e-10	Trunk AD	GLUD1
								1.17021e-17	-1.10993	0.085	0.266	4.28308e-13	Trunk AD	COX5A
								1.55704e-13	-1.12686	0.067	0.216	5.69891e-09	Trunk AD	CST3
								1.72739e-19	-1.14199	0.058	0.248	6.32242e-15	Trunk AD	MAP1LC3B
								2.37017e-18	-1.14638	0.07	0.252	8.67506e-14	Trunk AD	HMGN1
								9.9433e-24	-1.16864	0.177	0.41	3.63935e-19	Trunk AD	LRRFIP1
								7.63692e-22	-1.18345	0.139	0.364	2.79519e-17	Trunk AD	PDIA3
								2.9444e-22	-1.23288	0.067	0.282	1.07768e-17	Trunk AD	ZYX
								1.49888e-19	-1.23496	0.256	0.497	5.48604e-15	Trunk AD	CCL4
								7.12876e-22	-1.26205	0.083	0.297	2.6092e-17	Trunk AD	RAC1
								1.35281e-26	-1.33852	0.105	0.356	4.95144e-22	Trunk AD	JAK1
								4.59168e-27	-1.36304	0.025	0.256	1.6806e-22	Trunk AD	CCDC85B
								4.98639e-25	-1.37224	0.038	0.258	1.82507e-20	Trunk AD	GNB2
								9.13204e-27	-1.39219	0.034	0.265	3.34242e-22	Trunk AD	PRELID1
								2.13669e-80	-1.50416	0.67	0.902	7.82049e-76	Trunk AD	FTH1
								1.37914e-56	-1.83274	0.305	0.671	5.0478e-52	Trunk AD	DUSP2
								1.33614e-32	-1.86063	0.105	0.388	4.89039e-28	Trunk AD	RGCC
								4.97771e-49	-1.94971	0.087	0.46	1.82189e-44	Trunk AD	COTL1
								7.11425e-126	-2.00246	0.545	0.905	2.60389e-121	Trunk AD	PFN1
								1.02959e-53	-2.03422	0.016	0.407	3.76841e-49	Trunk AD	ATP5F1D
								4.7743e-86	-2.26645	0.339	0.761	1.74744e-81	Trunk AD	ZFP36L2
								9.57573e-105	-2.42503	0.177	0.73	3.50481e-100	Trunk AD	ITM2B
								6.60309e-62	-2.52468	0.137	0.564	2.4168e-57	Trunk AD	NFKBIA

## Sheet: T6
p_val	avg_log2FC	pct.1	pct.2	p_val_adj	cluster	gene		p_val	avg_log2FC	pct.1	pct.2	p_val_adj	cluster	gene		p_val	avg_log2FC	pct.1	pct.2	p_val_adj	cluster	gene		p_val	avg_log2FC	pct.1	pct.2	p_val_adj	cluster	gene
								5.93578e-07	0.917129	0.532	0.197	0.0217255	Trunk AD	RNPS1		1.92179e-07	1.2372	0.368	0.101	0.00703393	Head/neck AD	MZT2B		2.72898e-07	0.954048	0.887	0.699	0.00998834	DAHND	NFKBIA
								1.19423e-08	0.89215	0.675	0.252	0.000437099	Trunk AD	POLR2K		4.97896e-09	1.12209	0.776	0.392	0.000182235	Head/neck AD	COTL1		2.20815e-08	0.764018	0.986	0.974	0.000808206	DAHND	HLA-B
								1.58125e-07	0.888609	0.325	0.054	0.00578752	Trunk AD	ID3		8.71483e-07	1.07534	0.526	0.23	0.0318972	Head/neck AD	SNX9		1.53671e-07	-1.05836	0.423	0.752	0.00562451	DAHND	CAPG
								7.24738e-07	0.760607	0.182	0.007	0.0265262	Trunk AD	CLASP1		6.2196e-09	1.01886	0.934	0.784	0.000227644	Head/neck AD	PFN1		1.02104e-06	-1.11743	0.169	0.51	0.0373712	DAHND	LAMTOR5
								7.03882e-07	0.715839	0.468	0.136	0.0257628	Trunk AD	URM1		4.32878e-09	0.955983	0.921	0.642	0.000158438	Head/neck AD	TNFRSF18		3.89836e-07	-1.23785	0.239	0.621	0.0142684	DAHND	ITM2A
								3.03019e-07	0.711372	0.974	0.905	0.0110908	Trunk AD	PRDX1		6.90345e-08	0.952728	0.632	0.243	0.00252673	Head/neck AD	ATP5F1D		1.1731e-06	-2.23039	0.014	0.307	0.0429367	DAHND	GNLY
								8.92274e-07	0.707483	0.299	0.054	0.0326581	Trunk AD	UBASH3A		4.33966e-07	-0.835997	0.921	0.953	0.0158836	Head/neck AD	HSP90AB1
								1.12196e-06	0.700982	0.909	0.66	0.0410649	Trunk AD	LGALS3
								8.03252e-07	0.496246	0.182	0.007	0.0293998	Trunk AD	RASSF7
								5.75167e-09	-1.07509	0.818	0.939	0.000210517	Trunk AD	LMNA
								2.55933e-07	-1.28672	0	0.286	0.00936742	Trunk AD	CCDC85B
								7.82583e-08	-1.32779	0.091	0.429	0.00286433	Trunk AD	PRELID1
								1.50072e-07	-1.37772	0.506	0.762	0.00549278	Trunk AD	ZFP36
								1.63848e-09	-1.39114	0.649	0.844	5.997e-05	Trunk AD	JUNB
								5.13069e-07	-1.40434	0.169	0.469	0.0187788	Trunk AD	PPM1G
								6.96307e-08	-1.41795	0.169	0.503	0.00254855	Trunk AD	RAC1
								1.12746e-06	-1.42549	0.169	0.469	0.041266	Trunk AD	PIM3
								1.12095e-07	-1.4347	0.195	0.51	0.00410279	Trunk AD	HMGN1
								7.57507e-07	-1.45157	0.052	0.34	0.0277255	Trunk AD	C4orf48
								2.33253e-08	-1.53324	0.195	0.517	0.000853731	Trunk AD	COX5A
								5.34757e-14	-1.62025	0.545	0.837	1.95727e-09	Trunk AD	TNFRSF18
								3.08739e-08	-1.63445	0.545	0.769	0.00113002	Trunk AD	AHNAK
								2.85938e-13	-1.66009	0.636	0.844	1.04656e-08	Trunk AD	FTH1
								3.29671e-07	-1.80897	0.247	0.531	0.0120663	Trunk AD	RGCC
								2.41775e-10	-1.91976	0.234	0.599	8.84919e-06	Trunk AD	ITM2B
								2.8404e-09	-2.03685	0.442	0.68	0.000103961	Trunk AD	DUSP2
								1.17389e-10	-2.08566	0.247	0.626	4.29656e-06	Trunk AD	ZFP36L2
								5.06786e-14	-2.16524	0.039	0.551	1.85489e-09	Trunk AD	ATP5F1D
								1.44432e-21	-2.1867	0.649	0.932	5.28637e-17	Trunk AD	PFN1
								1.56235e-13	-2.33384	0.247	0.667	5.71837e-09	Trunk AD	COTL1
								5.008e-22	-3.15816	0.519	0.884	1.83298e-17	Trunk AD	NFKBIA

## Sheet: Tpro
p_val	avg_log2FC	pct.1	pct.2	p_val_adj	cluster	gene		p_val	avg_log2FC	pct.1	pct.2	p_val_adj	cluster	gene		p_val	avg_log2FC	pct.1	pct.2	p_val_adj	cluster	gene		p_val	avg_log2FC	pct.1	pct.2	p_val_adj	cluster	gene
1.39617e-27	3.12041	0.351	0.026	5.11012e-23	HC	CCL4		1.9872e-13	0.962569	0.699	0.558	7.27335e-09	Trunk AD	HSPA1B		1.41078e-84	1.57444	0.89	0.462	5.16359e-80	Head/neck AD	COTL1		5.6953e-13	1.97897	0.276	0.139	2.08454e-08	DAHND	HIST1H2AG
4.69606e-12	1.87317	0.162	0.013	1.7188e-07	HC	FCER1A		2.09059e-10	0.760285	0.814	0.728	7.65178e-06	Trunk AD	HSPA1A		1.92944e-51	1.53353	0.768	0.391	7.06194e-47	Head/neck AD	ZFP36L2		1.23413e-45	1.5999	0.822	0.695	4.51703e-41	DAHND	MYH9
1.2331e-40	1.8309	0.351	0.015	4.51327e-36	HC	CCL3		3.22614e-21	0.736843	0.714	0.538	1.1808e-16	Trunk AD	ERH		5.16244e-85	1.39617	0.784	0.248	1.8895e-80	Head/neck AD	ATP5F1D		1.83635e-55	1.57282	0.898	0.73	6.72122e-51	DAHND	AHNAK
3.11501e-14	1.62452	0.27	0.032	1.14012e-09	HC	AIF1		2.40719e-33	0.716677	0.943	0.855	8.81057e-29	Trunk AD	EMP3		2.01155e-36	1.31275	0.594	0.284	7.36248e-32	Head/neck AD	DUSP2		1.39994e-11	1.30499	0.553	0.438	5.12391e-07	DAHND	HIST1H1E
3.23279e-13	1.59619	0.757	0.257	1.18323e-08	HC	TXNIP		2.1237e-16	0.702771	0.757	0.552	7.77294e-12	Trunk AD	CKLF		1.49246e-16	1.24952	0.223	0.071	5.46254e-12	Head/neck AD	AREG		3.61635e-28	1.24039	0.735	0.62	1.32362e-23	DAHND	FLNA
7.58024e-13	1.56694	0.27	0.035	2.77445e-08	HC	IFNG		1.20494e-30	0.702121	0.959	0.847	4.41021e-26	Trunk AD	S100A11		2.03761e-51	1.23621	0.624	0.251	7.45787e-47	Head/neck AD	HLA-DRB5		3.24241e-20	1.20355	0.488	0.316	1.18676e-15	DAHND	UHRF1
1.38777e-11	1.56489	0.162	0.014	5.07937e-07	HC	CPVL		3.96145e-23	0.693522	0.885	0.803	1.44993e-18	Trunk AD	PRDX1		1.27307e-59	1.20945	0.721	0.296	4.65958e-55	Head/neck AD	RAC1		2.10279e-26	1.16807	0.208	0.033	7.69641e-22	DAHND	TRBV12-3
8.40399e-13	1.39191	0.243	0.029	3.07594e-08	HC	TYROBP		6.32608e-16	0.645823	0.878	0.748	2.31541e-11	Trunk AD	IFITM2		1.30048e-33	1.16187	0.573	0.262	4.75987e-29	Head/neck AD	RGCC		2.90237e-13	1.14014	0.235	0.104	1.0623e-08	DAHND	AC011603.2
1.15906e-15	1.26393	0.27	0.028	4.24229e-11	HC	FCER1G		3.45362e-18	0.618625	0.857	0.714	1.26406e-13	Trunk AD	TXN		4.02046e-30	1.15081	0.448	0.173	1.47153e-25	Head/neck AD	CD7		1.80233e-19	1.07993	0.689	0.58	6.59672e-15	DAHND	SLC2A3
2.43052e-10	1.24733	0.405	0.092	8.89593e-06	HC	CCL5		3.09992e-27	0.602731	0.936	0.791	1.1346e-22	Trunk AD	SUMO2		1.58462e-43	1.07115	0.779	0.451	5.79988e-39	Head/neck AD	H2AFV		1.53611e-27	1.06044	0.756	0.643	5.62232e-23	DAHND	HNRNPU
1.45284e-12	1.16844	0.162	0.013	5.31754e-08	HC	SPI1		8.52169e-30	0.602324	0.976	0.914	3.11902e-25	Trunk AD	H3F3B		1.0272e-44	1.02069	0.615	0.243	3.75965e-40	Head/neck AD	GNB2		4.07734e-11	1.03313	0.163	0.061	1.49235e-06	DAHND	HIST2H2AB
6.47023e-22	1.09328	0.162	0.006	2.36817e-17	HC	CD1C		3.16264e-29	0.585869	0.986	0.961	1.15756e-24	Trunk AD	HMGB1		2.42392e-42	0.931016	0.582	0.226	8.87178e-38	Head/neck AD	MZT2A		1.10571e-24	1.02768	0.716	0.603	4.04701e-20	DAHND	MSN
2.67597e-15	1.0437	0.135	0.006	9.7943e-11	HC	IL10		4.33599e-14	0.582965	0.551	0.363	1.58702e-09	Trunk AD	PSMA4		2.18178e-23	0.929209	0.664	0.39	7.98552e-19	Head/neck AD	DUSP1		2.12914e-27	0.995841	0.86	0.805	7.79288e-23	DAHND	LCP1
3.96249e-15	1.01086	0.162	0.01	1.45031e-10	HC	CLEC10A		1.51013e-20	0.57156	0.964	0.889	5.52723e-16	Trunk AD	H2AFZ		3.56009e-63	0.908517	0.991	0.902	1.30303e-58	Head/neck AD	PFN1		1.1104e-07	0.980797	0.32	0.215	0.00406418	DAHND	HIST1H2AI
5.33414e-11	1.00144	0.405	0.086	1.95235e-06	HC	CXCR3		1.26575e-22	0.56053	0.964	0.93	4.63276e-18	Trunk AD	HSP90AA1		6.611e-25	0.905578	0.406	0.16	2.41969e-20	Head/neck AD	PTMS		6.25603e-18	0.944462	0.595	0.474	2.28977e-13	DAHND	NONO
3.57593e-21	0.942081	0.378	0.04	1.30883e-16	HC	LAT2		1.30283e-13	0.558165	0.759	0.623	4.76849e-09	Trunk AD	SEPTIN7		6.4182e-43	0.89985	0.829	0.427	2.34912e-38	Head/neck AD	ITM2B		8.55495e-26	0.910481	0.664	0.481	3.1312e-21	DAHND	PDIA3
3.62102e-11	0.921259	0.216	0.026	1.32533e-06	HC	GZMK		2.26886e-15	0.556279	0.671	0.465	8.30424e-11	Trunk AD	BANF1		1.13674e-27	0.882066	0.542	0.257	4.16058e-23	Head/neck AD	TNFRSF18		1.52026e-11	0.89936	0.488	0.39	5.5643e-07	DAHND	SPTAN1
1.01869e-13	0.91868	0.216	0.021	3.7285e-09	HC	MS4A6A		1.09113e-12	0.555278	0.709	0.538	3.99364e-08	Trunk AD	NUCKS1		9.25773e-49	0.879832	0.897	0.644	3.38842e-44	Head/neck AD	YBX1		2.05514e-21	0.895511	0.843	0.798	7.52201e-17	DAHND	EEF2
1.49728e-23	0.879449	0.243	0.013	5.48021e-19	HC	PLEK		6.71874e-15	0.551548	0.642	0.44	2.45913e-10	Trunk AD	SEC61G		3.26103e-16	0.853805	0.39	0.185	1.19357e-11	Head/neck AD	CD8A		7.5064e-22	0.889509	0.739	0.637	2.74742e-17	DAHND	IQGAP1
1.40096e-07	0.853574	0.568	0.201	0.00512767	HC	LBH		1.14922e-10	0.545894	0.506	0.328	4.20625e-06	Trunk AD	TNFSF10		5.18408e-34	0.830968	0.404	0.121	1.89742e-29	Head/neck AD	C4orf48		1.12851e-21	0.879272	0.767	0.669	4.13046e-17	DAHND	CALR
1.53932e-09	0.81648	0.27	0.046	5.63405e-05	HC	PLEKHF2		1.23804e-11	0.542997	0.575	0.393	4.53134e-07	Trunk AD	TXNDC17		4.6953e-23	0.828023	0.477	0.236	1.71853e-18	Head/neck AD	YWHAH		1.1398e-16	0.874713	0.663	0.566	4.17177e-12	DAHND	ACTN4
1.18248e-13	0.807275	0.541	0.118	4.32801e-09	HC	CRTAP		1.30246e-16	0.542983	0.876	0.761	4.76714e-12	Trunk AD	CALM2		1.93734e-43	0.813275	0.969	0.83	7.09084e-39	Head/neck AD	FTH1		2.91496e-20	0.863543	0.797	0.756	1.06691e-15	DAHND	DDX5
1.52656e-29	0.78308	0.189	0.005	5.58738e-25	HC	MNDA		6.60015e-11	0.539482	0.737	0.638	2.41572e-06	Trunk AD	DYNLL1		4.59136e-27	0.786111	0.556	0.269	1.68048e-22	Head/neck AD	ZYX		1.02968e-09	0.827768	0.415	0.315	3.76873e-05	DAHND	ESYT1
1.46145e-15	0.772899	0.297	0.034	5.34904e-11	HC	LST1		4.20623e-14	0.535411	0.814	0.694	1.53952e-09	Trunk AD	SUB1		8.65837e-32	0.784959	0.326	0.086	3.16905e-27	Head/neck AD	NENF		5.34987e-09	0.822561	0.359	0.261	0.000195811	DAHND	SF3A1
4.57735e-28	0.746431	0.108	0.001	1.67536e-23	HC	FCN1		4.71997e-13	0.530145	0.628	0.429	1.72756e-08	Trunk AD	MDH1		1.07945e-16	0.783557	0.319	0.14	3.9509e-12	Head/neck AD	CD8B		1.31768e-11	0.813328	0.276	0.146	4.82282e-07	DAHND	INCENP
1.41066e-15	0.714761	0.108	0.004	5.16317e-11	HC	PID1		7.12572e-10	0.530106	0.456	0.3	2.60808e-05	Trunk AD	PFDN2		3.42525e-24	0.770711	0.772	0.506	1.25367e-19	Head/neck AD	NFKBIA		4.65923e-08	0.807423	0.565	0.474	0.00170533	DAHND	TNFAIP3
1.07467e-25	0.686988	0.162	0.004	3.93339e-21	HC	IGSF6		1.63194e-10	0.526357	0.649	0.494	5.97308e-06	Trunk AD	TMEM50A		3.22056e-25	0.755125	0.854	0.603	1.17876e-20	Head/neck AD	JUNB		5.85014e-07	0.786256	0.555	0.511	0.0214121	DAHND	BRD2
8.93975e-11	0.665843	0.405	0.086	3.27204e-06	HC	GET4		6.01421e-09	0.525741	0.811	0.683	0.000220126	Trunk AD	IFITM1		9.45139e-24	0.744265	0.716	0.44	3.4593e-19	Head/neck AD	TYMS		7.22434e-11	0.784261	0.482	0.379	2.64418e-06	DAHND	MAP4
5.21474e-19	0.653548	0.162	0.007	1.90865e-14	HC	FCGR2B		2.00917e-11	0.520523	0.566	0.392	7.35375e-07	Trunk AD	SF3B6		5.05082e-29	0.740021	0.793	0.499	1.84865e-24	Head/neck AD	COX5A		3.43774e-17	0.781999	0.829	0.754	1.25825e-12	DAHND	NCL
1.6038e-15	0.638951	0.189	0.013	5.87007e-11	HC	NCF2		1.05003e-10	0.520267	0.518	0.349	3.84323e-06	Trunk AD	HSPB11		1.71089e-25	0.729876	0.39	0.143	6.26203e-21	Head/neck AD	PIM3		1.63822e-10	0.781397	0.419	0.315	5.99604e-06	DAHND	EIF4G1
1.73067e-09	0.623564	0.324	0.064	6.33443e-05	HC	AC068587.4		8.03732e-44	0.518436	1	0.997	2.94174e-39	Trunk AD	B2M		1.94506e-30	0.725975	0.441	0.159	7.11913e-26	Head/neck AD	RAB5IF		3.23504e-11	0.762278	0.449	0.332	1.18406e-06	DAHND	PRPF8
1.24531e-07	0.621913	0.297	0.067	0.00455795	HC	EI24		6.22327e-15	0.514507	0.776	0.617	2.27778e-10	Trunk AD	SKP1		1.33512e-27	0.72387	0.486	0.2	4.88667e-23	Head/neck AD	CCDC85B		1.42909e-12	0.761122	0.594	0.515	5.23062e-08	DAHND	GPI
3.05407e-11	0.620769	0.27	0.04	1.11782e-06	HC	FCGRT		2.38008e-11	0.503674	0.329	0.169	8.71133e-07	Trunk AD	NDFIP2		2.39706e-27	0.713059	0.448	0.179	8.77349e-23	Head/neck AD	TMEM160		7.56414e-24	0.761106	0.779	0.622	2.76855e-19	DAHND	ANP32B
2.00156e-07	0.616294	0.27	0.057	0.00732591	HC	TRIM44		1.32596e-12	0.496524	0.64	0.462	4.85313e-08	Trunk AD	WDR83OS		2.81853e-22	0.711309	0.397	0.165	1.03161e-17	Head/neck AD	TTC39C		2.78143e-09	0.757941	0.489	0.397	0.000101803	DAHND	SMC1A
1.8755e-07	0.612824	0.405	0.116	0.00686451	HC	SNHG7		3.1631e-11	0.493928	0.73	0.602	1.15773e-06	Trunk AD	SEC61B		4.20103e-26	0.706154	0.547	0.257	1.53762e-21	Head/neck AD	MZT2B		1.1244e-07	0.751489	0.534	0.483	0.00411541	DAHND	TAF15
1.30681e-13	0.592744	0.162	0.011	4.78306e-09	HC	CD86		4.02081e-10	0.48816	0.344	0.19	1.47166e-05	Trunk AD	N4BP2L2		1.68882e-24	0.704908	0.728	0.451	6.18127e-20	Head/neck AD	TRIR		2.94339e-09	0.740529	0.525	0.456	0.000107731	DAHND	VCP
1.97761e-20	0.586285	0.162	0.006	7.23826e-16	HC	SYK		1.69923e-10	0.488064	0.666	0.517	6.21936e-06	Trunk AD	HSPE1		3.89394e-20	0.703922	0.714	0.45	1.42522e-15	Head/neck AD	BTG1		5.16714e-08	0.729483	0.279	0.183	0.00189122	DAHND	MTA2
8.5216e-18	0.558407	0.162	0.008	3.11899e-13	HC	HNMT		3.56765e-11	0.487918	0.434	0.26	1.3058e-06	Trunk AD	STMP1		1.77874e-18	0.686422	0.322	0.128	6.51037e-14	Head/neck AD	UBE2S		2.32701e-07	0.711433	0.371	0.288	0.00851709	DAHND	MATR3.1
1.57164e-08	0.556408	0.351	0.079	0.000575235	HC	OTULINL		5.49585e-09	0.485466	0.594	0.451	0.000201154	Trunk AD	TBCA		2.72871e-24	0.68526	0.587	0.299	9.98734e-20	Head/neck AD	PRELID1		5.89544e-08	0.708363	0.345	0.248	0.00215779	DAHND	POLR2A
1.75346e-08	0.549883	0.297	0.06	0.000641784	HC	GFER		3.65375e-08	0.483971	0.647	0.53	0.00133731	Trunk AD	BATF		9.47071e-20	0.678394	0.493	0.251	3.46638e-15	Head/neck AD	SLBP		5.98737e-21	0.70166	0.772	0.678	2.19144e-16	DAHND	TPM4
6.33153e-11	0.543436	0.162	0.015	2.3174e-06	HC	CD302		1.92636e-11	0.477703	0.549	0.374	7.05068e-07	Trunk AD	LSM5		6.28055e-29	0.676214	0.329	0.093	2.29875e-24	Head/neck AD	CDT1		7.29565e-07	0.69861	0.231	0.143	0.0267028	DAHND	SYNC
3.09875e-07	0.532182	0.405	0.117	0.0113417	HC	TOR3A		5.43356e-12	0.477129	0.282	0.128	1.98874e-07	Trunk AD	TNFSF14		5.86418e-23	0.661443	0.371	0.139	2.14635e-18	Head/neck AD	CLTB		1.84717e-10	0.695581	0.498	0.399	6.76081e-06	DAHND	CSDE1
5.42972e-12	0.520962	0.351	0.057	1.98733e-07	HC	NAPRT		3.99814e-13	0.476913	0.523	0.314	1.46336e-08	Trunk AD	LSM8		7.00326e-23	0.65435	0.521	0.254	2.56326e-18	Head/neck AD	PSIP1		9.66236e-08	0.695555	0.392	0.306	0.00353652	DAHND	SNRNP200
8.12184e-16	0.520143	0.162	0.009	2.97268e-11	HC	LGALS2		2.08106e-09	0.472142	0.726	0.582	7.61689e-05	Trunk AD	UQCRH		1.07152e-22	0.636985	0.364	0.135	3.92187e-18	Head/neck AD	TESC		3.65989e-10	0.694029	0.601	0.551	1.33955e-05	DAHND	CANX
3.38143e-08	0.518058	0.108	0.009	0.00123764	HC	KIFC2		1.7369e-09	0.465205	0.625	0.464	6.35722e-05	Trunk AD	ATP5MPL		4.56212e-20	0.62032	0.46	0.228	1.66978e-15	Head/neck AD	UQCRFS1		1.63762e-07	0.692111	0.327	0.234	0.00599385	DAHND	MTHFD1
1.07629e-08	0.497684	0.135	0.013	0.000393934	HC	RNF130		1.15035e-12	0.462164	0.68	0.503	4.21038e-08	Trunk AD	DAZAP2		7.22652e-19	0.61355	0.646	0.414	2.64498e-14	Head/neck AD	GUK1		5.36491e-09	0.682271	0.346	0.237	0.000196361	DAHND	DDB1
3.00527e-07	0.493488	0.459	0.138	0.0109996	HC	RNF115		4.0804e-17	0.462154	0.895	0.803	1.49347e-12	Trunk AD	ATP5MC2		7.06047e-30	0.612797	0.23	0.037	2.5842e-25	Head/neck AD	GSTM1		6.60527e-08	0.67085	0.527	0.469	0.00241759	DAHND	SEPTIN9
2.01244e-07	0.490209	0.514	0.158	0.00736574	HC	ZNF800		2.03476e-10	0.46166	0.449	0.273	7.44742e-06	Trunk AD	RNF7		1.18983e-07	0.611092	0.122	0.045	0.00435491	Head/neck AD	CFD		1.06049e-07	0.668837	0.247	0.154	0.00388149	DAHND	MSH6
2.60283e-07	0.488155	0.324	0.081	0.00952662	HC	UBN1		8.0686e-25	0.461035	0.95	0.896	2.95319e-20	Trunk AD	UBA52		1.49836e-15	0.60944	0.469	0.261	5.48414e-11	Head/neck AD	GLUD1		5.81943e-15	0.664523	0.746	0.678	2.12997e-10	DAHND	HNRNPK
2.09103e-08	0.484623	0.297	0.06	0.000765338	HC	RIC1		2.70417e-14	0.459779	0.733	0.543	9.89754e-10	Trunk AD	NEDD8		2.94357e-19	0.608151	0.556	0.306	1.07737e-14	Head/neck AD	GNAS		1.40143e-07	0.662796	0.322	0.227	0.00512937	DAHND	MCM2
7.68459e-08	0.482522	0.189	0.029	0.00281264	HC	MYO1E		6.58746e-07	0.457221	0.346	0.224	0.0241108	Trunk AD	LIMA1		5.73577e-11	0.604008	0.171	0.063	2.09935e-06	Head/neck AD	LINC02446		1.09802e-07	0.652153	0.519	0.447	0.00401887	DAHND	MCM3
2.98571e-08	0.475194	0.162	0.021	0.0010928	HC	MEF2C		6.86265e-17	0.453823	0.933	0.862	2.5118e-12	Trunk AD	HINT1		7.64749e-18	0.603607	0.256	0.088	2.79906e-13	Head/neck AD	SOCS1		2.97607e-07	0.646101	0.336	0.246	0.0108927	DAHND	ATL3
1.13807e-06	0.471987	0.108	0.012	0.0416545	HC	DIXDC1		5.61089e-11	0.451251	0.826	0.732	2.05364e-06	Trunk AD	UBB		6.04526e-17	0.595343	0.502	0.286	2.21263e-12	Head/neck AD	CCND3		1.85348e-08	0.64389	0.564	0.502	0.000678393	DAHND	GDI2
3.02321e-14	0.463151	0.189	0.015	1.10653e-09	HC	LINC02256		3.54322e-10	0.450879	0.687	0.534	1.29686e-05	Trunk AD	PSMA2		6.46548e-13	0.58708	0.5	0.317	2.36643e-08	Head/neck AD	BAX		9.22579e-07	0.642555	0.198	0.112	0.0337673	DAHND	HIST1H3C
3.0764e-07	0.461824	0.405	0.113	0.0112599	HC	STOM		4.42159e-09	0.450226	0.644	0.495	0.000161835	Trunk AD	POMP		2.64427e-15	0.57085	0.441	0.237	9.67829e-11	Head/neck AD	C12orf75		3.77188e-08	0.633575	0.53	0.483	0.00138055	DAHND	SNHG5
4.92616e-09	0.459615	0.459	0.112	0.000180302	HC	CMTM7		3.95944e-09	0.449667	0.74	0.603	0.000144919	Trunk AD	JPT1		1.75937e-14	0.567596	0.284	0.123	6.43946e-10	Head/neck AD	SAC3D1		8.69077e-08	0.633346	0.357	0.255	0.00318091	DAHND	LRRFIP2
1.52685e-13	0.443494	0.162	0.011	5.58843e-09	HC	CACNA2D4		2.16865e-10	0.444729	0.418	0.246	7.93746e-06	Trunk AD	LAPTM4A		5.42766e-07	0.566423	0.237	0.134	0.0198658	Head/neck AD	CD27		2.34207e-11	0.632801	0.7	0.642	8.57223e-07	DAHND	ANXA6
2.78458e-14	0.442678	0.135	0.007	1.01918e-09	HC	CSF1R		2.69185e-08	0.442063	0.425	0.276	0.000985246	Trunk AD	SYPL1		3.56556e-16	0.564714	0.509	0.299	1.30503e-11	Head/neck AD	MRPL41		1.16234e-10	0.630651	0.261	0.139	4.25426e-06	DAHND	TRAP1
7.56466e-07	0.442167	0.243	0.05	0.0276874	HC	IGFBP7		3.83105e-10	0.44105	0.255	0.121	1.4022e-05	Trunk AD	TRIM59		1.19151e-18	0.563959	0.275	0.098	4.36105e-14	Head/neck AD	FDX1		8.38839e-13	0.626634	0.565	0.44	3.07023e-08	DAHND	PPM1G
7.20506e-07	0.441312	0.486	0.154	0.0263712	HC	CDT1		2.94259e-14	0.440793	0.854	0.733	1.07702e-09	Trunk AD	ATP5MC3		4.93209e-17	0.559052	0.34	0.149	1.8052e-12	Head/neck AD	ELAVL1		9.48363e-08	0.623206	0.481	0.408	0.0034711	DAHND	EIF4H
4.18225e-20	0.42879	0.108	0.002	1.53075e-15	HC	LY86		1.29358e-07	0.438212	0.379	0.249	0.00473462	Trunk AD	MIR4435-2HG		9.15039e-21	0.551209	0.312	0.111	3.34913e-16	Head/neck AD	FAAP20		1.85386e-07	0.618273	0.442	0.361	0.00678532	DAHND	DDX3X
3.78746e-36	0.409087	0.135	0.001	1.38625e-31	HC	AC020656.1		6.46257e-10	0.437321	0.632	0.489	2.36537e-05	Trunk AD	SEC11A		3.58158e-08	0.550226	0.573	0.445	0.0013109	Head/neck AD	CD69		5.06982e-11	0.601937	0.595	0.512	1.85561e-06	DAHND	P4HB
4.06476e-07	0.400533	0.486	0.149	0.0148774	HC	FAM50A		8.88412e-09	0.432537	0.554	0.405	0.000325168	Trunk AD	NOP10		1.24373e-17	0.543207	0.296	0.115	4.55217e-13	Head/neck AD	SRSF9		1.33015e-06	0.596295	0.408	0.332	0.0486849	DAHND	GTF3A
4.34637e-09	0.400466	0.189	0.025	0.000159081	HC	CD68		3.42772e-10	0.430763	0.702	0.598	1.25458e-05	Trunk AD	PSMB3		1.26498e-15	0.534546	0.655	0.439	4.62995e-11	Head/neck AD	RANBP1		6.73346e-07	0.587389	0.297	0.201	0.0246451	DAHND	API5
1.54233e-10	0.395567	0.135	0.011	5.64508e-06	HC	LYN		6.20877e-08	0.430708	0.508	0.369	0.00227247	Trunk AD	MRPS6		1.71109e-14	0.524163	0.282	0.119	6.26278e-10	Head/neck AD	DNAJC1		7.00683e-09	0.585946	0.212	0.11	0.000256457	DAHND	LRPPRC
4.06981e-11	0.392962	0.135	0.01	1.48959e-06	HC	CFP		2.24522e-09	0.430707	0.42	0.265	8.21772e-05	Trunk AD	POLR2I		3.32992e-14	0.523899	0.282	0.122	1.21878e-09	Head/neck AD	FAM174C		1.14196e-06	0.580642	0.254	0.168	0.0417967	DAHND	TIPARP
2.60366e-11	0.392404	0.162	0.014	9.52967e-07	HC	MXI1		5.23057e-12	0.430623	0.229	0.091	1.91444e-07	Trunk AD	KRT7		1.36974e-14	0.522875	0.284	0.122	5.01337e-10	Head/neck AD	TXNL4A		5.75942e-23	0.58015	0.949	0.901	2.10801e-18	DAHND	HSPA8
1.15605e-07	0.390912	0.378	0.096	0.00423126	HC	CACUL1		2.28127e-10	0.429215	0.549	0.369	8.34969e-06	Trunk AD	VAMP8		9.46233e-07	0.520744	0.507	0.377	0.0346331	Head/neck AD	RGS1		1.03825e-10	0.578159	0.648	0.602	3.80009e-06	DAHND	EIF5A
7.59147e-22	0.389793	0.162	0.006	2.77856e-17	HC	RASSF4		8.5462e-11	0.428102	0.828	0.716	3.128e-06	Trunk AD	NAP1L1		1.78941e-10	0.51467	0.815	0.674	6.54944e-06	Head/neck AD	ZFP36		1.09879e-06	0.577389	0.557	0.516	0.0402168	DAHND	HNRNPM
3.80145e-11	0.378431	0.135	0.01	1.39137e-06	HC	CLEC7A		8.5449e-08	0.426855	0.313	0.184	0.00312752	Trunk AD	FRG1		1.46568e-13	0.51218	0.364	0.189	5.36454e-09	Head/neck AD	SNX3		1.94803e-07	0.568238	0.62	0.59	0.00712999	DAHND	EIF4G2
2.94179e-09	0.377226	0.162	0.018	0.000107672	HC	XIST		3.00225e-07	0.42671	0.346	0.215	0.0109885	Trunk AD	HIKESHI		2.81228e-13	0.51075	0.592	0.392	1.02932e-08	Head/neck AD	PNRC1		8.55794e-19	0.558929	0.926	0.89	3.13229e-14	DAHND	LMNA
4.33828e-09	0.373459	0.162	0.018	0.000158785	HC	RAB31		1.10926e-07	0.424827	0.654	0.521	0.00406001	Trunk AD	PCLAF		8.80501e-13	0.510235	0.415	0.227	3.22272e-08	Head/neck AD	PHLDA1		4.10014e-09	0.557044	0.767	0.768	0.000150069	DAHND	HNRNPA3
1.36823e-07	0.366784	0.27	0.055	0.00500788	HC	CRYL1		2.1239e-09	0.423723	0.563	0.402	7.77368e-05	Trunk AD	ELOC		1.9823e-13	0.507381	0.347	0.174	7.25542e-09	Head/neck AD	FMNL1		9.92806e-07	0.548642	0.571	0.522	0.0363377	DAHND	RSRP1
5.53995e-09	0.363888	0.162	0.018	0.000202768	HC	TCEA3		9.9847e-10	0.420845	0.446	0.285	3.6545e-05	Trunk AD	ESD		1.25715e-17	0.506369	0.847	0.649	4.60129e-13	Head/neck AD	CYBA		5.55481e-13	0.547903	0.772	0.732	2.03312e-08	DAHND	ANXA5
4.53459e-07	0.35921	0.351	0.09	0.0165971	HC	PLEKHO1		7.34944e-30	0.419512	0.99	0.985	2.68997e-25	Trunk AD	PPIA		1.22325e-13	0.502608	0.692	0.476	4.47721e-09	Head/neck AD	HCST		6.24708e-16	0.537809	0.952	0.946	2.28649e-11	DAHND	HNRNPA2B1
8.96851e-08	0.356645	0.324	0.073	0.00328257	HC	TTC7A		1.28121e-11	0.419023	0.816	0.688	4.68935e-07	Trunk AD	ARPC5		2.43331e-16	0.497017	0.829	0.638	8.90617e-12	Head/neck AD	PTPRCAP		2.10391e-21	0.520002	0.981	0.969	7.70051e-17	DAHND	HLA-B
3.66906e-08	0.353869	0.243	0.043	0.00134291	HC	HPSE		1.72523e-08	0.418848	0.382	0.237	0.000631451	Trunk AD	LSM6		1.67055e-12	0.492129	0.528	0.341	6.11439e-08	Head/neck AD	SERP1		3.60341e-10	0.512601	0.712	0.68	1.31888e-05	DAHND	DEK
1.01075e-11	0.347509	0.135	0.009	3.69946e-07	HC	CD93		7.80552e-08	0.418144	0.673	0.535	0.0028569	Trunk AD	NDUFC2		2.83998e-12	0.491172	0.477	0.297	1.03946e-07	Head/neck AD	TLE5		4.39302e-08	0.47777	0.777	0.778	0.00160789	DAHND	EZR
9.07422e-10	0.345981	0.297	0.052	3.32126e-05	HC	MSL2		5.21516e-10	0.41754	0.967	0.932	1.9088e-05	Trunk AD	IL32		1.53731e-12	0.489738	0.498	0.322	5.6267e-08	Head/neck AD	JTB		3.32302e-08	0.460025	0.645	0.545	0.00121626	DAHND	NFKBIA
4.23963e-11	0.342755	0.135	0.01	1.55175e-06	HC	IRF8		1.73028e-13	0.414485	0.215	0.077	6.33298e-09	Trunk AD	JKAMP		5.93495e-13	0.489226	0.265	0.114	2.17225e-08	Head/neck AD	CHCHD10		7.73896e-10	0.448163	0.811	0.776	2.83254e-05	DAHND	LSP1
8.02547e-07	0.332807	0.135	0.018	0.029374	HC	CCDC71L		6.05283e-08	0.413106	0.506	0.365	0.0022154	Trunk AD	PSMD7		1.1958e-11	0.488268	0.415	0.23	4.37674e-07	Head/neck AD	CST7		1.70269e-07	0.434001	0.654	0.61	0.006232	DAHND	LRRFIP1
5.68152e-10	0.332686	0.135	0.011	2.07949e-05	HC	PLBD1		1.56524e-08	0.412995	0.594	0.439	0.000572893	Trunk AD	CD53		5.48909e-17	0.482421	0.932	0.749	2.00906e-12	Head/neck AD	PPDPF		1.1275e-12	0.428092	0.901	0.849	4.12678e-08	DAHND	HSP90AB1
6.91308e-18	0.331944	0.135	0.005	2.53026e-13	HC	HCK		2.27172e-09	0.412829	0.496	0.328	8.31473e-05	Trunk AD	POLR2K		1.61687e-14	0.481312	0.272	0.111	5.91789e-10	Head/neck AD	RNF187		5.66881e-19	0.388288	0.982	0.893	2.07484e-14	DAHND	PFN1
9.29778e-07	0.331078	0.216	0.041	0.0340308	HC	DCD		1.1281e-12	0.410965	0.869	0.741	4.12896e-08	Trunk AD	COX8A		3.93658e-16	0.481255	0.394	0.188	1.44083e-11	Head/neck AD	METTL9		6.80535e-09	0.380245	0.882	0.902	0.000249083	DAHND	PKM
8.2511e-18	0.323657	0.135	0.005	3.01999e-13	HC	CD163		5.39553e-09	0.409188	0.356	0.207	0.000197482	Trunk AD	VBP1		7.1141e-09	0.480351	0.554	0.409	0.000260383	Head/neck AD	LIME1		4.57989e-07	0.375113	0.581	0.483	0.0167629	DAHND	TYMS
2.59741e-09	0.320887	0.216	0.03	9.50677e-05	HC	RGL2		4.83539e-07	0.406707	0.253	0.145	0.017698	Trunk AD	NINJ2		1.1304e-10	0.479231	0.312	0.166	4.13739e-06	Head/neck AD	JUND		8.24003e-09	0.362253	0.65	0.544	0.000301593	DAHND	COX5A
1.04847e-12	0.318188	0.108	0.005	3.83751e-08	HC	KLRC3		9.24217e-08	0.406398	0.759	0.663	0.00338273	Trunk AD	ARL6IP5		2.08259e-15	0.478254	0.751	0.531	7.6225e-11	Head/neck AD	HMGN1		9.00692e-22	0.355453	0.998	0.992	3.29662e-17	DAHND	VIM
1.76961e-23	0.316122	0.162	0.005	6.47693e-19	HC	PKIB		8.0242e-10	0.405568	0.699	0.555	2.93694e-05	Trunk AD	NDUFS5		2.87473e-09	0.472912	0.3	0.17	0.000105218	Head/neck AD	ZFAND5		3.32351e-11	0.318987	0.97	0.946	1.21644e-06	DAHND	HLA-C
2.95291e-07	0.305578	0.108	0.011	0.0108079	HC	NLRP3		2.18152e-10	0.404748	0.811	0.679	7.98456e-06	Trunk AD	RNASEK		4.32837e-13	0.468098	0.263	0.114	1.58423e-08	Head/neck AD	FAM50A		9.75905e-12	0.269746	1	0.999	3.57191e-07	DAHND	ACTB
6.84156e-08	0.302664	0.351	0.082	0.00250408	HC	BRI3BP		1.0333e-07	0.400584	0.234	0.122	0.003782	Trunk AD	CDC40		1.6271e-10	0.467274	0.469	0.292	5.95534e-06	Head/neck AD	RBM17		3.56e-08	0.259202	0.965	0.948	0.001303	DAHND	CD74
3.95018e-08	0.299781	0.27	0.051	0.00144581	HC	RIN3		1.18396e-06	0.400135	0.442	0.315	0.0433342	Trunk AD	C4orf3		3.60613e-18	0.463309	0.298	0.111	1.31988e-13	Head/neck AD	NT5C		3.94736e-07	-0.251526	0.085	0.183	0.0144477	DAHND	EXOSC1
2.90186e-07	0.294148	0.189	0.03	0.0106211	HC	KCTD18		6.63578e-09	0.399725	0.582	0.421	0.000242876	Trunk AD	LSM2		5.69856e-08	0.462074	0.103	0.033	0.00208573	Head/neck AD	PCSK1N		4.97371e-08	-0.252927	0.244	0.397	0.00182043	DAHND	GAS5
1.31986e-17	0.291452	0.108	0.003	4.83083e-13	HC	PHACTR1		2.80752e-08	0.396943	0.501	0.344	0.00102758	Trunk AD	OSTC		9.98201e-17	0.461437	0.34	0.146	3.65351e-12	Head/neck AD	LAMP1		3.39478e-07	-0.253039	0.113	0.221	0.0124252	DAHND	DERL2
6.92458e-07	0.281395	0.351	0.09	0.0253447	HC	TGFBR2		3.79646e-10	0.395945	0.63	0.45	1.38954e-05	Trunk AD	RAB11A		1.99214e-12	0.461264	0.573	0.368	7.29143e-08	Head/neck AD	ATP6V0C		6.57235e-08	-0.25469	0.118	0.237	0.00240555	DAHND	GOLPH3
1.80648e-08	0.281164	0.162	0.02	0.00066119	HC	SMURF2		7.03872e-08	0.395874	0.444	0.303	0.00257624	Trunk AD	MAD2L1		1.34416e-14	0.457669	0.336	0.155	4.91975e-10	Head/neck AD	MCUB		2.39027e-08	-0.255715	0.216	0.373	0.000874862	DAHND	HSBP1
2.48055e-10	0.274778	0.243	0.034	9.07906e-06	HC	NR2C2		4.65439e-10	0.395842	0.391	0.228	1.70355e-05	Trunk AD	PHF5A		6.32658e-15	0.45612	0.418	0.215	2.31559e-10	Head/neck AD	GADD45GIP1		2.73811e-07	-0.256013	0.339	0.515	0.0100217	DAHND	TMEM59
1.09808e-07	0.274686	0.108	0.01	0.00401907	HC	TMEM25		5.14e-08	0.395821	0.377	0.235	0.00188129	Trunk AD	EIF4E		4.07898e-09	0.456114	0.218	0.105	0.000149295	Head/neck AD	TNFRSF25		1.0206e-07	-0.257097	0.168	0.3	0.00373549	DAHND	POLR2F
3.55207e-07	0.272441	0.162	0.023	0.0130009	HC	ALCAM		1.29289e-10	0.395737	0.234	0.104	4.73211e-06	Trunk AD	ABT1		3.90856e-11	0.453278	0.303	0.152	1.43057e-06	Head/neck AD	XBP1		8.39435e-09	-0.257733	0.299	0.475	0.000307242	DAHND	ANAPC16
8.2511e-18	0.271936	0.135	0.005	3.01999e-13	HC	FCGR2A		2.73823e-07	0.39541	0.353	0.222	0.0100222	Trunk AD	PWP1		2.18125e-13	0.452083	0.268	0.114	7.98358e-09	Head/neck AD	CMTM3		2.22298e-09	-0.257808	0.383	0.578	8.13632e-05	DAHND	RAB11A
4.38288e-28	0.271505	0.108	0.001	1.60418e-23	HC	PLD4		2.14096e-08	0.395188	0.702	0.574	0.000783614	Trunk AD	SPCS1		4.10203e-10	0.451225	0.315	0.167	1.50138e-05	Head/neck AD	SUN2		1.06334e-07	-0.260662	0.175	0.308	0.00389192	DAHND	BOLA3
1.02931e-10	0.270392	0.108	0.006	3.76736e-06	HC	PLAU		9.68412e-07	0.394609	0.255	0.146	0.0354449	Trunk AD	ID3		2.78001e-12	0.449332	0.214	0.083	1.01751e-07	Head/neck AD	PNPLA2		4.02197e-08	-0.260859	0.051	0.144	0.00147208	DAHND	TPGS1
9.15904e-10	0.264362	0.216	0.029	3.3523e-05	HC	FHL3		4.21213e-07	0.394211	0.718	0.607	0.0154168	Trunk AD	SNRPG		4.56024e-10	0.444406	0.183	0.075	1.66909e-05	Head/neck AD	YBX3		7.60241e-07	-0.261789	0.133	0.243	0.0278256	DAHND	ARL2
5.79914e-10	0.264166	0.162	0.016	2.12254e-05	HC	DMWD		2.44537e-09	0.392095	0.554	0.378	8.95029e-05	Trunk AD	CKS1B		8.43349e-07	0.438808	0.484	0.356	0.0308674	Head/neck AD	ID2		2.79212e-07	-0.263333	0.115	0.227	0.0102194	DAHND	ERGIC2
4.96318e-07	0.262342	0.216	0.04	0.0181657	HC	MAP3K3		3.80144e-07	0.388976	0.463	0.328	0.0139137	Trunk AD	GTF2A2		6.84313e-10	0.435992	0.261	0.127	2.50466e-05	Head/neck AD	CLEC2B		1.9558e-07	-0.265272	0.399	0.567	0.00715841	DAHND	RPA3
1.01391e-07	0.261856	0.27	0.053	0.00371103	HC	HYI		6.76e-07	0.387762	0.537	0.39	0.0247423	Trunk AD	TMBIM4		3.33476e-07	0.432482	0.369	0.237	0.0122055	Head/neck AD	GZMA		5.99461e-07	-0.26573	0.845	0.912	0.0219409	DAHND	HMGN2
6.33093e-14	0.258345	0.108	0.004	2.31718e-09	HC	MPEG1		3.1908e-19	0.38739	1	0.998	1.16786e-14	Trunk AD	TMSB4X		1.8275e-12	0.426376	0.185	0.065	6.68884e-08	Head/neck AD	NPDC1		8.67276e-07	-0.26584	0.092	0.188	0.0317432	DAHND	ANXA4
1.10337e-08	0.256786	0.216	0.033	0.000403843	HC	SLC44A1		2.23398e-08	0.382393	0.274	0.148	0.00081766	Trunk AD	VMP1		8.55893e-12	0.421398	0.183	0.067	3.13265e-07	Head/neck AD	BCL3		3.62911e-07	-0.266574	0.15	0.269	0.0132829	DAHND	CWC15
6.11589e-07	0.254475	0.108	0.011	0.0223848	HC	AL096870.8		2.37858e-07	0.382192	0.716	0.587	0.00870583	Trunk AD	RBX1		1.81773e-08	0.421078	0.439	0.295	0.000665306	Head/neck AD	C1QBP		5.8381e-08	-0.267407	0.488	0.669	0.0021368	DAHND	NEDD8
2.62038e-07	0.250576	0.216	0.038	0.00959085	HC	C8orf88		8.9836e-07	0.382071	0.241	0.136	0.0328809	Trunk AD	SVIP		7.05024e-17	0.410161	0.188	0.051	2.58046e-12	Head/neck AD	EBPL		1.49307e-07	-0.267676	0.664	0.82	0.00546477	DAHND	COX6C
3.86106e-07	-1.34357	0.649	0.836	0.0141319	HC	MT2A		3.70086e-17	0.381627	0.981	0.965	1.35455e-12	Trunk AD	MYL6		6.63988e-10	0.409504	0.235	0.112	2.43026e-05	Head/neck AD	AKR7A2		2.89986e-07	-0.268082	0.473	0.647	0.0106138	DAHND	CIRBP
								7.53742e-10	0.380783	0.764	0.626	2.75877e-05	Trunk AD	SOD1		1.55757e-10	0.407733	0.268	0.132	5.70086e-06	Head/neck AD	CISD3		1.92412e-07	-0.268368	0.049	0.134	0.00704247	DAHND	CRIPT
								1.19315e-06	0.380097	0.582	0.455	0.0436705	Trunk AD	BUB3		6.28801e-11	0.405542	0.509	0.327	2.30147e-06	Head/neck AD	NDFIP1		5.50024e-09	-0.269463	0.173	0.324	0.000201314	DAHND	CNIH4
								9.1548e-09	0.379986	0.57	0.411	0.000335075	Trunk AD	VPS29		3.11747e-12	0.405497	0.258	0.112	1.14103e-07	Head/neck AD	CRELD2		1.16026e-08	-0.270407	0.385	0.565	0.000424666	DAHND	SPCS2
								1.36738e-11	0.379358	0.933	0.86	5.00476e-07	Trunk AD	SERF2		1.98779e-09	0.405176	0.188	0.081	7.27551e-05	Head/neck AD	RNF145		1.71888e-08	-0.270915	0.299	0.475	0.000629128	DAHND	PPP4C
								7.91833e-07	0.378305	0.628	0.48	0.0289819	Trunk AD	ABRACL		8.64639e-09	0.404351	0.3	0.168	0.000316467	Head/neck AD	KRAS		4.20616e-08	-0.272638	0.058	0.154	0.0015395	DAHND	JKAMP
								4.19584e-08	0.377019	0.563	0.409	0.00153572	Trunk AD	C12orf57		2.81999e-12	0.402984	0.164	0.052	1.03214e-07	Head/neck AD	ABCG1		5.79037e-07	-0.2727	0.548	0.727	0.0211933	DAHND	KRTCAP2
								3.21165e-07	0.376227	0.573	0.419	0.011755	Trunk AD	ATP6V1G1		5.68429e-07	0.401704	0.146	0.066	0.0208051	Head/neck AD	CRNDE		2.4532e-07	-0.272829	0.26	0.41	0.00897896	DAHND	PPIG
								8.64451e-07	0.374694	0.389	0.257	0.0316398	Trunk AD	MMADHC		6.01665e-09	0.400033	0.23	0.113	0.000220216	Head/neck AD	RCN2		7.11498e-07	-0.273862	0.329	0.48	0.0260416	DAHND	COX17
								1.97835e-07	0.37379	0.403	0.259	0.00724097	Trunk AD	IL2RA		3.52056e-10	0.399754	0.183	0.073	1.28856e-05	Head/neck AD	SURF1		3.44351e-07	-0.274216	0.357	0.522	0.0126036	DAHND	LMNB1
								1.22088e-07	0.370024	0.652	0.519	0.00446853	Trunk AD	DAD1		1.37933e-10	0.398379	0.411	0.242	5.04848e-06	Head/neck AD	EIF4A3		1.10992e-06	-0.27557	0.081	0.173	0.0406241	DAHND	GBP1
								5.62437e-08	0.369912	0.778	0.687	0.00205858	Trunk AD	EIF3K		1.26713e-11	0.394812	0.624	0.436	4.63783e-07	Head/neck AD	ARF5		8.39407e-08	-0.275848	0.284	0.441	0.00307231	DAHND	GNAS
								3.56202e-14	0.36898	0.983	0.948	1.30374e-09	Trunk AD	SH3BGRL3		1.42677e-10	0.393222	0.207	0.085	5.22213e-06	Head/neck AD	CMTM7		3.29388e-07	-0.276562	0.157	0.277	0.0120559	DAHND	MOB4
								1.42614e-08	0.368549	0.797	0.686	0.000521982	Trunk AD	NDUFA4		1.06006e-09	0.390685	0.714	0.543	3.87994e-05	Head/neck AD	EIF3F		4.66388e-08	-0.279066	0.394	0.569	0.00170703	DAHND	DRAP1
								2.58124e-09	0.36646	0.341	0.192	9.4476e-05	Trunk AD	BTF3L4		2.55926e-08	0.390157	0.385	0.242	0.000936716	Head/neck AD	TGFB1		1.49214e-08	-0.279704	0.38	0.55	0.000546139	DAHND	SF3B5
								1.68839e-08	0.365822	0.659	0.501	0.000617966	Trunk AD	SAP18		1.76049e-10	0.388039	0.688	0.499	6.44359e-06	Head/neck AD	TSC22D3		9.90691e-08	-0.281513	0.385	0.552	0.00362603	DAHND	BRK1
								9.96726e-07	0.364022	0.496	0.365	0.0364812	Trunk AD	PSMG2		4.11524e-10	0.387886	0.171	0.066	1.50622e-05	Head/neck AD	TGFBR2		2.02626e-07	-0.281937	0.178	0.312	0.0074163	DAHND	PWP1
								1.74457e-10	0.363763	0.893	0.833	6.3853e-06	Trunk AD	MYL12B		7.0746e-12	0.387545	0.211	0.083	2.58938e-07	Head/neck AD	CAMK1		3.21872e-08	-0.282072	0.235	0.39	0.00117808	DAHND	PET100
								6.84188e-08	0.363715	0.36	0.22	0.0025042	Trunk AD	SH2D2A		9.19438e-11	0.386372	0.279	0.136	3.36523e-06	Head/neck AD	BAG1		7.0814e-08	-0.283409	0.157	0.29	0.00259186	DAHND	POLR3K
								9.27489e-08	0.362221	0.232	0.12	0.0033947	Trunk AD	PPP2R3C		3.11453e-11	0.385088	0.3	0.147	1.13995e-06	Head/neck AD	NFATC2		6.28544e-07	-0.28408	0.058	0.143	0.0230053	DAHND	EVI2A
								3.99543e-09	0.357891	0.747	0.581	0.000146237	Trunk AD	ATP5PB		2.58908e-16	0.378267	0.263	0.095	9.4763e-12	Head/neck AD	STUB1		1.04987e-06	-0.284319	0.366	0.51	0.0384264	DAHND	CIAO2B
								3.05336e-07	0.357539	0.974	0.916	0.0111756	Trunk AD	STMN1		3.4417e-13	0.377866	0.242	0.096	1.2597e-08	Head/neck AD	TOMM40		5.38864e-09	-0.284813	0.272	0.444	0.00019723	DAHND	SCP2
								4.89829e-07	0.357132	0.339	0.208	0.0179282	Trunk AD	MRPL17		1.35479e-09	0.376357	0.315	0.164	4.95867e-05	Head/neck AD	NFKBIZ		8.74035e-09	-0.285801	0.419	0.602	0.000319906	DAHND	SEC11A
								5.68009e-07	0.355523	0.613	0.477	0.0207897	Trunk AD	ATP6V0E1		6.3425e-15	0.375561	0.293	0.121	2.32142e-10	Head/neck AD	NDUFAF8		5.1831e-08	-0.28665	0.438	0.617	0.00189707	DAHND	SAP18
								1.236e-07	0.355272	0.666	0.54	0.0045239	Trunk AD	RBM8A		2.75301e-13	0.37556	0.192	0.065	1.00763e-08	Head/neck AD	PRXL2C		1.02581e-07	-0.28673	0.113	0.229	0.00375456	DAHND	EAPP
								7.82775e-09	0.354869	0.733	0.612	0.000286503	Trunk AD	SRSF3		6.01923e-07	0.374751	0.378	0.254	0.022031	Head/neck AD	RNASET2		3.07259e-07	-0.287464	0.14	0.256	0.011246	DAHND	REXO2
								5.84844e-12	0.353933	0.885	0.794	2.14059e-07	Trunk AD	COX6A1		2.40914e-12	0.374514	0.207	0.078	8.8177e-08	Head/neck AD	SLC25A1		4.45867e-08	-0.290237	0.387	0.565	0.00163192	DAHND	TIMP1
								4.83951e-07	0.353724	0.673	0.541	0.0177131	Trunk AD	CIRBP		2.60708e-09	0.372001	0.479	0.321	9.54217e-05	Head/neck AD	FKBP8		1.13226e-07	-0.29037	0.212	0.354	0.00414418	DAHND	OCIAD2
								1.39885e-08	0.35352	0.525	0.355	0.000511992	Trunk AD	ENY2		5.34303e-07	0.371536	0.505	0.364	0.019556	Head/neck AD	HERPUD1		8.85296e-07	-0.290691	0.129	0.237	0.0324027	DAHND	CAMTA1
								6.50344e-08	0.351215	0.816	0.72	0.00238032	Trunk AD	COX6B1		2.24894e-09	0.370811	0.232	0.113	8.23133e-05	Head/neck AD	FNTA		3.40666e-08	-0.291582	0.428	0.603	0.00124687	DAHND	TOMM6
								1.75646e-08	0.345267	0.594	0.438	0.000642884	Trunk AD	SF3B5		1.93261e-07	0.370682	0.178	0.085	0.00707353	Head/neck AD	CENPA		2.93152e-08	-0.292419	0.364	0.534	0.00107297	DAHND	LSM2
								4.08106e-07	0.344907	0.513	0.374	0.0149371	Trunk AD	PSMA3		1.70644e-09	0.369022	0.369	0.211	6.24575e-05	Head/neck AD	KDSR		6.33914e-07	-0.29412	0.314	0.463	0.0232019	DAHND	MAGOH
								5.57188e-07	0.344633	0.415	0.272	0.0203937	Trunk AD	OCIAD1		1.18703e-12	0.367321	0.479	0.269	4.34465e-08	Head/neck AD	MBP		1.15631e-07	-0.294599	0.223	0.367	0.00423219	DAHND	STMP1
								1.07916e-06	0.344565	0.597	0.463	0.0394985	Trunk AD	RPA3		8.90173e-11	0.366283	0.185	0.071	3.25812e-06	Head/neck AD	MPST		2.91079e-07	-0.294909	0.223	0.362	0.0106538	DAHND	COX14
								1.22328e-08	0.344129	0.372	0.222	0.000447733	Trunk AD	CNIH4		6.61037e-09	0.365834	0.655	0.497	0.000241946	Head/neck AD	NDUFA1		6.12594e-11	-0.295086	0.777	0.897	2.24216e-06	DAHND	MYL12B
								4.21293e-07	0.344045	0.298	0.179	0.0154197	Trunk AD	NIFK		5.6855e-10	0.36565	0.479	0.296	2.08095e-05	Head/neck AD	IDH2		6.41312e-09	-0.295468	0.334	0.515	0.000234727	DAHND	NDUFB6
								8.93506e-07	0.343163	0.578	0.423	0.0327032	Trunk AD	CAPZA1		5.84477e-11	0.363265	0.296	0.145	2.13925e-06	Head/neck AD	KDELR2		1.49678e-16	-0.295532	0.984	0.989	5.47838e-12	DAHND	PPIA
								7.54096e-08	0.341777	0.537	0.371	0.00276007	Trunk AD	NDUFB3		4.13434e-10	0.360358	0.258	0.128	1.51321e-05	Head/neck AD	MCUR1		1.03207e-07	-0.295548	0.624	0.771	0.00377749	DAHND	EIF3K
								8.71443e-11	0.341722	0.919	0.855	3.18957e-06	Trunk AD	ATP5MG		2.93462e-07	0.35993	0.542	0.393	0.010741	Head/neck AD	TRBC2		1.2199e-08	-0.297094	0.574	0.741	0.000446494	DAHND	UBL5
								1.25067e-06	0.339377	0.623	0.499	0.0457759	Trunk AD	TOMM6		8.23418e-13	0.358787	0.2	0.07	3.01379e-08	Head/neck AD	S1PR4		1.17682e-06	-0.299321	0.419	0.561	0.0430728	DAHND	MRPL51
								1.12989e-09	0.335983	0.189	0.077	4.13552e-05	Trunk AD	ZFAND2A		1.72423e-07	0.35803	0.218	0.116	0.00631085	Head/neck AD	MAF1		4.90298e-07	-0.299446	0.286	0.431	0.0179454	DAHND	CENPX
								3.14744e-07	0.335534	0.434	0.29	0.0115199	Trunk AD	PCED1B-AS1		6.80715e-10	0.354168	0.178	0.071	2.49148e-05	Head/neck AD	RELB		1.09846e-07	-0.29949	0.431	0.607	0.00402047	DAHND	POMP
								1.21317e-08	0.33468	0.427	0.264	0.000444031	Trunk AD	HSBP1		7.70725e-07	0.35407	0.364	0.249	0.0282093	Head/neck AD	UBE2B		3.74266e-08	-0.300417	0.325	0.488	0.00136985	DAHND	SNRPC
								1.00708e-06	0.333346	0.337	0.213	0.0368602	Trunk AD	POLR2F		2.24499e-08	0.353495	0.197	0.091	0.00082169	Head/neck AD	USP22		1.33376e-07	-0.302848	0.201	0.344	0.0048817	DAHND	UGP2
								6.80871e-07	0.332848	0.279	0.166	0.0249206	Trunk AD	MAGOHB		2.25836e-07	0.35312	0.239	0.127	0.00826581	Head/neck AD	CCR10		8.85402e-07	-0.303123	0.261	0.399	0.0324066	DAHND	PFDN2
								6.66695e-07	0.332036	0.642	0.5	0.0244017	Trunk AD	CBX3		1.8234e-09	0.35217	0.164	0.064	6.67381e-05	Head/neck AD	B3GNT2		4.92616e-08	-0.303675	0.274	0.426	0.00180302	DAHND	GTF2A2
								2.24058e-10	0.328271	0.897	0.803	8.20076e-06	Trunk AD	OAZ1		1.40227e-07	0.351916	0.185	0.087	0.00513245	Head/neck AD	EGR1		2.03611e-07	-0.303855	0.284	0.432	0.00745235	DAHND	KHDRBS1
								1.33636e-06	0.327308	0.446	0.305	0.0489122	Trunk AD	PMF1		4.5473e-10	0.350243	0.746	0.578	1.66436e-05	Head/neck AD	OST4		1.5782e-08	-0.305351	0.746	0.866	0.000577638	DAHND	ARPC3
								1.04645e-07	0.327245	0.337	0.202	0.00383012	Trunk AD	NDC80		1.60555e-07	0.350213	0.176	0.083	0.00587646	Head/neck AD	SNX9		1.49836e-08	-0.305694	0.299	0.472	0.000548415	DAHND	NDUFA2
								1.87141e-07	0.325591	0.735	0.628	0.00684955	Trunk AD	NDUFA11		2.42368e-11	0.347888	0.425	0.241	8.87091e-07	Head/neck AD	TRAPPC5		1.09756e-07	-0.306496	0.523	0.68	0.00401716	DAHND	LAPTM5
								1.24242e-06	0.325504	0.547	0.408	0.0454737	Trunk AD	UBE2N		1.73369e-10	0.346724	0.19	0.076	6.34548e-06	Head/neck AD	GRK6		1.82465e-07	-0.306625	0.415	0.592	0.00667842	DAHND	ABRACL
								1.11717e-06	0.324882	0.501	0.35	0.0408895	Trunk AD	ID2		8.15847e-10	0.346693	0.385	0.219	2.98608e-05	Head/neck AD	MAP1LC3B		1.70619e-13	-0.307043	0.949	0.983	6.24484e-09	DAHND	MYL6
								1.19878e-08	0.32391	0.885	0.87	0.000438765	Trunk AD	RAN		7.85221e-09	0.346466	0.345	0.197	0.000287399	Head/neck AD	PIM1		2.28984e-09	-0.307549	0.295	0.473	8.38103e-05	DAHND	PSMG2
								1.05798e-06	0.322894	0.671	0.549	0.0387232	Trunk AD	PSMB1		3.56819e-10	0.34517	0.174	0.068	1.30599e-05	Head/neck AD	CTNNBIP1		5.30884e-07	-0.308052	0.341	0.489	0.0194309	DAHND	MRPS21
								3.37527e-07	0.321428	0.153	0.068	0.0123538	Trunk AD	CRYZ		4.42582e-08	0.343094	0.103	0.033	0.00161989	Head/neck AD	CD101		4.48514e-07	-0.308133	0.359	0.515	0.0164161	DAHND	C12orf57
								3.08414e-07	0.320712	0.263	0.145	0.0112883	Trunk AD	DERL2		1.87323e-08	0.342728	0.167	0.071	0.000685622	Head/neck AD	CDIPT		1.45421e-07	-0.309577	0.087	0.189	0.00532257	DAHND	H1FX
								3.9265e-07	0.318963	0.246	0.135	0.0143714	Trunk AD	PFDN4		7.82662e-10	0.341239	0.533	0.35	2.86462e-05	Head/neck AD	ANXA11		3.45623e-09	-0.310916	0.251	0.417	0.000126501	DAHND	DYNLRB1
								1.25111e-06	0.318791	0.301	0.182	0.0457918	Trunk AD	MRPL36		2.51625e-07	0.341158	0.315	0.193	0.00920974	Head/neck AD	MLEC		4.92558e-07	-0.310947	0.468	0.622	0.0180281	DAHND	SSR2
								1.00474e-08	0.314854	0.303	0.164	0.000367746	Trunk AD	SPTSSA		1.70575e-09	0.338771	0.209	0.093	6.24323e-05	Head/neck AD	MAP7D1		5.79903e-09	-0.314132	0.306	0.484	0.00021225	DAHND	PSMA3
								7.83631e-07	0.314791	0.477	0.332	0.0286817	Trunk AD	COX7A2L		1.98282e-09	0.338672	0.385	0.222	7.25731e-05	Head/neck AD	NSD3		3.91698e-08	-0.314835	0.194	0.333	0.00143366	DAHND	LSM6
								9.35008e-07	0.313345	0.723	0.628	0.0342222	Trunk AD	PTGES3		1.65097e-09	0.338564	0.174	0.068	6.04271e-05	Head/neck AD	SOCS3		7.29059e-09	-0.315611	0.3	0.468	0.000266843	DAHND	MPC2
								4.58133e-07	0.312107	0.329	0.2	0.0167681	Trunk AD	TMBIM1		9.81593e-09	0.337614	0.164	0.068	0.000359273	Head/neck AD	PRKX		7.57522e-09	-0.316362	0.226	0.387	0.000277261	DAHND	RNF7
								7.99707e-08	0.308753	0.243	0.128	0.00292701	Trunk AD	PPIL3		3.90104e-10	0.33727	0.263	0.128	1.42782e-05	Head/neck AD	AP1S2		6.10149e-08	-0.317053	0.597	0.751	0.00223321	DAHND	ARL6IP5
								6.0965e-08	0.308583	0.26	0.138	0.00223138	Trunk AD	GOLT1B		1.31753e-06	0.336178	0.289	0.177	0.0482228	Head/neck AD	ISG20		8.78733e-08	-0.317606	0.385	0.552	0.00321625	DAHND	LAT
								3.09282e-07	0.307164	0.329	0.199	0.01132	Trunk AD	TAF7		6.55829e-07	0.334861	0.35	0.226	0.024004	Head/neck AD	TMUB1		2.9016e-07	-0.317925	0.306	0.475	0.0106202	DAHND	PCBP1
								3.50947e-08	0.305258	0.754	0.628	0.0012845	Trunk AD	CDC42		3.50322e-12	0.333497	0.221	0.087	1.28221e-07	Head/neck AD	PDCD2		1.82978e-09	-0.318102	0.583	0.749	6.69717e-05	DAHND	PSMA7
								1.93296e-07	0.302327	0.229	0.119	0.00707483	Trunk AD	NUP37		3.4354e-07	0.332752	0.155	0.071	0.0125739	Head/neck AD	FAM207A		3.35493e-09	-0.318614	0.551	0.736	0.000122794	DAHND	GABARAP
								1.03354e-07	0.293786	0.167	0.074	0.00378285	Trunk AD	MRPS31		1.13512e-08	0.33153	0.531	0.358	0.000415466	Head/neck AD	PCBP1		1.23274e-08	-0.319137	0.184	0.332	0.000451197	DAHND	LAMTOR1
								9.4133e-07	0.289956	0.26	0.15	0.0344536	Trunk AD	LSM1		4.41367e-10	0.329276	0.941	0.846	1.61545e-05	Head/neck AD	CD99		6.45734e-09	-0.319528	0.601	0.762	0.000236345	DAHND	COX7A2
								6.53002e-07	0.288645	0.162	0.076	0.0239005	Trunk AD	CRIPT		7.28626e-09	0.327286	0.27	0.14	0.000266684	Head/neck AD	SLC7A5		6.15001e-10	-0.319785	0.231	0.4	2.25097e-05	DAHND	SMDT1
								2.38041e-07	0.288106	0.241	0.126	0.00871253	Trunk AD	CBWD1		2.70187e-11	0.327088	0.131	0.037	9.88911e-07	Head/neck AD	NAPRT		3.90512e-07	-0.320176	0.491	0.65	0.0142931	DAHND	TRMT112
								3.49469e-08	0.286684	0.907	0.809	0.00127909	Trunk AD	YWHAZ		5.4002e-10	0.326437	0.408	0.233	1.97653e-05	Head/neck AD	CYC1		2.99585e-09	-0.320504	0.389	0.596	0.000109651	DAHND	CD37
								7.897e-07	0.286197	0.153	0.069	0.0289038	Trunk AD	RNPC3		4.58324e-12	0.326047	0.169	0.055	1.67751e-07	Head/neck AD	MSRA		1.86544e-09	-0.321417	0.074	0.192	6.8277e-05	DAHND	DHRS4L2
								4.48467e-07	0.284164	0.492	0.344	0.0164143	Trunk AD	DGUOK		1.16054e-06	0.325229	0.599	0.467	0.0424768	Head/neck AD	UBE2D2		4.97783e-09	-0.323728	0.042	0.137	0.000182193	DAHND	ABI3
								1.30689e-07	0.278219	0.243	0.128	0.00478336	Trunk AD	COA1		8.8609e-09	0.324835	0.235	0.118	0.000324318	Head/neck AD	RNF126		2.63394e-09	-0.324577	0.088	0.206	9.6405e-05	DAHND	NQO2
								1.68419e-08	0.27819	0.353	0.203	0.00061643	Trunk AD	DDT		9.6017e-09	0.324483	0.188	0.083	0.000351432	Head/neck AD	UBE2J2		7.61883e-08	-0.324994	0.131	0.252	0.00278857	DAHND	TPRKB
								1.04902e-07	0.276834	0.356	0.213	0.00383953	Trunk AD	TRAPPC4		1.91321e-07	0.323874	0.113	0.041	0.00700255	Head/neck AD	MIB2		3.67613e-10	-0.325471	0.279	0.478	1.3455e-05	DAHND	LEPROTL1
								6.18774e-07	0.275821	0.291	0.171	0.0226478	Trunk AD	UBE2K		1.72159e-07	0.32269	0.275	0.157	0.00630118	Head/neck AD	GRSF1		2.38191e-10	-0.326218	0.76	0.875	8.71802e-06	DAHND	OAZ1
								6.46968e-07	0.274376	0.21	0.109	0.0236797	Trunk AD	NCBP2		5.17195e-09	0.321758	0.221	0.102	0.000189299	Head/neck AD	GZMB		3.35675e-10	-0.327015	0.343	0.534	1.22861e-05	DAHND	NUDT1
								5.24854e-10	0.273725	0.957	0.948	1.92102e-05	Trunk AD	FAU		5.53715e-09	0.321037	0.218	0.102	0.000202665	Head/neck AD	R3HDM4		4.80131e-08	-0.327246	0.219	0.371	0.00175733	DAHND	SIT1
								1.15261e-06	0.269961	0.239	0.133	0.0421866	Trunk AD	FAM192A		2.35877e-08	0.318862	0.805	0.655	0.000863335	Head/neck AD	GNG5		6.24291e-09	-0.33004	0.355	0.527	0.000228497	DAHND	NDUFB7
								5.79437e-07	0.268356	0.329	0.196	0.021208	Trunk AD	TMEM167A		3.17429e-07	0.318698	0.12	0.047	0.0116182	Head/neck AD	SIRT7		3.74344e-10	-0.33143	0.152	0.304	1.37014e-05	DAHND	NOSIP
								8.87515e-08	0.266374	0.406	0.257	0.00324839	Trunk AD	CIAO2A		1.48988e-07	0.317527	0.669	0.497	0.00545312	Head/neck AD	HSPB1		3.40657e-08	-0.331522	0.277	0.43	0.00124684	DAHND	TERF2IP
								7.65523e-07	0.266251	0.198	0.1	0.0280189	Trunk AD	GOSR1		5.55521e-11	0.316875	0.185	0.07	2.03326e-06	Head/neck AD	TSPAN5		4.51516e-09	-0.332344	0.424	0.62	0.000165259	DAHND	NDUFA1
								8.3938e-07	0.266234	0.296	0.172	0.0307221	Trunk AD	SMIM7		6.96941e-10	0.316168	0.195	0.081	2.55087e-05	Head/neck AD	AGPAT2		3.29989e-07	-0.332587	0.212	0.339	0.0120779	DAHND	PNKD
								6.99921e-07	0.266052	0.165	0.077	0.0256178	Trunk AD	OARD1		6.72857e-07	0.315946	0.46	0.32	0.0246272	Head/neck AD	MRPL57		7.07197e-10	-0.334146	0.357	0.544	2.58841e-05	DAHND	DCTN3
								1.93906e-07	0.259265	0.327	0.194	0.00709717	Trunk AD	URM1		3.27331e-11	0.314814	0.122	0.032	1.19806e-06	Head/neck AD	HYI		1.0232e-06	-0.334958	0.147	0.257	0.0374503	DAHND	TIGIT
								3.70751e-07	0.252566	0.99	0.986	0.0135698	Trunk AD	TMSB10		3.44594e-07	0.314162	0.162	0.074	0.0126125	Head/neck AD	ABI3		1.78507e-09	-0.335525	0.442	0.652	6.53353e-05	DAHND	HIGD2A
								3.66899e-07	-0.256538	0.031	0.116	0.0134289	Trunk AD	EBPL		4.92974e-08	0.312102	0.857	0.75	0.00180434	Head/neck AD	CD3E		4.87323e-09	-0.336544	0.64	0.78	0.000178365	DAHND	ARPC5
								1.19472e-06	-0.260255	0.053	0.142	0.043728	Trunk AD	SLC25A1		1.49114e-11	0.311473	0.143	0.043	5.45773e-07	Head/neck AD	MMP24OS		4.66916e-07	-0.337253	0.451	0.599	0.0170896	DAHND	PRDX2
								9.70054e-07	-0.267426	0.029	0.108	0.0355049	Trunk AD	EMC8		4.78565e-10	0.311139	0.148	0.052	1.7516e-05	Head/neck AD	ARMC10		3.34656e-08	-0.337435	0.542	0.713	0.00122487	DAHND	ATP5IF1
								7.39507e-08	-0.2699	0.026	0.115	0.00270667	Trunk AD	BOP1		1.32481e-06	0.310873	0.754	0.624	0.0484894	Head/neck AD	SSR4		2.32315e-08	-0.338969	0.309	0.472	0.000850295	DAHND	ATP5MC1
								3.33537e-07	-0.279763	0.036	0.124	0.0122078	Trunk AD	CTNNBIP1		4.07974e-09	0.310774	0.427	0.265	0.000149323	Head/neck AD	DPP7		7.49214e-11	-0.339269	0.675	0.828	2.7422e-06	DAHND	ATP5MC3
								1.9872e-10	-0.283954	0.986	0.998	7.27336e-06	Trunk AD	VIM		2.45285e-10	0.309024	0.981	0.948	8.97769e-06	Head/neck AD	SH3BGRL3		7.92232e-09	-0.341989	0.375	0.558	0.000289965	DAHND	C19orf53
								1.22366e-08	-0.292387	0.017	0.106	0.000447873	Trunk AD	ARMC10		1.51956e-09	0.308022	0.239	0.114	5.56175e-05	Head/neck AD	ANKLE2		1.81479e-09	-0.342151	0.366	0.552	6.64232e-05	DAHND	NDUFA12
								2.94734e-10	-0.295567	0.012	0.115	1.07876e-05	Trunk AD	TAF10		3.48566e-07	0.307712	0.62	0.477	0.0127579	Head/neck AD	NDUFB10		6.95142e-10	-0.343445	0.329	0.515	2.54429e-05	DAHND	SF3B6
								8.88566e-08	-0.303564	0.038	0.132	0.00325224	Trunk AD	EPN1		5.66869e-11	0.306516	0.955	0.894	2.0748e-06	Head/neck AD	CALM1		6.79921e-10	-0.34468	0.466	0.647	2.48858e-05	DAHND	RBM8A
								6.39788e-09	-0.304518	0.017	0.11	0.000234169	Trunk AD	HEBP1		2.00995e-07	0.305772	0.185	0.089	0.00735663	Head/neck AD	NTAN1		1.30791e-07	-0.345295	0.537	0.705	0.0047871	DAHND	SNRPG
								8.11119e-08	-0.306266	0.038	0.134	0.00296878	Trunk AD	ZDHHC24		1.2795e-07	0.305311	0.376	0.239	0.00468308	Head/neck AD	MYDGF		6.86702e-10	-0.3459	0.438	0.629	2.5134e-05	DAHND	DAZAP2
								8.56576e-07	-0.306877	0.038	0.122	0.0313515	Trunk AD	GNPTG		7.63188e-07	0.305075	0.596	0.455	0.0279335	Head/neck AD	ARL6IP4		1.72553e-08	-0.34602	0.101	0.219	0.000631562	DAHND	TNFSF14
								8.96175e-09	-0.31057	0.014	0.104	0.000328009	Trunk AD	SRD5A3		2.34023e-08	0.300514	0.385	0.234	0.000856549	Head/neck AD	ACAP2		1.71024e-09	-0.346443	0.09	0.215	6.25966e-05	DAHND	CLEC2B
								1.75076e-08	-0.310909	0.014	0.1	0.000640796	Trunk AD	ZNF580		1.02225e-11	0.299066	0.817	0.628	3.74153e-07	Head/neck AD	ANP32B		1.23513e-06	-0.346578	0.769	0.871	0.0452069	DAHND	MT2A
								7.03704e-08	-0.311443	0.019	0.102	0.00257563	Trunk AD	GCSH		8.67407e-09	0.298149	0.615	0.436	0.00031748	Head/neck AD	PPM1G		7.15013e-10	-0.346942	0.493	0.687	2.61702e-05	DAHND	SPCS1
								1.35224e-08	-0.318567	0.014	0.101	0.000494933	Trunk AD	ABHD12		6.00428e-07	0.297339	0.174	0.085	0.0219763	Head/neck AD	RAB4A		1.76194e-09	-0.347188	0.445	0.633	6.44887e-05	DAHND	SEM1
								1.54226e-09	-0.322163	0.014	0.112	5.64484e-05	Trunk AD	GMDS		1.87864e-11	0.294322	0.164	0.055	6.87602e-07	Head/neck AD	CERK		8.78543e-10	-0.347569	0.306	0.492	3.21556e-05	DAHND	NDUFB3
								4.05779e-08	-0.326213	0.024	0.115	0.00148519	Trunk AD	PREP		1.5864e-08	0.293158	0.223	0.109	0.000580636	Head/neck AD	BCL7B		1.25802e-09	-0.349274	0.035	0.132	4.60447e-05	DAHND	GSTM1
								2.15504e-10	-0.334754	0.007	0.105	7.88766e-06	Trunk AD	CHTF8		7.71474e-07	0.290389	0.512	0.362	0.0282367	Head/neck AD	PPP4C		3.74565e-10	-0.350389	0.546	0.731	1.37094e-05	DAHND	NDUFA11
								5.23382e-07	-0.339012	0.026	0.106	0.0191563	Trunk AD	ABHD14A		6.93576e-10	0.288289	0.134	0.043	2.53856e-05	Head/neck AD	PTOV1		1.28647e-09	-0.350451	0.657	0.806	4.7086e-05	DAHND	COX6B1
								6.9835e-11	-0.342478	0.045	0.177	2.55603e-06	Trunk AD	TOMM40		3.00288e-10	0.286765	0.155	0.054	1.09908e-05	Head/neck AD	GMDS		1.94883e-09	-0.351606	0.399	0.592	7.13293e-05	DAHND	ATP6V0E1
								1.21795e-08	-0.343175	0.826	0.894	0.000445782	Trunk AD	CD99		6.25212e-09	0.286162	0.141	0.052	0.000228834	Head/neck AD	GCSH		3.51421e-08	-0.353084	0.403	0.57	0.00128623	DAHND	SELENOH
								7.61351e-07	-0.347191	0.06	0.155	0.0278662	Trunk AD	MAP7D1		6.2676e-07	0.28535	0.223	0.121	0.02294	Head/neck AD	HAGH		4.79502e-07	-0.353822	0.336	0.493	0.0175502	DAHND	LAMTOR4
								3.17372e-09	-0.347235	0.019	0.117	0.000116161	Trunk AD	MSRA		6.48949e-09	0.282487	0.101	0.028	0.000237522	Head/neck AD	CEBPB		2.70372e-10	-0.353904	0.178	0.341	9.89587e-06	DAHND	EMC7
								2.12508e-08	-0.351664	0.036	0.135	0.0007778	Trunk AD	PPM1M		1.96705e-08	0.281466	0.188	0.083	0.000719962	Head/neck AD	PDE3B		1.01766e-08	-0.355159	0.445	0.611	0.000372473	DAHND	NDUFA6
								3.02555e-08	-0.352284	0.021	0.111	0.00110738	Trunk AD	ABCG1		2.05097e-09	0.280016	0.15	0.055	7.50674e-05	Head/neck AD	RNF11		1.77433e-10	-0.356031	0.378	0.576	6.49422e-06	DAHND	SEC61G
								8.45886e-08	-0.352681	0.05	0.152	0.00309603	Trunk AD	USP22		8.28839e-08	0.279573	0.31	0.179	0.00303363	Head/neck AD	MTCH1		1.39096e-10	-0.356331	0.247	0.434	5.09107e-06	DAHND	MRPL57
								4.11847e-08	-0.352682	0.048	0.15	0.0015074	Trunk AD	PARVB		4.64534e-07	0.278994	0.209	0.109	0.0170024	Head/neck AD	BID		7.61039e-14	-0.356375	0.806	0.917	2.78548e-09	DAHND	ATP5MG
								1.02965e-07	-0.354173	0.029	0.118	0.00376862	Trunk AD	AGPS		1.03154e-08	0.278209	0.272	0.143	0.000377553	Head/neck AD	NKG7		4.2357e-09	-0.356654	0.325	0.489	0.000155031	DAHND	LSM5
								1.14764e-09	-0.356133	0.021	0.125	4.20046e-05	Trunk AD	SHARPIN		1.6361e-08	0.277755	0.484	0.311	0.000598829	Head/neck AD	BTG2		1.02882e-09	-0.35744	0.265	0.434	3.7656e-05	DAHND	ATP6V1F
								1.08213e-10	-0.35818	0.05	0.183	3.96071e-06	Trunk AD	STUB1		5.10581e-07	0.277519	0.129	0.054	0.0186878	Head/neck AD	ABHD12		4.44914e-11	-0.357556	0.558	0.76	1.62843e-06	DAHND	PSMB9
								1.1483e-08	-0.37155	0.041	0.144	0.000420288	Trunk AD	UBE2J2		6.63451e-07	0.274892	0.12	0.048	0.024283	Head/neck AD	C15orf61		2.92956e-08	-0.361139	0.424	0.591	0.00107225	DAHND	MICOS10
								1.31868e-06	-0.372419	0.084	0.179	0.0482651	Trunk AD	HAGH		8.23484e-08	0.273838	0.16	0.068	0.00301403	Head/neck AD	NEK7		1.30296e-15	-0.36129	0.859	0.946	4.76896e-11	DAHND	UBA52
								3.41751e-10	-0.374297	0.024	0.133	1.25084e-05	Trunk AD	NUDT8		7.40488e-08	0.271937	0.385	0.242	0.00271026	Head/neck AD	PYCARD		3.95457e-09	-0.365855	0.449	0.632	0.000144741	DAHND	HSPE1
								1.77757e-07	-0.376307	0.057	0.157	0.00650607	Trunk AD	UBE2G1		1.33948e-07	0.271395	0.312	0.185	0.00490263	Head/neck AD	COMMD7		1.36918e-11	-0.366793	0.171	0.342	5.01135e-07	DAHND	PHF5A
								1.26664e-09	-0.377052	0.678	0.853	4.63603e-05	Trunk AD	PPDPF		1.78379e-07	0.271132	0.101	0.033	0.00652884	Head/neck AD	PBX4		2.38235e-10	-0.366819	0.274	0.456	8.71962e-06	DAHND	TSTD1
								5.15231e-07	-0.381258	0.043	0.13	0.018858	Trunk AD	ADAM15		2.84649e-08	0.269592	0.146	0.057	0.00104184	Head/neck AD	TMEM245		1.41133e-07	-0.367014	0.138	0.256	0.00516559	DAHND	ISG20
								8.5464e-07	-0.381746	0.041	0.125	0.0312807	Trunk AD	TUBGCP3		3.14055e-07	0.268611	0.204	0.102	0.0114947	Head/neck AD	CD55		6.81878e-11	-0.369067	0.645	0.821	2.49574e-06	DAHND	NDUFA13
								6.43954e-08	-0.383721	0.041	0.138	0.00235694	Trunk AD	BRD9		2.49046e-08	0.267008	0.129	0.047	0.000911535	Head/neck AD	BCL7C		3.57859e-10	-0.37086	0.466	0.66	1.3098e-05	DAHND	COX7B
								4.2018e-07	-0.387897	0.057	0.152	0.015379	Trunk AD	REEP3		7.59337e-08	0.266313	0.143	0.058	0.00277925	Head/neck AD	RAP2B		5.03364e-10	-0.37161	0.196	0.359	1.84236e-05	DAHND	LAPTM4A
								1.56617e-07	-0.39303	0.088	0.199	0.00573234	Trunk AD	DNAJC1		9.35148e-08	0.266063	0.146	0.06	0.00342273	Head/neck AD	EMC8		6.59336e-10	-0.37287	0.299	0.486	2.41324e-05	DAHND	CARHSP1
								4.09546e-08	-0.393701	0.609	0.729	0.00149898	Trunk AD	PTPRCAP		1.21209e-11	0.263501	0.162	0.053	4.43635e-07	Head/neck AD	TAF10		2.11907e-09	-0.373935	0.417	0.605	7.75602e-05	DAHND	BLOC1S1
								1.92886e-11	-0.394465	0.024	0.147	7.05983e-07	Trunk AD	ZNF511		1.50435e-07	0.262456	0.134	0.054	0.00550606	Head/neck AD	ORAI1		4.77631e-08	-0.374313	0.138	0.263	0.00174818	DAHND	NUCB2
								2.27585e-09	-0.39489	0.05	0.167	8.32982e-05	Trunk AD	AFG3L2		1.07091e-06	0.262267	0.718	0.589	0.0391964	Head/neck AD	LRRFIP1		5.93486e-09	-0.375117	0.147	0.283	0.000217222	DAHND	MTLN
								1.87523e-13	-0.397304	0.017	0.155	6.86353e-09	Trunk AD	AGPAT2		8.1204e-07	0.261734	0.878	0.811	0.0297215	Head/neck AD	CD52		2.05265e-07	-0.375738	0.154	0.271	0.0075129	DAHND	FMNL1
								3.62394e-10	-0.397554	0.024	0.134	1.3264e-05	Trunk AD	PRXL2C		2.68544e-07	0.260994	0.211	0.109	0.00982898	Head/neck AD	POLDIP2		3.69399e-12	-0.376897	0.322	0.529	1.35204e-07	DAHND	NOP10
								2.09505e-07	-0.397735	0.05	0.145	0.00766808	Trunk AD	NTAN1		6.22159e-07	0.257786	0.246	0.137	0.0227716	Head/neck AD	MAP2K3		4.55681e-11	-0.377145	0.284	0.481	1.66784e-06	DAHND	ENY2
								1.4229e-07	-0.39807	0.074	0.18	0.00520794	Trunk AD	ILKAP		3.08167e-08	0.257114	0.932	0.87	0.00112792	Head/neck AD	ATP5F1E		4.41192e-09	-0.377334	0.277	0.446	0.000161481	DAHND	TNFSF10
								2.10649e-07	-0.399091	0.091	0.205	0.00770995	Trunk AD	IFNAR2		2.02163e-08	0.252994	0.113	0.036	0.000739939	Head/neck AD	TACSTD2		1.04469e-10	-0.378716	0.541	0.737	3.82369e-06	DAHND	NDUFB2
								3.42995e-09	-0.400802	0.041	0.152	0.000125539	Trunk AD	PPP3CC		2.36891e-07	0.252642	0.169	0.078	0.00867045	Head/neck AD	EPN1		5.71565e-10	-0.379327	0.244	0.414	2.09199e-05	DAHND	SCAND1
								7.33401e-11	-0.403077	0.038	0.162	2.68432e-06	Trunk AD	PDCD2		1.7729e-07	0.250814	0.254	0.135	0.00648899	Head/neck AD	ATF3		2.58562e-10	-0.379576	0.459	0.664	9.46363e-06	DAHND	PSMB1
								8.42287e-09	-0.403361	0.038	0.141	0.000308285	Trunk AD	RAB4A		1.41244e-09	-0.328766	0.911	0.911	5.16966e-05	Head/neck AD	TPM3		3.79791e-11	-0.379839	0.286	0.473	1.39007e-06	DAHND	UFC1
								5.404e-08	-0.404915	0.05	0.151	0.00197792	Trunk AD	PNPLA2		1.26186e-06	-0.344146	0.927	0.924	0.0461853	Head/neck AD	TAGLN2		4.67967e-16	-0.381807	0.845	0.935	1.7128e-11	DAHND	H3F3A
								2.37339e-11	-0.409177	0.019	0.137	8.68684e-07	Trunk AD	RELB		2.60347e-08	-0.362683	0.901	0.891	0.000952896	Head/neck AD	PKM		2.77571e-12	-0.383976	0.595	0.797	1.01594e-07	DAHND	YBX1
								1.01407e-12	-0.411568	0.919	0.97	3.7116e-08	Trunk AD	HLA-C		3.154e-08	-0.37526	0.958	0.941	0.00115439	Head/neck AD	TUBB		3.89398e-10	-0.384208	0.479	0.646	1.42524e-05	DAHND	ANAPC11
								1.07604e-07	-0.413414	0.062	0.166	0.0039384	Trunk AD	R3HDM4		1.58252e-07	-0.403147	0.859	0.882	0.00579217	Head/neck AD	NPM1		8.80918e-07	-0.384787	0.316	0.449	0.0322425	DAHND	NOP53
								1.45464e-08	-0.414851	0.06	0.173	0.000532412	Trunk AD	NSMCE4A		5.40706e-07	-0.423856	0.709	0.75	0.0197904	Head/neck AD	CAP1		1.06554e-08	-0.385342	0.147	0.28	0.000389998	DAHND	TNFRSF4
								2.76506e-14	-0.417942	0.002	0.131	1.01204e-09	Trunk AD	GET4		2.28799e-07	-0.429236	0.61	0.687	0.00837428	Head/neck AD	CDC42		3.70015e-10	-0.385733	0.396	0.584	1.35429e-05	DAHND	ATP5MPL
								3.69341e-08	-0.41888	0.117	0.241	0.00135182	Trunk AD	ELAVL1		4.7836e-07	-0.433087	0.636	0.676	0.0175085	Head/neck AD	SRSF2		2.34383e-09	-0.385915	0.567	0.73	8.57867e-05	DAHND	DYNLL1
								9.6675e-07	-0.42209	0.062	0.155	0.035384	Trunk AD	ZBTB1		2.44407e-12	-0.443323	0.812	0.847	8.94556e-08	Head/neck AD	YWHAZ		1.88817e-10	-0.386445	0.141	0.295	6.9109e-06	DAHND	N4BP2L2
								5.46583e-08	-0.423253	0.067	0.176	0.00200055	Trunk AD	NAAA		4.19487e-08	-0.446153	0.608	0.685	0.00153537	Head/neck AD	SEPTIN7		6.56793e-09	-0.387407	0.3	0.46	0.000240393	DAHND	HSPB11
								9.72531e-07	-0.425121	0.346	0.465	0.0355956	Trunk AD	DDX17		8.54458e-16	-0.449483	0.937	0.941	3.1274e-11	Head/neck AD	HSP90AA1		8.91398e-11	-0.387584	0.419	0.616	3.2626e-06	DAHND	TMEM50A
								9.40978e-08	-0.426985	0.585	0.672	0.00344407	Trunk AD	YWHAQ		5.93358e-10	-0.450363	0.915	0.922	2.17175e-05	Head/neck AD	HSPA8		3.65805e-09	-0.387648	0.475	0.644	0.000133888	DAHND	PSMA2
								4.28822e-10	-0.427051	0.026	0.137	1.56953e-05	Trunk AD	MPST		1.31775e-06	-0.457572	0.685	0.72	0.0482308	Head/neck AD	ACTR3		1.0858e-11	-0.388185	0.633	0.823	3.97414e-07	DAHND	PFDN5
								4.26641e-12	-0.427982	0.036	0.173	1.56155e-07	Trunk AD	HSF1		3.91662e-07	-0.47633	0.667	0.72	0.0143352	Head/neck AD	HNRNPK		6.2595e-11	-0.389415	0.208	0.384	2.29104e-06	DAHND	NPC2
								1.03287e-07	-0.431228	0.093	0.208	0.00378041	Trunk AD	EIF2AK1		2.30633e-08	-0.512393	0.587	0.683	0.00084414	Head/neck AD	FUS		9.27924e-15	-0.389425	0.952	0.978	3.3963e-10	DAHND	HMGB1
								9.59545e-09	-0.43135	0.05	0.159	0.000351203	Trunk AD	CUL4A		1.44031e-18	-0.533362	0.932	0.955	5.27167e-14	Head/neck AD	HNRNPA2B1		4.10554e-22	-0.389993	0.922	0.969	1.50267e-17	DAHND	FAU
								1.81116e-07	-0.446411	0.136	0.251	0.00662903	Trunk AD	LAGE3		1.11701e-06	-0.543295	0.303	0.419	0.0408836	Head/neck AD	G3BP1		1.51984e-10	-0.390168	0.442	0.632	5.56277e-06	DAHND	DAD1
								8.13421e-07	-0.446646	0.098	0.2	0.029772	Trunk AD	SAC3D1		5.02065e-10	-0.548846	0.986	0.989	1.83761e-05	Head/neck AD	MALAT1		6.73282e-11	-0.390634	0.15	0.304	2.46428e-06	DAHND	SNRNP25
								1.01966e-07	-0.447917	0.174	0.31	0.00373207	Trunk AD	ADAR		1.34064e-06	-0.551962	0.521	0.587	0.0490688	Head/neck AD	HSPD1		1.68002e-12	-0.390783	0.583	0.773	6.14904e-08	DAHND	GNG5
								3.19746e-07	-0.448404	0.081	0.184	0.011703	Trunk AD	SPPL2A		7.14022e-08	-0.563914	0.643	0.72	0.00261339	Head/neck AD	RAD21		3.85904e-13	-0.391463	0.857	0.946	1.41245e-08	DAHND	H2AFZ
								4.83802e-09	-0.454386	0.921	0.968	0.000177077	Trunk AD	CD74		4.21643e-07	-0.584094	0.523	0.59	0.0154325	Head/neck AD	CANX		7.47351e-10	-0.393023	0.171	0.321	2.73538e-05	DAHND	TMUB1
								2.59838e-11	-0.454593	0.021	0.14	9.51035e-07	Trunk AD	SURF1		6.02472e-12	-0.648283	0.683	0.782	2.20511e-07	Head/neck AD	HSPA1A		7.27346e-07	-0.393421	0.231	0.355	0.0266216	DAHND	YWHAH
								1.37059e-10	-0.45618	0.074	0.214	5.01648e-06	Trunk AD	ARL5A		1.30468e-07	-0.674283	0.035	0.129	0.00477525	Head/neck AD	TRBV12-3		6.04021e-10	-0.395338	0.431	0.629	2.21078e-05	DAHND	ATP5MD
								4.53488e-08	-0.456926	0.072	0.183	0.00165981	Trunk AD	ETS2		1.98446e-07	-0.674818	0.467	0.544	0.00726334	Head/neck AD	NONO		1.19318e-11	-0.399333	0.451	0.655	4.36715e-07	DAHND	NDUFC2
								1.66529e-07	-0.458947	0.146	0.263	0.00609513	Trunk AD	PYURF		7.32948e-07	-0.675173	0.364	0.462	0.0268266	Head/neck AD	SMC1A		3.13083e-11	-0.400911	0.608	0.788	1.14591e-06	DAHND	RNASEK
								5.56266e-11	-0.461175	0.038	0.163	2.03599e-06	Trunk AD	PPIF		4.04392e-14	-0.745488	0.775	0.848	1.48011e-09	Head/neck AD	LCP1		4.21603e-12	-0.401125	0.406	0.627	1.54311e-07	DAHND	CBX3
								1.41942e-09	-0.461209	0.06	0.18	5.19523e-05	Trunk AD	DESI2		2.37637e-10	-0.753655	0.643	0.705	8.69776e-06	Head/neck AD	HNRNPU		3.8323e-15	-0.401791	0.724	0.882	1.40266e-10	DAHND	COX6A1
								9.71751e-08	-0.463709	0.468	0.567	0.00355671	Trunk AD	RALY		1.05224e-23	-0.791109	0.822	0.889	3.85129e-19	Head/neck AD	HSP90AB1		4.93118e-11	-0.402182	0.265	0.449	1.80486e-06	DAHND	POLR2K
								5.62543e-10	-0.465629	0.613	0.732	2.05896e-05	Trunk AD	SARAF		2.04745e-19	-0.825178	0.704	0.816	7.49389e-15	Head/neck AD	NCL		1.17433e-11	-0.403462	0.438	0.643	4.29817e-07	DAHND	TRAPPC1
								3.4872e-11	-0.470405	0.031	0.157	1.27635e-06	Trunk AD	CMTM7		6.26652e-14	-0.877999	0.488	0.645	2.29361e-09	Head/neck AD	HSPA1B		1.1478e-10	-0.404765	0.364	0.561	4.20107e-06	DAHND	CD53
								2.4259e-09	-0.470994	0.029	0.132	8.87903e-05	Trunk AD	APP		5.42175e-08	-0.960745	0.714	0.757	0.00198441	Head/neck AD	MYH9		7.4879e-11	-0.404841	0.392	0.595	2.74065e-06	DAHND	NDUFB4
								5.51991e-09	-0.471717	0.745	0.808	0.000202034	Trunk AD	LSP1										1.33168e-09	-0.406095	0.422	0.602	4.87406e-05	DAHND	SELENOW
								4.36553e-07	-0.471816	0.076	0.177	0.0159783	Trunk AD	EPB41										3.36363e-12	-0.40847	0.33	0.539	1.23112e-07	DAHND	VPS29
								2.01789e-07	-0.47291	0.117	0.232	0.0073857	Trunk AD	VOPP1										6.00116e-12	-0.409021	0.41	0.636	2.19648e-07	DAHND	HSPB1
								2.38855e-09	-0.47552	0.162	0.316	8.74233e-05	Trunk AD	SMCHD1										1.36712e-11	-0.411635	0.442	0.644	5.00378e-07	DAHND	UQCR10
								1.00553e-11	-0.477319	0.048	0.188	3.68036e-07	Trunk AD	RCN2										1.02867e-09	-0.413001	0.454	0.627	3.76504e-05	DAHND	PCLAF
								7.04826e-08	-0.477491	0.148	0.271	0.00257973	Trunk AD	USP14										4.91979e-16	-0.413469	0.814	0.926	1.80069e-11	DAHND	HINT1
								1.53702e-10	-0.478458	0.064	0.198	5.62566e-06	Trunk AD	CMTM3										3.07003e-11	-0.415136	0.267	0.456	1.12366e-06	DAHND	PHPT1
								4.18099e-11	-0.478817	0.024	0.141	1.53028e-06	Trunk AD	AL135905.2										4.76944e-11	-0.415207	0.148	0.303	1.74566e-06	DAHND	MRPL18
								1.86057e-08	-0.479959	0.227	0.367	0.000680986	Trunk AD	ATP1A1										1.1119e-14	-0.415524	0.913	0.96	4.06968e-10	DAHND	IL32
								2.67515e-11	-0.4805	0.06	0.197	9.79133e-07	Trunk AD	FAM50A										1.72537e-13	-0.415679	0.138	0.313	6.31502e-09	DAHND	SMIM26
								5.36229e-08	-0.480659	0.258	0.404	0.00196265	Trunk AD	BTG2										4.07064e-11	-0.416835	0.304	0.495	1.48989e-06	DAHND	NDUFA7
								6.76494e-08	-0.481599	0.112	0.23	0.00247604	Trunk AD	XBP1										1.30895e-08	-0.418421	0.428	0.59	0.000479087	DAHND	CKS2
								1.70372e-07	-0.482436	0.158	0.274	0.0062358	Trunk AD	SNX3										4.86787e-13	-0.418853	0.585	0.79	1.78169e-08	DAHND	GMFG
								3.97697e-10	-0.483835	0.043	0.161	1.45561e-05	Trunk AD	HMG20B										1.6788e-10	-0.420293	0.777	0.858	6.14457e-06	DAHND	PRDX1
								8.14567e-12	-0.484881	0.064	0.211	2.9814e-07	Trunk AD	SRSF9										3.03832e-10	-0.420799	0.21	0.374	1.11205e-05	DAHND	POLR2I
								4.12314e-08	-0.492545	0.072	0.182	0.00150911	Trunk AD	LRPPRC										1.15251e-08	-0.422375	0.461	0.635	0.000421829	DAHND	CTSC
								7.04014e-12	-0.492676	0.012	0.126	2.57676e-07	Trunk AD	B3GNT2										2.18545e-11	-0.423526	0.498	0.705	7.99896e-07	DAHND	RBX1
								1.12173e-06	-0.496974	0.086	0.186	0.0410564	Trunk AD	ZNF331										2.08067e-12	-0.425064	0.217	0.405	7.61547e-08	DAHND	PCED1B-AS1
								1.87968e-10	-0.499063	0.222	0.382	6.87981e-06	Trunk AD	ATP1B3										8.85702e-12	-0.425111	0.442	0.651	3.24176e-07	DAHND	TMEM258
								5.10907e-08	-0.502008	0.253	0.384	0.00186997	Trunk AD	SRSF4										2.76003e-12	-0.425305	0.11	0.265	1.0102e-07	DAHND	MRPL33
								8.03158e-13	-0.502405	0.038	0.18	2.93964e-08	Trunk AD	POLDIP2										3.15953e-33	-0.426806	1	0.997	1.15642e-28	DAHND	B2M
								1.72869e-08	-0.502861	0.117	0.238	0.000632718	Trunk AD	SLC25A39										2.00191e-12	-0.427192	0.392	0.591	7.32717e-08	DAHND	WDR83OS
								1.37414e-13	-0.506315	0.031	0.177	5.02948e-09	Trunk AD	PITHD1										1.43506e-08	-0.427382	0.323	0.484	0.000525245	DAHND	RAC1
								1.45496e-07	-0.507013	0.203	0.336	0.0053253	Trunk AD	TNFRSF1B										3.10967e-11	-0.432351	0.5	0.703	1.13817e-06	DAHND	UQCRH
								1.92513e-11	-0.507605	0.067	0.211	7.04618e-07	Trunk AD	MAP2K3										4.34814e-11	-0.433887	0.717	0.844	1.59146e-06	DAHND	CALM2
								2.34608e-07	-0.50933	0.661	0.742	0.00858688	Trunk AD	KLF6										1.87807e-10	-0.435762	0.131	0.279	6.87391e-06	DAHND	IFITM3
								4.89472e-08	-0.514309	0.136	0.259	0.00179152	Trunk AD	CHRAC1										1.42339e-23	-0.442115	0.981	0.992	5.20975e-19	DAHND	TMSB10
								8.59288e-11	-0.514666	0.072	0.209	3.14508e-06	Trunk AD	FAM174C										2.50855e-15	-0.442472	0.671	0.851	9.18155e-11	DAHND	CD3E
								7.52315e-11	-0.517936	0.067	0.2	2.75355e-06	Trunk AD	FPGS										1.86927e-14	-0.446805	0.244	0.458	6.84173e-10	DAHND	LSM8
								2.74094e-09	-0.520285	0.084	0.205	0.000100321	Trunk AD	TXNL4A										6.22092e-14	-0.452304	0.314	0.535	2.27692e-09	DAHND	ELOC
								7.12244e-08	-0.521604	0.124	0.242	0.00260688	Trunk AD	COMTD1										1.36134e-15	-0.452408	0.247	0.476	4.98264e-11	DAHND	DGUOK
								2.91876e-08	-0.522504	0.291	0.407	0.00106829	Trunk AD	JTB										1.5541e-14	-0.453669	0.382	0.629	5.68816e-10	DAHND	TRIR
								3.21708e-12	-0.525908	0.024	0.153	1.17748e-07	Trunk AD	ZPR1										2.3697e-14	-0.453788	0.551	0.739	8.67334e-10	DAHND	SOD1
								2.34993e-14	-0.526755	0.053	0.218	8.601e-10	Trunk AD	FAAP20										7.88382e-14	-0.454481	0.357	0.579	2.88556e-09	DAHND	TBCA
								4.24602e-10	-0.532224	0.539	0.656	1.55408e-05	Trunk AD	CALM3										3.17964e-10	-0.455782	0.456	0.633	1.16378e-05	DAHND	BATF
								1.62023e-10	-0.533076	0.057	0.19	5.9302e-06	Trunk AD	IL6ST										9.11127e-13	-0.455793	0.516	0.7	3.33482e-08	DAHND	PSMB3
								5.81353e-09	-0.535747	0.165	0.305	0.000212781	Trunk AD	NFE2L2										5.24244e-10	-0.458841	0.239	0.407	1.91879e-05	DAHND	CYTOR
								1.76668e-09	-0.537417	0.05	0.165	6.46623e-05	Trunk AD	CD55										1.65197e-07	-0.459338	0.216	0.353	0.00604638	DAHND	GADD45B
								2.59125e-07	-0.538954	0.475	0.574	0.00948422	Trunk AD	GPI										1.1749e-13	-0.460515	0.539	0.741	4.30027e-09	DAHND	SSR4
								3.26788e-14	-0.543543	0.038	0.192	1.19608e-09	Trunk AD	AKR7A2										5.34539e-11	-0.461404	0.261	0.441	1.95646e-06	DAHND	BAX
								1.34717e-15	-0.544525	0.033	0.197	4.93077e-11	Trunk AD	FDX1										5.62052e-13	-0.462273	0.654	0.827	2.05717e-08	DAHND	UBB
								1.60177e-07	-0.54599	0.184	0.306	0.00586265	Trunk AD	TMX4										5.13552e-13	-0.464765	0.438	0.661	1.87965e-08	DAHND	CSTB
								6.75143e-12	-0.547267	0.091	0.249	2.47109e-07	Trunk AD	LAMP1										5.99619e-07	-0.468666	0.659	0.76	0.0219467	DAHND	IFITM1
								1.70461e-12	-0.54959	0.045	0.188	6.23904e-08	Trunk AD	RNF115										1.05318e-07	-0.468768	0.055	0.143	0.00385475	DAHND	SERPINB4
								4.29573e-07	-0.551857	0.279	0.392	0.0157228	Trunk AD	CAPN2										6.92774e-13	-0.469406	0.299	0.512	2.53562e-08	DAHND	CKS1B
								1.81587e-12	-0.555586	0.043	0.184	6.64627e-08	Trunk AD	SIGMAR1										5.44223e-18	-0.471634	0.726	0.896	1.99191e-13	DAHND	ATP5MC2
								3.14606e-08	-0.557001	0.215	0.344	0.00115149	Trunk AD	YWHAH										9.94054e-13	-0.471816	0.237	0.425	3.63834e-08	DAHND	C4orf3
								1.82742e-10	-0.561754	0.055	0.181	6.68855e-06	Trunk AD	VPS4A										1.01469e-09	-0.473523	0.08	0.195	3.71386e-05	DAHND	KLRK1
								1.23024e-11	-0.562447	0.067	0.209	4.50282e-07	Trunk AD	AP1S2										2.68629e-13	-0.475886	0.521	0.714	9.8321e-09	DAHND	SEC61B
								4.86852e-09	-0.562985	0.1	0.224	0.000178193	Trunk AD	EHD4										1.50043e-13	-0.487985	0.33	0.549	5.49174e-09	DAHND	ATP6V1G1
								6.53673e-11	-0.564586	0.277	0.436	2.39251e-06	Trunk AD	KTN1										1.10472e-20	-0.490979	0.719	0.906	4.0434e-16	DAHND	SUMO2
								7.45344e-10	-0.567002	0.143	0.287	2.72803e-05	Trunk AD	ARHGAP4										2.56544e-22	-0.493082	0.882	0.965	9.38976e-18	DAHND	H3F3B
								6.63424e-09	-0.567964	0.339	0.465	0.00024282	Trunk AD	ATP6V0C										1.92766e-14	-0.493982	0.398	0.63	7.05544e-10	DAHND	HCST
								5.49922e-07	-0.581439	0.129	0.233	0.0201277	Trunk AD	SLC4A7										1.47273e-12	-0.496202	0.216	0.402	5.39035e-08	DAHND	TRAC
								3.8586e-09	-0.583077	0.437	0.552	0.000141229	Trunk AD	ITGB2										1.18913e-13	-0.497248	0.461	0.669	4.35233e-09	DAHND	NUCKS1
								2.50121e-14	-0.584164	0.06	0.226	9.15469e-10	Trunk AD	BAG1										3.2438e-08	-0.501182	0.281	0.435	0.00118726	DAHND	DUSP2
								2.23635e-16	-0.584394	0.041	0.217	8.18525e-12	Trunk AD	NT5C										4.50197e-14	-0.503864	0.643	0.787	1.64777e-09	DAHND	ALOX5AP
								3.47246e-16	-0.585498	0.036	0.208	1.27096e-11	Trunk AD	RNF187										4.643e-23	-0.507927	0.795	0.937	1.69939e-18	DAHND	SERF2
								2.99536e-11	-0.588453	0.119	0.266	1.09633e-06	Trunk AD	SMARCB1										6.58974e-14	-0.507979	0.173	0.359	2.41191e-09	DAHND	MIR4435-2HG
								3.71974e-29	-0.599353	0.959	0.98	1.36146e-24	Trunk AD	HLA-B										1.48692e-17	-0.516226	0.602	0.81	5.44228e-13	DAHND	SUB1
								9.62708e-07	-0.602733	0.637	0.707	0.0352361	Trunk AD	HNRNPU										2.25652e-10	-0.521447	0.468	0.628	8.25908e-06	DAHND	CAPG
								5.89806e-10	-0.603316	0.277	0.414	2.15875e-05	Trunk AD	MRPS34										2.47244e-15	-0.529752	0.208	0.42	9.04937e-11	DAHND	CENPW
								4.46727e-09	-0.605178	0.224	0.362	0.000163507	Trunk AD	GLUD1										3.14523e-17	-0.538556	0.27	0.518	1.15119e-12	DAHND	VAMP8
								3.74734e-11	-0.605326	0.088	0.232	1.37157e-06	Trunk AD	THEM4										4.9793e-15	-0.538567	0.323	0.545	1.82247e-10	DAHND	ITM2A
								7.51546e-12	-0.607853	0.081	0.234	2.75073e-07	Trunk AD	RB1										5.75602e-20	-0.540037	0.438	0.698	2.10676e-15	DAHND	NDUFS5
								2.59409e-15	-0.608571	0.179	0.393	9.49462e-11	Trunk AD	MBP										6.4889e-16	-0.542974	0.385	0.613	2.375e-11	DAHND	BANF1
								8.50553e-09	-0.611658	0.778	0.831	0.000311311	Trunk AD	EEF2										4.56019e-11	-0.543405	0.355	0.545	1.66908e-06	DAHND	DUSP1
								2.515e-08	-0.613795	0.745	0.783	0.000920517	Trunk AD	DDX5										1.03541e-39	-0.544544	0.998	0.999	3.78972e-35	DAHND	TMSB4X
								1.95236e-11	-0.615641	0.215	0.381	7.14582e-07	Trunk AD	PSIP1										8.01326e-20	-0.561773	0.113	0.332	2.93293e-15	DAHND	DDT
								1.09908e-12	-0.61792	0.134	0.308	4.02273e-08	Trunk AD	KDSR										9.62726e-18	-0.562232	0.735	0.881	3.52367e-13	DAHND	SRGN
								1.7254e-09	-0.620447	0.174	0.319	6.31512e-05	Trunk AD	BTG3										2.64379e-16	-0.585311	0.565	0.763	9.67652e-12	DAHND	CD3D
								3.87465e-12	-0.622146	0.387	0.541	1.41816e-07	Trunk AD	ARL6IP4										2.658e-08	-0.585358	0.882	0.923	0.000972854	DAHND	LGALS1
								8.04857e-14	-0.624909	0.076	0.247	2.94586e-09	Trunk AD	RRP1B										5.64783e-17	-0.58618	0.456	0.675	2.06716e-12	DAHND	ERH
								2.24859e-11	-0.626328	0.081	0.227	8.23005e-07	Trunk AD	UBE2S										2.34133e-21	-0.606638	0.58	0.807	8.56949e-17	DAHND	NDUFA4
								4.2754e-18	-0.627279	0.031	0.216	1.56484e-13	Trunk AD	CDT1										5.83165e-15	-0.614668	0.164	0.362	2.13444e-10	DAHND	CST7
								2.16913e-09	-0.62818	0.32	0.461	7.93922e-05	Trunk AD	MCL1										1.54901e-11	-0.616443	0.422	0.575	5.66953e-07	DAHND	S100A10
								2.50273e-08	-0.632282	0.196	0.323	0.000916023	Trunk AD	POLR2A										1.24295e-12	-0.621796	0.15	0.321	4.54934e-08	DAHND	CD7
								1.52955e-07	-0.634024	0.126	0.24	0.0055983	Trunk AD	TENT5C										2.86774e-10	-0.629602	0.177	0.329	1.04962e-05	DAHND	TXNIP
								2.62926e-10	-0.634329	0.606	0.706	9.62336e-06	Trunk AD	IQGAP1										9.19019e-20	-0.63893	0.299	0.549	3.3637e-15	DAHND	PNRC1
								1.94381e-13	-0.63809	0.105	0.286	7.11453e-09	Trunk AD	TTC39C										4.61276e-37	-0.640084	0.92	0.982	1.68832e-32	DAHND	SH3BGRL3
								1.38398e-14	-0.640337	0.064	0.237	5.06551e-10	Trunk AD	TRAP1										2.63329e-28	-0.641116	0.641	0.866	9.63812e-24	DAHND	COX8A
								1.41701e-17	-0.642476	0.029	0.206	5.18639e-13	Trunk AD	CRELD2										2.2123e-21	-0.643758	0.638	0.831	8.09724e-17	DAHND	TXN
								6.00362e-19	-0.643113	0.033	0.228	2.19738e-14	Trunk AD	NDUFAF8										2.73848e-12	-0.64403	0.104	0.249	1.00231e-07	DAHND	CD8B
								2.41503e-16	-0.648825	0.072	0.262	8.83923e-12	Trunk AD	CLTB										1.18261e-18	-0.676053	0.675	0.857	4.32846e-14	DAHND	IFITM2
								2.81242e-15	-0.64981	0.026	0.183	1.02938e-10	Trunk AD	SOCS1										1.01707e-12	-0.684609	0.092	0.238	3.72259e-08	DAHND	NKG7
								3.6807e-08	-0.651549	0.179	0.303	0.00134717	Trunk AD	INSIG1										2.13886e-31	-0.700706	0.793	0.937	7.82844e-27	DAHND	EMP3
								1.48272e-14	-0.655848	0.086	0.268	5.42689e-10	Trunk AD	PIM3										1.8279e-33	-0.707761	0.783	0.942	6.69029e-29	DAHND	S100A11
								3.4549e-07	-0.656713	0.422	0.507	0.0126453	Trunk AD	VCP										8.90762e-20	-0.710154	0.242	0.491	3.26028e-15	DAHND	ID2
								5.91619e-09	-0.657255	0.1	0.224	0.000216539	Trunk AD	ADAM19										7.47163e-20	-0.740439	0.284	0.535	2.73469e-15	DAHND	TRBC2
								1.35647e-13	-0.660157	0.179	0.367	4.96483e-09	Trunk AD	DPP7										1.64925e-09	-0.741874	0.184	0.329	6.03642e-05	DAHND	LTB
								1.04246e-16	-0.670634	0.098	0.301	3.81552e-12	Trunk AD	RAB5IF										1.50011e-13	-0.782784	0.138	0.314	5.49054e-09	DAHND	CD8A
								1.95606e-16	-0.673531	0.687	0.731	7.15938e-12	Trunk AD	YBX1										1.22474e-28	-0.799403	0.424	0.731	4.48268e-24	DAHND	CKLF
								4.88575e-13	-0.674754	0.224	0.405	1.78823e-08	Trunk AD	RCSD1										1.15356e-26	-0.807442	0.341	0.647	4.22214e-22	DAHND	BTG1
								2.30815e-11	-0.680507	0.177	0.337	8.44805e-07	Trunk AD	SRRM2										4.84735e-07	-0.812889	0.074	0.162	0.0177418	DAHND	CSF2
								8.35638e-08	-0.681516	0.179	0.298	0.00305852	Trunk AD	CAMK4										2.09117e-09	-0.834432	0.189	0.331	7.65389e-05	DAHND	GZMA
								5.3168e-07	-0.685276	0.284	0.39	0.01946	Trunk AD	PTGER4										2.01359e-38	-0.848106	0.512	0.832	7.36995e-34	DAHND	CYBA
								3.06489e-17	-0.686967	0.055	0.244	1.12178e-12	Trunk AD	KDELR2										4.243e-26	-1.19315	0.201	0.464	1.55298e-21	DAHND	HLA-DRB5
								2.28057e-10	-0.687268	0.103	0.242	8.3471e-06	Trunk AD	TIPARP										3.43461e-15	-1.21914	0.048	0.194	1.2571e-10	DAHND	GZMB
								1.53059e-12	-0.692854	0.138	0.302	5.60212e-08	Trunk AD	HMGA1										1.00241e-12	-1.45575	0.067	0.204	3.66894e-08	DAHND	GNLY
								1.59872e-09	-0.698175	0.446	0.556	5.85149e-05	Trunk AD	DUSP4
								8.78716e-16	-0.699871	0.131	0.338	3.21619e-11	Trunk AD	ACAP2
								1.34273e-16	-0.707636	0.067	0.259	4.91453e-12	Trunk AD	CSRNP1
								6.03719e-16	-0.716129	0.129	0.328	2.20967e-11	Trunk AD	NSD3
								6.08427e-10	-0.718407	0.076	0.208	2.22691e-05	Trunk AD	ATF3
								7.21965e-19	-0.721293	0.026	0.213	2.64246e-14	Trunk AD	CHCHD10
								6.84635e-18	-0.721584	0.074	0.276	2.50583e-13	Trunk AD	MTCH1
								3.88396e-22	-0.722265	0.012	0.216	1.42157e-17	Trunk AD	NENF
								2.57903e-10	-0.724252	0.193	0.339	9.43952e-06	Trunk AD	C12orf75
								1.15048e-14	-0.736844	0.141	0.324	4.21088e-10	Trunk AD	PGLS
								1.25285e-16	-0.739318	0.516	0.663	4.58555e-12	Trunk AD	EIF5A
								2.20005e-10	-0.746116	0.167	0.328	8.05242e-06	Trunk AD	FOSB
								9.13408e-16	-0.751028	0.616	0.756	3.34317e-11	Trunk AD	ZFP36
								1.8766e-14	-0.75317	0.611	0.746	6.86853e-10	Trunk AD	CALR
								4.11366e-20	-0.769356	0.208	0.453	1.50564e-15	Trunk AD	JAK1
								2.75108e-12	-0.771839	0.518	0.638	1.00692e-07	Trunk AD	ACTN4
								4.98467e-15	-0.774352	0.136	0.321	1.82444e-10	Trunk AD	ACADVL
								1.85581e-08	-0.775093	0.217	0.332	0.000679245	Trunk AD	SF3A1
								2.06796e-17	-0.776241	0.131	0.347	7.56896e-13	Trunk AD	NCOR1
								8.57406e-19	-0.786246	0.129	0.359	3.13819e-14	Trunk AD	CD47
								9.04497e-07	-0.786624	0.079	0.173	0.0331055	Trunk AD	HIST1H3C
								9.13994e-14	-0.796528	0.566	0.68	3.34531e-09	Trunk AD	MSN
								2.03902e-18	-0.798242	0.088	0.302	7.46301e-14	Trunk AD	PIM1
								4.16884e-07	-0.80376	0.289	0.391	0.0152584	Trunk AD	HLA-DRB5
								5.54986e-20	-0.805463	0.169	0.406	2.03131e-15	Trunk AD	GRB2
								1.91771e-11	-0.809229	0.532	0.66	7.019e-07	Trunk AD	SLC2A3
								5.36154e-18	-0.810275	0.198	0.411	1.96238e-13	Trunk AD	CCND3
								1.17789e-20	-0.823963	0.1	0.336	4.31119e-16	Trunk AD	MAP1LC3B
								1.02891e-16	-0.839907	0.136	0.342	3.7659e-12	Trunk AD	PHLDA1
								9.67185e-19	-0.840062	0.243	0.459	3.54e-14	Trunk AD	SERP1
								1.25136e-12	-0.842018	0.117	0.28	4.5801e-08	Trunk AD	PTMS
								3.64872e-16	-0.84399	0.074	0.263	1.33547e-11	Trunk AD	NFKBIZ
								9.50102e-11	-0.856753	0.021	0.133	3.47747e-06	Trunk AD	HIST2H2AB
								8.05354e-08	-0.858224	0.079	0.187	0.00294768	Trunk AD	AC011603.2
								1.35119e-15	-0.864974	0.425	0.607	4.9455e-11	Trunk AD	TSC22D3
								3.33666e-27	-0.866795	0.57	0.742	1.22125e-22	Trunk AD	DEK
								1.66851e-20	-0.866948	0.21	0.45	6.10692e-16	Trunk AD	NDFIP1
								1.57653e-24	-0.867672	0.11	0.37	5.77024e-20	Trunk AD	TRAPPC5
								1.42461e-24	-0.868622	0.038	0.277	5.21421e-20	Trunk AD	MCUB
								1.89421e-24	-0.871133	0.611	0.757	6.93298e-20	Trunk AD	TPM4
								1.33202e-23	-0.874689	0.329	0.558	4.87533e-19	Trunk AD	ARF5
								7.21718e-18	-0.886263	0.146	0.356	2.64156e-13	Trunk AD	LRRFIP2
								8.42591e-24	-0.892667	0.115	0.37	3.08397e-19	Trunk AD	UQCRFS1
								3.29139e-35	-0.894243	0.847	0.927	1.20468e-30	Trunk AD	LMNA
								1.82558e-08	-0.899059	0.031	0.13	0.000668182	Trunk AD	TRBV12-3
								7.69043e-26	-0.907596	0.031	0.275	2.81478e-21	Trunk AD	C4orf48
								1.98531e-22	-0.909714	0.117	0.362	7.26645e-18	Trunk AD	EIF4A3
								1.7952e-27	-0.911675	0.477	0.688	6.5706e-23	Trunk AD	LRRFIP1
								9.64607e-26	-0.915634	0.029	0.273	3.53056e-21	Trunk AD	TESC
								4.36714e-23	-0.933393	0.32	0.548	1.59842e-18	Trunk AD	GUK1
								2.12909e-20	-0.950638	0.2	0.428	7.79267e-16	Trunk AD	GTF3A
								2.96129e-11	-0.950759	0.604	0.74	1.08386e-06	Trunk AD	HIST1H4C
								2.45227e-29	-0.953728	0.05	0.329	8.97556e-25	Trunk AD	METTL9
								7.86176e-20	-0.959554	0.208	0.424	2.87748e-15	Trunk AD	MRPL41
								2.27845e-22	-0.966949	0.401	0.607	8.33934e-18	Trunk AD	H2AFV
								1.43832e-28	-0.971032	0.076	0.356	5.26438e-24	Trunk AD	GADD45GIP1
								1.61806e-24	-0.973758	0.399	0.604	5.92228e-20	Trunk AD	P4HB
								3.67425e-23	-0.981013	0.169	0.424	1.34481e-18	Trunk AD	IDH2
								2.27104e-24	-0.982667	0.165	0.431	8.31223e-20	Trunk AD	ZYX
								1.84779e-24	-1.0118	0.222	0.478	6.76309e-20	Trunk AD	ANXA11
								1.64349e-13	-1.02285	0.22	0.391	6.01533e-09	Trunk AD	TNFRSF18
								2.44083e-26	-1.03467	0.126	0.402	8.93367e-22	Trunk AD	SLBP
								2.09545e-27	-1.05363	0.143	0.426	7.66955e-23	Trunk AD	RBM17
								3.48569e-21	-1.06013	0.179	0.402	1.2758e-16	Trunk AD	C1QBP
								1.42766e-33	-1.08499	0.043	0.346	5.22536e-29	Trunk AD	TMEM160
								3.79347e-31	-1.09781	0.31	0.581	1.38845e-26	Trunk AD	RANBP1
								2.70428e-35	-1.112	0.055	0.378	9.89793e-31	Trunk AD	CYC1
								7.8989e-11	-1.11397	0.031	0.151	2.89108e-06	Trunk AD	AREG
								2.55191e-34	-1.12389	0.1	0.425	9.34025e-30	Trunk AD	MZT2A
								1.76795e-09	-1.13592	0.136	0.269	6.47086e-05	Trunk AD	HIST1H3B
								7.93862e-20	-1.16303	0.222	0.449	2.90562e-15	Trunk AD	UHRF1
								1.13813e-34	-1.18677	0.112	0.436	4.16568e-30	Trunk AD	MZT2B
								7.83901e-29	-1.19016	0.229	0.5	2.86916e-24	Trunk AD	RAC1
								4.41997e-42	-1.19141	0.382	0.683	1.61775e-37	Trunk AD	HMGN1
								1.67244e-38	-1.1948	0.095	0.457	6.12129e-34	Trunk AD	GNB2
								3.06371e-40	-1.23387	0.038	0.384	1.12135e-35	Trunk AD	CCDC85B
								5.62377e-36	-1.23749	0.492	0.752	2.05836e-31	Trunk AD	JUNB
								1.81488e-24	-1.23868	0.549	0.712	6.64264e-20	Trunk AD	FLNA
								1.13614e-23	-1.2741	0.659	0.779	4.15839e-19	Trunk AD	MYH9
								4.00187e-15	-1.33265	0.258	0.423	1.46472e-10	Trunk AD	DUSP2
								1.87397e-11	-1.33996	0.375	0.527	6.85892e-07	Trunk AD	HIST1H1E
								5.69747e-14	-1.35957	0.134	0.306	2.08533e-09	Trunk AD	HIST1H2AI
								1.29862e-43	-1.36568	0.246	0.588	4.75307e-39	Trunk AD	PPM1G
								1.44071e-43	-1.37854	0.315	0.649	5.27316e-39	Trunk AD	PDIA3
								1.07602e-47	-1.46459	0.1	0.5	3.93835e-43	Trunk AD	PRELID1
								5.70721e-28	-1.53825	0.322	0.586	2.0889e-23	Trunk AD	TNFAIP3
								4.93013e-43	-1.54884	0.666	0.848	1.80448e-38	Trunk AD	AHNAK
								5.86551e-31	-1.58234	0.146	0.438	2.14684e-26	Trunk AD	RGCC
								2.89159e-71	-1.71633	0.27	0.714	1.05835e-66	Trunk AD	COX5A
								3.85127e-76	-1.71804	0.401	0.799	1.4096e-71	Trunk AD	ANP32B
								1.63147e-10	-1.74288	0.095	0.232	5.97134e-06	Trunk AD	HIST1H2AG
								4.48093e-11	-1.74392	0.088	0.236	1.64007e-06	Trunk AD	CST3
								1.88164e-32	-1.74897	0.303	0.583	6.88699e-28	Trunk AD	ZFP36L2
								3.6217e-102	-1.76015	0.699	0.941	1.32558e-97	Trunk AD	FTH1
								8.12162e-66	-1.843	0.217	0.678	2.97259e-61	Trunk AD	ITM2B
								1.35616e-60	-1.84406	0.224	0.642	4.96369e-56	Trunk AD	TYMS
								1.12974e-66	-1.90424	0.053	0.549	4.13497e-62	Trunk AD	ATP5F1D
								4.59983e-60	-2.04077	0.329	0.693	1.68358e-55	Trunk AD	COTL1
								5.08527e-65	-2.26491	0.291	0.704	1.86126e-60	Trunk AD	NFKBIA
								6.75878e-163	-2.39029	0.788	0.985	2.47378e-158	Trunk AD	PFN1

## Sheet: NK
p_val	avg_log2FC	pct.1	pct.2	p_val_adj	cluster	gene		p_val	avg_log2FC	pct.1	pct.2	p_val_adj	cluster	gene		p_val	avg_log2FC	pct.1	pct.2	p_val_adj	cluster	gene		p_val	avg_log2FC	pct.1	pct.2	p_val_adj	cluster	gene
1.80252e-11	1.38211	0.168	0.014	6.59741e-07	HC	TRDV1		1.27206e-09	2.09031	0.745	0.395	4.65585e-05	Trunk AD	HSPA1B		1.13941e-08	2.2188	0.158	0.022	0.000417036	Head/neck AD	CCL18		7.87418e-07	1.53999	0.11	0.013	0.0288203	DAHND	FABP5
5.80919e-12	1.06842	0.504	0.178	2.12622e-07	HC	FGFBP2		2.29583e-08	1.72877	0.182	0.025	0.000840298	Trunk AD	HSPA6		1.11502e-07	0.717626	0.875	0.746	0.00408108	Head/neck AD	GNLY		1.98654e-07	1.17802	0.654	0.484	0.00727095	DAHND	TNFAIP3
2.0721e-08	1.01431	0.467	0.21	0.00075841	HC	FCGR3A		8.99161e-07	0.981254	0.509	0.217	0.0329102	Trunk AD	MGST3		1.56692e-13	-0.748941	0.995	0.997	5.73508e-09	Head/neck AD	MALAT1		4.63083e-08	1.09622	0.291	0.101	0.00169493	DAHND	CALML5
3.73024e-13	0.969348	0.511	0.169	1.3653e-08	HC	ZEB2		2.22224e-08	0.757908	0.145	0.013	0.000813361	Trunk AD	POLL		1.50398e-12	-1.40366	0.304	0.636	5.50473e-08	Head/neck AD	XCL2		8.05908e-09	0.925952	0.15	0.019	0.00029497	DAHND	CSTA
3.45521e-14	0.91401	0.577	0.189	1.26464e-09	HC	PRKCH		2.96352e-07	-0.889709	0.855	0.94	0.0108468	Trunk AD	HLA-C		1.89175e-12	-1.48411	0.223	0.555	6.924e-08	Head/neck AD	HSPA1B		1.28359e-06	-0.795101	0.236	0.505	0.0469806	DAHND	LITAF
7.82417e-11	0.893577	0.956	0.768	2.86373e-06	HC	CCL4		2.42645e-13	-1.01841	0.891	0.991	8.88104e-09	Trunk AD	HLA-B										1.27974e-06	-0.884265	0.087	0.311	0.0468397	DAHND	DOK2
5.17221e-13	0.875151	0.46	0.137	1.89308e-08	HC	CDC42EP3		1.01529e-06	-1.21289	0.164	0.538	0.0371607	Trunk AD	JAK1
1.61677e-12	0.873971	0.504	0.161	5.91753e-08	HC	DOK2		1.10483e-07	-1.50335	0.2	0.565	0.00404378	Trunk AD	PDIA3
2.11021e-07	0.862094	0.161	0.03	0.00772356	HC	CCDC80		6.52612e-10	-1.67984	0.455	0.777	2.38862e-05	Trunk AD	DUSP2
6.78829e-13	0.847014	0.905	0.568	2.48458e-08	HC	NR4A2		7.51761e-18	-2.00711	0.691	0.951	2.75152e-13	Trunk AD	FTH1
1.09915e-09	0.824109	0.504	0.205	4.02299e-05	HC	PLEK		9.89082e-10	-2.09078	0.018	0.462	3.62014e-05	Trunk AD	ATP5F1D
3.63625e-10	0.80834	0.212	0.036	1.3309e-05	HC	PTPRA		4.41433e-15	-2.3827	0.382	0.812	1.61569e-10	Trunk AD	ZFP36L2
5.44907e-08	0.784193	0.27	0.079	0.00199441	HC	KLF2		4.84162e-16	-2.42158	0.109	0.739	1.77208e-11	Trunk AD	ITM2B
3.99217e-08	0.778122	0.27	0.079	0.00146118	HC	CX3CR1		2.40078e-25	-2.45516	0.618	0.967	8.7871e-21	Trunk AD	PFN1
4.78796e-10	0.775773	0.365	0.109	1.75244e-05	HC	KLF3		3.21464e-10	-2.46398	0.364	0.732	1.17659e-05	Trunk AD	NFKBIA
3.80524e-10	0.732712	0.65	0.279	1.39276e-05	HC	EIF5
2.1333e-07	0.724195	0.19	0.044	0.00780809	HC	IGFBP5
4.01888e-08	0.717178	0.504	0.227	0.00147095	HC	BIN2
2.15665e-09	0.70894	0.533	0.21	7.89357e-05	HC	IVNS1ABP
1.36478e-07	0.702854	0.314	0.109	0.00499522	HC	ADD3
1.89722e-08	0.672303	0.35	0.117	0.000694403	HC	FASLG
5.89572e-07	0.669644	0.723	0.429	0.0215789	HC	HSPA5
1.35609e-07	0.668703	0.35	0.131	0.00496342	HC	ADGRG1
5.20897e-08	0.667358	0.423	0.164	0.00190653	HC	MAPRE2
1.60866e-07	0.652264	0.263	0.079	0.00588787	HC	TFDP2
6.63575e-08	0.636097	0.27	0.079	0.00242875	HC	ENC1
4.75943e-09	0.63483	0.511	0.205	0.0001742	HC	DNAJB6
6.49625e-08	0.630286	0.314	0.101	0.00237769	HC	PYHIN1
2.23588e-09	0.628783	0.314	0.085	8.18356e-05	HC	CEP78
6.89201e-08	0.617424	0.679	0.347	0.00252254	HC	LITAF
1.14728e-06	0.610326	0.387	0.156	0.0419915	HC	RNF149
1.59951e-08	0.609455	0.314	0.093	0.000585436	HC	ARHGEF3
1.79486e-08	0.601651	0.942	0.773	0.000656938	HC	HSPA8
4.68705e-07	0.5974	0.314	0.112	0.0171551	HC	ABI1
3.12888e-07	0.585065	0.19	0.044	0.011452	HC	FCRL6
3.9899e-07	0.574186	0.577	0.279	0.0146034	HC	RBM25
4.95368e-08	0.572522	0.372	0.134	0.0018131	HC	ZC3HAV1
1.41314e-07	0.57025	0.321	0.107	0.00517224	HC	SLC20A1
2.88603e-08	0.564459	0.168	0.027	0.00105632	HC	PPP2R5A
4.6796e-11	0.560112	0.993	0.997	1.71278e-06	HC	MALAT1
2.31722e-09	0.557751	0.161	0.019	8.48127e-05	HC	ZNF296
4.77209e-07	0.556184	0.204	0.052	0.0174663	HC	AL135905.2
7.91797e-08	0.555617	0.635	0.32	0.00289806	HC	CCND3
1.279e-06	0.546979	0.474	0.224	0.0468127	HC	LBH
1.13119e-06	0.543335	0.642	0.333	0.0414027	HC	MBNL1
4.2348e-07	0.537733	0.854	0.724	0.0154998	HC	HSP90AA1
6.68949e-07	0.536352	0.277	0.09	0.0244842	HC	SSH2
1.24199e-06	0.535164	0.175	0.041	0.0454581	HC	PRSS23
1.16886e-07	0.532997	0.234	0.06	0.00427815	HC	TSPAN14
9.83494e-07	0.529045	0.358	0.137	0.0359969	HC	SYNE1
6.53446e-07	0.528262	0.219	0.06	0.0239168	HC	AGTPBP1
5.88902e-07	0.525206	0.197	0.049	0.0215544	HC	GFOD1
1.3143e-07	0.509734	0.197	0.044	0.00481047	HC	SEL1L
1.56998e-07	0.501129	0.197	0.044	0.00574628	HC	SAMD9
4.5499e-07	0.501034	0.226	0.063	0.0166531	HC	KLRC3
6.33584e-07	0.492139	0.35	0.131	0.0231898	HC	RBL2
5.33221e-07	0.485574	0.161	0.033	0.0195164	HC	RAB37
1.13533e-06	0.47577	0.124	0.019	0.0415544	HC	FHL3
1.16589e-06	0.47465	0.474	0.21	0.0426726	HC	SP100
2.42165e-07	0.46408	0.672	0.328	0.00886348	HC	CD48
4.13503e-07	0.444971	0.241	0.068	0.0151346	HC	RASA3
1.1258e-06	0.437697	0.547	0.251	0.0412053	HC	MBP
1.17499e-07	0.426648	0.146	0.022	0.00430057	HC	ATG4D
6.18476e-07	0.421851	0.993	0.907	0.0226369	HC	HLA-C
4.92536e-07	0.322521	0.263	0.077	0.0180273	HC	SPATA13
7.32176e-08	-0.938294	0.657	0.708	0.00267984	HC	S100A11
1.29817e-06	-1.01746	0	0.153	0.0475145	HC	LYPD3
2.26328e-07	-1.12672	0.745	0.814	0.00828383	HC	CRIP1
3.46311e-07	-1.21804	0.007	0.18	0.0126753	HC	DSC3
8.74828e-07	-1.24336	0.015	0.186	0.0320196	HC	IFI27
3.06559e-07	-1.24632	0.015	0.194	0.0112204	HC	SBSN
9.52483e-08	-1.36002	0.007	0.194	0.00348618	HC	DSG1
1.74466e-07	-1.38682	0.015	0.199	0.00638563	HC	CALML5
2.35254e-11	-1.79797	0.263	0.56	8.61053e-07	HC	LMNA

## Sheet: ILC
p_val	avg_log2FC	pct.1	pct.2	p_val_adj	cluster	gene		p_val	avg_log2FC	pct.1	pct.2	p_val_adj	cluster	gene		p_val	avg_log2FC	pct.1	pct.2	p_val_adj	cluster	gene		p_val	avg_log2FC	pct.1	pct.2	p_val_adj	cluster	gene
3.85779e-08	1.60416	0.592	0.328	0.00141199	HC	NR4A2		3.95928e-09	1.36642	0.416	0.167	0.000144913	Trunk AD	STMN1		9.21845e-14	1.46351	0.174	0.014	3.37404e-09	Head/neck AD	CRISP3		1.25437e-16	0.881167	0.833	0.554	4.59113e-12	DAHND	ITM2B
1.94584e-23	1.50236	0.324	0.024	7.12197e-19	HC	NEB		5.23025e-16	1.33499	0.624	0.257	1.91432e-11	Trunk AD	KRT86		1.04104e-11	1.15093	0.717	0.441	3.81032e-07	Head/neck AD	DUSP2		5.47463e-07	0.859288	0.533	0.356	0.0200377	DAHND	CST3
8.08196e-09	1.09836	0.324	0.088	0.000295808	HC	CLEC3B		5.4199e-18	1.33244	0.808	0.44	1.98374e-13	Trunk AD	CD9		1.57199e-09	1.05636	0.391	0.165	5.75363e-05	Head/neck AD	AC020916.1		7.81049e-08	0.806291	0.289	0.114	0.00285872	DAHND	CALML5
1.36259e-06	1.02134	0.62	0.365	0.0498722	HC	TXNIP		3.20862e-16	1.27287	0.824	0.464	1.17439e-11	Trunk AD	GZMB		3.78113e-11	0.975853	0.232	0.048	1.38393e-06	Head/neck AD	TNFSF9		6.22964e-09	0.775355	0.106	0.003	0.000228011	DAHND	KLK8
5.06698e-08	0.969295	0.282	0.073	0.00185457	HC	CHCHD10		1.8452e-14	1.2664	0.488	0.163	6.75363e-10	Trunk AD	KRT81		8.43069e-10	0.956602	0.732	0.529	3.08572e-05	Head/neck AD	TSC22D3		2.53314e-08	0.504628	0.898	0.811	0.000927155	DAHND	FTH1
3.59828e-11	0.96538	0.268	0.047	1.31701e-06	HC	CADM1		5.19308e-09	1.04912	0.288	0.088	0.000190072	Trunk AD	CST6		1.36119e-06	0.954174	0.239	0.088	0.049821	Head/neck AD	CD70		1.11024e-09	0.480901	1	0.994	4.06361e-05	DAHND	MALAT1
1.64643e-08	0.964667	0.479	0.183	0.000602609	HC	NCR3		9.35436e-07	1.04434	0.528	0.299	0.0342379	Trunk AD	FXYD2		3.89518e-10	0.931706	0.862	0.665	1.42568e-05	Head/neck AD	NFKBIA		3.86755e-09	0.426948	0.943	0.88	0.000141556	DAHND	PFN1
2.0347e-08	0.92399	0.563	0.248	0.000744721	HC	IL7R		4.77852e-07	1.0196	0.704	0.501	0.0174899	Trunk AD	H2AFZ		2.56086e-08	0.928181	0.435	0.213	0.000937302	Head/neck AD	PHLDA1		1.4218e-07	-0.555687	0.866	0.955	0.00520394	DAHND	LGALS1
5.21397e-07	0.877025	0.592	0.314	0.0190836	HC	BRD2		9.75266e-08	1.0117	0.128	0.02	0.00356957	Trunk AD	UBE2C		5.7943e-07	0.875332	0.362	0.17	0.0212077	Head/neck AD	PIM3		6.04399e-07	-0.613338	0.154	0.35	0.0221216	DAHND	CD151
2.94478e-07	0.846456	0.366	0.132	0.0107782	HC	VPS37B		3.33642e-13	1.00783	0.824	0.6	1.22116e-08	Trunk AD	PRDX1		1.6627e-07	0.870422	0.725	0.588	0.00608566	Head/neck AD	KLF6		5.80418e-11	-1.03206	0.492	0.722	2.12439e-06	DAHND	GNLY
3.95486e-07	0.826782	0.268	0.077	0.0144752	HC	ANKRD37		3.0512e-13	0.963497	0.624	0.273	1.11677e-08	Trunk AD	MRPS6		2.61427e-07	0.85814	0.493	0.281	0.00956851	Head/neck AD	SQSTM1
6.19546e-10	0.776344	0.183	0.024	2.2676e-05	HC	FAM30A		7.00922e-10	0.92826	0.76	0.556	2.56544e-05	Trunk AD	PGK1		2.38439e-08	0.835107	0.674	0.405	0.000872711	Head/neck AD	RGCC
9.81923e-11	0.7428	0.986	0.806	3.59394e-06	HC	EEF1D		5.08981e-08	0.92721	0.816	0.571	0.00186292	Trunk AD	GNLY		1.45913e-10	0.800134	0.783	0.529	5.34056e-06	Head/neck AD	ZFP36L2
3.55614e-08	0.722539	0.394	0.128	0.00130158	HC	MDFIC		2.03988e-07	0.89184	0.368	0.158	0.00746617	Trunk AD	RARRES2		3.75267e-10	0.785293	0.13	0.011	1.37352e-05	Head/neck AD	ACTA2
1.63301e-07	0.670575	0.338	0.102	0.00597698	HC	ST3GAL1		7.37286e-10	0.856504	0.352	0.116	2.69854e-05	Trunk AD	C15orf48		1.14628e-06	0.7397	0.674	0.482	0.041955	Head/neck AD	TNFAIP3
2.97309e-07	0.629647	0.944	0.766	0.0108818	HC	PFDN5		3.21433e-12	0.856185	0.688	0.332	1.17648e-07	Trunk AD	ARPC4		2.44024e-13	0.732762	0.971	0.887	8.93152e-09	Head/neck AD	PFN1
1.3636e-06	0.597025	0.183	0.039	0.049909	HC	NME4		2.22015e-10	0.844677	0.808	0.541	8.12598e-06	Trunk AD	CKLF		5.79105e-07	0.729368	0.457	0.249	0.0211958	Head/neck AD	PTMS
2.10538e-07	0.592685	0.915	0.739	0.00770591	HC	EEF1G		3.05706e-07	0.842648	0.632	0.369	0.0111891	Trunk AD	NKG7		1.32026e-09	0.726468	0.659	0.378	4.83228e-05	Head/neck AD	ATP5F1D
5.36055e-10	0.531479	1	0.998	1.96202e-05	HC	EEF1A1		2.20369e-08	0.773777	0.488	0.224	0.000806571	Trunk AD	CORO1B		4.08871e-07	0.695897	0.529	0.303	0.0149651	Head/neck AD	RAC1
1.37274e-07	0.50779	0.972	0.99	0.00502438	HC	TPT1		3.25257e-12	0.763562	0.192	0.024	1.19047e-07	Trunk AD	HMGB3		2.75909e-07	0.670989	0.746	0.534	0.0100985	Head/neck AD	DUSP1
4.94407e-07	0.503431	0.352	0.11	0.0180958	HC	RALGAPA1		1.76451e-18	0.755131	1	0.989	6.4583e-14	Trunk AD	TMSB4X		2.85603e-07	0.649893	0.891	0.744	0.0104534	Head/neck AD	FOS
5.43861e-08	0.500292	0.141	0.018	0.00199059	HC	XIST		7.58175e-11	0.746689	0.608	0.288	2.775e-06	Trunk AD	PSMA2		6.17129e-07	0.617599	0.848	0.715	0.0225876	Head/neck AD	TNFRSF18
3.77719e-07	-0.627242	1	1	0.0138249	HC	ACTB		1.08825e-09	0.744082	0.664	0.343	3.9831e-05	Trunk AD	BANF1		1.54806e-07	0.561658	0.891	0.826	0.00566607	Head/neck AD	LMNA
2.71183e-13	-1.19534	0.775	0.904	9.92556e-09	HC	S100A11		1.03564e-07	0.736024	0.784	0.49	0.00379056	Trunk AD	DYNLL1		1.15455e-06	0.493809	0.949	0.95	0.0422577	Head/neck AD	CRIP1
1.20834e-08	-1.64933	0.239	0.558	0.000442264	HC	CD9		2.38289e-09	0.728559	0.448	0.176	8.72163e-05	Trunk AD	PSMA3		5.2202e-09	-0.320541	1	1	0.000191065	Head/neck AD	B2M
8.29628e-10	-2.19735	0.085	0.473	3.03652e-05	HC	NKG7		1.56036e-10	0.728338	0.312	0.086	5.71107e-06	Trunk AD	PSMB8-AS1		7.76972e-07	-0.820114	0.051	0.244	0.0284379	Head/neck AD	PRPF6
1.75241e-16	-4.46488	0.07	0.607	6.414e-12	HC	GZMB		1.08209e-07	0.725604	0.408	0.178	0.00396056	Trunk AD	HSBP1
								5.9696e-09	0.724407	0.384	0.141	0.000218493	Trunk AD	CDC123
								3.3898e-08	0.724337	0.672	0.393	0.0012407	Trunk AD	NDUFS5
								1.165e-11	0.723705	0.288	0.066	4.26403e-07	Trunk AD	SMC4
								4.91374e-08	0.721634	0.928	0.754	0.00179848	Trunk AD	HMGB1
								4.89479e-09	0.720514	0.568	0.273	0.000179154	Trunk AD	NOP10
								7.52275e-09	0.713894	0.384	0.143	0.00027534	Trunk AD	ESD
								1.11599e-07	0.708975	0.528	0.264	0.00408465	Trunk AD	ARL6IP1
								2.45544e-09	0.708024	0.624	0.321	8.98716e-05	Trunk AD	NDUFC2
								4.40742e-08	0.705117	0.776	0.477	0.00161316	Trunk AD	CTSC
								5.98597e-10	0.693196	0.368	0.119	2.19092e-05	Trunk AD	GLOD4
								8.67678e-09	0.684687	0.808	0.571	0.000317579	Trunk AD	SKP1
								4.3073e-07	0.683583	0.448	0.211	0.0157652	Trunk AD	C1orf162
								1.23912e-08	0.678967	0.632	0.354	0.000453529	Trunk AD	PSMB1
								5.31379e-08	0.675664	0.416	0.178	0.0019449	Trunk AD	MRPL20
								3.53062e-08	0.66988	0.648	0.349	0.00129224	Trunk AD	PGAM1
								1.00173e-07	0.669561	0.76	0.457	0.00366644	Trunk AD	DBI
								3.03526e-07	0.666247	0.624	0.347	0.0111093	Trunk AD	ATP5IF1
								6.52979e-09	0.661718	0.888	0.644	0.000238997	Trunk AD	CAPG
								9.53254e-10	0.65443	0.84	0.596	3.489e-05	Trunk AD	SUMO2
								1.38639e-07	0.653755	0.568	0.319	0.00507434	Trunk AD	ERH
								9.74429e-08	0.652455	0.304	0.105	0.00356651	Trunk AD	SAP30BP
								1.47684e-07	0.646624	0.304	0.11	0.00540539	Trunk AD	SUCLG1
								8.1304e-11	0.643244	0.44	0.149	2.97581e-06	Trunk AD	PRDX3
								7.4167e-08	0.640696	0.112	0.013	0.00271459	Trunk AD	TPX2
								4.05213e-11	0.640439	0.912	0.67	1.48312e-06	Trunk AD	ATP5MC2
								1.97135e-09	0.633751	0.752	0.418	7.21535e-05	Trunk AD	ATP5MC3
								2.18497e-08	0.627863	0.336	0.116	0.00079972	Trunk AD	DDT
								6.99854e-08	0.624361	0.664	0.371	0.00256154	Trunk AD	ATP5PF
								2.12398e-07	0.620532	0.456	0.204	0.00777399	Trunk AD	ATP5MC1
								2.176e-08	0.61752	0.44	0.185	0.000796437	Trunk AD	OCIAD1
								6.58732e-08	0.612859	0.52	0.251	0.00241103	Trunk AD	SRP9
								2.77693e-08	0.61263	0.48	0.218	0.00101638	Trunk AD	DCXR
								1.54182e-09	0.612624	0.448	0.169	5.64321e-05	Trunk AD	UBE2L3
								4.34004e-09	0.610406	0.352	0.119	0.00015885	Trunk AD	LSM5
								1.07219e-09	0.608917	0.648	0.316	3.92433e-05	Trunk AD	ATP6V0E1
								6.74687e-08	0.605146	0.264	0.081	0.00246942	Trunk AD	KIR2DL4
								2.09987e-07	0.603232	0.12	0.018	0.00768572	Trunk AD	CDK1
								2.73625e-07	0.600385	0.744	0.481	0.0100149	Trunk AD	ARL6IP5
								5.8325e-07	0.599186	0.56	0.295	0.0213475	Trunk AD	PTPN6
								4.74901e-07	0.597288	0.472	0.22	0.0173818	Trunk AD	ATP6V1F
								9.70894e-09	0.596767	0.472	0.189	0.000355357	Trunk AD	TMED2
								6.52354e-07	0.596232	0.536	0.279	0.0238768	Trunk AD	JAML
								1.24933e-09	0.594974	0.368	0.123	4.57267e-05	Trunk AD	BUB3
								3.8893e-07	0.593395	0.2	0.055	0.0142352	Trunk AD	CIAO2A
								3.68541e-08	0.590034	0.48	0.209	0.0013489	Trunk AD	JPT1
								2.66755e-07	0.589362	0.376	0.154	0.00976349	Trunk AD	CACYBP
								7.81547e-10	0.576743	0.184	0.031	2.86054e-05	Trunk AD	ARMT1
								7.72815e-07	0.5766	0.192	0.053	0.0282858	Trunk AD	SMC2
								1.82082e-07	0.568574	0.416	0.176	0.00666439	Trunk AD	PSMA4
								2.7118e-07	0.565135	0.608	0.321	0.00992548	Trunk AD	FKBP1A
								1.16749e-11	0.562556	0.992	0.914	4.27313e-07	Trunk AD	PPIA
								2.33273e-07	0.555486	0.408	0.174	0.00853802	Trunk AD	SNRPE
								2.23325e-09	0.551345	0.352	0.114	8.17391e-05	Trunk AD	SEC13
								4.49813e-07	0.55067	0.376	0.156	0.0164636	Trunk AD	SNRPC
								2.98356e-08	0.546414	0.48	0.198	0.00109201	Trunk AD	IFI16
								1.07573e-08	0.546386	0.952	0.818	0.000393728	Trunk AD	EMP3
								2.71144e-07	0.545684	0.264	0.086	0.00992414	Trunk AD	MRPS18C
								1.11034e-06	0.541971	0.528	0.268	0.0406396	Trunk AD	POMP
								7.36436e-08	0.5419	0.992	0.965	0.00269543	Trunk AD	TMSB10
								1.32145e-06	0.537956	0.704	0.457	0.0483664	Trunk AD	SELENOH
								5.42681e-08	0.531348	0.968	0.866	0.00198627	Trunk AD	S100A11
								8.84426e-08	0.530263	0.6	0.31	0.00323709	Trunk AD	SEC61G
								8.29054e-07	0.526229	0.704	0.426	0.0303442	Trunk AD	SUB1
								5.68279e-09	0.525514	0.368	0.123	0.000207996	Trunk AD	LSM6
								1.19235e-07	0.524915	0.232	0.066	0.00436413	Trunk AD	SS18L2
								5.2809e-08	0.518063	0.296	0.095	0.00193286	Trunk AD	HMGN4
								1.82831e-08	0.513066	0.952	0.855	0.00066918	Trunk AD	H3F3A
								2.91219e-08	0.507914	0.296	0.095	0.00106589	Trunk AD	MRPL28
								2.0428e-07	0.500911	0.28	0.092	0.00747687	Trunk AD	CYB5B
								3.75264e-10	0.498141	0.184	0.029	1.3735e-05	Trunk AD	PPP5C
								1.24723e-07	0.495009	0.488	0.218	0.00456498	Trunk AD	CAPZA1
								1.09124e-07	0.493829	0.384	0.147	0.00399406	Trunk AD	PSMD2
								1.31274e-06	0.492811	1	1	0.0480477	Trunk AD	ACTB
								1.07971e-06	0.489674	0.128	0.024	0.0395186	Trunk AD	MRPL45
								8.29655e-07	0.488779	0.12	0.02	0.0303662	Trunk AD	ENPP1
								2.96815e-07	0.486696	0.136	0.024	0.0108637	Trunk AD	ING4
								3.49351e-08	0.486311	0.456	0.182	0.00127866	Trunk AD	PSMD4
								7.73743e-08	0.486143	0.112	0.013	0.00283198	Trunk AD	UBE2T
								3.59355e-07	0.485268	0.312	0.114	0.0131528	Trunk AD	BUD31
								4.80102e-07	0.482206	0.16	0.035	0.0175722	Trunk AD	KRT7
								6.90078e-07	0.480917	0.136	0.026	0.0252575	Trunk AD	HLTF
								3.06818e-07	0.478801	0.192	0.048	0.0112299	Trunk AD	CKS1B
								3.32382e-07	0.461354	0.28	0.097	0.0121655	Trunk AD	EMC6
								9.89339e-08	0.460154	0.984	0.978	0.00362108	Trunk AD	SH3BGRL3
								1.07789e-17	0.459465	1	1	3.94517e-13	Trunk AD	B2M
								1.38422e-07	0.457941	0.248	0.075	0.00506639	Trunk AD	PFDN1
								2.1047e-07	0.453719	0.32	0.114	0.00770343	Trunk AD	SFXN1
								5.23887e-08	0.451733	0.984	0.921	0.00191748	Trunk AD	MYL6
								2.50377e-07	0.44963	0.304	0.105	0.00916404	Trunk AD	LSM10
								9.36317e-10	0.443329	0.288	0.075	3.42701e-05	Trunk AD	POP7
								1.09648e-06	0.442292	0.112	0.018	0.0401323	Trunk AD	CDKN3
								7.64463e-07	0.440794	0.176	0.044	0.0279801	Trunk AD	PGD
								1.08851e-06	0.438731	0.52	0.255	0.0398406	Trunk AD	PRR13
								3.29193e-07	0.438408	0.272	0.09	0.0120488	Trunk AD	MRPL13
								1.09648e-06	0.437609	0.112	0.018	0.0401323	Trunk AD	MRPL46
								2.5234e-07	0.428787	0.272	0.088	0.0092359	Trunk AD	RPA3
								2.84485e-08	0.424186	0.192	0.042	0.00104124	Trunk AD	MRPL12
								4.61782e-07	0.41718	0.128	0.022	0.0169017	Trunk AD	RBM7
								3.05659e-07	0.41028	0.248	0.077	0.0111874	Trunk AD	FBXW5
								3.03013e-07	0.400056	0.248	0.077	0.0110906	Trunk AD	DPM2
								2.17052e-07	0.389295	0.144	0.026	0.0079443	Trunk AD	PAM16
								9.89535e-07	0.384405	0.96	0.938	0.036218	Trunk AD	CFL1
								4.78357e-09	0.365613	0.112	0.009	0.000175083	Trunk AD	CCNB2
								1.08604e-06	0.344241	0.16	0.037	0.0397501	Trunk AD	COA1
								4.40101e-07	0.335159	0.216	0.059	0.0161081	Trunk AD	ABCF1
								9.7598e-07	0.323993	0.24	0.075	0.0357218	Trunk AD	DDA1
								2.48294e-07	0.274531	0.144	0.026	0.00908779	Trunk AD	MRPS30
								1.61574e-07	-0.504381	0.984	1	0.00591378	Trunk AD	MALAT1
								8.87258e-07	-0.817575	0.832	0.844	0.0324745	Trunk AD	LMNA
								2.80448e-08	-0.903814	0.552	0.664	0.00102647	Trunk AD	YBX1
								1.68043e-08	-1.06803	0.608	0.727	0.000615053	Trunk AD	AHNAK
								4.53863e-07	-1.08005	0.048	0.246	0.0166119	Trunk AD	RBM17
								4.79918e-07	-1.0829	0.112	0.332	0.0175655	Trunk AD	XBP1
								2.43469e-07	-1.12506	0.064	0.279	0.00891119	Trunk AD	LAMP1
								3.25172e-07	-1.149	0.056	0.262	0.0119016	Trunk AD	GNB2
								2.07944e-10	-1.15782	0.304	0.578	7.61097e-06	Trunk AD	LRRFIP1
								4.25792e-08	-1.17364	0.168	0.398	0.00155844	Trunk AD	COX5A
								2.39849e-07	-1.18278	0.08	0.295	0.00877873	Trunk AD	TESC
								2.92718e-08	-1.19164	0.424	0.629	0.00107138	Trunk AD	DUSP1
								3.04952e-08	-1.19838	0.376	0.554	0.00111615	Trunk AD	MAP3K8
								2.68684e-08	-1.21035	0.104	0.352	0.000983409	Trunk AD	PTMS
								6.47995e-08	-1.2192	0.04	0.264	0.00237173	Trunk AD	PIM3
								3.81509e-11	-1.23668	0.648	0.815	1.39636e-06	Trunk AD	FOS
								8.5039e-09	-1.23846	0.128	0.378	0.000311251	Trunk AD	ANP32B
								2.21514e-07	-1.24614	0.152	0.369	0.00810764	Trunk AD	CD55
								9.11994e-08	-1.27794	0.096	0.325	0.00333799	Trunk AD	CSRNP1
								3.3182e-17	-1.28393	0.552	0.8	1.21449e-12	Trunk AD	TNFRSF18
								1.59929e-08	-1.324	0.168	0.409	0.000585356	Trunk AD	RAC1
								5.82777e-12	-1.35995	0.576	0.749	2.13302e-07	Trunk AD	CD69
								4.8185e-11	-1.42291	0.352	0.602	1.76362e-06	Trunk AD	BTG2
								5.01161e-11	-1.42596	0.064	0.36	1.8343e-06	Trunk AD	PRELID1
								7.69205e-08	-1.47647	0.232	0.462	0.00281537	Trunk AD	FOSB
								8.28514e-13	-1.48315	0.296	0.591	3.03245e-08	Trunk AD	TNFAIP3
								1.10335e-15	-1.4865	0.712	0.837	4.03839e-11	Trunk AD	ZFP36
								7.06355e-13	-1.51689	0.352	0.64	2.58533e-08	Trunk AD	TSC22D3
								5.84765e-12	-1.52221	0.32	0.613	2.1403e-07	Trunk AD	NR4A1
								4.08865e-09	-1.6291	0.232	0.486	0.000149648	Trunk AD	CST3
								1.60382e-25	-1.65793	0.688	0.892	5.87013e-21	Trunk AD	FTH1
								1.06952e-13	-1.65923	0.032	0.374	3.91456e-09	Trunk AD	CCDC85B
								3.81814e-19	-1.66923	0.576	0.822	1.39748e-14	Trunk AD	JUNB
								3.58562e-35	-1.7983	0.768	0.945	1.31237e-30	Trunk AD	PFN1
								5.51454e-10	-1.96867	0.376	0.6	2.01838e-05	Trunk AD	AREG
								4.13216e-20	-2.03542	0.096	0.541	1.51241e-15	Trunk AD	ATP5F1D
								1.03501e-17	-2.37171	0.208	0.589	3.78824e-13	Trunk AD	DUSP2
								3.43174e-21	-2.40972	0.272	0.677	1.25605e-16	Trunk AD	ZFP36L2
								3.53932e-33	-2.42231	0.272	0.782	1.29543e-28	Trunk AD	ITM2B
								5.30631e-18	-2.49667	0.152	0.556	1.94216e-13	Trunk AD	RGCC
								9.1175e-35	-3.64224	0.344	0.813	3.3371e-30	Trunk AD	NFKBIA

## Sheet: B
p_val	avg_log2FC	pct.1	pct.2	p_val_adj	cluster	gene		p_val	avg_log2FC	pct.1	pct.2	p_val_adj	cluster	gene		p_val	avg_log2FC	pct.1	pct.2	p_val_adj	cluster	gene		p_val	avg_log2FC	pct.1	pct.2	p_val_adj	cluster	gene
4.57666e-08	1.52041	0.684	0.191	0.0016751	HC	CD48		3.21281e-07	1.63591	0.615	0.345	0.0117592	Trunk AD	ALOX5AP		3.67427e-08	1.37606	0.234	0.046	0.00134482	Head/neck AD	TCL1A		2.49557e-11	2.60964	0.375	0.074	9.13404e-07	DAHND	IGHG1
1.19093e-06	1.49968	0.211	0.02	0.0435892	HC	CCL4		5.38262e-10	1.60633	0.635	0.259	1.97009e-05	Trunk AD	FCER1G		1.17244e-09	1.33678	0.273	0.052	4.29123e-05	Head/neck AD	LRRC26		6.61744e-07	1.53053	0.24	0.047	0.0242205	DAHND	IGLC1
4.17772e-08	1.03452	0.211	0.015	0.00152909	HC	SP4		3.69535e-07	1.57834	0.712	0.369	0.0135253	Trunk AD	LTB		2.22611e-07	1.03342	0.39	0.145	0.0081478	Head/neck AD	PPP1R14B		3.36701e-09	1.09929	0.742	0.466	0.000123236	DAHND	NFKBIA
5.55138e-08	0.923822	0.158	0.007	0.00203186	HC	ZNF354A		2.78621e-07	1.50441	0.519	0.229	0.0101978	Trunk AD	PLAC8		1.04442e-06	0.720257	0.935	0.798	0.0382268	Head/neck AD	PFN1		1.05799e-06	0.958046	0.44	0.216	0.0387234	DAHND	PRDX4
6.78053e-07	0.824428	0.421	0.082	0.0248174	HC	DEF8		9.15003e-08	1.44326	0.712	0.402	0.003349	Trunk AD	VAMP8		2.7249e-08	0.432981	0.104	0.003	0.000997341	Head/neck AD	ZDHHC16		1.27518e-06	0.909291	0.411	0.189	0.0466729	DAHND	FKBP11
4.00875e-08	0.761496	0.211	0.015	0.00146724	HC	OTUD6B		1.42665e-07	1.2194	0.654	0.329	0.00522168	Trunk AD	TYROBP										6.86225e-07	0.864207	0.702	0.48	0.0251165	DAHND	ITM2B
2.27876e-07	0.74468	0.211	0.017	0.00834049	HC	CHPT1		7.27798e-09	1.16383	0.885	0.749	0.000266381	Trunk AD	SH3BGRL3										1.39374e-07	-0.531253	0.971	0.986	0.00510121	DAHND	PTMA
1.19526e-06	0.680531	0.263	0.032	0.0437477	HC	USP6NL		3.8578e-07	1.06486	0.808	0.66	0.0141199	Trunk AD	MYL12A										1.21475e-06	-0.598311	0.905	0.926	0.0444612	DAHND	PPIA
5.85068e-08	0.672134	0.158	0.007	0.00214141	HC	SNHG19		3.05077e-07	0.883776	0.942	0.908	0.0111661	Trunk AD	PPIA										3.14204e-12	-0.667131	0.902	0.986	1.15002e-07	DAHND	FAU
1.80593e-07	0.644813	0.105	0.002	0.00660989	HC	KHDRBS2		1.92804e-07	0.87251	0.942	0.833	0.00705681	Trunk AD	SERF2										9.46239e-07	-0.667309	0.029	0.162	0.0346333	DAHND	LAMP5
1.90524e-09	0.62976	0.158	0.005	6.97336e-05	HC	CLEC17A		2.54419e-07	0.872491	0.865	0.598	0.00931197	Trunk AD	TXN										1.0824e-08	-0.668289	0.804	0.912	0.00039617	DAHND	H3F3B
6.99045e-11	0.586631	0.105	0	2.55857e-06	HC	ALOX15		2.29641e-07	0.865906	0.962	0.919	0.0084051	Trunk AD	TMSB10										4.03571e-09	-0.682665	0.913	0.946	0.000147711	DAHND	TMSB10
1.80593e-07	0.54996	0.105	0.002	0.00660989	HC	ITGAM		1.23913e-06	0.859821	0.923	0.865	0.0453533	Trunk AD	MYL6										4.33594e-08	-0.722715	0.225	0.507	0.001587	DAHND	GZMB
6.99045e-11	0.484763	0.105	0	2.55857e-06	HC	IGHV7-4-1		8.01821e-07	-1.08704	0.019	0.38	0.0293474	Trunk AD	PRELID1										1.1264e-06	-0.743076	0.204	0.439	0.0412274	DAHND	SPIB
8.5359e-07	0.483671	0.158	0.01	0.0312422	HC	ZBTB32		7.68144e-08	-1.44043	0.096	0.507	0.00281148	Trunk AD	COX5A										3.9228e-08	-0.746058	0.349	0.635	0.00143578	DAHND	CORO1A
6.84544e-08	0.415829	0.158	0.007	0.0025055	HC	IRS2		2.599e-08	-1.53866	0.577	0.857	0.000951261	Trunk AD	PFN1										1.1088e-06	-0.842652	0.767	0.872	0.0405831	DAHND	HSP90AA1
9.32756e-07	0.338136	0.158	0.01	0.0341398	HC	MON1A		1.4551e-08	-1.75437	0.75	0.946	0.000532582	Trunk AD	FTH1										3.26356e-07	-0.848053	0.32	0.547	0.011945	DAHND	CD52
1.0649e-06	0.335743	0.158	0.01	0.0389764	HC	NIPAL3		1.50613e-10	-1.77024	0.019	0.528	5.51258e-06	Trunk AD	ATP5F1D										3.2714e-08	-0.868423	0.625	0.777	0.00119737	DAHND	MYL12A
1.80593e-07	0.286763	0.105	0.002	0.00660989	HC	AP003469.4		1.16719e-06	-1.80714	0.135	0.491	0.0427203	Trunk AD	XBP1										8.85936e-09	-0.8998	0.724	0.845	0.000324261	DAHND	SH3BGRL3
9.32756e-07	0.256919	0.158	0.01	0.0341398	HC	RGPD2		6.95304e-11	-1.88393	0.192	0.685	2.54488e-06	Trunk AD	ITM2B										1.22985e-06	-0.938542	0.124	0.311	0.0450139	DAHND	PPP1R14B
6.99045e-11	0.251446	0.105	0	2.55857e-06	HC	TSPAN7		2.41797e-07	-2.11412	0	0.367	0.00885001	Trunk AD	DUSP2										1.02228e-07	-0.939821	0.284	0.541	0.00374165	DAHND	IRF7
								3.69757e-14	-3.07418	0.135	0.717	1.35335e-09	Trunk AD	NFKBIA										4.022e-07	-0.944543	0.167	0.385	0.0147209	DAHND	UGCG
																								7.39996e-08	-0.945145	0.284	0.527	0.00270846	DAHND	TYROBP
																								4.17115e-07	-0.950207	0.247	0.473	0.0152668	DAHND	CCDC50
																								2.26484e-07	-0.984189	0.062	0.23	0.00828954	DAHND	NIBAN3
																								1.22414e-07	-1.05462	0.113	0.318	0.00448046	DAHND	CLIC3
																								3.57235e-10	-1.08672	0.167	0.439	1.30751e-05	DAHND	CYB561A3
																								2.1731e-08	-1.12609	0.265	0.507	0.000795376	DAHND	TCF4
																								2.90551e-09	-1.24226	0.178	0.426	0.000106345	DAHND	PLAC8
																								2.0695e-10	-1.30308	0.349	0.608	7.57459e-06	DAHND	VAMP8
																								7.691e-12	-1.43185	0.273	0.574	2.81498e-07	DAHND	ALOX5AP
																								6.37273e-12	-1.47698	0.2	0.5	2.33248e-07	DAHND	FCER1G
																								4.46848e-12	-1.69236	0.298	0.622	1.63551e-07	DAHND	LTB
																								6.18842e-08	-1.84118	0.029	0.176	0.00226502	DAHND	TCL1A

[truncated: 31 more sheets: LC, DC1, DC2, DC3, DC4, DCpro, MP, MC, NC, MEL, SMC1, SMC2, LEC, BEC1, BEC2, BEC3, BECpro, P, FB1, FB2 …]
