# Supplementary material for: Dupilumab-associated head and neck dermatitis shows a pronounced type 22 immune signature mediated by oligoclonally expanded T cells
Source: Nat Commun. 2024 Apr 2;15:2839. doi: 10.1038/s41467-024-46540-0 (PMC10987549; doi:10.1038/s41467-024-46540-0)
Supplement: Supplementary file 8 — Supplementary Data 5 [file 41467_2024_46540_MOESM8_ESM.xlsx]

## Sheet: T1
p_val	avg_log2FC	pct.1	pct.2	p_val_adj	cluster	gene		p_val	avg_log2FC	pct.1	pct.2	p_val_adj	cluster	gene
6.32241e-82	1.7012	0.427	0.224	2.31407e-77	Head/neck AD	AREG		1.70513e-32	1.23286	0.109	0.03	6.24095e-28	DAHND	FABP5
4.93176e-61	0.831637	0.244	0.093	1.80507e-56	Head/neck AD	HLA-DRB5		8.22997e-48	1.22855	0.466	0.307	3.01225e-43	DAHND	IL22
6.6254e-46	0.785176	0.254	0.119	2.42496e-41	Head/neck AD	CD7		3.38224e-74	1.0551	0.526	0.315	1.23793e-69	DAHND	HSPA1B
9.47573e-50	0.677587	0.636	0.478	3.46821e-45	Head/neck AD	RGCC		4.2375e-65	0.912437	0.669	0.501	1.55097e-60	DAHND	HSPA1A
9.53104e-61	0.599098	0.796	0.623	3.48846e-56	Head/neck AD	BTG1		7.266e-29	0.683504	0.597	0.5	2.65943e-24	DAHND	LCP1
6.90078e-19	0.592441	0.133	0.067	2.52575e-14	Head/neck AD	GZMA		2.10529e-32	0.679598	0.85	0.766	7.70556e-28	DAHND	AHNAK
1.43518e-29	0.536129	0.39	0.267	5.25289e-25	Head/neck AD	LIME1		3.19427e-21	0.665882	0.565	0.482	1.16913e-16	DAHND	MYH9
7.1565e-09	0.520754	0.214	0.159	0.000261935	Head/neck AD	CSF2		1.64869e-101	0.61471	0.999	0.992	6.03436e-97	DAHND	MALAT1
3.49522e-36	0.507044	0.536	0.399	1.27929e-31	Head/neck AD	NOP53		2.09735e-39	0.612722	0.792	0.701	7.67653e-35	DAHND	SLC2A3
2.17649e-43	0.464115	0.681	0.532	7.96617e-39	Head/neck AD	CYBA		8.61984e-22	0.572754	0.345	0.241	3.15495e-17	DAHND	RESF1
9.71452e-44	0.449481	0.791	0.655	3.55561e-39	Head/neck AD	IFITM2		1.49527e-17	0.565801	0.476	0.398	5.47282e-13	DAHND	IQGAP1
9.28972e-34	0.436715	0.819	0.706	3.40013e-29	Head/neck AD	FTL		3.1546e-57	0.547988	0.789	0.689	1.15461e-52	DAHND	HSP90AB1
4.11753e-20	0.429624	0.222	0.136	1.50706e-15	Head/neck AD	MZT2A		2.64981e-10	0.546998	0.136	0.087	9.69858e-06	DAHND	IFI6
1.4034e-21	0.406175	0.107	0.044	5.13658e-17	Head/neck AD	CCR10		2.62372e-19	0.538007	0.388	0.291	9.60308e-15	DAHND	AHR
3.6628e-45	0.403059	0.882	0.779	1.34062e-40	Head/neck AD	ZFP36L2		4.04289e-25	0.52581	0.387	0.273	1.47974e-20	DAHND	TMEM123
4.17211e-15	0.393696	0.225	0.153	1.52704e-10	Head/neck AD	CORO1B		7.294e-18	0.523566	0.213	0.13	2.66968e-13	DAHND	CCR6
1.09267e-14	0.380425	0.444	0.353	3.9993e-10	Head/neck AD	PHLDA1		9.93639e-21	0.514905	0.422	0.323	3.63682e-16	DAHND	CD96
1.88765e-11	0.37261	0.228	0.165	6.90899e-07	Head/neck AD	SOCS1		4.12152e-23	0.511079	0.796	0.732	1.50852e-18	DAHND	PTPRC
2.48881e-16	0.367449	0.356	0.267	9.10928e-12	Head/neck AD	ZYX		5.12124e-17	0.499109	0.418	0.333	1.87443e-12	DAHND	HNRNPU
2.03305e-18	0.35637	0.398	0.299	7.44116e-14	Head/neck AD	NDUFS5		9.22653e-22	0.497338	0.546	0.452	3.377e-17	DAHND	NCL
2.45387e-15	0.349505	0.262	0.181	8.9814e-11	Head/neck AD	CST7		1.26261e-14	0.488994	0.433	0.356	4.6213e-10	DAHND	MSN
4.67872e-12	0.345943	0.179	0.119	1.71246e-07	Head/neck AD	BAX		2.3852e-09	0.482441	0.347	0.292	8.73008e-05	DAHND	SYNE2
5.61559e-27	0.344937	0.744	0.634	2.05536e-22	Head/neck AD	PTPRCAP		6.85368e-16	0.477039	0.476	0.402	2.50851e-11	DAHND	CALR
6.50359e-25	0.344777	0.83	0.741	2.38038e-20	Head/neck AD	CXCR4		5.68474e-19	0.473997	0.392	0.295	2.08067e-14	DAHND	SRSF2
1.11072e-07	0.340205	0.163	0.119	0.00406535	Head/neck AD	CD8B		1.25294e-13	0.471754	0.392	0.316	4.58587e-09	DAHND	RNF213
1.72557e-10	0.337556	0.146	0.095	6.31577e-06	Head/neck AD	PTMS		5.27446e-15	0.469788	0.366	0.285	1.93051e-10	DAHND	CANX
1.08368e-20	0.336494	0.664	0.562	3.96639e-16	Head/neck AD	COTL1		1.3041e-88	0.468898	0.983	0.966	4.77314e-84	DAHND	HLA-B
1.90412e-16	0.32547	0.734	0.653	6.96925e-12	Head/neck AD	TSC22D3		1.51182e-19	0.467848	0.407	0.307	5.53343e-15	DAHND	MBNL1
1.16594e-18	0.32508	0.479	0.374	4.26747e-14	Head/neck AD	TRIR		2.81935e-13	0.464983	0.169	0.107	1.03191e-08	DAHND	STAT1
6.93877e-19	0.324314	0.629	0.532	2.53966e-14	Head/neck AD	PNRC1		4.82002e-13	0.453373	0.343	0.269	1.76418e-08	DAHND	BHLHE40
5.02549e-08	0.323488	0.185	0.136	0.00183938	Head/neck AD	MIIP		3.59582e-08	0.451589	0.172	0.124	0.00131611	DAHND	CCR4
9.69511e-14	0.322559	0.14	0.082	3.54851e-09	Head/neck AD	STUB1		1.64796e-12	0.445402	0.193	0.131	6.03171e-08	DAHND	EIF4G1
9.241e-13	0.320703	0.136	0.081	3.3823e-08	Head/neck AD	CHST12		8.15539e-10	0.443903	0.248	0.188	2.98495e-05	DAHND	TIPARP
2.37035e-12	0.310505	0.482	0.41	8.67573e-08	Head/neck AD	S100A10		5.12248e-18	0.44188	0.357	0.264	1.87488e-13	DAHND	STAT3
2.48409e-08	0.30832	0.206	0.154	0.000909203	Head/neck AD	CRIP2		7.75254e-11	0.441047	0.316	0.253	2.83751e-06	DAHND	DDX3X
6.20313e-14	0.291214	0.633	0.55	2.27041e-09	Head/neck AD	DUSP2		3.44047e-18	0.439972	0.114	0.052	1.25925e-13	DAHND	CSTA
1.26606e-11	0.291041	0.318	0.243	4.63391e-07	Head/neck AD	HERPUD1		2.96159e-17	0.439519	0.419	0.328	1.08397e-12	DAHND	SF3B1
3.32573e-19	0.290266	0.689	0.573	1.21725e-14	Head/neck AD	COX7C		1.2832e-09	0.430997	0.228	0.173	4.69664e-05	DAHND	MAP4
8.53238e-11	0.288128	0.274	0.206	3.12294e-06	Head/neck AD	ISG20		4.46264e-15	0.430509	0.134	0.073	1.63337e-10	DAHND	SERPINB5
5.14166e-14	0.28727	0.507	0.423	1.8819e-09	Head/neck AD	NDUFA13		5.5045e-17	0.421284	0.247	0.16	2.0147e-12	DAHND	CALML5
3.38877e-09	0.283939	0.182	0.13	0.000124032	Head/neck AD	SPSB3		6.19851e-10	0.417882	0.188	0.132	2.26872e-05	DAHND	IKZF3
3.8012e-10	0.283366	0.113	0.069	1.39128e-05	Head/neck AD	NENF		7.01294e-26	0.415552	0.778	0.729	2.56681e-21	DAHND	HSP90AA1
2.51847e-09	0.281795	0.234	0.175	9.21787e-05	Head/neck AD	C4orf48		1.47802e-10	0.414653	0.287	0.226	5.40969e-06	DAHND	RAD21
5.75657e-11	0.277813	0.431	0.358	2.10696e-06	Head/neck AD	GAS5		1.64621e-11	0.41306	0.206	0.143	6.02528e-07	DAHND	SLC4A7
2.61002e-15	0.277391	0.485	0.387	9.55292e-11	Head/neck AD	ATP5F1D		6.88645e-15	0.41279	0.244	0.164	2.52051e-10	DAHND	SBSN
1.21639e-21	0.276958	0.942	0.894	4.45211e-17	Head/neck AD	CRIP1		3.76323e-26	0.408895	0.715	0.636	1.37738e-21	DAHND	YWHAZ
1.6812e-13	0.275004	0.486	0.395	6.15335e-09	Head/neck AD	CAPG		6.69327e-09	0.408634	0.309	0.251	0.00024498	DAHND	SPTAN1
1.32653e-20	0.273688	0.956	0.902	4.85522e-16	Head/neck AD	FTH1		1.75337e-08	0.408432	0.417	0.359	0.00064175	DAHND	IL13
1.14174e-07	0.267053	0.144	0.102	0.00417889	Head/neck AD	FAAP20		2.48648e-33	0.40752	0.859	0.812	9.10076e-29	DAHND	HSPA8
5.25762e-08	0.266764	0.286	0.229	0.00192434	Head/neck AD	JUND		8.07661e-12	0.407201	0.123	0.072	2.95612e-07	DAHND	RCBTB2
3.91346e-09	0.263661	0.32	0.256	0.000143236	Head/neck AD	CCDC85B		1.27558e-12	0.402793	0.251	0.18	4.66875e-08	DAHND	PDCD4
1.67419e-11	0.263105	0.574	0.487	6.12769e-07	Head/neck AD	HCST		1.41587e-11	0.400391	0.38	0.31	5.18221e-07	DAHND	ACTR2
1.12736e-18	0.26084	0.762	0.666	4.12623e-14	Head/neck AD	PPDPF		7.77581e-15	0.398022	0.432	0.348	2.84603e-10	DAHND	EIF4G2
1.31511e-22	0.260443	0.858	0.762	4.81344e-18	Head/neck AD	CD52		1.2017e-22	0.396455	0.734	0.672	4.39834e-18	DAHND	HNRNPA2B1
2.37837e-16	0.25977	0.255	0.169	8.70506e-12	Head/neck AD	HLA-DQB1		3.8115e-11	0.393569	0.446	0.38	1.39505e-06	DAHND	HNRNPA3
6.10999e-11	0.259406	0.707	0.622	2.23632e-06	Head/neck AD	DUSP1		4.67448e-09	0.393231	0.214	0.16	0.000171091	DAHND	ITGAE
5.09685e-08	0.256569	0.11	0.071	0.0018655	Head/neck AD	BCL3		3.76263e-11	0.387813	0.48	0.416	1.37716e-06	DAHND	PDIA3
2.59823e-08	0.256243	0.275	0.216	0.000950978	Head/neck AD	CCND3		2.74029e-09	0.387223	0.206	0.151	0.000100297	DAHND	GOLGB1
1.17178e-07	0.254699	0.187	0.139	0.00428884	Head/neck AD	PET100		1.10633e-09	0.385691	0.42	0.349	4.04929e-05	DAHND	JUN
6.59797e-07	-0.252491	0.069	0.105	0.0241492	Head/neck AD	CHORDC1		1.90826e-09	0.381319	0.422	0.367	6.98442e-05	DAHND	HSPA5
1.54817e-07	-0.263588	0.084	0.125	0.00566646	Head/neck AD	STOM		7.51535e-11	0.378172	0.477	0.414	2.75069e-06	DAHND	HSP90B1
9.68892e-09	-0.266075	0.504	0.553	0.000354624	Head/neck AD	PGK1		5.23197e-15	0.373646	0.176	0.105	1.91495e-10	DAHND	SPRR1B
4.32842e-07	-0.266158	0.085	0.124	0.0158424	Head/neck AD	CHRAC1		8.62022e-09	0.373379	0.211	0.159	0.000315509	DAHND	UTRN
5.49475e-07	-0.266881	0.122	0.167	0.0201113	Head/neck AD	HSPH1		1.9974e-08	0.368811	0.17	0.123	0.00073107	DAHND	ANTXR2
1.55003e-07	-0.269499	0.138	0.187	0.00567327	Head/neck AD	KPNB1		3.78506e-15	0.363907	0.132	0.07	1.38537e-10	DAHND	CALML3
2.07996e-30	-0.270348	0.986	0.99	7.61286e-26	Head/neck AD	VIM		2.46298e-07	0.362161	0.21	0.164	0.00901476	DAHND	ADAM19
1.05769e-06	-0.273691	0.11	0.152	0.0387126	Head/neck AD	HPGD		3.78582e-08	0.358987	0.257	0.204	0.00138565	DAHND	MACF1
1.88303e-08	-0.28074	0.339	0.404	0.000689207	Head/neck AD	TUBB		2.61928e-08	0.357789	0.137	0.093	0.000958681	DAHND	ATL3
3.45987e-12	-0.281012	0.467	0.55	1.26635e-07	Head/neck AD	RSRP1		9.74678e-10	0.357752	0.291	0.229	3.56742e-05	DAHND	VCP
1.23582e-06	-0.281043	0.161	0.206	0.0452322	Head/neck AD	CCND2		2.43478e-10	0.355079	0.117	0.07	8.91155e-06	DAHND	EGLN3
3.10633e-10	-0.281228	0.523	0.575	1.13695e-05	Head/neck AD	PKM		1.83048e-07	0.351648	0.132	0.093	0.00669974	DAHND	TMEM30A
4.09898e-09	-0.282966	0.155	0.212	0.000150027	Head/neck AD	GPBP1		7.70552e-08	0.349344	0.168	0.123	0.0028203	DAHND	CLTC
5.55611e-07	-0.286061	0.183	0.232	0.0203359	Head/neck AD	USP15		3.79882e-09	0.346235	0.136	0.089	0.000139041	DAHND	APP
1.12487e-13	-0.286552	0.601	0.673	4.11714e-09	Head/neck AD	TPM3		4.39955e-08	0.342393	0.132	0.09	0.00161028	DAHND	CLIP1
3.01683e-07	-0.287453	0.526	0.577	0.0110419	Head/neck AD	EZR		6.12129e-08	0.34187	0.239	0.187	0.00224045	DAHND	MOB1A
1.12147e-07	-0.289034	0.369	0.422	0.00410468	Head/neck AD	PRRC2C		4.24677e-10	0.337156	0.453	0.39	1.55436e-05	DAHND	CDC42
1.65012e-24	-0.292409	0.91	0.925	6.0396e-20	Head/neck AD	UBC		1.22228e-06	0.336766	0.184	0.141	0.0447368	DAHND	LNPEP
3.9066e-07	-0.296027	0.073	0.109	0.0142986	Head/neck AD	IPO7		5.08901e-07	0.335587	0.416	0.364	0.0186263	DAHND	BRD2
1.69289e-07	-0.302106	0.41	0.458	0.00619614	Head/neck AD	EML4		5.34601e-08	0.334577	0.12	0.08	0.00195669	DAHND	SMC1A
2.36101e-08	-0.302237	0.074	0.115	0.000864152	Head/neck AD	NOLC1		7.38672e-08	0.333569	0.223	0.17	0.00270361	DAHND	IFI27
5.59325e-08	-0.302983	0.261	0.319	0.00204719	Head/neck AD	TAPBP		9.42268e-08	0.331562	0.288	0.234	0.00344879	DAHND	WIPF1
5.77934e-09	-0.304459	0.195	0.252	0.00021153	Head/neck AD	SRPRA		4.16808e-08	0.32909	0.122	0.08	0.00152556	DAHND	PTPN13
2.44673e-09	-0.305934	0.512	0.562	8.95529e-05	Head/neck AD	IL2RG		2.867e-07	0.328679	0.171	0.125	0.0104935	DAHND	CASP8
6.18594e-07	-0.308345	0.404	0.45	0.0226411	Head/neck AD	ACTR3		2.85465e-07	0.327879	0.45	0.406	0.0104483	DAHND	NIBAN1
3.59823e-09	-0.309698	0.248	0.311	0.000131699	Head/neck AD	XRCC5		7.64907e-11	0.323514	0.511	0.439	2.79964e-06	DAHND	DNAJB1
4.51587e-07	-0.310723	0.422	0.467	0.0165285	Head/neck AD	CAP1		8.30428e-07	0.321821	0.131	0.093	0.0303945	DAHND	ARCN1
6.83512e-07	-0.311848	0.13	0.174	0.0250172	Head/neck AD	VPS13C		2.18921e-07	0.321466	0.244	0.193	0.00801274	DAHND	SLC38A2
1.14529e-07	-0.312142	0.087	0.129	0.00419186	Head/neck AD	XRN1		7.57581e-08	0.320654	0.315	0.258	0.00277282	DAHND	RAP1B
1.74439e-07	-0.312655	0.099	0.141	0.00638463	Head/neck AD	TRIM22		2.81336e-09	0.318661	0.301	0.238	0.000102972	DAHND	CSDE1
1.34297e-07	-0.315067	0.121	0.165	0.00491542	Head/neck AD	MATR3.1		1.59147e-10	0.317933	0.364	0.294	5.82494e-06	DAHND	CLDND1
2.88887e-07	-0.317474	0.087	0.126	0.0105735	Head/neck AD	ETNK1		2.88887e-07	0.317474	0.126	0.087	0.0105735	DAHND	ETNK1
1.59147e-10	-0.317933	0.294	0.364	5.82494e-06	Head/neck AD	CLDND1		1.34297e-07	0.315067	0.165	0.121	0.00491542	DAHND	MATR3.1
2.81336e-09	-0.318661	0.238	0.301	0.000102972	Head/neck AD	CSDE1		1.74439e-07	0.312655	0.141	0.099	0.00638463	DAHND	TRIM22
7.57581e-08	-0.320654	0.258	0.315	0.00277282	Head/neck AD	RAP1B		1.14529e-07	0.312142	0.129	0.087	0.00419186	DAHND	XRN1
2.18921e-07	-0.321466	0.193	0.244	0.00801274	Head/neck AD	SLC38A2		6.83512e-07	0.311848	0.174	0.13	0.0250172	DAHND	VPS13C
8.30428e-07	-0.321821	0.093	0.131	0.0303945	Head/neck AD	ARCN1		4.51587e-07	0.310723	0.467	0.422	0.0165285	DAHND	CAP1
7.64907e-11	-0.323514	0.439	0.511	2.79964e-06	Head/neck AD	DNAJB1		3.59823e-09	0.309698	0.311	0.248	0.000131699	DAHND	XRCC5
2.85465e-07	-0.327879	0.406	0.45	0.0104483	Head/neck AD	NIBAN1		6.18594e-07	0.308345	0.45	0.404	0.0226411	DAHND	ACTR3
2.867e-07	-0.328679	0.125	0.171	0.0104935	Head/neck AD	CASP8		2.44673e-09	0.305934	0.562	0.512	8.95529e-05	DAHND	IL2RG
4.16808e-08	-0.32909	0.08	0.122	0.00152556	Head/neck AD	PTPN13		5.77934e-09	0.304459	0.252	0.195	0.00021153	DAHND	SRPRA
9.42268e-08	-0.331562	0.234	0.288	0.00344879	Head/neck AD	WIPF1		5.59325e-08	0.302983	0.319	0.261	0.00204719	DAHND	TAPBP
7.38672e-08	-0.333569	0.17	0.223	0.00270361	Head/neck AD	IFI27		2.36101e-08	0.302237	0.115	0.074	0.000864152	DAHND	NOLC1
5.34601e-08	-0.334577	0.08	0.12	0.00195669	Head/neck AD	SMC1A		1.69289e-07	0.302106	0.458	0.41	0.00619614	DAHND	EML4
5.08901e-07	-0.335587	0.364	0.416	0.0186263	Head/neck AD	BRD2		3.9066e-07	0.296027	0.109	0.073	0.0142986	DAHND	IPO7
1.22228e-06	-0.336766	0.141	0.184	0.0447368	Head/neck AD	LNPEP		1.65012e-24	0.292409	0.925	0.91	6.0396e-20	DAHND	UBC
4.24677e-10	-0.337156	0.39	0.453	1.55436e-05	Head/neck AD	CDC42		1.12147e-07	0.289034	0.422	0.369	0.00410468	DAHND	PRRC2C
6.12129e-08	-0.34187	0.187	0.239	0.00224045	Head/neck AD	MOB1A		3.01683e-07	0.287453	0.577	0.526	0.0110419	DAHND	EZR
4.39955e-08	-0.342393	0.09	0.132	0.00161028	Head/neck AD	CLIP1		1.12487e-13	0.286552	0.673	0.601	4.11714e-09	DAHND	TPM3
3.79882e-09	-0.346235	0.089	0.136	0.000139041	Head/neck AD	APP		5.55611e-07	0.286061	0.232	0.183	0.0203359	DAHND	USP15
7.70552e-08	-0.349344	0.123	0.168	0.0028203	Head/neck AD	CLTC		4.09898e-09	0.282966	0.212	0.155	0.000150027	DAHND	GPBP1
1.83048e-07	-0.351648	0.093	0.132	0.00669974	Head/neck AD	TMEM30A		3.10633e-10	0.281228	0.575	0.523	1.13695e-05	DAHND	PKM
2.43478e-10	-0.355079	0.07	0.117	8.91155e-06	Head/neck AD	EGLN3		1.23582e-06	0.281043	0.206	0.161	0.0452322	DAHND	CCND2
9.74678e-10	-0.357752	0.229	0.291	3.56742e-05	Head/neck AD	VCP		3.45987e-12	0.281012	0.55	0.467	1.26635e-07	DAHND	RSRP1
2.61928e-08	-0.357789	0.093	0.137	0.000958681	Head/neck AD	ATL3		1.88303e-08	0.28074	0.404	0.339	0.000689207	DAHND	TUBB
3.78582e-08	-0.358987	0.204	0.257	0.00138565	Head/neck AD	MACF1		1.05769e-06	0.273691	0.152	0.11	0.0387126	DAHND	HPGD
2.46298e-07	-0.362161	0.164	0.21	0.00901476	Head/neck AD	ADAM19		2.07996e-30	0.270348	0.99	0.986	7.61286e-26	DAHND	VIM
3.78506e-15	-0.363907	0.07	0.132	1.38537e-10	Head/neck AD	CALML3		1.55003e-07	0.269499	0.187	0.138	0.00567327	DAHND	KPNB1
1.9974e-08	-0.368811	0.123	0.17	0.00073107	Head/neck AD	ANTXR2		5.49475e-07	0.266881	0.167	0.122	0.0201113	DAHND	HSPH1
8.62022e-09	-0.373379	0.159	0.211	0.000315509	Head/neck AD	UTRN		4.32842e-07	0.266158	0.124	0.085	0.0158424	DAHND	CHRAC1
5.23197e-15	-0.373646	0.105	0.176	1.91495e-10	Head/neck AD	SPRR1B		9.68892e-09	0.266075	0.553	0.504	0.000354624	DAHND	PGK1
7.51535e-11	-0.378172	0.414	0.477	2.75069e-06	Head/neck AD	HSP90B1		1.54817e-07	0.263588	0.125	0.084	0.00566646	DAHND	STOM
1.90826e-09	-0.381319	0.367	0.422	6.98442e-05	Head/neck AD	HSPA5		6.59797e-07	0.252491	0.105	0.069	0.0241492	DAHND	CHORDC1
1.10633e-09	-0.385691	0.349	0.42	4.04929e-05	Head/neck AD	JUN		1.17178e-07	-0.254699	0.139	0.187	0.00428884	DAHND	PET100
2.74029e-09	-0.387223	0.151	0.206	0.000100297	Head/neck AD	GOLGB1		2.59823e-08	-0.256243	0.216	0.275	0.000950978	DAHND	CCND3
3.76263e-11	-0.387813	0.416	0.48	1.37716e-06	Head/neck AD	PDIA3		5.09685e-08	-0.256569	0.071	0.11	0.0018655	DAHND	BCL3
4.67448e-09	-0.393231	0.16	0.214	0.000171091	Head/neck AD	ITGAE		6.10999e-11	-0.259406	0.622	0.707	2.23632e-06	DAHND	DUSP1
3.8115e-11	-0.393569	0.38	0.446	1.39505e-06	Head/neck AD	HNRNPA3		2.37837e-16	-0.25977	0.169	0.255	8.70506e-12	DAHND	HLA-DQB1
1.2017e-22	-0.396455	0.672	0.734	4.39834e-18	Head/neck AD	HNRNPA2B1		1.31511e-22	-0.260443	0.762	0.858	4.81344e-18	DAHND	CD52
7.77581e-15	-0.398022	0.348	0.432	2.84603e-10	Head/neck AD	EIF4G2		1.12736e-18	-0.26084	0.666	0.762	4.12623e-14	DAHND	PPDPF
1.41587e-11	-0.400391	0.31	0.38	5.18221e-07	Head/neck AD	ACTR2		1.67419e-11	-0.263105	0.487	0.574	6.12769e-07	DAHND	HCST
1.27558e-12	-0.402793	0.18	0.251	4.66875e-08	Head/neck AD	PDCD4		3.91346e-09	-0.263661	0.256	0.32	0.000143236	DAHND	CCDC85B
8.07661e-12	-0.407201	0.072	0.123	2.95612e-07	Head/neck AD	RCBTB2		5.25762e-08	-0.266764	0.229	0.286	0.00192434	DAHND	JUND
2.48648e-33	-0.40752	0.812	0.859	9.10076e-29	Head/neck AD	HSPA8		1.14174e-07	-0.267053	0.102	0.144	0.00417889	DAHND	FAAP20
1.75337e-08	-0.408432	0.359	0.417	0.00064175	Head/neck AD	IL13		1.32653e-20	-0.273688	0.902	0.956	4.85522e-16	DAHND	FTH1
6.69327e-09	-0.408634	0.251	0.309	0.00024498	Head/neck AD	SPTAN1		1.6812e-13	-0.275004	0.395	0.486	6.15335e-09	DAHND	CAPG
3.76323e-26	-0.408895	0.636	0.715	1.37738e-21	Head/neck AD	YWHAZ		1.21639e-21	-0.276958	0.894	0.942	4.45211e-17	DAHND	CRIP1
6.88645e-15	-0.41279	0.164	0.244	2.52051e-10	Head/neck AD	SBSN		2.61002e-15	-0.277391	0.387	0.485	9.55292e-11	DAHND	ATP5F1D
1.64621e-11	-0.41306	0.143	0.206	6.02528e-07	Head/neck AD	SLC4A7		5.75657e-11	-0.277813	0.358	0.431	2.10696e-06	DAHND	GAS5
1.47802e-10	-0.414653	0.226	0.287	5.40969e-06	Head/neck AD	RAD21		2.51847e-09	-0.281795	0.175	0.234	9.21787e-05	DAHND	C4orf48
7.01294e-26	-0.415552	0.729	0.778	2.56681e-21	Head/neck AD	HSP90AA1		3.8012e-10	-0.283366	0.069	0.113	1.39128e-05	DAHND	NENF
6.19851e-10	-0.417882	0.132	0.188	2.26872e-05	Head/neck AD	IKZF3		3.38877e-09	-0.283939	0.13	0.182	0.000124032	DAHND	SPSB3
5.5045e-17	-0.421284	0.16	0.247	2.0147e-12	Head/neck AD	CALML5		5.14166e-14	-0.28727	0.423	0.507	1.8819e-09	DAHND	NDUFA13
4.46264e-15	-0.430509	0.073	0.134	1.63337e-10	Head/neck AD	SERPINB5		8.53238e-11	-0.288128	0.206	0.274	3.12294e-06	DAHND	ISG20
1.2832e-09	-0.430997	0.173	0.228	4.69664e-05	Head/neck AD	MAP4		3.32573e-19	-0.290266	0.573	0.689	1.21725e-14	DAHND	COX7C
2.96159e-17	-0.439519	0.328	0.419	1.08397e-12	Head/neck AD	SF3B1		1.26606e-11	-0.291041	0.243	0.318	4.63391e-07	DAHND	HERPUD1
3.44047e-18	-0.439972	0.052	0.114	1.25925e-13	Head/neck AD	CSTA		6.20313e-14	-0.291214	0.55	0.633	2.27041e-09	DAHND	DUSP2
7.75254e-11	-0.441047	0.253	0.316	2.83751e-06	Head/neck AD	DDX3X		2.48409e-08	-0.30832	0.154	0.206	0.000909203	DAHND	CRIP2
5.12248e-18	-0.44188	0.264	0.357	1.87488e-13	Head/neck AD	STAT3		2.37035e-12	-0.310505	0.41	0.482	8.67573e-08	DAHND	S100A10
8.15539e-10	-0.443903	0.188	0.248	2.98495e-05	Head/neck AD	TIPARP		9.241e-13	-0.320703	0.081	0.136	3.3823e-08	DAHND	CHST12
1.64796e-12	-0.445402	0.131	0.193	6.03171e-08	Head/neck AD	EIF4G1		9.69511e-14	-0.322559	0.082	0.14	3.54851e-09	DAHND	STUB1
3.59582e-08	-0.451589	0.124	0.172	0.00131611	Head/neck AD	CCR4		5.02549e-08	-0.323488	0.136	0.185	0.00183938	DAHND	MIIP
4.82002e-13	-0.453373	0.269	0.343	1.76418e-08	Head/neck AD	BHLHE40		6.93877e-19	-0.324314	0.532	0.629	2.53966e-14	DAHND	PNRC1
2.81935e-13	-0.464983	0.107	0.169	1.03191e-08	Head/neck AD	STAT1		1.16594e-18	-0.32508	0.374	0.479	4.26747e-14	DAHND	TRIR
1.51182e-19	-0.467848	0.307	0.407	5.53343e-15	Head/neck AD	MBNL1		1.90412e-16	-0.32547	0.653	0.734	6.96925e-12	DAHND	TSC22D3
1.3041e-88	-0.468898	0.966	0.983	4.77314e-84	Head/neck AD	HLA-B		1.08368e-20	-0.336494	0.562	0.664	3.96639e-16	DAHND	COTL1
5.27446e-15	-0.469788	0.285	0.366	1.93051e-10	Head/neck AD	CANX		1.72557e-10	-0.337556	0.095	0.146	6.31577e-06	DAHND	PTMS
1.25294e-13	-0.471754	0.316	0.392	4.58587e-09	Head/neck AD	RNF213		1.11072e-07	-0.340205	0.119	0.163	0.00406535	DAHND	CD8B
5.68474e-19	-0.473997	0.295	0.392	2.08067e-14	Head/neck AD	SRSF2		6.50359e-25	-0.344777	0.741	0.83	2.38038e-20	DAHND	CXCR4
6.85368e-16	-0.477039	0.402	0.476	2.50851e-11	Head/neck AD	CALR		5.61559e-27	-0.344937	0.634	0.744	2.05536e-22	DAHND	PTPRCAP
2.3852e-09	-0.482441	0.292	0.347	8.73008e-05	Head/neck AD	SYNE2		4.67872e-12	-0.345943	0.119	0.179	1.71246e-07	DAHND	BAX
1.26261e-14	-0.488994	0.356	0.433	4.6213e-10	Head/neck AD	MSN		2.45387e-15	-0.349505	0.181	0.262	8.9814e-11	DAHND	CST7
9.22653e-22	-0.497338	0.452	0.546	3.377e-17	Head/neck AD	NCL		2.03305e-18	-0.35637	0.299	0.398	7.44116e-14	DAHND	NDUFS5
5.12124e-17	-0.499109	0.333	0.418	1.87443e-12	Head/neck AD	HNRNPU		2.48881e-16	-0.367449	0.267	0.356	9.10928e-12	DAHND	ZYX
4.12152e-23	-0.511079	0.732	0.796	1.50852e-18	Head/neck AD	PTPRC		1.88765e-11	-0.37261	0.165	0.228	6.90899e-07	DAHND	SOCS1
9.93639e-21	-0.514905	0.323	0.422	3.63682e-16	Head/neck AD	CD96		1.09267e-14	-0.380425	0.353	0.444	3.9993e-10	DAHND	PHLDA1
7.294e-18	-0.523566	0.13	0.213	2.66968e-13	Head/neck AD	CCR6		4.17211e-15	-0.393696	0.153	0.225	1.52704e-10	DAHND	CORO1B
4.04289e-25	-0.52581	0.273	0.387	1.47974e-20	Head/neck AD	TMEM123		3.6628e-45	-0.403059	0.779	0.882	1.34062e-40	DAHND	ZFP36L2
2.62372e-19	-0.538007	0.291	0.388	9.60308e-15	Head/neck AD	AHR		1.4034e-21	-0.406175	0.044	0.107	5.13658e-17	DAHND	CCR10
2.64981e-10	-0.546998	0.087	0.136	9.69858e-06	Head/neck AD	IFI6		4.11753e-20	-0.429624	0.136	0.222	1.50706e-15	DAHND	MZT2A
3.1546e-57	-0.547988	0.689	0.789	1.15461e-52	Head/neck AD	HSP90AB1		9.28972e-34	-0.436715	0.706	0.819	3.40013e-29	DAHND	FTL
1.49527e-17	-0.565801	0.398	0.476	5.47282e-13	Head/neck AD	IQGAP1		9.71452e-44	-0.449481	0.655	0.791	3.55561e-39	DAHND	IFITM2
8.61984e-22	-0.572754	0.241	0.345	3.15495e-17	Head/neck AD	RESF1		2.17649e-43	-0.464115	0.532	0.681	7.96617e-39	DAHND	CYBA
2.09735e-39	-0.612722	0.701	0.792	7.67653e-35	Head/neck AD	SLC2A3		3.49522e-36	-0.507044	0.399	0.536	1.27929e-31	DAHND	NOP53
1.64869e-101	-0.61471	0.992	0.999	6.03436e-97	Head/neck AD	MALAT1		7.1565e-09	-0.520754	0.159	0.214	0.000261935	DAHND	CSF2
3.19427e-21	-0.665882	0.482	0.565	1.16913e-16	Head/neck AD	MYH9		1.43518e-29	-0.536129	0.267	0.39	5.25289e-25	DAHND	LIME1
2.10529e-32	-0.679598	0.766	0.85	7.70556e-28	Head/neck AD	AHNAK		6.90078e-19	-0.592441	0.067	0.133	2.52575e-14	DAHND	GZMA
7.266e-29	-0.683504	0.5	0.597	2.65943e-24	Head/neck AD	LCP1		9.53104e-61	-0.599098	0.623	0.796	3.48846e-56	DAHND	BTG1
4.2375e-65	-0.912437	0.501	0.669	1.55097e-60	Head/neck AD	HSPA1A		9.47573e-50	-0.677587	0.478	0.636	3.46821e-45	DAHND	RGCC
3.38224e-74	-1.0551	0.315	0.526	1.23793e-69	Head/neck AD	HSPA1B		6.6254e-46	-0.785176	0.119	0.254	2.42496e-41	DAHND	CD7
8.22997e-48	-1.22855	0.307	0.466	3.01225e-43	Head/neck AD	IL22		4.93176e-61	-0.831637	0.093	0.244	1.80507e-56	DAHND	HLA-DRB5
1.70513e-32	-1.23286	0.03	0.109	6.24095e-28	Head/neck AD	FABP5		6.32241e-82	-1.7012	0.224	0.427	2.31407e-77	DAHND	AREG

## Sheet: T2
p_val	avg_log2FC	pct.1	pct.2	p_val_adj	cluster	gene		p_val	avg_log2FC	pct.1	pct.2	p_val_adj	cluster	gene
3.3242e-23	0.671353	0.162	0.071	1.21669e-18	Head/neck AD	HLA-DRB5		2.85356e-49	1.89429	0.169	0.039	1.04443e-44	DAHND	S100A8
2.79542e-08	0.665265	0.105	0.061	0.00102315	Head/neck AD	AREG		1.87884e-41	1.4445	0.174	0.052	6.87674e-37	DAHND	FABP5
1.83103e-38	0.587107	0.668	0.51	6.70177e-34	Head/neck AD	IFITM2		1.06214e-15	0.656129	0.219	0.135	3.88753e-11	DAHND	CD96
7.7007e-31	0.560708	0.648	0.497	2.81853e-26	Head/neck AD	BTG1		4.18419e-18	0.639664	0.119	0.051	1.53145e-13	DAHND	CSTA
4.13033e-24	0.535344	0.401	0.265	1.51174e-19	Head/neck AD	LIME1		2.33393e-20	0.60312	0.262	0.157	8.54241e-16	DAHND	CALML5
6.23944e-19	0.457366	0.487	0.369	2.2837e-14	Head/neck AD	NOP53		7.73377e-64	0.568809	0.999	0.991	2.83064e-59	DAHND	MALAT1
2.48984e-13	0.441609	0.528	0.434	9.11306e-09	Head/neck AD	CXCR4		2.18987e-13	0.564837	0.233	0.156	8.01516e-09	DAHND	SBSN
8.38842e-25	0.422362	0.598	0.455	3.07024e-20	Head/neck AD	CYBA		9.5585e-08	0.546597	0.139	0.089	0.00349851	DAHND	KRT14
9.94264e-10	0.390292	0.219	0.151	3.63911e-05	Head/neck AD	CRIP2		1.39702e-13	0.50451	0.142	0.077	5.11322e-09	DAHND	CALML3
1.0711e-13	0.389451	0.385	0.288	3.92034e-09	Head/neck AD	GAS5		1.69524e-13	0.484668	0.186	0.113	6.20475e-09	DAHND	SPRR1B
3.83123e-10	0.372848	0.194	0.129	1.40227e-05	Head/neck AD	MZT2A		8.16142e-08	0.483217	0.188	0.136	0.00298716	DAHND	AHR
7.47831e-21	0.370979	0.709	0.589	2.73714e-16	Head/neck AD	PTPRCAP		2.37737e-10	0.482465	0.131	0.077	8.7014e-06	DAHND	BHLHE40
2.13602e-12	0.369309	0.624	0.532	7.81804e-08	Head/neck AD	ZFP36L2		7.7078e-09	0.481253	0.2	0.143	0.000282113	DAHND	DDX3X
7.4484e-11	0.364724	0.225	0.151	2.72619e-06	Head/neck AD	CD7		5.48337e-08	0.476529	0.436	0.381	0.00200697	DAHND	LCP1
4.32109e-09	0.358238	0.105	0.059	0.000158156	Head/neck AD	MAL		8.31109e-13	0.469783	0.133	0.071	3.04194e-08	DAHND	SERPINB5
6.21249e-09	0.354441	0.136	0.083	0.000227383	Head/neck AD	CMTM7		1.3345e-17	0.460674	0.473	0.358	4.8844e-13	DAHND	HSPA1B
2.73147e-22	0.335497	0.795	0.695	9.99744e-18	Head/neck AD	EEF1D		3.40071e-10	0.43559	0.228	0.16	1.2447e-05	DAHND	IFI27
2.05431e-13	0.32502	0.417	0.31	7.51899e-09	Head/neck AD	TRIR		1.87522e-07	0.429361	0.157	0.109	0.00686348	DAHND	IKZF3
7.03153e-08	0.315313	0.131	0.083	0.00257361	Head/neck AD	CMTM3		4.79469e-11	0.42907	0.342	0.264	1.75491e-06	DAHND	HNRNPU
4.75279e-07	0.311577	0.129	0.084	0.0173957	Head/neck AD	SOCS1		1.28254e-08	0.420477	0.305	0.241	0.000469421	DAHND	RESF1
2.02098e-10	0.29362	0.546	0.452	7.39701e-06	Head/neck AD	COTL1		6.70833e-09	0.417276	0.337	0.272	0.000245532	DAHND	SF3B1
3.26131e-08	0.28864	0.466	0.393	0.00119367	Head/neck AD	S100A10		7.77236e-09	0.408427	0.262	0.198	0.000284476	DAHND	CANX
1.08035e-07	0.287213	0.112	0.068	0.00395419	Head/neck AD	STUB1		5.97237e-09	0.407727	0.172	0.115	0.000218595	DAHND	PDCD4
2.34894e-08	0.281246	0.351	0.278	0.000859735	Head/neck AD	NDUFS5		4.36947e-07	0.403155	0.273	0.22	0.0159927	DAHND	TMEM123
1.90485e-07	0.279965	0.174	0.119	0.00697193	Head/neck AD	PET100		1.01084e-09	0.397527	0.369	0.3	3.69977e-05	DAHND	EML4
1.46058e-07	0.278416	0.344	0.276	0.00534586	Head/neck AD	ACAP1		1.68643e-16	0.386914	0.626	0.548	6.1725e-12	DAHND	HSP90AB1
4.93693e-08	0.272341	0.467	0.391	0.00180697	Head/neck AD	GABARAP		4.83788e-08	0.385119	0.119	0.073	0.00177071	DAHND	S100A16
3.69333e-08	0.270958	0.273	0.203	0.0013518	Head/neck AD	ZYX		1.97588e-10	0.379675	0.322	0.248	7.23192e-06	DAHND	EIF5A
4.95717e-07	0.270423	0.243	0.183	0.0181437	Head/neck AD	CCDC85B		1.31701e-06	0.374311	0.148	0.103	0.0482039	DAHND	JUP
7.72662e-09	0.268225	0.44	0.364	0.000282802	Head/neck AD	GMFG		3.43701e-07	0.373659	0.146	0.099	0.0125798	DAHND	STAT1
6.22486e-07	0.265622	0.302	0.239	0.0227836	Head/neck AD	TMEM258		3.36077e-07	0.372542	0.183	0.133	0.0123007	DAHND	HSPA9
1.37112e-24	0.264191	0.956	0.886	5.01842e-20	Head/neck AD	FAU		1.24391e-08	0.371046	0.235	0.172	0.000455282	DAHND	STAT3
5.30628e-07	0.260595	0.378	0.309	0.0194215	Head/neck AD	SOD1		1.67992e-13	0.356002	0.612	0.544	6.14866e-09	DAHND	YWHAZ
3.63858e-14	0.260555	0.766	0.665	1.33175e-09	Head/neck AD	FTL		7.97494e-30	0.321331	0.952	0.959	2.91891e-25	DAHND	HLA-B
8.42087e-07	0.255455	0.191	0.138	0.0308212	Head/neck AD	REX1BD		1.19038e-07	0.319967	0.37	0.308	0.00435693	DAHND	HNRNPA3
2.7579e-12	0.254046	0.747	0.666	1.00942e-07	Head/neck AD	ARHGDIB		1.02635e-11	0.303086	0.712	0.673	3.75656e-07	DAHND	HSPA8
7.11191e-11	-0.255068	0.943	0.953	2.60303e-06	Head/neck AD	VIM		2.04935e-07	0.277416	0.426	0.366	0.00750081	DAHND	ENO1
4.85649e-07	-0.273048	0.586	0.628	0.0177753	Head/neck AD	HNRNPA2B1		4.85649e-07	0.273048	0.628	0.586	0.0177753	DAHND	HNRNPA2B1
2.04935e-07	-0.277416	0.366	0.426	0.00750081	Head/neck AD	ENO1		7.11191e-11	0.255068	0.953	0.943	2.60303e-06	DAHND	VIM
1.02635e-11	-0.303086	0.673	0.712	3.75656e-07	Head/neck AD	HSPA8		2.7579e-12	-0.254046	0.666	0.747	1.00942e-07	DAHND	ARHGDIB
1.19038e-07	-0.319967	0.308	0.37	0.00435693	Head/neck AD	HNRNPA3		8.42087e-07	-0.255455	0.138	0.191	0.0308212	DAHND	REX1BD
7.97494e-30	-0.321331	0.959	0.952	2.91891e-25	Head/neck AD	HLA-B		3.63858e-14	-0.260555	0.665	0.766	1.33175e-09	DAHND	FTL
1.67992e-13	-0.356002	0.544	0.612	6.14866e-09	Head/neck AD	YWHAZ		5.30628e-07	-0.260595	0.309	0.378	0.0194215	DAHND	SOD1
1.24391e-08	-0.371046	0.172	0.235	0.000455282	Head/neck AD	STAT3		1.37112e-24	-0.264191	0.886	0.956	5.01842e-20	DAHND	FAU
3.36077e-07	-0.372542	0.133	0.183	0.0123007	Head/neck AD	HSPA9		6.22486e-07	-0.265622	0.239	0.302	0.0227836	DAHND	TMEM258
3.43701e-07	-0.373659	0.099	0.146	0.0125798	Head/neck AD	STAT1		7.72662e-09	-0.268225	0.364	0.44	0.000282802	DAHND	GMFG
1.31701e-06	-0.374311	0.103	0.148	0.0482039	Head/neck AD	JUP		4.95717e-07	-0.270423	0.183	0.243	0.0181437	DAHND	CCDC85B
1.97588e-10	-0.379675	0.248	0.322	7.23192e-06	Head/neck AD	EIF5A		3.69333e-08	-0.270958	0.203	0.273	0.0013518	DAHND	ZYX
4.83788e-08	-0.385119	0.073	0.119	0.00177071	Head/neck AD	S100A16		4.93693e-08	-0.272341	0.391	0.467	0.00180697	DAHND	GABARAP
1.68643e-16	-0.386914	0.548	0.626	6.1725e-12	Head/neck AD	HSP90AB1		1.46058e-07	-0.278416	0.276	0.344	0.00534586	DAHND	ACAP1
1.01084e-09	-0.397527	0.3	0.369	3.69977e-05	Head/neck AD	EML4		1.90485e-07	-0.279965	0.119	0.174	0.00697193	DAHND	PET100
4.36947e-07	-0.403155	0.22	0.273	0.0159927	Head/neck AD	TMEM123		2.34894e-08	-0.281246	0.278	0.351	0.000859735	DAHND	NDUFS5
5.97237e-09	-0.407727	0.115	0.172	0.000218595	Head/neck AD	PDCD4		1.08035e-07	-0.287213	0.068	0.112	0.00395419	DAHND	STUB1
7.77236e-09	-0.408427	0.198	0.262	0.000284476	Head/neck AD	CANX		3.26131e-08	-0.28864	0.393	0.466	0.00119367	DAHND	S100A10
6.70833e-09	-0.417276	0.272	0.337	0.000245532	Head/neck AD	SF3B1		2.02098e-10	-0.29362	0.452	0.546	7.39701e-06	DAHND	COTL1
1.28254e-08	-0.420477	0.241	0.305	0.000469421	Head/neck AD	RESF1		4.75279e-07	-0.311577	0.084	0.129	0.0173957	DAHND	SOCS1
4.79469e-11	-0.42907	0.264	0.342	1.75491e-06	Head/neck AD	HNRNPU		7.03153e-08	-0.315313	0.083	0.131	0.00257361	DAHND	CMTM3
1.87522e-07	-0.429361	0.109	0.157	0.00686348	Head/neck AD	IKZF3		2.05431e-13	-0.32502	0.31	0.417	7.51899e-09	DAHND	TRIR
3.40071e-10	-0.43559	0.16	0.228	1.2447e-05	Head/neck AD	IFI27		2.73147e-22	-0.335497	0.695	0.795	9.99744e-18	DAHND	EEF1D
1.3345e-17	-0.460674	0.358	0.473	4.8844e-13	Head/neck AD	HSPA1B		6.21249e-09	-0.354441	0.083	0.136	0.000227383	DAHND	CMTM7
8.31109e-13	-0.469783	0.071	0.133	3.04194e-08	Head/neck AD	SERPINB5		4.32109e-09	-0.358238	0.059	0.105	0.000158156	DAHND	MAL
5.48337e-08	-0.476529	0.381	0.436	0.00200697	Head/neck AD	LCP1		7.4484e-11	-0.364724	0.151	0.225	2.72619e-06	DAHND	CD7
7.7078e-09	-0.481253	0.143	0.2	0.000282113	Head/neck AD	DDX3X		2.13602e-12	-0.369309	0.532	0.624	7.81804e-08	DAHND	ZFP36L2
2.37737e-10	-0.482465	0.077	0.131	8.7014e-06	Head/neck AD	BHLHE40		7.47831e-21	-0.370979	0.589	0.709	2.73714e-16	DAHND	PTPRCAP
8.16142e-08	-0.483217	0.136	0.188	0.00298716	Head/neck AD	AHR		3.83123e-10	-0.372848	0.129	0.194	1.40227e-05	DAHND	MZT2A
1.69524e-13	-0.484668	0.113	0.186	6.20475e-09	Head/neck AD	SPRR1B		1.0711e-13	-0.389451	0.288	0.385	3.92034e-09	DAHND	GAS5
1.39702e-13	-0.50451	0.077	0.142	5.11322e-09	Head/neck AD	CALML3		9.94264e-10	-0.390292	0.151	0.219	3.63911e-05	DAHND	CRIP2
9.5585e-08	-0.546597	0.089	0.139	0.00349851	Head/neck AD	KRT14		8.38842e-25	-0.422362	0.455	0.598	3.07024e-20	DAHND	CYBA
2.18987e-13	-0.564837	0.156	0.233	8.01516e-09	Head/neck AD	SBSN		2.48984e-13	-0.441609	0.434	0.528	9.11306e-09	DAHND	CXCR4
7.73377e-64	-0.568809	0.991	0.999	2.83064e-59	Head/neck AD	MALAT1		6.23944e-19	-0.457366	0.369	0.487	2.2837e-14	DAHND	NOP53
2.33393e-20	-0.60312	0.157	0.262	8.54241e-16	Head/neck AD	CALML5		4.13033e-24	-0.535344	0.265	0.401	1.51174e-19	DAHND	LIME1
4.18419e-18	-0.639664	0.051	0.119	1.53145e-13	Head/neck AD	CSTA		7.7007e-31	-0.560708	0.497	0.648	2.81853e-26	DAHND	BTG1
1.06214e-15	-0.656129	0.135	0.219	3.88753e-11	Head/neck AD	CD96		1.83103e-38	-0.587107	0.51	0.668	6.70177e-34	DAHND	IFITM2
1.87884e-41	-1.4445	0.052	0.174	6.87674e-37	Head/neck AD	FABP5		2.79542e-08	-0.665265	0.061	0.105	0.00102315	DAHND	AREG
2.85356e-49	-1.89429	0.039	0.169	1.04443e-44	Head/neck AD	S100A8		3.3242e-23	-0.671353	0.071	0.162	1.21669e-18	DAHND	HLA-DRB5

## Sheet: T3
p_val	avg_log2FC	pct.1	pct.2	p_val_adj	cluster	gene		p_val	avg_log2FC	pct.1	pct.2	p_val_adj	cluster	gene
8.55696e-14	1.39515	0.254	0.152	3.13193e-09	Head/neck AD	GNLY		9.37285e-21	1.44647	0.113	0.027	3.43056e-16	DAHND	FABP5
2.12368e-37	0.896483	0.286	0.11	7.77288e-33	Head/neck AD	HLA-DRB5		1.32611e-21	0.854366	0.482	0.334	4.8537e-17	DAHND	HSPA1B
7.35968e-24	0.602258	0.446	0.278	2.69372e-19	Head/neck AD	LIME1		2.68507e-20	0.754058	0.269	0.134	9.82762e-16	DAHND	CALML5
2.87914e-14	0.569439	0.401	0.282	1.05379e-09	Head/neck AD	TIMP1		3.75543e-10	0.600576	0.518	0.441	1.37453e-05	DAHND	LCP1
1.62989e-15	0.569006	0.401	0.273	5.96554e-11	Head/neck AD	RGS1		9.66805e-22	0.569174	0.739	0.632	3.5386e-17	DAHND	HSP90AB1
3.62916e-15	0.53987	0.391	0.268	1.32831e-10	Head/neck AD	CKLF		1.64351e-16	0.552184	0.537	0.417	6.0154e-12	DAHND	NCL
1.31776e-15	0.521343	0.602	0.496	4.82313e-11	Head/neck AD	IFITM2		1.88031e-12	0.500262	0.649	0.554	6.88212e-08	DAHND	HSPA1A
1.44219e-13	0.489427	0.201	0.107	5.27856e-09	Head/neck AD	MZT2A		2.64374e-08	0.478776	0.224	0.152	0.000967637	DAHND	PCM1
6.84317e-11	0.483115	0.221	0.135	2.50467e-06	Head/neck AD	BAX		1.34159e-11	0.472495	0.109	0.044	4.91034e-07	DAHND	CSTA
3.50391e-23	0.466411	0.945	0.911	1.28247e-18	Head/neck AD	CRIP1		4.32782e-11	0.471705	0.408	0.313	1.58402e-06	DAHND	EIF5A
1.64576e-11	0.461396	0.454	0.345	6.02366e-07	Head/neck AD	CXCR4		8.05761e-07	0.467222	0.158	0.101	0.0294917	DAHND	MX1
1.35525e-11	0.461096	0.212	0.124	4.96035e-07	Head/neck AD	CMTM3		8.21649e-10	0.467139	0.445	0.354	3.00732e-05	DAHND	HNRNPU
2.48281e-10	0.438758	0.195	0.115	9.08733e-06	Head/neck AD	FMNL1		3.65896e-11	0.460288	0.454	0.357	1.33921e-06	DAHND	TUBB
2.31318e-19	0.43604	0.666	0.533	8.46647e-15	Head/neck AD	CYBA		3.0993e-32	0.457996	0.999	0.995	1.13437e-27	DAHND	MALAT1
7.6296e-14	0.435239	0.589	0.491	2.79251e-09	Head/neck AD	S100A10		3.37101e-09	0.455608	0.245	0.162	0.000123382	DAHND	SBSN
5.40162e-11	0.434417	0.262	0.168	1.97705e-06	Head/neck AD	TBC1D10C		3.23217e-09	0.450427	0.491	0.408	0.000118301	DAHND	CALR
1.07642e-09	0.433558	0.217	0.137	3.93982e-05	Head/neck AD	YWHAH		1.49714e-07	0.42662	0.18	0.116	0.0054797	DAHND	MATR3.1
8.58851e-09	0.433358	0.441	0.351	0.000314348	Head/neck AD	DUSP2		1.18771e-08	0.42404	0.179	0.107	0.000434714	DAHND	SPRR1B
6.24099e-21	0.43205	0.775	0.639	2.28426e-16	Head/neck AD	PTPRCAP		8.2809e-07	0.408072	0.223	0.156	0.0303089	DAHND	CD96
1.42921e-07	0.413272	0.123	0.068	0.00523106	Head/neck AD	CD70		6.5483e-07	0.384047	0.123	0.071	0.0239674	DAHND	SERPINB5
1.88273e-10	0.40942	0.428	0.331	6.891e-06	Head/neck AD	NOP53		4.65518e-07	0.36312	0.414	0.341	0.0170384	DAHND	SF3B1
6.64441e-25	0.409332	0.936	0.892	2.43192e-20	Head/neck AD	FTH1		8.25591e-10	0.359158	0.638	0.561	3.02175e-05	DAHND	ZFP36L1
2.35858e-08	0.402558	0.236	0.16	0.000863264	Head/neck AD	CMTM7		4.79134e-07	0.353511	0.256	0.185	0.0175368	DAHND	GDI2
6.39425e-08	0.39844	0.648	0.567	0.00234036	Head/neck AD	LTB		2.47049e-12	0.34389	0.744	0.673	9.04223e-08	DAHND	YWHAZ
2.80585e-09	0.394863	0.487	0.4	0.000102697	Head/neck AD	TRBC2		6.57916e-07	0.334881	0.116	0.065	0.0240804	DAHND	CYB5A
8.21378e-13	0.391079	0.499	0.381	3.00633e-08	Head/neck AD	TRIR		4.4996e-08	0.318206	0.72	0.669	0.0016469	DAHND	HNRNPA2B1
2.46248e-09	0.385842	0.303	0.213	9.01292e-05	Head/neck AD	SIT1		1.22779e-07	0.311486	0.213	0.138	0.00449385	DAHND	IFI27
8.68828e-08	0.3842	0.267	0.19	0.00318	Head/neck AD	TUBA4A		7.02943e-20	0.276045	0.994	0.988	2.57284e-15	DAHND	HLA-B
3.27235e-12	0.382871	0.427	0.305	1.19771e-07	Head/neck AD	ISG20		1.85154e-07	-0.259451	0.294	0.384	0.0067768	DAHND	NDFIP1
1.38627e-07	0.379322	0.357	0.279	0.00507388	Head/neck AD	TRAC		3.44473e-13	-0.269254	0.755	0.843	1.26081e-08	DAHND	CD52
1.0289e-09	0.370314	0.725	0.664	3.76587e-05	Head/neck AD	JUNB		5.29578e-10	-0.270073	0.651	0.744	1.93831e-05	DAHND	CORO1A
1.59804e-08	0.370313	0.141	0.078	0.000584898	Head/neck AD	SOCS3		9.65192e-07	-0.270769	0.175	0.248	0.035327	DAHND	ADGRE5
1.01381e-14	0.365278	0.75	0.635	3.71066e-10	Head/neck AD	BTG1		4.94824e-18	-0.271777	0.953	0.987	1.8111e-13	DAHND	TMSB10
1.06836e-06	0.34905	0.552	0.478	0.0391031	Head/neck AD	DUSP1		1.27976e-11	-0.273143	0.703	0.788	4.68406e-07	DAHND	CD3E
3.69434e-07	0.342642	0.224	0.156	0.0135216	Head/neck AD	CCDC167		4.15929e-07	-0.28006	0.362	0.447	0.0152234	DAHND	CST7
1.64506e-10	0.338822	0.544	0.43	6.02109e-06	Head/neck AD	GMFG		4.38236e-07	-0.288601	0.472	0.557	0.0160399	DAHND	MT2A
1.28284e-09	0.336804	0.435	0.334	4.69532e-05	Head/neck AD	NDUFS5		6.115e-11	-0.292479	0.719	0.814	2.23815e-06	DAHND	LGALS1
1.25639e-07	0.328583	0.542	0.463	0.00459851	Head/neck AD	ALOX5AP		1.37683e-09	-0.296777	0.549	0.631	5.03933e-05	DAHND	ARPC1B
1.56464e-10	0.322418	0.746	0.696	5.72672e-06	Head/neck AD	CD99		3.2917e-10	-0.296792	0.533	0.641	1.20479e-05	DAHND	CD27
3.89564e-07	0.318216	0.436	0.355	0.0142584	Head/neck AD	CORO1B		9.41136e-09	-0.301213	0.504	0.594	0.000344465	DAHND	COTL1
4.44354e-07	0.317005	0.356	0.274	0.0162638	Head/neck AD	LAMTOR4		9.8766e-07	-0.305278	0.298	0.374	0.0361494	DAHND	GNB2
1.80792e-11	0.315342	0.727	0.628	6.61718e-07	Head/neck AD	CD3D		2.17522e-17	-0.306979	0.689	0.799	7.96153e-13	DAHND	SRGN
3.63065e-08	0.312902	0.408	0.311	0.00132885	Head/neck AD	GLUD1		8.83984e-07	-0.309	0.114	0.176	0.0323547	DAHND	SUN2
8.83984e-07	0.309	0.176	0.114	0.0323547	Head/neck AD	SUN2		3.63065e-08	-0.312902	0.311	0.408	0.00132885	DAHND	GLUD1
2.17522e-17	0.306979	0.799	0.689	7.96153e-13	Head/neck AD	SRGN		1.80792e-11	-0.315342	0.628	0.727	6.61718e-07	DAHND	CD3D
9.8766e-07	0.305278	0.374	0.298	0.0361494	Head/neck AD	GNB2		4.44354e-07	-0.317005	0.274	0.356	0.0162638	DAHND	LAMTOR4
9.41136e-09	0.301213	0.594	0.504	0.000344465	Head/neck AD	COTL1		3.89564e-07	-0.318216	0.355	0.436	0.0142584	DAHND	CORO1B
3.2917e-10	0.296792	0.641	0.533	1.20479e-05	Head/neck AD	CD27		1.56464e-10	-0.322418	0.696	0.746	5.72672e-06	DAHND	CD99
1.37683e-09	0.296777	0.631	0.549	5.03933e-05	Head/neck AD	ARPC1B		1.25639e-07	-0.328583	0.463	0.542	0.00459851	DAHND	ALOX5AP
6.115e-11	0.292479	0.814	0.719	2.23815e-06	Head/neck AD	LGALS1		1.28284e-09	-0.336804	0.334	0.435	4.69532e-05	DAHND	NDUFS5
4.38236e-07	0.288601	0.557	0.472	0.0160399	Head/neck AD	MT2A		1.64506e-10	-0.338822	0.43	0.544	6.02109e-06	DAHND	GMFG
4.15929e-07	0.28006	0.447	0.362	0.0152234	Head/neck AD	CST7		3.69434e-07	-0.342642	0.156	0.224	0.0135216	DAHND	CCDC167
1.27976e-11	0.273143	0.788	0.703	4.68406e-07	Head/neck AD	CD3E		1.06836e-06	-0.34905	0.478	0.552	0.0391031	DAHND	DUSP1
4.94824e-18	0.271777	0.987	0.953	1.8111e-13	Head/neck AD	TMSB10		1.01381e-14	-0.365278	0.635	0.75	3.71066e-10	DAHND	BTG1
9.65192e-07	0.270769	0.248	0.175	0.035327	Head/neck AD	ADGRE5		1.59804e-08	-0.370313	0.078	0.141	0.000584898	DAHND	SOCS3
5.29578e-10	0.270073	0.744	0.651	1.93831e-05	Head/neck AD	CORO1A		1.0289e-09	-0.370314	0.664	0.725	3.76587e-05	DAHND	JUNB
3.44473e-13	0.269254	0.843	0.755	1.26081e-08	Head/neck AD	CD52		1.38627e-07	-0.379322	0.279	0.357	0.00507388	DAHND	TRAC
1.85154e-07	0.259451	0.384	0.294	0.0067768	Head/neck AD	NDFIP1		3.27235e-12	-0.382871	0.305	0.427	1.19771e-07	DAHND	ISG20
7.02943e-20	-0.276045	0.988	0.994	2.57284e-15	Head/neck AD	HLA-B		8.68828e-08	-0.3842	0.19	0.267	0.00318	DAHND	TUBA4A
1.22779e-07	-0.311486	0.138	0.213	0.00449385	Head/neck AD	IFI27		2.46248e-09	-0.385842	0.213	0.303	9.01292e-05	DAHND	SIT1
4.4996e-08	-0.318206	0.669	0.72	0.0016469	Head/neck AD	HNRNPA2B1		8.21378e-13	-0.391079	0.381	0.499	3.00633e-08	DAHND	TRIR
6.57916e-07	-0.334881	0.065	0.116	0.0240804	Head/neck AD	CYB5A		2.80585e-09	-0.394863	0.4	0.487	0.000102697	DAHND	TRBC2
2.47049e-12	-0.34389	0.673	0.744	9.04223e-08	Head/neck AD	YWHAZ		6.39425e-08	-0.39844	0.567	0.648	0.00234036	DAHND	LTB
4.79134e-07	-0.353511	0.185	0.256	0.0175368	Head/neck AD	GDI2		2.35858e-08	-0.402558	0.16	0.236	0.000863264	DAHND	CMTM7
8.25591e-10	-0.359158	0.561	0.638	3.02175e-05	Head/neck AD	ZFP36L1		6.64441e-25	-0.409332	0.892	0.936	2.43192e-20	DAHND	FTH1
4.65518e-07	-0.36312	0.341	0.414	0.0170384	Head/neck AD	SF3B1		1.88273e-10	-0.40942	0.331	0.428	6.891e-06	DAHND	NOP53
6.5483e-07	-0.384047	0.071	0.123	0.0239674	Head/neck AD	SERPINB5		1.42921e-07	-0.413272	0.068	0.123	0.00523106	DAHND	CD70
8.2809e-07	-0.408072	0.156	0.223	0.0303089	Head/neck AD	CD96		6.24099e-21	-0.43205	0.639	0.775	2.28426e-16	DAHND	PTPRCAP
1.18771e-08	-0.42404	0.107	0.179	0.000434714	Head/neck AD	SPRR1B		8.58851e-09	-0.433358	0.351	0.441	0.000314348	DAHND	DUSP2
1.49714e-07	-0.42662	0.116	0.18	0.0054797	Head/neck AD	MATR3.1		1.07642e-09	-0.433558	0.137	0.217	3.93982e-05	DAHND	YWHAH
3.23217e-09	-0.450427	0.408	0.491	0.000118301	Head/neck AD	CALR		5.40162e-11	-0.434417	0.168	0.262	1.97705e-06	DAHND	TBC1D10C
3.37101e-09	-0.455608	0.162	0.245	0.000123382	Head/neck AD	SBSN		7.6296e-14	-0.435239	0.491	0.589	2.79251e-09	DAHND	S100A10
3.0993e-32	-0.457996	0.995	0.999	1.13437e-27	Head/neck AD	MALAT1		2.31318e-19	-0.43604	0.533	0.666	8.46647e-15	DAHND	CYBA
3.65896e-11	-0.460288	0.357	0.454	1.33921e-06	Head/neck AD	TUBB		2.48281e-10	-0.438758	0.115	0.195	9.08733e-06	DAHND	FMNL1
8.21649e-10	-0.467139	0.354	0.445	3.00732e-05	Head/neck AD	HNRNPU		1.35525e-11	-0.461096	0.124	0.212	4.96035e-07	DAHND	CMTM3
8.05761e-07	-0.467222	0.101	0.158	0.0294917	Head/neck AD	MX1		1.64576e-11	-0.461396	0.345	0.454	6.02366e-07	DAHND	CXCR4
4.32782e-11	-0.471705	0.313	0.408	1.58402e-06	Head/neck AD	EIF5A		3.50391e-23	-0.466411	0.911	0.945	1.28247e-18	DAHND	CRIP1
1.34159e-11	-0.472495	0.044	0.109	4.91034e-07	Head/neck AD	CSTA		6.84317e-11	-0.483115	0.135	0.221	2.50467e-06	DAHND	BAX
2.64374e-08	-0.478776	0.152	0.224	0.000967637	Head/neck AD	PCM1		1.44219e-13	-0.489427	0.107	0.201	5.27856e-09	DAHND	MZT2A
1.88031e-12	-0.500262	0.554	0.649	6.88212e-08	Head/neck AD	HSPA1A		1.31776e-15	-0.521343	0.496	0.602	4.82313e-11	DAHND	IFITM2
1.64351e-16	-0.552184	0.417	0.537	6.0154e-12	Head/neck AD	NCL		3.62916e-15	-0.53987	0.268	0.391	1.32831e-10	DAHND	CKLF
9.66805e-22	-0.569174	0.632	0.739	3.5386e-17	Head/neck AD	HSP90AB1		1.62989e-15	-0.569006	0.273	0.401	5.96554e-11	DAHND	RGS1
3.75543e-10	-0.600576	0.441	0.518	1.37453e-05	Head/neck AD	LCP1		2.87914e-14	-0.569439	0.282	0.401	1.05379e-09	DAHND	TIMP1
2.68507e-20	-0.754058	0.134	0.269	9.82762e-16	Head/neck AD	CALML5		7.35968e-24	-0.602258	0.278	0.446	2.69372e-19	DAHND	LIME1
1.32611e-21	-0.854366	0.334	0.482	4.8537e-17	Head/neck AD	HSPA1B		2.12368e-37	-0.896483	0.11	0.286	7.77288e-33	DAHND	HLA-DRB5
9.37285e-21	-1.44647	0.027	0.113	3.43056e-16	Head/neck AD	FABP5		8.55696e-14	-1.39515	0.152	0.254	3.13193e-09	DAHND	GNLY

## Sheet: T4
p_val	avg_log2FC	pct.1	pct.2	p_val_adj	cluster	gene		p_val	avg_log2FC	pct.1	pct.2	p_val_adj	cluster	gene
6.38884e-34	2.31385	0.129	0.009	2.33838e-29	Head/neck AD	GNLY		8.92353e-25	1.60455	0.123	0.022	3.2661e-20	DAHND	FABP5
3.36571e-24	1.33468	0.346	0.182	1.23188e-19	Head/neck AD	AREG		1.94723e-22	0.814157	0.558	0.404	7.12705e-18	DAHND	HSPA1B
1.05592e-59	1.29757	0.35	0.093	3.86476e-55	Head/neck AD	HLA-DRB5		1.49805e-22	0.728848	0.212	0.08	5.483e-18	DAHND	KRT7
1.57025e-43	1.18445	0.291	0.08	5.74726e-39	Head/neck AD	GZMA		1.29683e-13	0.718955	0.407	0.274	4.74652e-09	DAHND	IL22
6.12467e-51	1.11017	0.53	0.258	2.24169e-46	Head/neck AD	CD7		2.9025e-18	0.671319	0.21	0.093	1.06234e-13	DAHND	HPGD
3.43425e-22	1.09259	0.108	0.016	1.25697e-17	Head/neck AD	TRBV27		1.80053e-11	0.621656	0.201	0.113	6.59013e-07	DAHND	RCBTB2
2.05535e-19	0.557841	0.5	0.337	7.5228e-15	Head/neck AD	LIME1		3.60732e-08	0.603273	0.296	0.211	0.00132031	DAHND	IL13
2.16432e-15	0.506728	0.26	0.136	7.92163e-11	Head/neck AD	HLA-DQA1		1.34491e-15	0.572738	0.719	0.623	4.9225e-11	DAHND	HSPA1A
2.37796e-18	0.496901	0.617	0.47	8.70356e-14	Head/neck AD	HLA-DRB1		9.93458e-40	0.565858	0.996	0.989	3.63616e-35	DAHND	MALAT1
9.16204e-10	0.482458	0.117	0.052	3.3534e-05	Head/neck AD	CCR10		3.25073e-10	0.539034	0.261	0.164	1.1898e-05	DAHND	CALML5
1.02541e-10	0.475915	0.338	0.231	3.75312e-06	Head/neck AD	HLA-DQB1		9.96954e-13	0.536516	0.25	0.144	3.64895e-08	DAHND	PDCD4
1.47981e-22	0.475336	0.77	0.628	5.41624e-18	Head/neck AD	CYBA		1.33292e-14	0.528411	0.158	0.065	4.87863e-10	DAHND	EGLN3
5.0466e-09	0.469869	0.309	0.216	0.000184711	Head/neck AD	ITM2A		2.87801e-12	0.492299	0.121	0.048	1.05338e-07	DAHND	CSTA
1.7675e-15	0.453859	0.709	0.582	6.46923e-11	Head/neck AD	BTG1		2.16364e-10	0.482934	0.146	0.071	7.91915e-06	DAHND	CALML3
1.2181e-10	0.43474	0.119	0.05	4.45838e-06	Head/neck AD	C12orf75		1.90303e-20	0.473989	0.743	0.627	6.96528e-16	DAHND	HSP90AB1
1.59661e-10	0.4316	0.109	0.043	5.84376e-06	Head/neck AD	CD27		2.71517e-08	0.46996	0.108	0.051	0.000993781	DAHND	FGFBP1
2.96442e-08	0.430363	0.409	0.313	0.00108501	Head/neck AD	RGCC		2.3581e-13	0.464471	0.439	0.316	8.63087e-09	DAHND	EIF5A
3.62275e-11	0.429149	0.235	0.135	1.32596e-06	Head/neck AD	BIN1		2.96471e-10	0.461688	0.131	0.06	1.08511e-05	DAHND	SERPINB5
3.47064e-08	0.427661	0.201	0.124	0.00127029	Head/neck AD	CLEC2B		8.08586e-13	0.439687	0.52	0.39	2.95951e-08	DAHND	CD96
5.78527e-07	0.42423	0.235	0.161	0.0211747	Head/neck AD	PTMS		6.08487e-07	0.43289	0.287	0.211	0.0222712	DAHND	AHR
7.67804e-07	0.420945	0.373	0.292	0.0281024	Head/neck AD	LINC02446		1.08264e-36	0.430869	0.987	0.968	3.96257e-32	DAHND	HLA-B
4.40322e-17	0.416338	0.757	0.666	1.61162e-12	Head/neck AD	CORO1A		1.14659e-06	0.421938	0.114	0.062	0.0419665	DAHND	SLC1A4
1.30442e-16	0.407468	0.863	0.796	4.77432e-12	Head/neck AD	IFITM2		1.19717e-08	0.389627	0.256	0.166	0.000438175	DAHND	SBSN
4.83733e-07	0.400402	0.2	0.129	0.0177051	Head/neck AD	AHI1		1.26272e-07	0.388482	0.18	0.109	0.0046217	DAHND	FXYD7
2.41752e-11	0.399859	0.778	0.719	8.84835e-07	Head/neck AD	ZFP36L2		1.13637e-06	0.374913	0.199	0.13	0.0415923	DAHND	SPRR1B
5.25045e-09	0.399807	0.298	0.202	0.000192172	Head/neck AD	ISG20		2.20945e-07	0.362963	0.359	0.273	0.0080868	DAHND	CD9
1.06439e-08	0.397298	0.191	0.113	0.000389577	Head/neck AD	FMNL1		1.7287e-09	0.342782	0.537	0.436	6.3272e-05	DAHND	NCL
6.94738e-10	0.396154	0.798	0.768	2.54281e-05	Head/neck AD	CD74		3.02438e-15	0.33046	0.901	0.871	1.10695e-10	DAHND	UBC
1.51657e-08	0.392717	0.267	0.179	0.000555081	Head/neck AD	TLE5		1.6303e-08	0.330077	0.102	0.046	0.000596706	DAHND	BLM
7.04577e-07	0.39006	0.159	0.096	0.0257882	Head/neck AD	LITAF		3.36921e-07	0.327158	0.375	0.287	0.0123316	DAHND	ACTR2
7.18378e-12	0.383475	0.666	0.552	2.62933e-07	Head/neck AD	TSC22D3		2.11919e-11	0.319901	0.215	0.349	7.75646e-07	DAHND	GZMB
8.99644e-07	0.382865	0.448	0.369	0.0329279	Head/neck AD	TNFAIP3		4.97474e-18	0.265903	0.98	0.982	1.8208e-13	DAHND	IL32
1.98259e-19	0.36442	0.834	0.751	7.25646e-15	Head/neck AD	ARHGDIB		4.4705e-07	0.250891	0.387	0.287	0.0163625	DAHND	DDX24
2.54946e-19	0.356842	0.93	0.886	9.33127e-15	Head/neck AD	HLA-C		4.68108e-09	-0.254613	0.818	0.872	0.000171332	DAHND	PTPRCAP
8.96293e-08	0.351135	0.436	0.351	0.00328052	Head/neck AD	ZYX		7.62435e-07	-0.277402	0.424	0.515	0.0279059	DAHND	NOP53
1.29024e-09	0.344685	0.625	0.532	4.7224e-05	Head/neck AD	SUMO2		2.9154e-10	-0.277762	0.788	0.847	1.06707e-05	DAHND	ALOX5AP
3.31709e-08	0.343445	0.629	0.541	0.00121409	Head/neck AD	CXCR4		4.13346e-10	-0.281936	0.726	0.806	1.51289e-05	DAHND	BTF3
5.26238e-08	0.342542	0.127	0.065	0.00192609	Head/neck AD	PDE3B		3.43014e-11	-0.299313	0.664	0.768	1.25547e-06	DAHND	COTL1
2.07854e-08	0.332433	0.413	0.312	0.000760767	Head/neck AD	CST7		1.33265e-06	-0.299677	0.138	0.212	0.0487765	DAHND	CYTOR
1.03056e-07	0.316991	0.44	0.343	0.00377194	Head/neck AD	ACAP1		7.10584e-09	-0.316558	0.652	0.75	0.000260081	DAHND	CD3D
7.10584e-09	0.316558	0.75	0.652	0.000260081	Head/neck AD	CD3D		1.03056e-07	-0.316991	0.343	0.44	0.00377194	DAHND	ACAP1
1.33265e-06	0.299677	0.212	0.138	0.0487765	Head/neck AD	CYTOR		2.07854e-08	-0.332433	0.312	0.413	0.000760767	DAHND	CST7
3.43014e-11	0.299313	0.768	0.664	1.25547e-06	Head/neck AD	COTL1		5.26238e-08	-0.342542	0.065	0.127	0.00192609	DAHND	PDE3B
4.13346e-10	0.281936	0.806	0.726	1.51289e-05	Head/neck AD	BTF3		3.31709e-08	-0.343445	0.541	0.629	0.00121409	DAHND	CXCR4
2.9154e-10	0.277762	0.847	0.788	1.06707e-05	Head/neck AD	ALOX5AP		1.29024e-09	-0.344685	0.532	0.625	4.7224e-05	DAHND	SUMO2
7.62435e-07	0.277402	0.515	0.424	0.0279059	Head/neck AD	NOP53		8.96293e-08	-0.351135	0.351	0.436	0.00328052	DAHND	ZYX
4.68108e-09	0.254613	0.872	0.818	0.000171332	Head/neck AD	PTPRCAP		2.54946e-19	-0.356842	0.886	0.93	9.33127e-15	DAHND	HLA-C
4.4705e-07	-0.250891	0.287	0.387	0.0163625	Head/neck AD	DDX24		1.98259e-19	-0.36442	0.751	0.834	7.25646e-15	DAHND	ARHGDIB
4.97474e-18	-0.265903	0.982	0.98	1.8208e-13	Head/neck AD	IL32		8.99644e-07	-0.382865	0.369	0.448	0.0329279	DAHND	TNFAIP3
2.11919e-11	-0.319901	0.349	0.215	7.75646e-07	Head/neck AD	GZMB		7.18378e-12	-0.383475	0.552	0.666	2.62933e-07	DAHND	TSC22D3
3.36921e-07	-0.327158	0.287	0.375	0.0123316	Head/neck AD	ACTR2		7.04577e-07	-0.39006	0.096	0.159	0.0257882	DAHND	LITAF
1.6303e-08	-0.330077	0.046	0.102	0.000596706	Head/neck AD	BLM		1.51657e-08	-0.392717	0.179	0.267	0.000555081	DAHND	TLE5
3.02438e-15	-0.33046	0.871	0.901	1.10695e-10	Head/neck AD	UBC		6.94738e-10	-0.396154	0.768	0.798	2.54281e-05	DAHND	CD74
1.7287e-09	-0.342782	0.436	0.537	6.3272e-05	Head/neck AD	NCL		1.06439e-08	-0.397298	0.113	0.191	0.000389577	DAHND	FMNL1
2.20945e-07	-0.362963	0.273	0.359	0.0080868	Head/neck AD	CD9		5.25045e-09	-0.399807	0.202	0.298	0.000192172	DAHND	ISG20
1.13637e-06	-0.374913	0.13	0.199	0.0415923	Head/neck AD	SPRR1B		2.41752e-11	-0.399859	0.719	0.778	8.84835e-07	DAHND	ZFP36L2
1.26272e-07	-0.388482	0.109	0.18	0.0046217	Head/neck AD	FXYD7		4.83733e-07	-0.400402	0.129	0.2	0.0177051	DAHND	AHI1
1.19717e-08	-0.389627	0.166	0.256	0.000438175	Head/neck AD	SBSN		1.30442e-16	-0.407468	0.796	0.863	4.77432e-12	DAHND	IFITM2
1.14659e-06	-0.421938	0.062	0.114	0.0419665	Head/neck AD	SLC1A4		4.40322e-17	-0.416338	0.666	0.757	1.61162e-12	DAHND	CORO1A
1.08264e-36	-0.430869	0.968	0.987	3.96257e-32	Head/neck AD	HLA-B		7.67804e-07	-0.420945	0.292	0.373	0.0281024	DAHND	LINC02446
6.08487e-07	-0.43289	0.211	0.287	0.0222712	Head/neck AD	AHR		5.78527e-07	-0.42423	0.161	0.235	0.0211747	DAHND	PTMS
8.08586e-13	-0.439687	0.39	0.52	2.95951e-08	Head/neck AD	CD96		3.47064e-08	-0.427661	0.124	0.201	0.00127029	DAHND	CLEC2B
2.96471e-10	-0.461688	0.06	0.131	1.08511e-05	Head/neck AD	SERPINB5		3.62275e-11	-0.429149	0.135	0.235	1.32596e-06	DAHND	BIN1
2.3581e-13	-0.464471	0.316	0.439	8.63087e-09	Head/neck AD	EIF5A		2.96442e-08	-0.430363	0.313	0.409	0.00108501	DAHND	RGCC
2.71517e-08	-0.46996	0.051	0.108	0.000993781	Head/neck AD	FGFBP1		1.59661e-10	-0.4316	0.043	0.109	5.84376e-06	DAHND	CD27
1.90303e-20	-0.473989	0.627	0.743	6.96528e-16	Head/neck AD	HSP90AB1		1.2181e-10	-0.43474	0.05	0.119	4.45838e-06	DAHND	C12orf75
2.16364e-10	-0.482934	0.071	0.146	7.91915e-06	Head/neck AD	CALML3		1.7675e-15	-0.453859	0.582	0.709	6.46923e-11	DAHND	BTG1
2.87801e-12	-0.492299	0.048	0.121	1.05338e-07	Head/neck AD	CSTA		5.0466e-09	-0.469869	0.216	0.309	0.000184711	DAHND	ITM2A
1.33292e-14	-0.528411	0.065	0.158	4.87863e-10	Head/neck AD	EGLN3		1.47981e-22	-0.475336	0.628	0.77	5.41624e-18	DAHND	CYBA
9.96954e-13	-0.536516	0.144	0.25	3.64895e-08	Head/neck AD	PDCD4		1.02541e-10	-0.475915	0.231	0.338	3.75312e-06	DAHND	HLA-DQB1
3.25073e-10	-0.539034	0.164	0.261	1.1898e-05	Head/neck AD	CALML5		9.16204e-10	-0.482458	0.052	0.117	3.3534e-05	DAHND	CCR10
9.93458e-40	-0.565858	0.989	0.996	3.63616e-35	Head/neck AD	MALAT1		2.37796e-18	-0.496901	0.47	0.617	8.70356e-14	DAHND	HLA-DRB1
1.34491e-15	-0.572738	0.623	0.719	4.9225e-11	Head/neck AD	HSPA1A		2.16432e-15	-0.506728	0.136	0.26	7.92163e-11	DAHND	HLA-DQA1
3.60732e-08	-0.603273	0.211	0.296	0.00132031	Head/neck AD	IL13		2.05535e-19	-0.557841	0.337	0.5	7.5228e-15	DAHND	LIME1
1.80053e-11	-0.621656	0.113	0.201	6.59013e-07	Head/neck AD	RCBTB2		3.43425e-22	-1.09259	0.016	0.108	1.25697e-17	DAHND	TRBV27
2.9025e-18	-0.671319	0.093	0.21	1.06234e-13	Head/neck AD	HPGD		6.12467e-51	-1.11017	0.258	0.53	2.24169e-46	DAHND	CD7
1.29683e-13	-0.718955	0.274	0.407	4.74652e-09	Head/neck AD	IL22		1.57025e-43	-1.18445	0.08	0.291	5.74726e-39	DAHND	GZMA
1.49805e-22	-0.728848	0.08	0.212	5.483e-18	Head/neck AD	KRT7		1.05592e-59	-1.29757	0.093	0.35	3.86476e-55	DAHND	HLA-DRB5
1.94723e-22	-0.814157	0.404	0.558	7.12705e-18	Head/neck AD	HSPA1B		3.36571e-24	-1.33468	0.182	0.346	1.23188e-19	DAHND	AREG
8.92353e-25	-1.60455	0.022	0.123	3.2661e-20	Head/neck AD	FABP5		6.38884e-34	-2.31385	0.009	0.129	2.33838e-29	DAHND	GNLY

## Sheet: T5
p_val	avg_log2FC	pct.1	pct.2	p_val_adj	cluster	gene		p_val	avg_log2FC	pct.1	pct.2	p_val_adj	cluster	gene
4.40047e-28	1.24556	0.316	0.095	1.61062e-23	Head/neck AD	HLA-DRB5		3.88539e-13	1.66278	0.118	0.029	1.42209e-08	DAHND	S100A8
1.84142e-10	0.616451	0.328	0.19	6.73978e-06	Head/neck AD	HLA-DQB1		8.37459e-12	1.17219	0.133	0.041	3.06519e-07	DAHND	FABP5
4.76507e-12	0.57748	0.705	0.581	1.74406e-07	Head/neck AD	DUSP2		8.97122e-11	0.715078	0.124	0.039	3.28355e-06	DAHND	GEM
4.13778e-08	0.50217	0.335	0.218	0.00151447	Head/neck AD	LIME1		9.26556e-07	0.63685	0.161	0.087	0.0339129	DAHND	STAT1
1.03057e-07	0.489945	0.175	0.086	0.00377199	Head/neck AD	MZT2A		1.14463e-25	0.573885	0.999	0.995	4.18947e-21	DAHND	MALAT1
5.18811e-07	0.462323	0.32	0.215	0.018989	Head/neck AD	ICAM3		3.15772e-10	0.526404	0.187	0.082	1.15576e-05	DAHND	SPRR1B
2.36839e-07	0.454108	0.286	0.176	0.00866856	Head/neck AD	TLE5		9.5962e-07	0.369812	0.675	0.59	0.035123	DAHND	HSP90AB1
1.24243e-07	0.403888	0.464	0.331	0.00454741	Head/neck AD	TRIR		4.64637e-16	0.325058	0.981	0.975	1.70062e-11	DAHND	HLA-B
1.15037e-11	0.402221	0.761	0.633	4.21048e-07	Head/neck AD	PTPRCAP		4.90871e-07	-0.25581	0.669	0.804	0.0179664	DAHND	ATP5F1E
1.38727e-10	0.356519	0.908	0.882	5.07754e-06	Head/neck AD	HLA-C		2.87301e-08	-0.277372	0.864	0.936	0.00105155	DAHND	PFN1
1.79689e-08	0.352014	0.707	0.559	0.000657681	Head/neck AD	CYBA		7.56679e-07	-0.299603	0.691	0.797	0.0276952	DAHND	CD99
7.56679e-07	0.299603	0.797	0.691	0.0276952	Head/neck AD	CD99		1.79689e-08	-0.352014	0.559	0.707	0.000657681	DAHND	CYBA
2.87301e-08	0.277372	0.936	0.864	0.00105155	Head/neck AD	PFN1		1.38727e-10	-0.356519	0.882	0.908	5.07754e-06	DAHND	HLA-C
4.90871e-07	0.25581	0.804	0.669	0.0179664	Head/neck AD	ATP5F1E		1.15037e-11	-0.402221	0.633	0.761	4.21048e-07	DAHND	PTPRCAP
4.64637e-16	-0.325058	0.975	0.981	1.70062e-11	Head/neck AD	HLA-B		1.24243e-07	-0.403888	0.331	0.464	0.00454741	DAHND	TRIR
9.5962e-07	-0.369812	0.59	0.675	0.035123	Head/neck AD	HSP90AB1		2.36839e-07	-0.454108	0.176	0.286	0.00866856	DAHND	TLE5
3.15772e-10	-0.526404	0.082	0.187	1.15576e-05	Head/neck AD	SPRR1B		5.18811e-07	-0.462323	0.215	0.32	0.018989	DAHND	ICAM3
1.14463e-25	-0.573885	0.995	0.999	4.18947e-21	Head/neck AD	MALAT1		1.03057e-07	-0.489945	0.086	0.175	0.00377199	DAHND	MZT2A
9.26556e-07	-0.63685	0.087	0.161	0.0339129	Head/neck AD	STAT1		4.13778e-08	-0.50217	0.218	0.335	0.00151447	DAHND	LIME1
8.97122e-11	-0.715078	0.039	0.124	3.28355e-06	Head/neck AD	GEM		4.76507e-12	-0.57748	0.581	0.705	1.74406e-07	DAHND	DUSP2
8.37459e-12	-1.17219	0.041	0.133	3.06519e-07	Head/neck AD	FABP5		1.84142e-10	-0.616451	0.19	0.328	6.73978e-06	DAHND	HLA-DQB1
3.88539e-13	-1.66278	0.029	0.118	1.42209e-08	Head/neck AD	S100A8		4.40047e-28	-1.24556	0.095	0.316	1.61062e-23	DAHND	HLA-DRB5

## Sheet: T6
p_val	avg_log2FC	pct.1	pct.2	p_val_adj	cluster	gene		p_val	avg_log2FC	pct.1	pct.2	p_val_adj	cluster	gene
5.19892e-08	-0.889308	0.974	0.986	0.00190286	Head/neck AD	HLA-B		5.19892e-08	0.889308	0.986	0.974	0.00190286	DAHND	HLA-B

## Sheet: Tpro
p_val	avg_log2FC	pct.1	pct.2	p_val_adj	cluster	gene		p_val	avg_log2FC	pct.1	pct.2	p_val_adj	cluster	gene
6.85962e-12	1.68769	0.214	0.067	2.51069e-07	Head/neck AD	GNLY		3.99173e-28	1.49478	0.822	0.714	1.46101e-23	DAHND	MYH9
1.20003e-47	1.58677	0.624	0.201	4.39224e-43	Head/neck AD	HLA-DRB5		1.05262e-24	1.25917	0.898	0.784	3.85269e-20	DAHND	AHNAK
1.43907e-48	1.23136	0.89	0.53	5.26715e-44	Head/neck AD	COTL1		3.15228e-21	1.11986	0.756	0.643	1.15377e-16	DAHND	HNRNPU
1.37825e-27	1.16262	0.768	0.436	5.04453e-23	Head/neck AD	ZFP36L2		8.84421e-15	1.10162	0.208	0.035	3.23707e-10	DAHND	TRBV12-3
4.96082e-25	1.11768	0.448	0.15	1.81571e-20	Head/neck AD	CD7		7.18914e-24	1.08534	0.86	0.775	2.6313e-19	DAHND	LCP1
1.25912e-24	1.11546	0.594	0.281	4.60852e-20	Head/neck AD	DUSP2		2.36686e-07	1.08232	0.235	0.12	0.00866294	DAHND	AC011603.2
2.61486e-16	1.07458	0.221	0.048	9.57066e-12	Head/neck AD	GZMB		1.70032e-22	1.05178	0.829	0.704	6.22335e-18	DAHND	NCL
4.8324e-19	1.07128	0.39	0.138	1.76871e-14	Head/neck AD	CD8A		2.56849e-14	1.00625	0.595	0.467	9.40092e-10	DAHND	NONO
9.29612e-36	1.01341	0.721	0.323	3.40247e-31	Head/neck AD	RAC1		4.10182e-11	0.996022	0.689	0.62	1.50131e-06	DAHND	SLC2A3
1.79943e-07	1.011	0.223	0.102	0.00658608	Head/neck AD	AREG		1.3317e-15	0.977953	0.716	0.62	4.87414e-11	DAHND	MSN
1.55263e-29	1.0019	0.714	0.341	5.68277e-25	Head/neck AD	BTG1		2.73317e-08	0.975945	0.488	0.39	0.00100037	DAHND	UHRF1
4.73819e-39	0.987297	0.784	0.371	1.73422e-34	Head/neck AD	ATP5F1D		4.2994e-12	0.958385	0.735	0.678	1.57362e-07	DAHND	FLNA
3.03285e-21	0.943486	0.664	0.355	1.11005e-16	Head/neck AD	DUSP1		1.22387e-09	0.920088	0.489	0.364	4.47948e-05	DAHND	SMC1A
3.48145e-18	0.931081	0.319	0.104	1.27424e-13	Head/neck AD	CD8B		1.10119e-14	0.873898	0.843	0.81	4.03045e-10	DAHND	EEF2
2.22483e-33	0.910878	0.847	0.512	8.1431e-29	Head/neck AD	CYBA		1.08515e-13	0.848508	0.739	0.655	3.97176e-09	DAHND	IQGAP1
2.04297e-27	0.910623	0.779	0.468	7.47748e-23	Head/neck AD	H2AFV		1.32449e-09	0.847215	0.482	0.352	4.84777e-05	DAHND	MAP4
2.71228e-16	0.855021	0.573	0.32	9.9272e-12	Head/neck AD	RGCC		1.13349e-23	0.845172	0.901	0.822	4.1487e-19	DAHND	HSP90AB1
1.53491e-10	0.853962	0.369	0.189	5.61791e-06	Head/neck AD	GZMA		5.52979e-09	0.839236	0.419	0.293	0.000202396	DAHND	EIF4G1
3.6024e-34	0.806956	0.897	0.595	1.31851e-29	Head/neck AD	YBX1		7.23092e-14	0.830299	0.797	0.756	2.64659e-09	DAHND	DDX5
1.63944e-21	0.785732	0.615	0.323	6.00051e-17	Head/neck AD	GNB2		1.96978e-07	0.827254	0.488	0.399	0.00720958	DAHND	SPTAN1
3.22285e-17	0.783746	0.477	0.231	1.1796e-12	Head/neck AD	YWHAH		1.13806e-06	0.823742	0.276	0.164	0.0416543	DAHND	INCENP
1.69099e-15	0.779068	0.406	0.175	6.18918e-11	Head/neck AD	PTMS		3.26695e-10	0.817337	0.601	0.523	1.19574e-05	DAHND	CANX
2.02923e-15	0.767675	0.484	0.242	7.42718e-11	Head/neck AD	ID2		1.57374e-07	0.805362	0.371	0.256	0.00576005	DAHND	MATR3.1
1.12093e-20	0.762429	0.592	0.299	4.10272e-16	Head/neck AD	PNRC1		1.28328e-06	0.803302	0.534	0.472	0.0469693	DAHND	TAF15
9.68397e-24	0.752462	0.728	0.382	3.54443e-19	Head/neck AD	TRIR		4.87616e-07	0.800192	0.415	0.31	0.0178472	DAHND	ESYT1
4.62456e-16	0.738595	0.542	0.284	1.69263e-11	Head/neck AD	TRBC2		6.44674e-08	0.754197	0.322	0.192	0.00235957	DAHND	MCM2
3.36343e-17	0.731144	0.415	0.164	1.23105e-12	Head/neck AD	CST7		3.46241e-11	0.744636	0.767	0.716	1.26728e-06	DAHND	CALR
6.44035e-15	0.686422	0.5	0.261	2.35723e-10	Head/neck AD	BAX		1.09584e-12	0.71916	0.746	0.667	4.0109e-08	DAHND	HNRNPK
1.1766e-19	0.671699	0.582	0.295	4.30646e-15	Head/neck AD	MZT2A		1.10763e-07	0.710201	0.498	0.399	0.00405404	DAHND	CSDE1
1.32567e-17	0.656194	0.692	0.398	4.85208e-13	Head/neck AD	HCST		2.15956e-07	0.70503	0.594	0.545	0.00790422	DAHND	GPI
5.42396e-16	0.651142	0.326	0.12	1.98522e-11	Head/neck AD	NENF		2.19613e-07	0.700644	0.449	0.333	0.00803806	DAHND	PRPF8
4.55938e-14	0.644713	0.272	0.092	1.66878e-09	Head/neck AD	NKG7		1.11502e-20	0.699034	0.952	0.932	4.0811e-16	DAHND	HNRNPA2B1
2.86463e-16	0.638772	0.404	0.164	1.04848e-11	Head/neck AD	C4orf48		7.37573e-07	0.698487	0.496	0.406	0.0269959	DAHND	RBBP4
6.61099e-26	0.633429	0.981	0.92	2.41969e-21	Head/neck AD	SH3BGRL3		2.93278e-07	0.684909	0.663	0.615	0.0107343	DAHND	ACTN4
1.46611e-15	0.629376	0.542	0.283	5.36612e-11	Head/neck AD	TNFRSF18		6.79803e-07	0.681673	0.346	0.228	0.0248815	DAHND	DDB1
1.59374e-20	0.626652	0.23	0.035	5.83323e-16	Head/neck AD	GSTM1		3.86563e-07	0.680304	0.481	0.387	0.0141486	DAHND	EIF4H
4.96559e-15	0.621046	0.39	0.166	1.81746e-10	Head/neck AD	PIM3		1.96778e-07	0.679429	0.696	0.643	0.00720226	DAHND	RAD21
1.10588e-18	0.603335	0.866	0.641	4.04762e-14	Head/neck AD	COX8A		8.46988e-07	0.666396	0.564	0.495	0.0310006	DAHND	GDI2
7.27086e-07	0.600287	0.171	0.072	0.0266121	Head/neck AD	LINC02446		6.08977e-09	0.657106	0.675	0.587	0.000222892	DAHND	FUS
4.13916e-16	0.598974	0.7	0.424	1.51497e-11	Head/neck AD	CKLF		7.26856e-20	0.656777	0.949	0.915	2.66036e-15	DAHND	HSPA8
2.46127e-10	0.595294	0.653	0.468	9.00849e-06	Head/neck AD	CAPG		2.02528e-07	0.653482	0.297	0.167	0.00741272	DAHND	API5
2.16955e-17	0.594701	0.441	0.186	7.94076e-13	Head/neck AD	RAB5IF		7.54041e-08	0.603128	0.767	0.782	0.00275987	DAHND	HNRNPA3
7.23905e-09	0.594378	0.577	0.422	0.000264957	Head/neck AD	S100A10		6.47055e-11	0.598522	0.772	0.718	2.36829e-06	DAHND	ANXA5
1.24907e-07	0.586164	0.237	0.111	0.00457174	Head/neck AD	CD27		5.13591e-07	0.575703	0.7	0.65	0.0187979	DAHND	ANXA6
2.33684e-14	0.585976	0.312	0.113	8.55305e-10	Head/neck AD	DDT		3.7083e-07	0.55526	0.731	0.709	0.0135727	DAHND	CAP1
5.13999e-13	0.583382	0.397	0.191	1.88129e-08	Head/neck AD	TTC39C		8.89205e-08	0.548507	0.777	0.772	0.00325458	DAHND	EZR
8.41323e-13	0.579015	0.347	0.154	3.07932e-08	Head/neck AD	FMNL1		3.11836e-07	0.542737	0.602	0.488	0.0114135	DAHND	HSPA1B
3.9909e-16	0.575403	0.556	0.284	1.46071e-11	Head/neck AD	GNAS		7.33081e-07	0.53406	0.664	0.613	0.0268315	DAHND	PDIA3
2.646e-13	0.575343	0.556	0.32	9.68461e-09	Head/neck AD	ZYX		8.07295e-08	0.528344	0.675	0.636	0.00295478	DAHND	SRSF2
2.05283e-16	0.572384	0.329	0.113	7.51355e-12	Head/neck AD	CDT1		2.9203e-09	0.498993	0.988	0.986	0.000106886	DAHND	MALAT1
2.11149e-15	0.566463	0.521	0.26	7.72828e-11	Head/neck AD	PSIP1		1.1472e-08	0.489924	0.889	0.859	0.000419887	DAHND	NPM1
1.02984e-11	0.559401	0.758	0.565	3.76933e-07	Head/neck AD	CD3D		2.03239e-10	0.484596	0.882	0.901	7.43875e-06	DAHND	PKM
5.59802e-12	0.537277	0.371	0.171	2.04893e-07	Head/neck AD	CLTB		8.92298e-09	0.458217	0.942	0.958	0.00032659	DAHND	TUBB
3.92766e-14	0.534427	0.887	0.735	1.43756e-09	Head/neck AD	SRGN		3.38117e-07	0.449106	0.917	0.927	0.0123754	DAHND	TAGLN2
2.71598e-10	0.533102	0.85	0.675	9.94075e-06	Head/neck AD	IFITM2		1.0508e-06	0.435161	0.772	0.737	0.0384602	DAHND	TPM4
1.47588e-11	0.531321	0.42	0.216	5.40185e-07	Head/neck AD	TRAC		9.09034e-08	0.417503	0.769	0.683	0.00332716	DAHND	HSPA1A
6.76544e-14	0.53033	0.812	0.58	2.47622e-09	Head/neck AD	NDUFA4		7.52566e-07	0.389071	0.807	0.812	0.0275447	DAHND	YWHAZ
4.47868e-12	0.527244	0.796	0.643	1.63924e-07	Head/neck AD	ALOX5AP		3.70067e-07	0.369314	0.981	0.979	0.0135448	DAHND	HLA-B
2.7414e-09	0.52506	0.322	0.159	0.000100338	Head/neck AD	UBE2S		1.03741e-07	0.353306	0.896	0.911	0.00379701	DAHND	TPM3
1.05375e-12	0.524967	0.559	0.323	3.85682e-08	Head/neck AD	ITM2A		4.12547e-13	0.288568	0.998	0.998	1.50996e-08	DAHND	VIM
3.41145e-10	0.517829	0.284	0.125	1.24863e-05	Head/neck AD	SAC3D1		1.93132e-07	-0.253914	0.322	0.514	0.00706882	DAHND	NOP10
1.44252e-11	0.517042	0.477	0.27	5.27975e-07	Head/neck AD	TLE5		1.33502e-06	-0.258952	0.069	0.169	0.048863	DAHND	MSRA
2.6304e-12	0.514242	0.261	0.09	9.62752e-08	Head/neck AD	CLEC2B		5.31003e-07	-0.259094	0.037	0.122	0.0194352	DAHND	HYI
7.5937e-12	0.509802	0.754	0.539	2.77937e-07	Head/neck AD	SSR4		1.07512e-06	-0.262986	0.182	0.326	0.0393506	DAHND	PSENEN
4.94689e-07	0.507077	0.918	0.882	0.0181061	Head/neck AD	LGALS1		8.0202e-07	-0.267634	0.187	0.336	0.0293547	DAHND	CD6
5.59524e-11	0.500162	0.34	0.159	2.04791e-06	Head/neck AD	ELAVL1		1.01829e-06	-0.268683	0.814	0.92	0.0372706	DAHND	HINT1
9.65625e-14	0.498332	0.857	0.671	3.53428e-09	Head/neck AD	CD3E		8.39087e-07	-0.270167	0.85	0.932	0.0307114	DAHND	ATP5F1E
1.83681e-08	0.490011	0.3	0.157	0.00067229	Head/neck AD	ZFAND5		3.70431e-07	-0.270609	0.057	0.155	0.0135582	DAHND	SNHG17
1.55256e-09	0.488626	0.305	0.148	5.68252e-05	Head/neck AD	MRPL18		2.79347e-07	-0.274612	0.664	0.833	0.0102244	DAHND	COX6C
6.43542e-11	0.487678	0.81	0.638	2.35543e-06	Head/neck AD	TXN		1.13442e-06	-0.274925	0.076	0.176	0.0415207	DAHND	TFPT
2.2649e-14	0.487116	0.927	0.783	8.28976e-10	Head/neck AD	S100A11		1.10775e-06	-0.279953	0.451	0.634	0.0405447	DAHND	NDUFC2
9.08876e-26	0.483237	0.998	0.998	3.32658e-21	Head/neck AD	TMSB4X		1.03403e-06	-0.281062	0.124	0.246	0.0378465	DAHND	PIN4
4.34273e-08	0.480973	0.484	0.316	0.00158948	Head/neck AD	NOP53		8.60706e-09	-0.282449	0.92	0.955	0.000315027	DAHND	CALM1
1.69391e-10	0.479887	0.35	0.171	6.19988e-06	Head/neck AD	TMUB1		6.96007e-07	-0.283565	0.392	0.585	0.0254745	DAHND	ROMO1
7.07565e-12	0.479268	0.669	0.41	2.58976e-07	Head/neck AD	HSPB1		6.06735e-08	-0.283589	0.806	0.918	0.00222071	DAHND	ATP5MG
1.62454e-09	0.478563	0.469	0.274	5.94598e-05	Head/neck AD	GLUD1		1.95038e-07	-0.2879	0.357	0.552	0.00713859	DAHND	TBCA
1.24219e-11	0.476616	0.413	0.208	4.54654e-07	Head/neck AD	CENPW		2.05603e-07	-0.291878	0.668	0.859	0.00752528	DAHND	COX7C
2.78016e-11	0.474194	0.275	0.11	1.01757e-06	Head/neck AD	MRPL33		5.59522e-09	-0.295723	0.115	0.263	0.000204791	DAHND	STUB1
1.34886e-09	0.471787	0.282	0.127	4.93696e-05	Head/neck AD	DNAJC1		1.33154e-06	-0.299728	0.039	0.12	0.0487356	DAHND	SIRT7
2.83672e-13	0.469842	0.688	0.438	1.03827e-08	Head/neck AD	NDUFS5		2.62844e-07	-0.300619	0.357	0.54	0.00962034	DAHND	DCTN3
9.18328e-13	0.467876	0.805	0.583	3.36117e-08	Head/neck AD	GNG5		7.79041e-08	-0.301214	0.046	0.143	0.00285137	DAHND	MMP24OS
6.8292e-09	0.463331	0.289	0.138	0.000249956	Head/neck AD	ISG20		4.25164e-07	-0.301754	0.051	0.146	0.0155614	DAHND	TPGS1
2.94029e-07	0.461949	0.554	0.398	0.0107618	Head/neck AD	LIME1		9.74087e-07	-0.302129	0.12	0.242	0.0356526	DAHND	TOMM40
6.51228e-11	0.461356	0.312	0.14	2.38356e-06	Head/neck AD	FAAP20		2.21359e-07	-0.303198	0.113	0.239	0.00810197	DAHND	ANKLE2
6.18702e-11	0.459635	0.655	0.424	2.26451e-06	Head/neck AD	NDUFA1		1.22421e-08	-0.30376	0.053	0.164	0.000448075	DAHND	CERK
6.71328e-08	0.458848	0.279	0.138	0.00245713	Head/neck AD	NUCB2		1.11553e-06	-0.305631	0.966	0.984	0.0408296	DAHND	CRIP1
1.36165e-12	0.457487	0.829	0.558	4.98379e-08	Head/neck AD	ITM2B		3.05085e-07	-0.306035	0.094	0.211	0.0111664	DAHND	CAMK1
1.52725e-09	0.454771	0.312	0.148	5.58988e-05	Head/neck AD	JUND		5.61242e-07	-0.306159	0.244	0.401	0.020542	DAHND	GAS5
1.90562e-15	0.452621	0.937	0.795	6.97476e-11	Head/neck AD	SERF2		5.96387e-08	-0.306764	0.087	0.209	0.00218284	DAHND	BID
1.28983e-10	0.449567	0.93	0.793	4.72092e-06	Head/neck AD	EMP3		3.85964e-07	-0.306878	0.081	0.192	0.0141267	DAHND	GBP1
4.11221e-11	0.44941	0.803	0.585	1.50511e-06	Head/neck AD	GMFG		2.51795e-07	-0.306918	0.08	0.19	0.00921594	DAHND	GRK6
2.88197e-09	0.446439	0.275	0.127	0.000105483	Head/neck AD	FDX1		1.08996e-06	-0.309231	0.17	0.305	0.0398935	DAHND	MIEN1
8.18213e-10	0.443756	0.296	0.138	2.99474e-05	Head/neck AD	SRSF9		4.45679e-09	-0.31037	0.064	0.185	0.000163123	DAHND	TSPAN5
1.07039e-10	0.442918	0.46	0.247	3.91772e-06	Head/neck AD	MRPL57		1.21614e-08	-0.310471	0.175	0.34	0.00044512	DAHND	LAMP1
8.51666e-11	0.441912	0.46	0.247	3.11718e-06	Head/neck AD	DGUOK		8.46262e-07	-0.310649	0.376	0.573	0.030974	DAHND	ATP6V0C
7.99407e-09	0.439416	0.455	0.277	0.000292591	Head/neck AD	TERF2IP		3.6212e-07	-0.313291	0.131	0.258	0.0132539	DAHND	MCUR1
1.24564e-11	0.436739	0.932	0.79	4.55915e-07	Head/neck AD	PPDPF		1.06515e-06	-0.315519	0.466	0.664	0.0389855	DAHND	COX7B
7.33679e-10	0.436594	0.662	0.442	2.68534e-05	Head/neck AD	TMEM258		5.21819e-07	-0.31568	0.726	0.892	0.0190991	DAHND	ATP5MC2
1.3035e-09	0.43297	0.61	0.392	4.77094e-05	Head/neck AD	NDUFB4		6.17081e-07	-0.31664	0.541	0.716	0.0225858	DAHND	NDUFB2
2.3716e-09	0.429546	0.448	0.263	8.68029e-05	Head/neck AD	TMEM160		1.87281e-07	-0.316762	0.299	0.486	0.00685469	DAHND	CARHSP1
1.05096e-09	0.427691	0.531	0.306	3.84663e-05	Head/neck AD	PCBP1		1.67793e-07	-0.316986	0.235	0.401	0.0061414	DAHND	PET100
5.2725e-07	0.424307	0.148	0.055	0.0192979	Head/neck AD	SERPINB4		9.48562e-10	-0.317488	0.913	0.965	3.47183e-05	DAHND	IL32
3.28731e-09	0.422466	0.364	0.191	0.000120319	Head/neck AD	SNX3		6.45802e-08	-0.318235	0.15	0.298	0.0023637	DAHND	NT5C
3.87316e-08	0.420544	0.282	0.141	0.00141761	Head/neck AD	FAM174C		1.33072e-07	-0.318416	0.152	0.3	0.00487056	DAHND	NFATC2
1.64411e-10	0.420108	0.162	0.042	6.01762e-06	Head/neck AD	ABI3		1.27371e-06	-0.318993	0.537	0.714	0.046619	DAHND	EIF3F
3.17656e-08	0.417971	0.519	0.33	0.00116265	Head/neck AD	ATP6V1G1		8.14898e-07	-0.320783	0.269	0.43	0.0298261	DAHND	DCXR
2.4065e-07	0.417244	0.256	0.129	0.00880802	Head/neck AD	SOCS1		1.30415e-07	-0.320886	0.111	0.244	0.00477332	DAHND	LINC01871
7.35764e-08	0.41527	0.183	0.072	0.00269297	Head/neck AD	YBX3		6.79638e-07	-0.321111	0.406	0.599	0.0248754	DAHND	CBX3
2.44132e-08	0.415187	0.854	0.668	0.000893549	Head/neck AD	JUNB		1.16754e-06	-0.322861	0.184	0.326	0.042733	DAHND	LAMTOR1
4.92896e-09	0.412042	0.207	0.08	0.000180405	Head/neck AD	KLRK1		1.21203e-06	-0.325698	0.223	0.373	0.0443617	DAHND	COX14
1.43807e-07	0.408978	0.627	0.431	0.00526347	Head/neck AD	ATP5MD		3.01452e-07	-0.326603	0.267	0.439	0.0110334	DAHND	PHPT1
6.17312e-07	0.408925	0.279	0.147	0.0225942	Head/neck AD	TNFRSF4		5.07173e-09	-0.326997	0.064	0.188	0.000185631	DAHND	PDE3B
1.22286e-17	0.407964	0.993	0.981	4.4758e-13	Head/neck AD	TMSB10		5.13577e-08	-0.327386	0.602	0.793	0.00187974	DAHND	SUB1
5.52648e-08	0.407312	0.188	0.074	0.00202275	Head/neck AD	RNF145		9.60375e-07	-0.328449	0.065	0.164	0.0351507	DAHND	ABCG1
2.13866e-08	0.405324	0.183	0.069	0.000782771	Head/neck AD	BCL3		2.35472e-07	-0.32901	0.152	0.291	0.00861852	DAHND	NOSIP
3.97957e-07	0.405049	0.493	0.322	0.0145656	Head/neck AD	SLBP		1.2656e-06	-0.329755	0.178	0.317	0.0463222	DAHND	EMC7
1.25879e-08	0.405033	0.333	0.173	0.00046073	Head/neck AD	MIR4435-2HG		1.09061e-06	-0.331003	0.265	0.418	0.0399173	DAHND	ATP6V1F
9.37939e-07	0.404559	0.88	0.769	0.0343295	Head/neck AD	MT2A		4.26189e-07	-0.331259	0.304	0.479	0.0155989	DAHND	NDUFA7
4.30002e-07	0.40371	0.404	0.249	0.0157385	Head/neck AD	RAB2A		1.98169e-07	-0.331723	0.286	0.458	0.00725317	DAHND	UFC1
2.69352e-10	0.401441	0.479	0.27	9.85854e-06	Head/neck AD	FKBP8		6.00937e-09	-0.332783	0.041	0.146	0.000219949	DAHND	TMEM245
2.31282e-07	0.400747	0.2	0.087	0.00846515	Head/neck AD	H1FX		2.27289e-07	-0.333203	0.231	0.387	0.00831901	DAHND	SMDT1
6.74029e-09	0.400455	0.728	0.551	0.000246701	Head/neck AD	SOD1		1.58577e-07	-0.333411	0.168	0.319	0.00580409	DAHND	STK17A
8.53861e-10	0.399735	0.829	0.657	3.12522e-05	Head/neck AD	PTPRCAP		7.70885e-07	-0.333465	0.366	0.54	0.0282152	DAHND	NDUFA12
7.06261e-07	0.398887	0.394	0.239	0.0258499	Head/neck AD	CYTOR		1.8437e-07	-0.335341	0.314	0.5	0.00674811	DAHND	ELOC
4.15898e-09	0.398598	0.547	0.337	0.000152223	Head/neck AD	MZT2B		1.35101e-06	-0.336542	0.479	0.638	0.0494484	DAHND	ANAPC11
6.19562e-09	0.397001	0.474	0.27	0.000226766	Head/neck AD	VAMP8		9.70157e-07	-0.33691	0.498	0.69	0.0355087	DAHND	RBX1
8.5528e-10	0.39644	0.3	0.138	3.13041e-05	Head/neck AD	SMIM26		1.80807e-07	-0.336949	0.645	0.815	0.00661772	DAHND	NDUFA13
5.12124e-10	0.395684	0.969	0.915	1.87442e-05	Head/neck AD	FTH1		1.80412e-07	-0.337717	0.219	0.387	0.00660326	DAHND	SIT1
7.75242e-08	0.394667	0.268	0.134	0.00283746	Head/neck AD	CISD3		7.29733e-10	-0.340444	0.028	0.131	2.67089e-05	DAHND	NAPRT
9.19473e-08	0.394064	0.502	0.327	0.00336536	Head/neck AD	CCND3		1.00347e-07	-0.342336	0.633	0.833	0.0036728	DAHND	PFDN5
2.5487e-07	0.392197	0.397	0.244	0.00932848	Head/neck AD	SCAND1		1.30209e-08	-0.342574	0.724	0.885	0.000476579	DAHND	COX6A1
9.38601e-07	0.391594	0.256	0.131	0.0343537	Head/neck AD	IFITM3		2.82029e-11	-0.344635	0.058	0.2	1.03225e-06	DAHND	S1PR4
3.48497e-08	0.390805	0.636	0.438	0.00127553	Head/neck AD	TRAPPC1		5.25964e-08	-0.347521	0.217	0.383	0.00192508	DAHND	PCED1B-AS1
9.75739e-08	0.390301	0.284	0.145	0.0035713	Head/neck AD	TXNL4A		3.69882e-07	-0.348108	0.461	0.646	0.0135381	DAHND	GUK1
2.32367e-08	0.388758	0.441	0.26	0.000850487	Head/neck AD	C12orf75		6.09352e-08	-0.348956	0.394	0.589	0.00223029	DAHND	DRAP1
9.47126e-07	0.388052	0.469	0.299	0.0346657	Head/neck AD	CKS1B		7.80198e-08	-0.349335	0.279	0.472	0.0028556	DAHND	LEPROTL1
1.49955e-10	0.385773	0.746	0.523	5.48852e-06	Head/neck AD	OST4		2.73461e-07	-0.350041	0.297	0.46	0.010009	DAHND	UQCRFS1
4.5127e-10	0.38518	0.188	0.062	1.65169e-05	Head/neck AD	EBPL		1.72064e-07	-0.3501	0.134	0.268	0.00629771	DAHND	CMTM3
3.29283e-08	0.383794	0.171	0.06	0.00120521	Head/neck AD	TGFBR2		3.18125e-07	-0.350842	0.332	0.498	0.0116437	DAHND	JTB
4.76638e-08	0.383072	0.538	0.355	0.00174454	Head/neck AD	NDUFB7		7.9877e-07	-0.351163	0.164	0.303	0.0292358	DAHND	XBP1
5.93994e-09	0.380852	0.643	0.442	0.000217408	Head/neck AD	UQCR10		2.02677e-08	-0.351909	0.274	0.458	0.000741817	DAHND	TSTD1
1.545e-08	0.379933	0.336	0.175	0.000565486	Head/neck AD	BOLA3		1.84902e-07	-0.35326	0.783	0.878	0.00676759	DAHND	CD52
2.26206e-09	0.379882	0.782	0.583	8.27936e-05	Head/neck AD	PSMA7		5.02892e-15	-0.353471	0.982	0.991	1.84063e-10	DAHND	PFN1
1.67578e-08	0.377396	0.754	0.551	0.000613353	Head/neck AD	GABARAP		5.13341e-09	-0.355265	0.078	0.207	0.000187888	DAHND	SLC25A1
7.97051e-08	0.377063	0.486	0.304	0.00291729	Head/neck AD	CCDC85B		3.03106e-15	-0.355728	0.922	0.984	1.1094e-10	DAHND	FAU
3.53951e-12	0.375143	0.93	0.845	1.29549e-07	Head/neck AD	H3F3A		4.99202e-07	-0.359705	0.237	0.387	0.0182713	DAHND	C4orf3
2.26242e-08	0.374803	0.315	0.161	0.00082807	Head/neck AD	MLEC		2.46021e-09	-0.361641	0.558	0.779	9.00461e-05	DAHND	PSMB9
1.37731e-07	0.374153	0.263	0.129	0.00504109	Head/neck AD	FAM50A		4.05198e-07	-0.362508	0.173	0.315	0.0148307	DAHND	BIN1
5.98875e-08	0.372093	0.207	0.088	0.00219194	Head/neck AD	NQO2		2.08996e-07	-0.364195	0.076	0.185	0.00764947	DAHND	NPDC1
1.10264e-07	0.370741	0.474	0.3	0.00403579	Head/neck AD	MPC2		9.158e-07	-0.365387	0.101	0.214	0.0335192	DAHND	PNPLA2
2.10328e-09	0.369711	0.512	0.299	7.6982e-05	Head/neck AD	PPP4C		7.36819e-08	-0.367855	0.438	0.648	0.00269683	DAHND	CSTB
2.96602e-07	0.368718	0.601	0.417	0.0108559	Head/neck AD	BLOC1S1		1.16002e-07	-0.36815	0.207	0.364	0.00424581	DAHND	TESC
1.16002e-07	0.36815	0.364	0.207	0.00424581	Head/neck AD	TESC		2.96602e-07	-0.368718	0.417	0.601	0.0108559	DAHND	BLOC1S1
7.36819e-08	0.367855	0.648	0.438	0.00269683	Head/neck AD	CSTB		2.10328e-09	-0.369711	0.299	0.512	7.6982e-05	DAHND	PPP4C
9.158e-07	0.365387	0.214	0.101	0.0335192	Head/neck AD	PNPLA2		1.10264e-07	-0.370741	0.3	0.474	0.00403579	DAHND	MPC2
2.08996e-07	0.364195	0.185	0.076	0.00764947	Head/neck AD	NPDC1		5.98875e-08	-0.372093	0.088	0.207	0.00219194	DAHND	NQO2
4.05198e-07	0.362508	0.315	0.173	0.0148307	Head/neck AD	BIN1		1.37731e-07	-0.374153	0.129	0.263	0.00504109	DAHND	FAM50A
2.46021e-09	0.361641	0.779	0.558	9.00461e-05	Head/neck AD	PSMB9		2.26242e-08	-0.374803	0.161	0.315	0.00082807	DAHND	MLEC
4.99202e-07	0.359705	0.387	0.237	0.0182713	Head/neck AD	C4orf3		3.53951e-12	-0.375143	0.845	0.93	1.29549e-07	DAHND	H3F3A
3.03106e-15	0.355728	0.984	0.922	1.1094e-10	Head/neck AD	FAU		7.97051e-08	-0.377063	0.304	0.486	0.00291729	DAHND	CCDC85B
5.13341e-09	0.355265	0.207	0.078	0.000187888	Head/neck AD	SLC25A1		1.67578e-08	-0.377396	0.551	0.754	0.000613353	DAHND	GABARAP
5.02892e-15	0.353471	0.991	0.982	1.84063e-10	Head/neck AD	PFN1		2.26206e-09	-0.379882	0.583	0.782	8.27936e-05	DAHND	PSMA7
1.84902e-07	0.35326	0.878	0.783	0.00676759	Head/neck AD	CD52		1.545e-08	-0.379933	0.175	0.336	0.000565486	DAHND	BOLA3
2.02677e-08	0.351909	0.458	0.274	0.000741817	Head/neck AD	TSTD1		5.93994e-09	-0.380852	0.442	0.643	0.000217408	DAHND	UQCR10
7.9877e-07	0.351163	0.303	0.164	0.0292358	Head/neck AD	XBP1		4.76638e-08	-0.383072	0.355	0.538	0.00174454	DAHND	NDUFB7
3.18125e-07	0.350842	0.498	0.332	0.0116437	Head/neck AD	JTB		3.29283e-08	-0.383794	0.06	0.171	0.00120521	DAHND	TGFBR2
1.72064e-07	0.3501	0.268	0.134	0.00629771	Head/neck AD	CMTM3		4.5127e-10	-0.38518	0.062	0.188	1.65169e-05	DAHND	EBPL
2.73461e-07	0.350041	0.46	0.297	0.010009	Head/neck AD	UQCRFS1		1.49955e-10	-0.385773	0.523	0.746	5.48852e-06	DAHND	OST4
7.80198e-08	0.349335	0.472	0.279	0.0028556	Head/neck AD	LEPROTL1		9.47126e-07	-0.388052	0.299	0.469	0.0346657	DAHND	CKS1B
6.09352e-08	0.348956	0.589	0.394	0.00223029	Head/neck AD	DRAP1		2.32367e-08	-0.388758	0.26	0.441	0.000850487	DAHND	C12orf75
3.69882e-07	0.348108	0.646	0.461	0.0135381	Head/neck AD	GUK1		9.75739e-08	-0.390301	0.145	0.284	0.0035713	DAHND	TXNL4A
5.25964e-08	0.347521	0.383	0.217	0.00192508	Head/neck AD	PCED1B-AS1		3.48497e-08	-0.390805	0.438	0.636	0.00127553	DAHND	TRAPPC1
2.82029e-11	0.344635	0.2	0.058	1.03225e-06	Head/neck AD	S1PR4		9.38601e-07	-0.391594	0.131	0.256	0.0343537	DAHND	IFITM3
1.30209e-08	0.342574	0.885	0.724	0.000476579	Head/neck AD	COX6A1		2.5487e-07	-0.392197	0.244	0.397	0.00932848	DAHND	SCAND1
1.00347e-07	0.342336	0.833	0.633	0.0036728	Head/neck AD	PFDN5		9.19473e-08	-0.394064	0.327	0.502	0.00336536	DAHND	CCND3
7.29733e-10	0.340444	0.131	0.028	2.67089e-05	Head/neck AD	NAPRT		7.75242e-08	-0.394667	0.134	0.268	0.00283746	DAHND	CISD3
1.80412e-07	0.337717	0.387	0.219	0.00660326	Head/neck AD	SIT1		5.12124e-10	-0.395684	0.915	0.969	1.87442e-05	DAHND	FTH1
1.80807e-07	0.336949	0.815	0.645	0.00661772	Head/neck AD	NDUFA13		8.5528e-10	-0.39644	0.138	0.3	3.13041e-05	DAHND	SMIM26
9.70157e-07	0.33691	0.69	0.498	0.0355087	Head/neck AD	RBX1		6.19562e-09	-0.397001	0.27	0.474	0.000226766	DAHND	VAMP8
1.35101e-06	0.336542	0.638	0.479	0.0494484	Head/neck AD	ANAPC11		4.15898e-09	-0.398598	0.337	0.547	0.000152223	DAHND	MZT2B
1.8437e-07	0.335341	0.5	0.314	0.00674811	Head/neck AD	ELOC		7.06261e-07	-0.398887	0.239	0.394	0.0258499	DAHND	CYTOR
7.70885e-07	0.333465	0.54	0.366	0.0282152	Head/neck AD	NDUFA12		8.53861e-10	-0.399735	0.657	0.829	3.12522e-05	DAHND	PTPRCAP
1.58577e-07	0.333411	0.319	0.168	0.00580409	Head/neck AD	STK17A		6.74029e-09	-0.400455	0.551	0.728	0.000246701	DAHND	SOD1
2.27289e-07	0.333203	0.387	0.231	0.00831901	Head/neck AD	SMDT1		2.31282e-07	-0.400747	0.087	0.2	0.00846515	DAHND	H1FX
6.00937e-09	0.332783	0.146	0.041	0.000219949	Head/neck AD	TMEM245		2.69352e-10	-0.401441	0.27	0.479	9.85854e-06	DAHND	FKBP8
1.98169e-07	0.331723	0.458	0.286	0.00725317	Head/neck AD	UFC1		4.30002e-07	-0.40371	0.249	0.404	0.0157385	DAHND	RAB2A
4.26189e-07	0.331259	0.479	0.304	0.0155989	Head/neck AD	NDUFA7		9.37939e-07	-0.404559	0.769	0.88	0.0343295	DAHND	MT2A
1.09061e-06	0.331003	0.418	0.265	0.0399173	Head/neck AD	ATP6V1F		1.25879e-08	-0.405033	0.173	0.333	0.00046073	DAHND	MIR4435-2HG
1.2656e-06	0.329755	0.317	0.178	0.0463222	Head/neck AD	EMC7		3.97957e-07	-0.405049	0.322	0.493	0.0145656	DAHND	SLBP
2.35472e-07	0.32901	0.291	0.152	0.00861852	Head/neck AD	NOSIP		2.13866e-08	-0.405324	0.069	0.183	0.000782771	DAHND	BCL3
9.60375e-07	0.328449	0.164	0.065	0.0351507	Head/neck AD	ABCG1		5.52648e-08	-0.407312	0.074	0.188	0.00202275	DAHND	RNF145
5.13577e-08	0.327386	0.793	0.602	0.00187974	Head/neck AD	SUB1		1.22286e-17	-0.407964	0.981	0.993	4.4758e-13	DAHND	TMSB10
5.07173e-09	0.326997	0.188	0.064	0.000185631	Head/neck AD	PDE3B		6.17312e-07	-0.408925	0.147	0.279	0.0225942	DAHND	TNFRSF4
3.01452e-07	0.326603	0.439	0.267	0.0110334	Head/neck AD	PHPT1		1.43807e-07	-0.408978	0.431	0.627	0.00526347	DAHND	ATP5MD
1.21203e-06	0.325698	0.373	0.223	0.0443617	Head/neck AD	COX14		4.92896e-09	-0.412042	0.08	0.207	0.000180405	DAHND	KLRK1
1.16754e-06	0.322861	0.326	0.184	0.042733	Head/neck AD	LAMTOR1		2.44132e-08	-0.415187	0.668	0.854	0.000893549	DAHND	JUNB
6.79638e-07	0.321111	0.599	0.406	0.0248754	Head/neck AD	CBX3		7.35764e-08	-0.41527	0.072	0.183	0.00269297	DAHND	YBX3
1.30415e-07	0.320886	0.244	0.111	0.00477332	Head/neck AD	LINC01871		2.4065e-07	-0.417244	0.129	0.256	0.00880802	DAHND	SOCS1
8.14898e-07	0.320783	0.43	0.269	0.0298261	Head/neck AD	DCXR		3.17656e-08	-0.417971	0.33	0.519	0.00116265	DAHND	ATP6V1G1
1.27371e-06	0.318993	0.714	0.537	0.046619	Head/neck AD	EIF3F		1.64411e-10	-0.420108	0.042	0.162	6.01762e-06	DAHND	ABI3
1.33072e-07	0.318416	0.3	0.152	0.00487056	Head/neck AD	NFATC2		3.87316e-08	-0.420544	0.141	0.282	0.00141761	DAHND	FAM174C
6.45802e-08	0.318235	0.298	0.15	0.0023637	Head/neck AD	NT5C		3.28731e-09	-0.422466	0.191	0.364	0.000120319	DAHND	SNX3
9.48562e-10	0.317488	0.965	0.913	3.47183e-05	Head/neck AD	IL32		5.2725e-07	-0.424307	0.055	0.148	0.0192979	DAHND	SERPINB4
1.67793e-07	0.316986	0.401	0.235	0.0061414	Head/neck AD	PET100		1.05096e-09	-0.427691	0.306	0.531	3.84663e-05	DAHND	PCBP1
1.87281e-07	0.316762	0.486	0.299	0.00685469	Head/neck AD	CARHSP1		2.3716e-09	-0.429546	0.263	0.448	8.68029e-05	DAHND	TMEM160
6.17081e-07	0.31664	0.716	0.541	0.0225858	Head/neck AD	NDUFB2		1.3035e-09	-0.43297	0.392	0.61	4.77094e-05	DAHND	NDUFB4
5.21819e-07	0.31568	0.892	0.726	0.0190991	Head/neck AD	ATP5MC2		7.33679e-10	-0.436594	0.442	0.662	2.68534e-05	DAHND	TMEM258
1.06515e-06	0.315519	0.664	0.466	0.0389855	Head/neck AD	COX7B		1.24564e-11	-0.436739	0.79	0.932	4.55915e-07	DAHND	PPDPF
3.6212e-07	0.313291	0.258	0.131	0.0132539	Head/neck AD	MCUR1		7.99407e-09	-0.439416	0.277	0.455	0.000292591	DAHND	TERF2IP
8.46262e-07	0.310649	0.573	0.376	0.030974	Head/neck AD	ATP6V0C		8.51666e-11	-0.441912	0.247	0.46	3.11718e-06	DAHND	DGUOK
1.21614e-08	0.310471	0.34	0.175	0.00044512	Head/neck AD	LAMP1		1.07039e-10	-0.442918	0.247	0.46	3.91772e-06	DAHND	MRPL57
4.45679e-09	0.31037	0.185	0.064	0.000163123	Head/neck AD	TSPAN5		8.18213e-10	-0.443756	0.138	0.296	2.99474e-05	DAHND	SRSF9
1.08996e-06	0.309231	0.305	0.17	0.0398935	Head/neck AD	MIEN1		2.88197e-09	-0.446439	0.127	0.275	0.000105483	DAHND	FDX1
2.51795e-07	0.306918	0.19	0.08	0.00921594	Head/neck AD	GRK6		4.11221e-11	-0.44941	0.585	0.803	1.50511e-06	DAHND	GMFG
3.85964e-07	0.306878	0.192	0.081	0.0141267	Head/neck AD	GBP1		1.28983e-10	-0.449567	0.793	0.93	4.72092e-06	DAHND	EMP3
5.96387e-08	0.306764	0.209	0.087	0.00218284	Head/neck AD	BID		1.90562e-15	-0.452621	0.795	0.937	6.97476e-11	DAHND	SERF2
5.61242e-07	0.306159	0.401	0.244	0.020542	Head/neck AD	GAS5		1.52725e-09	-0.454771	0.148	0.312	5.58988e-05	DAHND	JUND
3.05085e-07	0.306035	0.211	0.094	0.0111664	Head/neck AD	CAMK1		1.36165e-12	-0.457487	0.558	0.829	4.98379e-08	DAHND	ITM2B
1.11553e-06	0.305631	0.984	0.966	0.0408296	Head/neck AD	CRIP1		6.71328e-08	-0.458848	0.138	0.279	0.00245713	DAHND	NUCB2
1.22421e-08	0.30376	0.164	0.053	0.000448075	Head/neck AD	CERK		6.18702e-11	-0.459635	0.424	0.655	2.26451e-06	DAHND	NDUFA1
2.21359e-07	0.303198	0.239	0.113	0.00810197	Head/neck AD	ANKLE2		6.51228e-11	-0.461356	0.14	0.312	2.38356e-06	DAHND	FAAP20
9.74087e-07	0.302129	0.242	0.12	0.0356526	Head/neck AD	TOMM40		2.94029e-07	-0.461949	0.398	0.554	0.0107618	DAHND	LIME1
4.25164e-07	0.301754	0.146	0.051	0.0155614	Head/neck AD	TPGS1		6.8292e-09	-0.463331	0.138	0.289	0.000249956	DAHND	ISG20
7.79041e-08	0.301214	0.143	0.046	0.00285137	Head/neck AD	MMP24OS		9.18328e-13	-0.467876	0.583	0.805	3.36117e-08	DAHND	GNG5
2.62844e-07	0.300619	0.54	0.357	0.00962034	Head/neck AD	DCTN3		2.83672e-13	-0.469842	0.438	0.688	1.03827e-08	DAHND	NDUFS5
1.33154e-06	0.299728	0.12	0.039	0.0487356	Head/neck AD	SIRT7		1.34886e-09	-0.471787	0.127	0.282	4.93696e-05	DAHND	DNAJC1
5.59522e-09	0.295723	0.263	0.115	0.000204791	Head/neck AD	STUB1		2.78016e-11	-0.474194	0.11	0.275	1.01757e-06	DAHND	MRPL33
2.05603e-07	0.291878	0.859	0.668	0.00752528	Head/neck AD	COX7C		1.24219e-11	-0.476616	0.208	0.413	4.54654e-07	DAHND	CENPW
1.95038e-07	0.2879	0.552	0.357	0.00713859	Head/neck AD	TBCA		1.62454e-09	-0.478563	0.274	0.469	5.94598e-05	DAHND	GLUD1
6.06735e-08	0.283589	0.918	0.806	0.00222071	Head/neck AD	ATP5MG		7.07565e-12	-0.479268	0.41	0.669	2.58976e-07	DAHND	HSPB1
6.96007e-07	0.283565	0.585	0.392	0.0254745	Head/neck AD	ROMO1		1.69391e-10	-0.479887	0.171	0.35	6.19988e-06	DAHND	TMUB1
8.60706e-09	0.282449	0.955	0.92	0.000315027	Head/neck AD	CALM1		4.34273e-08	-0.480973	0.316	0.484	0.00158948	DAHND	NOP53
1.03403e-06	0.281062	0.246	0.124	0.0378465	Head/neck AD	PIN4		9.08876e-26	-0.483237	0.998	0.998	3.32658e-21	DAHND	TMSB4X
1.10775e-06	0.279953	0.634	0.451	0.0405447	Head/neck AD	NDUFC2		2.2649e-14	-0.487116	0.783	0.927	8.28976e-10	DAHND	S100A11
1.13442e-06	0.274925	0.176	0.076	0.0415207	Head/neck AD	TFPT		6.43542e-11	-0.487678	0.638	0.81	2.35543e-06	DAHND	TXN
2.79347e-07	0.274612	0.833	0.664	0.0102244	Head/neck AD	COX6C		1.55256e-09	-0.488626	0.148	0.305	5.68252e-05	DAHND	MRPL18
3.70431e-07	0.270609	0.155	0.057	0.0135582	Head/neck AD	SNHG17		1.83681e-08	-0.490011	0.157	0.3	0.00067229	DAHND	ZFAND5
8.39087e-07	0.270167	0.932	0.85	0.0307114	Head/neck AD	ATP5F1E		9.65625e-14	-0.498332	0.671	0.857	3.53428e-09	DAHND	CD3E
1.01829e-06	0.268683	0.92	0.814	0.0372706	Head/neck AD	HINT1		5.59524e-11	-0.500162	0.159	0.34	2.04791e-06	DAHND	ELAVL1
8.0202e-07	0.267634	0.336	0.187	0.0293547	Head/neck AD	CD6		4.94689e-07	-0.507077	0.882	0.918	0.0181061	DAHND	LGALS1
1.07512e-06	0.262986	0.326	0.182	0.0393506	Head/neck AD	PSENEN		7.5937e-12	-0.509802	0.539	0.754	2.77937e-07	DAHND	SSR4
5.31003e-07	0.259094	0.122	0.037	0.0194352	Head/neck AD	HYI		2.6304e-12	-0.514242	0.09	0.261	9.62752e-08	DAHND	CLEC2B
1.33502e-06	0.258952	0.169	0.069	0.048863	Head/neck AD	MSRA		1.44252e-11	-0.517042	0.27	0.477	5.27975e-07	DAHND	TLE5
1.93132e-07	0.253914	0.514	0.322	0.00706882	Head/neck AD	NOP10		3.41145e-10	-0.517829	0.125	0.284	1.24863e-05	DAHND	SAC3D1
4.12547e-13	-0.288568	0.998	0.998	1.50996e-08	Head/neck AD	VIM		1.05375e-12	-0.524967	0.323	0.559	3.85682e-08	DAHND	ITM2A
1.03741e-07	-0.353306	0.911	0.896	0.00379701	Head/neck AD	TPM3		2.7414e-09	-0.52506	0.159	0.322	0.000100338	DAHND	UBE2S
3.70067e-07	-0.369314	0.979	0.981	0.0135448	Head/neck AD	HLA-B		4.47868e-12	-0.527244	0.643	0.796	1.63924e-07	DAHND	ALOX5AP
7.52566e-07	-0.389071	0.812	0.807	0.0275447	Head/neck AD	YWHAZ		6.76544e-14	-0.53033	0.58	0.812	2.47622e-09	DAHND	NDUFA4
9.09034e-08	-0.417503	0.683	0.769	0.00332716	Head/neck AD	HSPA1A		1.47588e-11	-0.531321	0.216	0.42	5.40185e-07	DAHND	TRAC
1.0508e-06	-0.435161	0.737	0.772	0.0384602	Head/neck AD	TPM4		2.71598e-10	-0.533102	0.675	0.85	9.94075e-06	DAHND	IFITM2
3.38117e-07	-0.449106	0.927	0.917	0.0123754	Head/neck AD	TAGLN2		3.92766e-14	-0.534427	0.735	0.887	1.43756e-09	DAHND	SRGN
8.92298e-09	-0.458217	0.958	0.942	0.00032659	Head/neck AD	TUBB		5.59802e-12	-0.537277	0.171	0.371	2.04893e-07	DAHND	CLTB
2.03239e-10	-0.484596	0.901	0.882	7.43875e-06	Head/neck AD	PKM		1.02984e-11	-0.559401	0.565	0.758	3.76933e-07	DAHND	CD3D
1.1472e-08	-0.489924	0.859	0.889	0.000419887	Head/neck AD	NPM1		2.11149e-15	-0.566463	0.26	0.521	7.72828e-11	DAHND	PSIP1
2.9203e-09	-0.498993	0.986	0.988	0.000106886	Head/neck AD	MALAT1		2.05283e-16	-0.572384	0.113	0.329	7.51355e-12	DAHND	CDT1
8.07295e-08	-0.528344	0.636	0.675	0.00295478	Head/neck AD	SRSF2		2.646e-13	-0.575343	0.32	0.556	9.68461e-09	DAHND	ZYX
7.33081e-07	-0.53406	0.613	0.664	0.0268315	Head/neck AD	PDIA3		3.9909e-16	-0.575403	0.284	0.556	1.46071e-11	DAHND	GNAS
3.11836e-07	-0.542737	0.488	0.602	0.0114135	Head/neck AD	HSPA1B		8.41323e-13	-0.579015	0.154	0.347	3.07932e-08	DAHND	FMNL1
8.89205e-08	-0.548507	0.772	0.777	0.00325458	Head/neck AD	EZR		5.13999e-13	-0.583382	0.191	0.397	1.88129e-08	DAHND	TTC39C
3.7083e-07	-0.55526	0.709	0.731	0.0135727	Head/neck AD	CAP1		2.33684e-14	-0.585976	0.113	0.312	8.55305e-10	DAHND	DDT
5.13591e-07	-0.575703	0.65	0.7	0.0187979	Head/neck AD	ANXA6		1.24907e-07	-0.586164	0.111	0.237	0.00457174	DAHND	CD27
6.47055e-11	-0.598522	0.718	0.772	2.36829e-06	Head/neck AD	ANXA5		7.23905e-09	-0.594378	0.422	0.577	0.000264957	DAHND	S100A10
7.54041e-08	-0.603128	0.782	0.767	0.00275987	Head/neck AD	HNRNPA3		2.16955e-17	-0.594701	0.186	0.441	7.94076e-13	DAHND	RAB5IF
2.02528e-07	-0.653482	0.167	0.297	0.00741272	Head/neck AD	API5		2.46127e-10	-0.595294	0.468	0.653	9.00849e-06	DAHND	CAPG
7.26856e-20	-0.656777	0.915	0.949	2.66036e-15	Head/neck AD	HSPA8		4.13916e-16	-0.598974	0.424	0.7	1.51497e-11	DAHND	CKLF
6.08977e-09	-0.657106	0.587	0.675	0.000222892	Head/neck AD	FUS		7.27086e-07	-0.600287	0.072	0.171	0.0266121	DAHND	LINC02446
8.46988e-07	-0.666396	0.495	0.564	0.0310006	Head/neck AD	GDI2		1.10588e-18	-0.603335	0.641	0.866	4.04762e-14	DAHND	COX8A
1.96778e-07	-0.679429	0.643	0.696	0.00720226	Head/neck AD	RAD21		4.96559e-15	-0.621046	0.166	0.39	1.81746e-10	DAHND	PIM3
3.86563e-07	-0.680304	0.387	0.481	0.0141486	Head/neck AD	EIF4H		1.59374e-20	-0.626652	0.035	0.23	5.83323e-16	DAHND	GSTM1
6.79803e-07	-0.681673	0.228	0.346	0.0248815	Head/neck AD	DDB1		1.46611e-15	-0.629376	0.283	0.542	5.36612e-11	DAHND	TNFRSF18
2.93278e-07	-0.684909	0.615	0.663	0.0107343	Head/neck AD	ACTN4		6.61099e-26	-0.633429	0.92	0.981	2.41969e-21	DAHND	SH3BGRL3
7.37573e-07	-0.698487	0.406	0.496	0.0269959	Head/neck AD	RBBP4		2.86463e-16	-0.638772	0.164	0.404	1.04848e-11	DAHND	C4orf48
1.11502e-20	-0.699034	0.932	0.952	4.0811e-16	Head/neck AD	HNRNPA2B1		4.55938e-14	-0.644713	0.092	0.272	1.66878e-09	DAHND	NKG7
2.19613e-07	-0.700644	0.333	0.449	0.00803806	Head/neck AD	PRPF8		5.42396e-16	-0.651142	0.12	0.326	1.98522e-11	DAHND	NENF
2.15956e-07	-0.70503	0.545	0.594	0.00790422	Head/neck AD	GPI		1.32567e-17	-0.656194	0.398	0.692	4.85208e-13	DAHND	HCST
1.10763e-07	-0.710201	0.399	0.498	0.00405404	Head/neck AD	CSDE1		1.1766e-19	-0.671699	0.295	0.582	4.30646e-15	DAHND	MZT2A
1.09584e-12	-0.71916	0.667	0.746	4.0109e-08	Head/neck AD	HNRNPK		6.44035e-15	-0.686422	0.261	0.5	2.35723e-10	DAHND	BAX
3.46241e-11	-0.744636	0.716	0.767	1.26728e-06	Head/neck AD	CALR		3.36343e-17	-0.731144	0.164	0.415	1.23105e-12	DAHND	CST7
6.44674e-08	-0.754197	0.192	0.322	0.00235957	Head/neck AD	MCM2		4.62456e-16	-0.738595	0.284	0.542	1.69263e-11	DAHND	TRBC2
4.87616e-07	-0.800192	0.31	0.415	0.0178472	Head/neck AD	ESYT1		9.68397e-24	-0.752462	0.382	0.728	3.54443e-19	DAHND	TRIR
1.28328e-06	-0.803302	0.472	0.534	0.0469693	Head/neck AD	TAF15		1.12093e-20	-0.762429	0.299	0.592	4.10272e-16	DAHND	PNRC1
1.57374e-07	-0.805362	0.256	0.371	0.00576005	Head/neck AD	MATR3.1		2.02923e-15	-0.767675	0.242	0.484	7.42718e-11	DAHND	ID2
3.26695e-10	-0.817337	0.523	0.601	1.19574e-05	Head/neck AD	CANX		1.69099e-15	-0.779068	0.175	0.406	6.18918e-11	DAHND	PTMS
1.13806e-06	-0.823742	0.164	0.276	0.0416543	Head/neck AD	INCENP		3.22285e-17	-0.783746	0.231	0.477	1.1796e-12	DAHND	YWHAH
1.96978e-07	-0.827254	0.399	0.488	0.00720958	Head/neck AD	SPTAN1		1.63944e-21	-0.785732	0.323	0.615	6.00051e-17	DAHND	GNB2
7.23092e-14	-0.830299	0.756	0.797	2.64659e-09	Head/neck AD	DDX5		3.6024e-34	-0.806956	0.595	0.897	1.31851e-29	DAHND	YBX1
5.52979e-09	-0.839236	0.293	0.419	0.000202396	Head/neck AD	EIF4G1		1.53491e-10	-0.853962	0.189	0.369	5.61791e-06	DAHND	GZMA
1.13349e-23	-0.845172	0.822	0.901	4.1487e-19	Head/neck AD	HSP90AB1		2.71228e-16	-0.855021	0.32	0.573	9.9272e-12	DAHND	RGCC
1.32449e-09	-0.847215	0.352	0.482	4.84777e-05	Head/neck AD	MAP4		2.04297e-27	-0.910623	0.468	0.779	7.47748e-23	DAHND	H2AFV
1.08515e-13	-0.848508	0.655	0.739	3.97176e-09	Head/neck AD	IQGAP1		2.22483e-33	-0.910878	0.512	0.847	8.1431e-29	DAHND	CYBA
1.10119e-14	-0.873898	0.81	0.843	4.03045e-10	Head/neck AD	EEF2		3.48145e-18	-0.931081	0.104	0.319	1.27424e-13	DAHND	CD8B
1.22387e-09	-0.920088	0.364	0.489	4.47948e-05	Head/neck AD	SMC1A		3.03285e-21	-0.943486	0.355	0.664	1.11005e-16	DAHND	DUSP1
4.2994e-12	-0.958385	0.678	0.735	1.57362e-07	Head/neck AD	FLNA		4.73819e-39	-0.987297	0.371	0.784	1.73422e-34	DAHND	ATP5F1D
2.73317e-08	-0.975945	0.39	0.488	0.00100037	Head/neck AD	UHRF1		1.55263e-29	-1.0019	0.341	0.714	5.68277e-25	DAHND	BTG1
1.3317e-15	-0.977953	0.62	0.716	4.87414e-11	Head/neck AD	MSN		1.79943e-07	-1.011	0.102	0.223	0.00658608	DAHND	AREG
4.10182e-11	-0.996022	0.62	0.689	1.50131e-06	Head/neck AD	SLC2A3		9.29612e-36	-1.01341	0.323	0.721	3.40247e-31	DAHND	RAC1
2.56849e-14	-1.00625	0.467	0.595	9.40092e-10	Head/neck AD	NONO		4.8324e-19	-1.07128	0.138	0.39	1.76871e-14	DAHND	CD8A
1.70032e-22	-1.05178	0.704	0.829	6.22335e-18	Head/neck AD	NCL		2.61486e-16	-1.07458	0.048	0.221	9.57066e-12	DAHND	GZMB
2.36686e-07	-1.08232	0.12	0.235	0.00866294	Head/neck AD	AC011603.2		1.25912e-24	-1.11546	0.281	0.594	4.60852e-20	DAHND	DUSP2
7.18914e-24	-1.08534	0.775	0.86	2.6313e-19	Head/neck AD	LCP1		4.96082e-25	-1.11768	0.15	0.448	1.81571e-20	DAHND	CD7
8.84421e-15	-1.10162	0.035	0.208	3.23707e-10	Head/neck AD	TRBV12-3		1.37825e-27	-1.16262	0.436	0.768	5.04453e-23	DAHND	ZFP36L2
3.15228e-21	-1.11986	0.643	0.756	1.15377e-16	Head/neck AD	HNRNPU		1.43907e-48	-1.23136	0.53	0.89	5.26715e-44	DAHND	COTL1
1.05262e-24	-1.25917	0.784	0.898	3.85269e-20	Head/neck AD	AHNAK		1.20003e-47	-1.58677	0.201	0.624	4.39224e-43	DAHND	HLA-DRB5
3.99173e-28	-1.49478	0.714	0.822	1.46101e-23	Head/neck AD	MYH9		6.85962e-12	-1.68769	0.067	0.214	2.51069e-07	DAHND	GNLY

## Sheet: NK
p_val	avg_log2FC	pct.1	pct.2	p_val_adj	cluster	gene		p_val	avg_log2FC	pct.1	pct.2	p_val_adj	cluster	gene
1.76234e-07	-0.634374	0.995	1	0.00645033	Head/neck AD	MALAT1		7.66961e-07	1.12704	0.567	0.304	0.0280716	DAHND	XCL2
7.66961e-07	-1.12704	0.304	0.567	0.0280716	Head/neck AD	XCL2		1.76234e-07	0.634374	1	0.995	0.00645033	DAHND	MALAT1

## Sheet: ILC
p_val	avg_log2FC	pct.1	pct.2	p_val_adj	cluster	gene		p_val	avg_log2FC	pct.1	pct.2	p_val_adj	cluster	gene
4.7444e-10	1.54023	0.174	0.008	1.7365e-05	Head/neck AD	CRISP3		1.1596e-06	-0.724037	0.012	0.13	0.0424425	DAHND	ACTA2
8.78512e-09	1.14634	0.725	0.492	0.000321544	Head/neck AD	GNLY		5.4799e-07	-0.780748	0.321	0.594	0.020057	DAHND	HLA-DRB1
2.90435e-08	1.12116	0.239	0.049	0.00106302	Head/neck AD	CD70		2.93695e-07	-0.960209	0.199	0.435	0.0107495	DAHND	PHLDA1
5.64294e-08	0.98333	0.391	0.15	0.00206537	Head/neck AD	AC020916.1		5.64294e-08	-0.98333	0.15	0.391	0.00206537	DAHND	AC020916.1
2.93695e-07	0.960209	0.435	0.199	0.0107495	Head/neck AD	PHLDA1		2.90435e-08	-1.12116	0.049	0.239	0.00106302	DAHND	CD70
5.4799e-07	0.780748	0.594	0.321	0.020057	Head/neck AD	HLA-DRB1		8.78512e-09	-1.14634	0.492	0.725	0.000321544	DAHND	GNLY
1.1596e-06	0.724037	0.13	0.012	0.0424425	Head/neck AD	ACTA2		4.7444e-10	-1.54023	0.008	0.174	1.7365e-05	DAHND	CRISP3

## Sheet: B
p_val	avg_log2FC	pct.1	pct.2	p_val_adj	cluster	gene		p_val	avg_log2FC	pct.1	pct.2	p_val_adj	cluster	gene
5.39291e-10	1.93704	0.234	0.029	1.97386e-05	Head/neck AD	TCL1A		8.19897e-07	-0.432057	0.004	0.104	0.030009	DAHND	ZDHHC16
3.01513e-09	1.60187	0.649	0.298	0.000110357	Head/neck AD	LTB		9.7427e-07	-0.603817	0.225	0.545	0.0356592	DAHND	GZMB
8.72273e-09	1.31593	0.273	0.051	0.000319261	Head/neck AD	LRRC26		1.02669e-06	-0.654857	0.902	0.974	0.0375779	DAHND	FAU
3.11034e-07	1.29917	0.468	0.2	0.0113841	Head/neck AD	FCER1G		1.09084e-06	-0.669309	0.738	0.896	0.0399258	DAHND	CYBA
3.01968e-08	1.18515	0.584	0.273	0.00110523	Head/neck AD	ALOX5AP		1.11766e-06	-0.803591	0.029	0.182	0.0409075	DAHND	LAMP5
2.93016e-08	1.18307	0.39	0.124	0.00107247	Head/neck AD	PPP1R14B		9.43782e-07	-0.851625	0.12	0.351	0.0345434	DAHND	DDX18
6.84967e-07	1.11549	0.519	0.247	0.0250705	Head/neck AD	CCDC50		7.32488e-07	-1.01958	0.193	0.455	0.0268098	DAHND	C12orf75
2.86921e-07	1.07607	0.26	0.062	0.0105016	Head/neck AD	NIBAN3		1.2608e-06	-1.04675	0.113	0.338	0.0461466	DAHND	CLIC3
3.75518e-07	1.07381	0.429	0.167	0.0137443	Head/neck AD	CYB561A3		3.75518e-07	-1.07381	0.167	0.429	0.0137443	DAHND	CYB561A3
1.2608e-06	1.04675	0.338	0.113	0.0461466	Head/neck AD	CLIC3		2.86921e-07	-1.07607	0.062	0.26	0.0105016	DAHND	NIBAN3
7.32488e-07	1.01958	0.455	0.193	0.0268098	Head/neck AD	C12orf75		6.84967e-07	-1.11549	0.247	0.519	0.0250705	DAHND	CCDC50
9.43782e-07	0.851625	0.351	0.12	0.0345434	Head/neck AD	DDX18		2.93016e-08	-1.18307	0.124	0.39	0.00107247	DAHND	PPP1R14B
1.11766e-06	0.803591	0.182	0.029	0.0409075	Head/neck AD	LAMP5		3.01968e-08	-1.18515	0.273	0.584	0.00110523	DAHND	ALOX5AP
1.09084e-06	0.669309	0.896	0.738	0.0399258	Head/neck AD	CYBA		3.11034e-07	-1.29917	0.2	0.468	0.0113841	DAHND	FCER1G
1.02669e-06	0.654857	0.974	0.902	0.0375779	Head/neck AD	FAU		8.72273e-09	-1.31593	0.051	0.273	0.000319261	DAHND	LRRC26
9.7427e-07	0.603817	0.545	0.225	0.0356592	Head/neck AD	GZMB		3.01513e-09	-1.60187	0.298	0.649	0.000110357	DAHND	LTB
8.19897e-07	0.432057	0.104	0.004	0.030009	Head/neck AD	ZDHHC16		5.39291e-10	-1.93704	0.029	0.234	1.97386e-05	DAHND	TCL1A

[truncated: 31 more sheets: LC, DC1, DC2, DC3, DC4, DCpro, MP, MC, NC, MEL, SMC1, SMC2, LEC, BEC1, BEC2, BEC3, BECpro, P, FB1, FB2 …]
