# Supplementary material for: Dupilumab-associated head and neck dermatitis shows a pronounced type 22 immune signature mediated by oligoclonally expanded T cells
Source: Nat Commun. 2024 Apr 2;15:2839. doi: 10.1038/s41467-024-46540-0 (PMC10987549; doi:10.1038/s41467-024-46540-0)
Supplement: Supplementary file 9 — Supplementary Data 6 [file 41467_2024_46540_MOESM9_ESM.xlsx]

## Sheet: Trunk AD
p_val	avg_log2FC	pct.1	pct.2	p_val_adj	cluster	gene
1.36273e-15	2.20461	0.137	0.033	4.98774e-11	other_clonotype	CCL5
8.94151e-36	1.73699	0.193	0.003	3.27268e-31	other_clonotype	FOXP3
4.89086e-48	1.68042	0.266	0.014	1.7901e-43	other_clonotype	CD27
2.79654e-24	1.10958	0.139	0.004	1.02356e-19	other_clonotype	GBP5
3.92599e-23	1.03649	0.261	0.089	1.43695e-18	other_clonotype	CD7
8.35989e-22	0.976612	0.556	0.411	3.0598e-17	other_clonotype	LTB
1.09818e-14	0.943524	0.288	0.17	4.01945e-10	other_clonotype	MIR4435-2HG
2.59986e-17	0.869255	0.218	0.084	9.51574e-13	other_clonotype	GIMAP7
1.1997e-10	0.86746	0.176	0.085	4.39102e-06	other_clonotype	CTLA4
1.89962e-12	0.815106	0.184	0.082	6.95282e-08	other_clonotype	CLEC2B
5.81752e-07	0.786286	0.173	0.107	0.0212927	other_clonotype	LINC01943
4.74814e-35	0.704504	0.996	0.999	1.73787e-30	other_clonotype	MALAT1
3.71305e-13	0.67926	0.167	0.062	1.35901e-08	other_clonotype	GIMAP4
1.30476e-06	0.629348	0.203	0.135	0.0477556	other_clonotype	PIM2
1.01757e-06	0.626724	0.372	0.314	0.037244	other_clonotype	CORO1B
2.79277e-10	0.62455	0.399	0.315	1.02218e-05	other_clonotype	PRDX2
1.0192e-07	0.611793	0.161	0.089	0.00373038	other_clonotype	CD4
9.91104e-11	0.609797	0.207	0.107	3.62754e-06	other_clonotype	SELL
1.35674e-06	0.493947	0.472	0.428	0.0496581	other_clonotype	LAT
4.21496e-15	0.306734	0.978	0.976	1.54272e-10	other_clonotype	TPT1
2.05808e-09	-0.25078	0.226	0.347	7.53279e-05	other_clonotype	RALY
1.18236e-08	-0.251608	0.081	0.151	0.000432756	other_clonotype	NFU1
3.66386e-13	-0.251687	0.054	0.131	1.34101e-08	other_clonotype	CXorf40B
3.89325e-08	-0.251878	0.138	0.226	0.00142497	other_clonotype	HIF1A
1.60398e-08	-0.25229	0.064	0.126	0.000587074	other_clonotype	HMGB3
1.42542e-15	-0.25406	0.974	0.987	5.21719e-11	other_clonotype	GAPDH
2.62009e-08	-0.255209	0.579	0.712	0.000958978	other_clonotype	SEC61B
1.6381e-08	-0.255313	0.139	0.23	0.000599561	other_clonotype	HDLBP
2.0089e-10	-0.255884	0.093	0.178	7.35277e-06	other_clonotype	MYDGF
3.39121e-09	-0.256525	0.296	0.432	0.000124122	other_clonotype	BANF1
9.8291e-08	-0.257333	0.475	0.602	0.00359755	other_clonotype	C9orf16
4.29899e-11	-0.257831	0.258	0.401	1.57347e-06	other_clonotype	DHRS7
2.67323e-08	-0.258358	0.13	0.216	0.000978429	other_clonotype	CD84
2.61517e-10	-0.260679	0.06	0.129	9.5718e-06	other_clonotype	TMEM107
5.50277e-10	-0.261123	0.132	0.23	2.01407e-05	other_clonotype	CAPN1
1.05592e-09	-0.261503	0.175	0.284	3.86478e-05	other_clonotype	SUCLG1
1.44865e-08	-0.26384	0.16	0.259	0.000530219	other_clonotype	GLOD4
2.59032e-08	-0.264398	0.077	0.143	0.000948083	other_clonotype	SOS1
2.45271e-10	-0.264697	0.124	0.22	8.97715e-06	other_clonotype	TGIF1
9.67678e-10	-0.265593	0.622	0.761	3.5418e-05	other_clonotype	RAN
1.50763e-08	-0.266838	0.616	0.746	0.000551809	other_clonotype	LMNA
1.73684e-11	-0.267294	0.06	0.135	6.35702e-07	other_clonotype	PTPN13
1.23307e-10	-0.267894	0.165	0.276	4.51314e-06	other_clonotype	GUK1
2.91735e-09	-0.26952	0.28	0.415	0.000106778	other_clonotype	OSTC
7.12551e-14	-0.270204	0.077	0.17	2.60801e-09	other_clonotype	ATXN1
1.3444e-08	-0.270325	0.373	0.521	0.000492065	other_clonotype	MSN
3.23225e-09	-0.27065	0.118	0.207	0.000118303	other_clonotype	IL4R
3.37475e-10	-0.272341	0.193	0.31	1.23519e-05	other_clonotype	AHR
9.89609e-11	-0.272497	0.096	0.185	3.62207e-06	other_clonotype	TMEM120A
6.29886e-12	-0.272901	0.21	0.347	2.30544e-07	other_clonotype	SQSTM1
7.25783e-08	-0.27326	0.626	0.736	0.00265644	other_clonotype	LAPTM5
6.31651e-12	-0.273568	0.883	0.94	2.3119e-07	other_clonotype	FXYD5
1.57678e-12	-0.275883	0.281	0.44	5.77118e-08	other_clonotype	GPI
5.0496e-11	-0.27763	0.215	0.345	1.8482e-06	other_clonotype	C1orf162
4.45774e-10	-0.279307	0.115	0.206	1.63158e-05	other_clonotype	LYPLA1
2.00263e-07	-0.279333	0.088	0.153	0.00732981	other_clonotype	CCR8
1.43937e-07	-0.283128	0.348	0.47	0.00526823	other_clonotype	BIRC3
2.29242e-11	-0.286359	0.699	0.814	8.39048e-07	other_clonotype	ANXA2
3.21524e-19	-0.287718	0.035	0.116	1.17681e-14	other_clonotype	SLC4A2
3.37996e-14	-0.2881	0.908	0.953	1.2371e-09	other_clonotype	HLA-B
1.90434e-16	-0.29557	0.058	0.149	6.97008e-12	other_clonotype	SLC4A7
2.06685e-13	-0.296743	0.24	0.395	7.5649e-09	other_clonotype	SDF4
6.60467e-12	-0.29774	0.121	0.227	2.41737e-07	other_clonotype	CBLB
1.32472e-12	-0.298587	0.567	0.732	4.8486e-08	other_clonotype	HLA-DRB1
6.04982e-08	-0.303334	0.164	0.254	0.00221429	other_clonotype	LPAR6
1.73128e-16	-0.304906	0.056	0.146	6.33664e-12	other_clonotype	SYTL2
3.32142e-12	-0.306161	0.473	0.643	1.21567e-07	other_clonotype	TIMP1
6.457e-11	-0.307617	0.211	0.339	2.36333e-06	other_clonotype	CDKN1A
5.02651e-10	-0.309214	0.616	0.699	1.83975e-05	other_clonotype	NME2
1.59794e-13	-0.309879	0.078	0.17	5.84861e-09	other_clonotype	SLC1A4
5.62007e-13	-0.310339	0.232	0.384	2.057e-08	other_clonotype	SFXN1
3.95579e-12	-0.313309	0.178	0.3	1.44786e-07	other_clonotype	P4HB
7.82504e-08	-0.314408	0.071	0.134	0.00286404	other_clonotype	XBP1
2.90459e-13	-0.314665	0.042	0.111	1.06311e-08	other_clonotype	ZEB2
7.277e-10	-0.317879	0.18	0.291	2.66345e-05	other_clonotype	PDCD4
1.05757e-14	-0.321033	0.054	0.136	3.87082e-10	other_clonotype	CLSTN3
3.05101e-24	-0.324845	0.023	0.102	1.1167e-19	other_clonotype	NTRK2
5.6871e-13	-0.324986	0.064	0.145	2.08154e-08	other_clonotype	RGS9
1.89132e-18	-0.326736	0.035	0.114	6.92244e-14	other_clonotype	TBXAS1
2.18829e-15	-0.326787	0.118	0.237	8.00935e-11	other_clonotype	LINC00892
3.12869e-12	-0.328029	0.046	0.114	1.14513e-07	other_clonotype	TBCD
1.81043e-14	-0.328485	0.147	0.276	6.62637e-10	other_clonotype	ITGB7
1.73719e-11	-0.329576	0.131	0.237	6.35828e-07	other_clonotype	EVI2A
2.48968e-14	-0.329914	0.172	0.308	9.11247e-10	other_clonotype	ELOVL1
9.43105e-14	-0.330589	0.066	0.152	3.45186e-09	other_clonotype	CD226
2.6443e-16	-0.331741	0.072	0.173	9.6784e-12	other_clonotype	MTSS1
5.29418e-13	-0.332398	0.066	0.149	1.93772e-08	other_clonotype	PTPRN2
7.89102e-18	-0.333529	0.083	0.196	2.88819e-13	other_clonotype	TSPAN2
2.05105e-13	-0.333726	0.134	0.253	7.50705e-09	other_clonotype	GLUL
1.18321e-12	-0.338513	0.849	0.908	4.33066e-08	other_clonotype	SRGN
3.93171e-20	-0.34038	0.056	0.158	1.43905e-15	other_clonotype	SCPEP1
1.44641e-13	-0.343559	0.128	0.243	5.294e-09	other_clonotype	RBMS1
3.60776e-16	-0.34427	0.108	0.227	1.32048e-11	other_clonotype	NCF4
1.09093e-14	-0.349121	0.263	0.428	3.9929e-10	other_clonotype	TWF2
7.43717e-10	-0.350024	0.197	0.31	2.72208e-05	other_clonotype	CD40LG
1.20989e-18	-0.350387	0.13	0.271	4.42831e-14	other_clonotype	PRF1
7.06393e-20	-0.35283	0.951	0.967	2.58547e-15	other_clonotype	VIM
1.04221e-12	-0.353564	0.078	0.166	3.8146e-08	other_clonotype	SDC4
1.46257e-19	-0.353914	0.759	0.919	5.35316e-15	other_clonotype	ANXA1
7.82575e-20	-0.354389	0.111	0.247	2.8643e-15	other_clonotype	CDCA7
3.39394e-18	-0.354556	0.061	0.161	1.24222e-13	other_clonotype	SMCO4
3.78047e-14	-0.354965	0.177	0.31	1.38369e-09	other_clonotype	SEPTIN11
1.47884e-17	-0.356963	0.203	0.368	5.41269e-13	other_clonotype	ILK
4.16067e-17	-0.364597	0.04	0.119	1.52285e-12	other_clonotype	TMEM273
2.32781e-15	-0.367981	0.085	0.188	8.52001e-11	other_clonotype	ARL3
3.37537e-14	-0.369369	0.12	0.234	1.23542e-09	other_clonotype	GEM
4.84107e-16	-0.370002	0.15	0.284	1.77188e-11	other_clonotype	SMS
4.69346e-18	-0.370507	0.086	0.202	1.71785e-13	other_clonotype	LY9
6.44891e-14	-0.37179	0.327	0.493	2.36037e-09	other_clonotype	RNH1
6.04751e-15	-0.372035	0.204	0.355	2.21345e-10	other_clonotype	NUDT5
4.50952e-07	-0.379183	0.545	0.67	0.0165053	other_clonotype	H2AFZ
5.70177e-19	-0.38475	0.12	0.254	2.0869e-14	other_clonotype	CD151
3.37981e-22	-0.386145	0.061	0.173	1.23705e-17	other_clonotype	FURIN
8.98759e-25	-0.390573	0.151	0.328	3.28955e-20	other_clonotype	TNFRSF18
7.93073e-17	-0.390981	0.374	0.574	2.90273e-12	other_clonotype	SAMSN1
2.20867e-24	-0.393029	0.079	0.21	8.08395e-20	other_clonotype	CTSH
2.95492e-14	-0.393228	0.456	0.626	1.08153e-09	other_clonotype	FKBP1A
2.43756e-19	-0.393305	0.115	0.25	8.92171e-15	other_clonotype	ENTPD1
3.55657e-13	-0.394194	0.083	0.175	1.30174e-08	other_clonotype	RGS16
9.39015e-24	-0.396553	0.031	0.119	3.43689e-19	other_clonotype	AOAH
5.61415e-15	-0.396604	0.191	0.332	2.05483e-10	other_clonotype	MTHFD2
1.20679e-20	-0.398654	0.034	0.118	4.41699e-16	other_clonotype	TNFSF11
4.55601e-14	-0.400735	0.356	0.526	1.66755e-09	other_clonotype	CD82
6.67172e-22	-0.402067	0.251	0.457	2.44192e-17	other_clonotype	NR3C1
4.9126e-19	-0.404348	0.236	0.416	1.79806e-14	other_clonotype	PRDX6
7.11618e-13	-0.404942	0.144	0.261	2.60459e-08	other_clonotype	TNFSF14
2.1144e-12	-0.417563	0.194	0.32	7.7389e-08	other_clonotype	CLU
1.04201e-16	-0.418767	0.429	0.609	3.81385e-12	other_clonotype	PGAM1
5.14187e-22	-0.419684	0.058	0.166	1.88198e-17	other_clonotype	ITPR1
7.11833e-12	-0.420362	0.41	0.565	2.60538e-07	other_clonotype	GPX4
2.99689e-19	-0.423815	0.266	0.453	1.09689e-14	other_clonotype	DUSP4
5.30123e-25	-0.431779	0.031	0.122	1.9403e-20	other_clonotype	DMD
1.12501e-17	-0.432207	0.142	0.28	4.11766e-13	other_clonotype	NSMCE1
1.07115e-32	-0.433951	0.016	0.102	3.92051e-28	other_clonotype	CHN1
2.39425e-22	-0.435007	0.643	0.803	8.76318e-18	other_clonotype	TPI1
2.62393e-16	-0.435973	0.118	0.239	9.60385e-12	other_clonotype	NINJ1
9.327e-18	-0.437137	0.254	0.432	3.41377e-13	other_clonotype	CDC123
7.75476e-20	-0.448656	0.141	0.29	2.83832e-15	other_clonotype	FKBP5
9.67624e-19	-0.448978	0.578	0.757	3.5416e-14	other_clonotype	PGK1
1.97006e-19	-0.453046	0.085	0.202	7.21063e-15	other_clonotype	GGA1
1.70704e-29	-0.456376	0.753	0.933	6.24795e-25	other_clonotype	ALOX5AP
5.38441e-36	-0.467624	0.023	0.126	1.97075e-31	other_clonotype	ADGRG1
1.23735e-17	-0.468083	0.285	0.456	4.52882e-13	other_clonotype	CTSD
2.88507e-23	-0.468153	0.054	0.163	1.05597e-18	other_clonotype	FASLG
1.13312e-20	-0.469598	0.376	0.581	4.14735e-16	other_clonotype	SEC11A
4.07025e-24	-0.470392	0.119	0.273	1.48975e-19	other_clonotype	GPR171
1.73934e-12	-0.482681	0.277	0.413	6.36617e-08	other_clonotype	JUN
9.88637e-24	-0.483241	0.344	0.577	3.61851e-19	other_clonotype	ID2
3.73906e-20	-0.485314	0.13	0.276	1.36853e-15	other_clonotype	CXCR6
8.16871e-29	-0.490381	0.162	0.355	2.98983e-24	other_clonotype	HLA-DQA1
1.38187e-31	-0.491453	0.016	0.101	5.05779e-27	other_clonotype	ZBED2
1.68016e-44	-0.492122	0.153	0.399	6.14954e-40	other_clonotype	CTSW
2.29597e-20	-0.499372	0.416	0.612	8.40347e-16	other_clonotype	ANXA5
2.86874e-20	-0.508217	0.184	0.347	1.04999e-15	other_clonotype	TRAT1
7.75763e-21	-0.524447	0.205	0.378	2.83937e-16	other_clonotype	SLA
1.58486e-21	-0.528503	0.122	0.264	5.80076e-17	other_clonotype	IL9R
2.38334e-26	-0.534453	0.137	0.307	8.72327e-22	other_clonotype	SCML4
1.83891e-25	-0.535331	0.229	0.432	6.73059e-21	other_clonotype	RBPJ
1.42506e-12	-0.545656	0.221	0.358	5.21587e-08	other_clonotype	TNF
4.88661e-25	-0.54745	0.743	0.869	1.78855e-20	other_clonotype	PRDX1
3.58446e-27	-0.557868	0.05	0.166	1.31195e-22	other_clonotype	PDE7B
9.19392e-36	-0.55815	0.059	0.205	3.36507e-31	other_clonotype	BLM
2.02743e-26	-0.561652	0.127	0.293	7.42061e-22	other_clonotype	TGFBR3
1.97722e-41	-0.571787	0.018	0.124	7.23682e-37	other_clonotype	PTHLH
2.51558e-35	-0.576889	0.036	0.155	9.20729e-31	other_clonotype	IQCG
1.73458e-32	-0.57961	0.563	0.781	6.34874e-28	other_clonotype	LGALS3
3.06197e-29	-0.58901	0.262	0.484	1.12071e-24	other_clonotype	IGFLR1
8.04524e-24	-0.591705	0.308	0.521	2.94464e-19	other_clonotype	TNFSF10
1.35958e-20	-0.607287	0.252	0.429	4.97619e-16	other_clonotype	RGS1
1.92448e-40	-0.611978	0.061	0.219	7.0438e-36	other_clonotype	PLAAT3
4.54499e-27	-0.621556	0.138	0.307	1.66351e-22	other_clonotype	HLA-DRB5
1.13713e-35	-0.632685	0.129	0.33	4.16201e-31	other_clonotype	CD8B
7.31691e-34	-0.639153	0.151	0.358	2.67806e-29	other_clonotype	ANKRD28
4.14838e-35	-0.642346	0.215	0.442	1.51835e-30	other_clonotype	MFSD10
2.17472e-10	-0.648583	0.167	0.268	7.9597e-06	other_clonotype	S100A6
3.282e-56	-0.686671	0.817	0.969	1.20124e-51	other_clonotype	LGALS1
6.39487e-37	-0.694908	0.164	0.379	2.34059e-32	other_clonotype	ITGAE
1.35372e-42	-0.699733	0.401	0.695	4.95476e-38	other_clonotype	CD63
3.17524e-39	-0.701809	0.093	0.274	1.16217e-34	other_clonotype	EGLN3
1.0013e-35	-0.716499	0.176	0.389	3.66486e-31	other_clonotype	MIIP
1.09494e-41	-0.755554	0.016	0.118	4.00758e-37	other_clonotype	AL590550.1
8.87576e-50	-0.763004	0.314	0.629	3.24862e-45	other_clonotype	CD96
3.87406e-30	-0.777269	0.116	0.286	1.41795e-25	other_clonotype	KLRK1
2.20035e-27	-0.792179	0.024	0.112	8.05349e-23	other_clonotype	CRTAM
7.57714e-45	-0.822041	0.579	0.797	2.77331e-40	other_clonotype	MT2A
2.67882e-66	-0.829198	0.034	0.209	9.80477e-62	other_clonotype	PDLIM4
5.14e-52	-0.847648	0.24	0.53	1.88129e-47	other_clonotype	JAML
1.53229e-45	-0.865036	0.138	0.365	5.60833e-41	other_clonotype	BHLHE40
6.06473e-57	-0.896372	0.116	0.359	2.21975e-52	other_clonotype	AHI1
1.36622e-59	-0.912394	0.18	0.476	5.00049e-55	other_clonotype	CD8A
6.44504e-68	-0.922272	0.223	0.555	2.35895e-63	other_clonotype	LMO4
5.78221e-23	-0.926829	0.042	0.138	2.11635e-18	other_clonotype	TRAV19
1.54824e-60	-0.934766	0.252	0.565	5.6667e-56	other_clonotype	CD9
2.8537e-84	-0.98664	0.434	0.818	1.04448e-79	other_clonotype	CAPG
8.06446e-73	-1.04617	0.111	0.385	2.95167e-68	other_clonotype	LINC01871
3.11343e-49	-1.06466	0.041	0.199	1.13955e-44	other_clonotype	TRBV7-9
1.17724e-86	-1.10996	0.269	0.659	4.30881e-82	other_clonotype	NBAS
8.40204e-95	-1.12119	0.076	0.359	3.07523e-90	other_clonotype	IL26
5.35099e-117	-1.29521	0.079	0.408	1.95852e-112	other_clonotype	KRT7
5.52815e-44	-1.33163	0.12	0.33	2.02336e-39	other_clonotype	GZMB
3.59508e-85	-1.39269	0.169	0.516	1.31583e-80	other_clonotype	IL13
4.4627e-86	-1.63867	0.097	0.391	1.63339e-81	other_clonotype	IL22
4.61298e-82	-1.70908	0.101	0.385	1.6884e-77	other_clonotype	CSF2
1.96536e-24	-2.05444	0.031	0.119	7.19343e-20	other_clonotype	CCL1
1.96536e-24	2.05444	0.119	0.031	7.19343e-20	top 10 clonotypes	CCL1
4.61298e-82	1.70908	0.385	0.101	1.6884e-77	top 10 clonotypes	CSF2
4.4627e-86	1.63867	0.391	0.097	1.63339e-81	top 10 clonotypes	IL22
3.59508e-85	1.39269	0.516	0.169	1.31583e-80	top 10 clonotypes	IL13
5.52815e-44	1.33163	0.33	0.12	2.02336e-39	top 10 clonotypes	GZMB
5.35099e-117	1.29521	0.408	0.079	1.95852e-112	top 10 clonotypes	KRT7
8.40204e-95	1.12119	0.359	0.076	3.07523e-90	top 10 clonotypes	IL26
1.17724e-86	1.10996	0.659	0.269	4.30881e-82	top 10 clonotypes	NBAS
3.11343e-49	1.06466	0.199	0.041	1.13955e-44	top 10 clonotypes	TRBV7-9
8.06446e-73	1.04617	0.385	0.111	2.95167e-68	top 10 clonotypes	LINC01871
2.8537e-84	0.98664	0.818	0.434	1.04448e-79	top 10 clonotypes	CAPG
1.54824e-60	0.934766	0.565	0.252	5.6667e-56	top 10 clonotypes	CD9
5.78221e-23	0.926829	0.138	0.042	2.11635e-18	top 10 clonotypes	TRAV19
6.44504e-68	0.922272	0.555	0.223	2.35895e-63	top 10 clonotypes	LMO4
1.36622e-59	0.912394	0.476	0.18	5.00049e-55	top 10 clonotypes	CD8A
6.06473e-57	0.896372	0.359	0.116	2.21975e-52	top 10 clonotypes	AHI1
1.53229e-45	0.865036	0.365	0.138	5.60833e-41	top 10 clonotypes	BHLHE40
5.14e-52	0.847648	0.53	0.24	1.88129e-47	top 10 clonotypes	JAML
2.67882e-66	0.829198	0.209	0.034	9.80477e-62	top 10 clonotypes	PDLIM4
7.57714e-45	0.822041	0.797	0.579	2.77331e-40	top 10 clonotypes	MT2A
2.20035e-27	0.792179	0.112	0.024	8.05349e-23	top 10 clonotypes	CRTAM
3.87406e-30	0.777269	0.286	0.116	1.41795e-25	top 10 clonotypes	KLRK1
8.87576e-50	0.763004	0.629	0.314	3.24862e-45	top 10 clonotypes	CD96
1.09494e-41	0.755554	0.118	0.016	4.00758e-37	top 10 clonotypes	AL590550.1
1.0013e-35	0.716499	0.389	0.176	3.66486e-31	top 10 clonotypes	MIIP
3.17524e-39	0.701809	0.274	0.093	1.16217e-34	top 10 clonotypes	EGLN3
1.35372e-42	0.699733	0.695	0.401	4.95476e-38	top 10 clonotypes	CD63
6.39487e-37	0.694908	0.379	0.164	2.34059e-32	top 10 clonotypes	ITGAE
3.282e-56	0.686671	0.969	0.817	1.20124e-51	top 10 clonotypes	LGALS1
2.17472e-10	0.648583	0.268	0.167	7.9597e-06	top 10 clonotypes	S100A6
4.14838e-35	0.642346	0.442	0.215	1.51835e-30	top 10 clonotypes	MFSD10
7.31691e-34	0.639153	0.358	0.151	2.67806e-29	top 10 clonotypes	ANKRD28
1.13713e-35	0.632685	0.33	0.129	4.16201e-31	top 10 clonotypes	CD8B
4.54499e-27	0.621556	0.307	0.138	1.66351e-22	top 10 clonotypes	HLA-DRB5
1.92448e-40	0.611978	0.219	0.061	7.0438e-36	top 10 clonotypes	PLAAT3
1.35958e-20	0.607287	0.429	0.252	4.97619e-16	top 10 clonotypes	RGS1
8.04524e-24	0.591705	0.521	0.308	2.94464e-19	top 10 clonotypes	TNFSF10
3.06197e-29	0.58901	0.484	0.262	1.12071e-24	top 10 clonotypes	IGFLR1
1.73458e-32	0.57961	0.781	0.563	6.34874e-28	top 10 clonotypes	LGALS3
2.51558e-35	0.576889	0.155	0.036	9.20729e-31	top 10 clonotypes	IQCG
1.97722e-41	0.571787	0.124	0.018	7.23682e-37	top 10 clonotypes	PTHLH
2.02743e-26	0.561652	0.293	0.127	7.42061e-22	top 10 clonotypes	TGFBR3
9.19392e-36	0.55815	0.205	0.059	3.36507e-31	top 10 clonotypes	BLM
3.58446e-27	0.557868	0.166	0.05	1.31195e-22	top 10 clonotypes	PDE7B
4.88661e-25	0.54745	0.869	0.743	1.78855e-20	top 10 clonotypes	PRDX1
1.42506e-12	0.545656	0.358	0.221	5.21587e-08	top 10 clonotypes	TNF
1.83891e-25	0.535331	0.432	0.229	6.73059e-21	top 10 clonotypes	RBPJ
2.38334e-26	0.534453	0.307	0.137	8.72327e-22	top 10 clonotypes	SCML4
1.58486e-21	0.528503	0.264	0.122	5.80076e-17	top 10 clonotypes	IL9R
7.75763e-21	0.524447	0.378	0.205	2.83937e-16	top 10 clonotypes	SLA
2.86874e-20	0.508217	0.347	0.184	1.04999e-15	top 10 clonotypes	TRAT1
2.29597e-20	0.499372	0.612	0.416	8.40347e-16	top 10 clonotypes	ANXA5
1.68016e-44	0.492122	0.399	0.153	6.14954e-40	top 10 clonotypes	CTSW
1.38187e-31	0.491453	0.101	0.016	5.05779e-27	top 10 clonotypes	ZBED2
8.16871e-29	0.490381	0.355	0.162	2.98983e-24	top 10 clonotypes	HLA-DQA1
3.73906e-20	0.485314	0.276	0.13	1.36853e-15	top 10 clonotypes	CXCR6
9.88637e-24	0.483241	0.577	0.344	3.61851e-19	top 10 clonotypes	ID2
1.73934e-12	0.482681	0.413	0.277	6.36617e-08	top 10 clonotypes	JUN
4.07025e-24	0.470392	0.273	0.119	1.48975e-19	top 10 clonotypes	GPR171
1.13312e-20	0.469598	0.581	0.376	4.14735e-16	top 10 clonotypes	SEC11A
2.88507e-23	0.468153	0.163	0.054	1.05597e-18	top 10 clonotypes	FASLG
1.23735e-17	0.468083	0.456	0.285	4.52882e-13	top 10 clonotypes	CTSD
5.38441e-36	0.467624	0.126	0.023	1.97075e-31	top 10 clonotypes	ADGRG1
1.70704e-29	0.456376	0.933	0.753	6.24795e-25	top 10 clonotypes	ALOX5AP
1.97006e-19	0.453046	0.202	0.085	7.21063e-15	top 10 clonotypes	GGA1
9.67624e-19	0.448978	0.757	0.578	3.5416e-14	top 10 clonotypes	PGK1
7.75476e-20	0.448656	0.29	0.141	2.83832e-15	top 10 clonotypes	FKBP5
9.327e-18	0.437137	0.432	0.254	3.41377e-13	top 10 clonotypes	CDC123
2.62393e-16	0.435973	0.239	0.118	9.60385e-12	top 10 clonotypes	NINJ1
2.39425e-22	0.435007	0.803	0.643	8.76318e-18	top 10 clonotypes	TPI1
1.07115e-32	0.433951	0.102	0.016	3.92051e-28	top 10 clonotypes	CHN1
1.12501e-17	0.432207	0.28	0.142	4.11766e-13	top 10 clonotypes	NSMCE1
5.30123e-25	0.431779	0.122	0.031	1.9403e-20	top 10 clonotypes	DMD
2.99689e-19	0.423815	0.453	0.266	1.09689e-14	top 10 clonotypes	DUSP4
7.11833e-12	0.420362	0.565	0.41	2.60538e-07	top 10 clonotypes	GPX4
5.14187e-22	0.419684	0.166	0.058	1.88198e-17	top 10 clonotypes	ITPR1
1.04201e-16	0.418767	0.609	0.429	3.81385e-12	top 10 clonotypes	PGAM1
2.1144e-12	0.417563	0.32	0.194	7.7389e-08	top 10 clonotypes	CLU
7.11618e-13	0.404942	0.261	0.144	2.60459e-08	top 10 clonotypes	TNFSF14
4.9126e-19	0.404348	0.416	0.236	1.79806e-14	top 10 clonotypes	PRDX6
6.67172e-22	0.402067	0.457	0.251	2.44192e-17	top 10 clonotypes	NR3C1
4.55601e-14	0.400735	0.526	0.356	1.66755e-09	top 10 clonotypes	CD82
1.20679e-20	0.398654	0.118	0.034	4.41699e-16	top 10 clonotypes	TNFSF11
5.61415e-15	0.396604	0.332	0.191	2.05483e-10	top 10 clonotypes	MTHFD2
9.39015e-24	0.396553	0.119	0.031	3.43689e-19	top 10 clonotypes	AOAH
3.55657e-13	0.394194	0.175	0.083	1.30174e-08	top 10 clonotypes	RGS16
2.43756e-19	0.393305	0.25	0.115	8.92171e-15	top 10 clonotypes	ENTPD1
2.95492e-14	0.393228	0.626	0.456	1.08153e-09	top 10 clonotypes	FKBP1A
2.20867e-24	0.393029	0.21	0.079	8.08395e-20	top 10 clonotypes	CTSH
7.93073e-17	0.390981	0.574	0.374	2.90273e-12	top 10 clonotypes	SAMSN1
8.98759e-25	0.390573	0.328	0.151	3.28955e-20	top 10 clonotypes	TNFRSF18
3.37981e-22	0.386145	0.173	0.061	1.23705e-17	top 10 clonotypes	FURIN
5.70177e-19	0.38475	0.254	0.12	2.0869e-14	top 10 clonotypes	CD151
4.50952e-07	0.379183	0.67	0.545	0.0165053	top 10 clonotypes	H2AFZ
6.04751e-15	0.372035	0.355	0.204	2.21345e-10	top 10 clonotypes	NUDT5
6.44891e-14	0.37179	0.493	0.327	2.36037e-09	top 10 clonotypes	RNH1
4.69346e-18	0.370507	0.202	0.086	1.71785e-13	top 10 clonotypes	LY9
4.84107e-16	0.370002	0.284	0.15	1.77188e-11	top 10 clonotypes	SMS
3.37537e-14	0.369369	0.234	0.12	1.23542e-09	top 10 clonotypes	GEM
2.32781e-15	0.367981	0.188	0.085	8.52001e-11	top 10 clonotypes	ARL3
4.16067e-17	0.364597	0.119	0.04	1.52285e-12	top 10 clonotypes	TMEM273
1.47884e-17	0.356963	0.368	0.203	5.41269e-13	top 10 clonotypes	ILK
3.78047e-14	0.354965	0.31	0.177	1.38369e-09	top 10 clonotypes	SEPTIN11
3.39394e-18	0.354556	0.161	0.061	1.24222e-13	top 10 clonotypes	SMCO4
7.82575e-20	0.354389	0.247	0.111	2.8643e-15	top 10 clonotypes	CDCA7
1.46257e-19	0.353914	0.919	0.759	5.35316e-15	top 10 clonotypes	ANXA1
1.04221e-12	0.353564	0.166	0.078	3.8146e-08	top 10 clonotypes	SDC4
7.06393e-20	0.35283	0.967	0.951	2.58547e-15	top 10 clonotypes	VIM
1.20989e-18	0.350387	0.271	0.13	4.42831e-14	top 10 clonotypes	PRF1
7.43717e-10	0.350024	0.31	0.197	2.72208e-05	top 10 clonotypes	CD40LG
1.09093e-14	0.349121	0.428	0.263	3.9929e-10	top 10 clonotypes	TWF2
3.60776e-16	0.34427	0.227	0.108	1.32048e-11	top 10 clonotypes	NCF4
1.44641e-13	0.343559	0.243	0.128	5.294e-09	top 10 clonotypes	RBMS1
3.93171e-20	0.34038	0.158	0.056	1.43905e-15	top 10 clonotypes	SCPEP1
1.18321e-12	0.338513	0.908	0.849	4.33066e-08	top 10 clonotypes	SRGN
2.05105e-13	0.333726	0.253	0.134	7.50705e-09	top 10 clonotypes	GLUL
7.89102e-18	0.333529	0.196	0.083	2.88819e-13	top 10 clonotypes	TSPAN2
5.29418e-13	0.332398	0.149	0.066	1.93772e-08	top 10 clonotypes	PTPRN2
2.6443e-16	0.331741	0.173	0.072	9.6784e-12	top 10 clonotypes	MTSS1
9.43105e-14	0.330589	0.152	0.066	3.45186e-09	top 10 clonotypes	CD226
2.48968e-14	0.329914	0.308	0.172	9.11247e-10	top 10 clonotypes	ELOVL1
1.73719e-11	0.329576	0.237	0.131	6.35828e-07	top 10 clonotypes	EVI2A
1.81043e-14	0.328485	0.276	0.147	6.62637e-10	top 10 clonotypes	ITGB7
3.12869e-12	0.328029	0.114	0.046	1.14513e-07	top 10 clonotypes	TBCD
2.18829e-15	0.326787	0.237	0.118	8.00935e-11	top 10 clonotypes	LINC00892
1.89132e-18	0.326736	0.114	0.035	6.92244e-14	top 10 clonotypes	TBXAS1
5.6871e-13	0.324986	0.145	0.064	2.08154e-08	top 10 clonotypes	RGS9
3.05101e-24	0.324845	0.102	0.023	1.1167e-19	top 10 clonotypes	NTRK2
1.05757e-14	0.321033	0.136	0.054	3.87082e-10	top 10 clonotypes	CLSTN3
7.277e-10	0.317879	0.291	0.18	2.66345e-05	top 10 clonotypes	PDCD4
2.90459e-13	0.314665	0.111	0.042	1.06311e-08	top 10 clonotypes	ZEB2
7.82504e-08	0.314408	0.134	0.071	0.00286404	top 10 clonotypes	XBP1
3.95579e-12	0.313309	0.3	0.178	1.44786e-07	top 10 clonotypes	P4HB
5.62007e-13	0.310339	0.384	0.232	2.057e-08	top 10 clonotypes	SFXN1
1.59794e-13	0.309879	0.17	0.078	5.84861e-09	top 10 clonotypes	SLC1A4
5.02651e-10	0.309214	0.699	0.616	1.83975e-05	top 10 clonotypes	NME2
6.457e-11	0.307617	0.339	0.211	2.36333e-06	top 10 clonotypes	CDKN1A
3.32142e-12	0.306161	0.643	0.473	1.21567e-07	top 10 clonotypes	TIMP1
1.73128e-16	0.304906	0.146	0.056	6.33664e-12	top 10 clonotypes	SYTL2
6.04982e-08	0.303334	0.254	0.164	0.00221429	top 10 clonotypes	LPAR6
1.32472e-12	0.298587	0.732	0.567	4.8486e-08	top 10 clonotypes	HLA-DRB1
6.60467e-12	0.29774	0.227	0.121	2.41737e-07	top 10 clonotypes	CBLB
2.06685e-13	0.296743	0.395	0.24	7.5649e-09	top 10 clonotypes	SDF4
1.90434e-16	0.29557	0.149	0.058	6.97008e-12	top 10 clonotypes	SLC4A7
3.37996e-14	0.2881	0.953	0.908	1.2371e-09	top 10 clonotypes	HLA-B
3.21524e-19	0.287718	0.116	0.035	1.17681e-14	top 10 clonotypes	SLC4A2
2.29242e-11	0.286359	0.814	0.699	8.39048e-07	top 10 clonotypes	ANXA2
1.43937e-07	0.283128	0.47	0.348	0.00526823	top 10 clonotypes	BIRC3
2.00263e-07	0.279333	0.153	0.088	0.00732981	top 10 clonotypes	CCR8
4.45774e-10	0.279307	0.206	0.115	1.63158e-05	top 10 clonotypes	LYPLA1
5.0496e-11	0.27763	0.345	0.215	1.8482e-06	top 10 clonotypes	C1orf162
1.57678e-12	0.275883	0.44	0.281	5.77118e-08	top 10 clonotypes	GPI
6.31651e-12	0.273568	0.94	0.883	2.3119e-07	top 10 clonotypes	FXYD5
7.25783e-08	0.27326	0.736	0.626	0.00265644	top 10 clonotypes	LAPTM5
6.29886e-12	0.272901	0.347	0.21	2.30544e-07	top 10 clonotypes	SQSTM1
9.89609e-11	0.272497	0.185	0.096	3.62207e-06	top 10 clonotypes	TMEM120A
3.37475e-10	0.272341	0.31	0.193	1.23519e-05	top 10 clonotypes	AHR
3.23225e-09	0.27065	0.207	0.118	0.000118303	top 10 clonotypes	IL4R
1.3444e-08	0.270325	0.521	0.373	0.000492065	top 10 clonotypes	MSN
7.12551e-14	0.270204	0.17	0.077	2.60801e-09	top 10 clonotypes	ATXN1
2.91735e-09	0.26952	0.415	0.28	0.000106778	top 10 clonotypes	OSTC
1.23307e-10	0.267894	0.276	0.165	4.51314e-06	top 10 clonotypes	GUK1
1.73684e-11	0.267294	0.135	0.06	6.35702e-07	top 10 clonotypes	PTPN13
1.50763e-08	0.266838	0.746	0.616	0.000551809	top 10 clonotypes	LMNA
9.67678e-10	0.265593	0.761	0.622	3.5418e-05	top 10 clonotypes	RAN
2.45271e-10	0.264697	0.22	0.124	8.97715e-06	top 10 clonotypes	TGIF1
2.59032e-08	0.264398	0.143	0.077	0.000948083	top 10 clonotypes	SOS1
1.44865e-08	0.26384	0.259	0.16	0.000530219	top 10 clonotypes	GLOD4
1.05592e-09	0.261503	0.284	0.175	3.86478e-05	top 10 clonotypes	SUCLG1
5.50277e-10	0.261123	0.23	0.132	2.01407e-05	top 10 clonotypes	CAPN1
2.61517e-10	0.260679	0.129	0.06	9.5718e-06	top 10 clonotypes	TMEM107
2.67323e-08	0.258358	0.216	0.13	0.000978429	top 10 clonotypes	CD84
4.29899e-11	0.257831	0.401	0.258	1.57347e-06	top 10 clonotypes	DHRS7
9.8291e-08	0.257333	0.602	0.475	0.00359755	top 10 clonotypes	C9orf16
3.39121e-09	0.256525	0.432	0.296	0.000124122	top 10 clonotypes	BANF1
2.0089e-10	0.255884	0.178	0.093	7.35277e-06	top 10 clonotypes	MYDGF
1.6381e-08	0.255313	0.23	0.139	0.000599561	top 10 clonotypes	HDLBP
2.62009e-08	0.255209	0.712	0.579	0.000958978	top 10 clonotypes	SEC61B
1.42542e-15	0.25406	0.987	0.974	5.21719e-11	top 10 clonotypes	GAPDH
1.60398e-08	0.25229	0.126	0.064	0.000587074	top 10 clonotypes	HMGB3
3.89325e-08	0.251878	0.226	0.138	0.00142497	top 10 clonotypes	HIF1A
3.66386e-13	0.251687	0.131	0.054	1.34101e-08	top 10 clonotypes	CXorf40B
1.18236e-08	0.251608	0.151	0.081	0.000432756	top 10 clonotypes	NFU1
2.05808e-09	0.25078	0.347	0.226	7.53279e-05	top 10 clonotypes	RALY
4.21496e-15	-0.306734	0.976	0.978	1.54272e-10	top 10 clonotypes	TPT1
1.35674e-06	-0.493947	0.428	0.472	0.0496581	top 10 clonotypes	LAT
9.91104e-11	-0.609797	0.107	0.207	3.62754e-06	top 10 clonotypes	SELL
1.0192e-07	-0.611793	0.089	0.161	0.00373038	top 10 clonotypes	CD4
2.79277e-10	-0.62455	0.315	0.399	1.02218e-05	top 10 clonotypes	PRDX2
1.01757e-06	-0.626724	0.314	0.372	0.037244	top 10 clonotypes	CORO1B
1.30476e-06	-0.629348	0.135	0.203	0.0477556	top 10 clonotypes	PIM2
3.71305e-13	-0.67926	0.062	0.167	1.35901e-08	top 10 clonotypes	GIMAP4
4.74814e-35	-0.704504	0.999	0.996	1.73787e-30	top 10 clonotypes	MALAT1
5.81752e-07	-0.786286	0.107	0.173	0.0212927	top 10 clonotypes	LINC01943
1.89962e-12	-0.815106	0.082	0.184	6.95282e-08	top 10 clonotypes	CLEC2B
1.1997e-10	-0.86746	0.085	0.176	4.39102e-06	top 10 clonotypes	CTLA4
2.59986e-17	-0.869255	0.084	0.218	9.51574e-13	top 10 clonotypes	GIMAP7
1.09818e-14	-0.943524	0.17	0.288	4.01945e-10	top 10 clonotypes	MIR4435-2HG
8.35989e-22	-0.976612	0.411	0.556	3.0598e-17	top 10 clonotypes	LTB
3.92599e-23	-1.03649	0.089	0.261	1.43695e-18	top 10 clonotypes	CD7
2.79654e-24	-1.10958	0.004	0.139	1.02356e-19	top 10 clonotypes	GBP5
4.89086e-48	-1.68042	0.014	0.266	1.7901e-43	top 10 clonotypes	CD27
8.94151e-36	-1.73699	0.003	0.193	3.27268e-31	top 10 clonotypes	FOXP3
1.36273e-15	-2.20461	0.033	0.137	4.98774e-11	top 10 clonotypes	CCL5

## Sheet: Headneck AD
p_val	avg_log2FC	pct.1	pct.2	p_val_adj	cluster	gene
1.84538e-16	1.69387	0.146	0.072	6.75429e-12	other_clonotype	CCL5
4.09968e-53	1.40762	0.148	0.003	1.50052e-48	other_clonotype	FOXP3
8.6119e-59	1.31881	0.244	0.057	3.15204e-54	other_clonotype	CD27
7.08722e-47	1.17761	0.452	0.282	2.59399e-42	other_clonotype	LTB
7.05784e-35	0.95366	0.119	0.013	2.58324e-30	other_clonotype	GBP5
1.27752e-25	0.737624	0.119	0.029	4.67585e-21	other_clonotype	SELL
1.76295e-25	0.691546	0.154	0.053	6.45257e-21	other_clonotype	CD4
4.77197e-22	0.687462	0.148	0.056	1.74659e-17	other_clonotype	GIMAP7
2.24282e-14	0.681354	0.171	0.095	8.20895e-10	other_clonotype	CTLA4
1.70019e-18	0.654767	0.362	0.27	6.22288e-14	other_clonotype	PBXIP1
3.15618e-18	0.604702	0.13	0.051	1.15519e-13	other_clonotype	GIMAP4
3.1764e-10	0.55414	0.128	0.073	1.1626e-05	other_clonotype	LINC01943
1.33509e-14	0.541958	0.141	0.07	4.88655e-10	other_clonotype	CMTM7
8.28382e-10	0.494739	0.153	0.096	3.03196e-05	other_clonotype	MIR4435-2HG
9.5751e-39	0.491264	0.993	0.992	3.50458e-34	other_clonotype	MALAT1
1.14834e-13	0.486441	0.126	0.059	4.20306e-09	other_clonotype	CCR6
2.62141e-08	0.484251	0.266	0.21	0.000959461	other_clonotype	TNFRSF1B
1.06131e-11	0.483274	0.132	0.071	3.88452e-07	other_clonotype	RIPOR2
4.84242e-09	0.463784	0.17	0.114	0.000177237	other_clonotype	GBP2
6.12654e-09	0.412041	0.197	0.137	0.000224238	other_clonotype	CD5
7.82e-08	0.404381	0.229	0.174	0.0028622	other_clonotype	CD247
8.56717e-29	0.389911	0.943	0.923	3.13567e-24	other_clonotype	FTH1
3.92405e-07	0.384166	0.33	0.283	0.0143624	other_clonotype	LIMD2
1.21115e-19	0.327705	0.789	0.754	4.43293e-15	other_clonotype	HLA-E
1.54417e-14	0.295952	0.759	0.736	5.65181e-10	other_clonotype	ITM2B
8.73746e-15	-0.250525	0.325	0.446	3.198e-10	other_clonotype	PTGER4
3.20137e-11	-0.252341	0.13	0.199	1.17173e-06	other_clonotype	RSU1
4.82412e-12	-0.254107	0.111	0.18	1.76567e-07	other_clonotype	PRF1
2.12075e-11	-0.255299	0.26	0.359	7.76214e-07	other_clonotype	DHRS7
8.31009e-16	-0.256691	0.628	0.751	3.04158e-11	other_clonotype	COTL1
8.97805e-13	-0.257854	0.471	0.602	3.28605e-08	other_clonotype	LCP1
4.4884e-13	-0.258612	0.073	0.132	1.6428e-08	other_clonotype	ETS2
6.54742e-20	-0.260027	0.527	0.686	2.39642e-15	other_clonotype	IL7R
2.04451e-14	-0.26404	0.055	0.11	7.48311e-10	other_clonotype	FURIN
3.65788e-13	-0.265353	0.295	0.403	1.33882e-08	other_clonotype	SNHG5
9.44766e-13	-0.26599	0.281	0.381	3.45794e-08	other_clonotype	PHLDA1
3.38855e-15	-0.267056	0.1	0.175	1.24024e-10	other_clonotype	RAB27A
1.13999e-10	-0.268158	0.182	0.26	4.17247e-06	other_clonotype	ETFB
1.42589e-16	-0.270385	0.724	0.828	5.2189e-12	other_clonotype	IFITM2
3.99338e-14	-0.273404	0.164	0.253	1.46162e-09	other_clonotype	SPN
6.13809e-10	-0.273871	0.162	0.231	2.2466e-05	other_clonotype	NFKBIZ
1.62212e-30	-0.274192	0.937	0.972	5.93714e-26	other_clonotype	GAPDH
9.4218e-19	-0.275678	0.045	0.104	3.44847e-14	other_clonotype	SCCPDH
1.27392e-12	-0.276921	0.056	0.106	4.66268e-08	other_clonotype	SOS1
1.37613e-11	-0.281574	0.063	0.114	5.03678e-07	other_clonotype	CD226
3.81692e-08	-0.283332	0.136	0.193	0.00139703	other_clonotype	STMN1
1.84364e-12	-0.29413	0.195	0.283	6.7479e-08	other_clonotype	BST2
2.54834e-13	-0.294329	0.259	0.361	9.32717e-09	other_clonotype	HLA-DRB5
1.89531e-15	-0.294856	0.528	0.643	6.93702e-11	other_clonotype	TXN
2.23088e-14	-0.295536	0.231	0.333	8.16525e-10	other_clonotype	RNH1
1.04183e-12	-0.295706	0.145	0.222	3.81322e-08	other_clonotype	ZFAND5
2.25337e-16	-0.296553	0.358	0.485	8.24757e-12	other_clonotype	NIBAN1
2.78304e-11	-0.298027	0.109	0.172	1.01862e-06	other_clonotype	SLC4A7
6.08295e-13	-0.301134	0.379	0.495	2.22642e-08	other_clonotype	PGAM1
1.15911e-13	-0.304566	0.22	0.318	4.24245e-09	other_clonotype	XBP1
8.0557e-13	-0.304978	0.221	0.313	2.94847e-08	other_clonotype	PDIA6
4.85832e-15	-0.306777	0.24	0.349	1.77819e-10	other_clonotype	KDSR
1.27127e-10	-0.306806	0.331	0.42	4.65297e-06	other_clonotype	CD7
2.1113e-17	-0.308775	0.151	0.248	7.72758e-13	other_clonotype	PIM1
6.87542e-19	-0.311039	0.467	0.616	2.51647e-14	other_clonotype	HLA-DRB1
8.74332e-16	-0.312184	0.114	0.194	3.20014e-11	other_clonotype	MTHFD2
3.47778e-17	-0.312717	0.229	0.343	1.2729e-12	other_clonotype	GPI
2.87144e-16	-0.312972	0.149	0.24	1.05098e-11	other_clonotype	CDC123
2.78218e-15	-0.313431	0.209	0.309	1.01831e-10	other_clonotype	SEPTIN11
9.0126e-12	-0.314874	0.262	0.361	3.2987e-07	other_clonotype	CTSD
5.3098e-17	-0.315882	0.421	0.556	1.94344e-12	other_clonotype	SEC61B
1.82012e-17	-0.325921	0.073	0.142	6.66183e-13	other_clonotype	CDCA7
1.18974e-17	-0.327041	0.045	0.101	4.35456e-13	other_clonotype	RGS9
2.29861e-13	-0.327118	0.111	0.181	8.41313e-09	other_clonotype	ADAM19
8.28073e-14	-0.329041	0.197	0.288	3.03083e-09	other_clonotype	IGFLR1
4.97181e-17	-0.33072	0.066	0.131	1.81973e-12	other_clonotype	RUNX2
1.02438e-19	-0.333047	0.071	0.144	3.74935e-15	other_clonotype	IL9R
9.04537e-17	-0.33514	0.14	0.229	3.31069e-12	other_clonotype	RBMS1
3.28931e-15	-0.335415	0.088	0.157	1.20392e-10	other_clonotype	TNFSF14
1.10547e-23	-0.338009	0.083	0.172	4.04612e-19	other_clonotype	MTSS1
1.33789e-14	-0.338157	0.11	0.183	4.89681e-10	other_clonotype	TGFBR3
1.16084e-12	-0.353684	0.269	0.364	4.2488e-08	other_clonotype	JUN
7.18053e-20	-0.354228	0.092	0.174	2.62815e-15	other_clonotype	LINC00892
2.43277e-20	-0.35516	0.08	0.159	8.90416e-16	other_clonotype	GPR171
2.20112e-15	-0.356464	0.185	0.278	8.05631e-11	other_clonotype	AHR
4.06364e-21	-0.36274	0.142	0.244	1.48733e-16	other_clonotype	MAP3K8
5.27001e-20	-0.363261	0.144	0.244	1.92888e-15	other_clonotype	ITGB7
5.55665e-20	-0.364321	0.063	0.133	2.03379e-15	other_clonotype	SYTL2
4.00086e-18	-0.365541	0.111	0.196	1.46436e-13	other_clonotype	FKBP11
3.23014e-22	-0.367995	0.046	0.112	1.18226e-17	other_clonotype	ZEB2
1.81066e-26	-0.370942	0.454	0.62	6.6272e-22	other_clonotype	LGALS3
7.40397e-20	-0.375365	0.117	0.208	2.70993e-15	other_clonotype	RGS2
6.70992e-25	-0.378396	0.162	0.283	2.4559e-20	other_clonotype	TRAT1
2.9436e-20	-0.378665	0.546	0.678	1.07739e-15	other_clonotype	PRDX1
1.0467e-23	-0.37935	0.391	0.54	3.83103e-19	other_clonotype	SAMSN1
1.53858e-18	-0.383791	0.127	0.22	5.63134e-14	other_clonotype	CXCR6
1.73249e-27	-0.386607	0.597	0.744	6.3411e-23	other_clonotype	NME2
9.46292e-22	-0.386747	0.084	0.167	3.46352e-17	other_clonotype	GGA1
1.19071e-59	-0.394309	0.965	0.993	4.35812e-55	other_clonotype	VIM
5.20202e-20	-0.39569	0.18	0.289	1.90399e-15	other_clonotype	CLU
2.91871e-20	-0.396696	0.11	0.201	1.06828e-15	other_clonotype	PDE4D
3.97408e-18	-0.399636	0.473	0.583	1.45455e-13	other_clonotype	TNFAIP3
1.3012e-21	-0.405452	0.163	0.274	4.76253e-17	other_clonotype	ANKRD28
2.14399e-22	-0.408888	0.06	0.132	7.84721e-18	other_clonotype	SCPEP1
1.17685e-26	-0.413786	0.454	0.62	4.30739e-22	other_clonotype	PGK1
1.00899e-29	-0.418105	0.147	0.276	3.69302e-25	other_clonotype	HLA-DQA1
3.29134e-20	-0.42533	0.133	0.229	1.20466e-15	other_clonotype	MIIP
1.54283e-26	-0.426456	0.095	0.194	5.6469e-22	other_clonotype	GNA15
3.85628e-27	-0.428451	0.172	0.3	1.41144e-22	other_clonotype	MFSD10
1.83863e-26	-0.429385	0.103	0.205	6.72958e-22	other_clonotype	HOPX
7.84374e-25	-0.430274	0.767	0.845	2.87089e-20	other_clonotype	ZFP36
1.05999e-35	-0.431783	0.035	0.112	3.87965e-31	other_clonotype	ZNF683
8.5997e-21	-0.435156	0.199	0.315	3.14758e-16	other_clonotype	TOB1
1.84625e-18	-0.435734	0.256	0.372	6.75745e-14	other_clonotype	NR4A1
6.9807e-28	-0.435909	0.195	0.33	2.55501e-23	other_clonotype	FKBP5
1.07847e-29	-0.443394	0.505	0.667	3.9473e-25	other_clonotype	TPI1
4.28666e-26	-0.445051	0.294	0.441	1.56896e-21	other_clonotype	NR3C1
8.89556e-42	-0.453434	0.032	0.114	3.25587e-37	other_clonotype	KLRC4
2.97566e-33	-0.460938	0.687	0.821	1.08912e-28	other_clonotype	ZFP36L2
1.1899e-17	-0.46719	0.094	0.17	4.35516e-13	other_clonotype	SNX9
3.75319e-25	-0.473597	0.13	0.237	1.3737e-20	other_clonotype	GLUL
2.35276e-30	-0.493666	0.318	0.482	8.61132e-26	other_clonotype	ANXA5
1.44831e-32	-0.495055	0.569	0.715	5.30097e-28	other_clonotype	NFKBIA
3.8945e-32	-0.497994	0.092	0.199	1.42543e-27	other_clonotype	TESC
2.09507e-31	-0.49823	0.314	0.471	7.66815e-27	other_clonotype	DUSP4
6.26144e-24	-0.507655	0.444	0.587	2.29175e-19	other_clonotype	MT2A
1.45665e-35	-0.510746	0.155	0.297	5.33149e-31	other_clonotype	C1orf162
1.50357e-32	-0.511812	0.198	0.346	5.50321e-28	other_clonotype	TNFSF10
2.60097e-27	-0.514068	0.311	0.461	9.51983e-23	other_clonotype	BIRC3
4.86813e-61	-0.517764	0.642	0.847	1.78179e-56	other_clonotype	ALOX5AP
2.95293e-27	-0.520197	0.142	0.257	1.0808e-22	other_clonotype	PTMS
4.19469e-25	-0.526321	0.344	0.492	1.5353e-20	other_clonotype	RGS1
4.2793e-70	-0.561682	0.77	0.919	1.56627e-65	other_clonotype	LGALS1
1.26663e-38	-0.587611	0.559	0.73	4.636e-34	other_clonotype	CD69
2.70717e-56	-0.590502	0.037	0.14	9.90851e-52	other_clonotype	IL26
2.92906e-56	-0.60028	0.023	0.111	1.07207e-51	other_clonotype	TRAV13-2
5.16441e-51	-0.6184	0.222	0.418	1.89022e-46	other_clonotype	CD96
1.85989e-59	-0.618549	0.031	0.13	6.80739e-55	other_clonotype	PDLIM4
5.19434e-56	-0.619285	0.354	0.586	1.90118e-51	other_clonotype	CD63
8.38797e-50	-0.623675	0.183	0.363	3.07008e-45	other_clonotype	JAML
1.12383e-39	-0.62525	0.17	0.322	4.11334e-35	other_clonotype	RBPJ
7.74455e-50	-0.6536	0.156	0.326	2.83458e-45	other_clonotype	CD9
2.4731e-57	-0.686935	0.101	0.256	9.05178e-53	other_clonotype	AHI1
8.58264e-57	-0.695848	0.096	0.245	3.14133e-52	other_clonotype	LINC01871
3.12943e-58	-0.710823	0.254	0.463	1.1454e-53	other_clonotype	ID2
1.43575e-15	-0.720601	0.106	0.179	5.25501e-11	other_clonotype	S100A6
6.93635e-61	-0.721071	0.104	0.265	2.53877e-56	other_clonotype	ITGAE
3.87109e-64	-0.73311	0.146	0.334	1.41686e-59	other_clonotype	BHLHE40
3.39548e-92	-0.832765	0.103	0.309	1.24278e-87	other_clonotype	KLRK1
3.02386e-85	-0.845514	0.186	0.422	1.10676e-80	other_clonotype	LMO4
2.76654e-100	-0.864219	0.343	0.631	1.01258e-95	other_clonotype	CAPG
1.57542e-113	-0.895521	0.155	0.425	5.7662e-109	other_clonotype	CD8B
3.26586e-92	-0.920286	0.077	0.261	1.19534e-87	other_clonotype	LINC02446
1.18665e-92	-0.938984	0.176	0.419	4.34325e-88	other_clonotype	CTSW
3.02897e-70	-1.03671	0.113	0.293	1.10863e-65	other_clonotype	GZMB
1.72727e-78	-1.04877	0.073	0.237	6.32198e-74	other_clonotype	CSF2
4.98825e-163	-1.07724	0.2	0.554	1.82575e-158	other_clonotype	CD8A
1.29299e-152	-1.1267	0.185	0.505	4.73248e-148	other_clonotype	NBAS
3.43791e-108	-1.33687	0.185	0.444	1.25831e-103	other_clonotype	AREG
8.77218e-151	-1.38277	0.113	0.391	3.21071e-146	other_clonotype	IL13
2.06141e-144	-1.72642	0.106	0.37	7.54496e-140	other_clonotype	IL22
2.06141e-144	1.72642	0.37	0.106	7.54496e-140	top 10 clonotypes	IL22
8.77218e-151	1.38277	0.391	0.113	3.21071e-146	top 10 clonotypes	IL13
3.43791e-108	1.33687	0.444	0.185	1.25831e-103	top 10 clonotypes	AREG
1.29299e-152	1.1267	0.505	0.185	4.73248e-148	top 10 clonotypes	NBAS
4.98825e-163	1.07724	0.554	0.2	1.82575e-158	top 10 clonotypes	CD8A
1.72727e-78	1.04877	0.237	0.073	6.32198e-74	top 10 clonotypes	CSF2
3.02897e-70	1.03671	0.293	0.113	1.10863e-65	top 10 clonotypes	GZMB
1.18665e-92	0.938984	0.419	0.176	4.34325e-88	top 10 clonotypes	CTSW
3.26586e-92	0.920286	0.261	0.077	1.19534e-87	top 10 clonotypes	LINC02446
1.57542e-113	0.895521	0.425	0.155	5.7662e-109	top 10 clonotypes	CD8B
2.76654e-100	0.864219	0.631	0.343	1.01258e-95	top 10 clonotypes	CAPG
3.02386e-85	0.845514	0.422	0.186	1.10676e-80	top 10 clonotypes	LMO4
3.39548e-92	0.832765	0.309	0.103	1.24278e-87	top 10 clonotypes	KLRK1
3.87109e-64	0.73311	0.334	0.146	1.41686e-59	top 10 clonotypes	BHLHE40
6.93635e-61	0.721071	0.265	0.104	2.53877e-56	top 10 clonotypes	ITGAE
1.43575e-15	0.720601	0.179	0.106	5.25501e-11	top 10 clonotypes	S100A6
3.12943e-58	0.710823	0.463	0.254	1.1454e-53	top 10 clonotypes	ID2
8.58264e-57	0.695848	0.245	0.096	3.14133e-52	top 10 clonotypes	LINC01871
2.4731e-57	0.686935	0.256	0.101	9.05178e-53	top 10 clonotypes	AHI1
7.74455e-50	0.6536	0.326	0.156	2.83458e-45	top 10 clonotypes	CD9
1.12383e-39	0.62525	0.322	0.17	4.11334e-35	top 10 clonotypes	RBPJ
8.38797e-50	0.623675	0.363	0.183	3.07008e-45	top 10 clonotypes	JAML
5.19434e-56	0.619285	0.586	0.354	1.90118e-51	top 10 clonotypes	CD63
1.85989e-59	0.618549	0.13	0.031	6.80739e-55	top 10 clonotypes	PDLIM4
5.16441e-51	0.6184	0.418	0.222	1.89022e-46	top 10 clonotypes	CD96
2.92906e-56	0.60028	0.111	0.023	1.07207e-51	top 10 clonotypes	TRAV13-2
2.70717e-56	0.590502	0.14	0.037	9.90851e-52	top 10 clonotypes	IL26
1.26663e-38	0.587611	0.73	0.559	4.636e-34	top 10 clonotypes	CD69
4.2793e-70	0.561682	0.919	0.77	1.56627e-65	top 10 clonotypes	LGALS1
4.19469e-25	0.526321	0.492	0.344	1.5353e-20	top 10 clonotypes	RGS1
2.95293e-27	0.520197	0.257	0.142	1.0808e-22	top 10 clonotypes	PTMS
4.86813e-61	0.517764	0.847	0.642	1.78179e-56	top 10 clonotypes	ALOX5AP
2.60097e-27	0.514068	0.461	0.311	9.51983e-23	top 10 clonotypes	BIRC3
1.50357e-32	0.511812	0.346	0.198	5.50321e-28	top 10 clonotypes	TNFSF10
1.45665e-35	0.510746	0.297	0.155	5.33149e-31	top 10 clonotypes	C1orf162
6.26144e-24	0.507655	0.587	0.444	2.29175e-19	top 10 clonotypes	MT2A
2.09507e-31	0.49823	0.471	0.314	7.66815e-27	top 10 clonotypes	DUSP4
3.8945e-32	0.497994	0.199	0.092	1.42543e-27	top 10 clonotypes	TESC
1.44831e-32	0.495055	0.715	0.569	5.30097e-28	top 10 clonotypes	NFKBIA
2.35276e-30	0.493666	0.482	0.318	8.61132e-26	top 10 clonotypes	ANXA5
3.75319e-25	0.473597	0.237	0.13	1.3737e-20	top 10 clonotypes	GLUL
1.1899e-17	0.46719	0.17	0.094	4.35516e-13	top 10 clonotypes	SNX9
2.97566e-33	0.460938	0.821	0.687	1.08912e-28	top 10 clonotypes	ZFP36L2
8.89556e-42	0.453434	0.114	0.032	3.25587e-37	top 10 clonotypes	KLRC4
4.28666e-26	0.445051	0.441	0.294	1.56896e-21	top 10 clonotypes	NR3C1
1.07847e-29	0.443394	0.667	0.505	3.9473e-25	top 10 clonotypes	TPI1
6.9807e-28	0.435909	0.33	0.195	2.55501e-23	top 10 clonotypes	FKBP5
1.84625e-18	0.435734	0.372	0.256	6.75745e-14	top 10 clonotypes	NR4A1
8.5997e-21	0.435156	0.315	0.199	3.14758e-16	top 10 clonotypes	TOB1
1.05999e-35	0.431783	0.112	0.035	3.87965e-31	top 10 clonotypes	ZNF683
7.84374e-25	0.430274	0.845	0.767	2.87089e-20	top 10 clonotypes	ZFP36
1.83863e-26	0.429385	0.205	0.103	6.72958e-22	top 10 clonotypes	HOPX
3.85628e-27	0.428451	0.3	0.172	1.41144e-22	top 10 clonotypes	MFSD10
1.54283e-26	0.426456	0.194	0.095	5.6469e-22	top 10 clonotypes	GNA15
3.29134e-20	0.42533	0.229	0.133	1.20466e-15	top 10 clonotypes	MIIP
1.00899e-29	0.418105	0.276	0.147	3.69302e-25	top 10 clonotypes	HLA-DQA1
1.17685e-26	0.413786	0.62	0.454	4.30739e-22	top 10 clonotypes	PGK1
2.14399e-22	0.408888	0.132	0.06	7.84721e-18	top 10 clonotypes	SCPEP1
1.3012e-21	0.405452	0.274	0.163	4.76253e-17	top 10 clonotypes	ANKRD28
3.97408e-18	0.399636	0.583	0.473	1.45455e-13	top 10 clonotypes	TNFAIP3
2.91871e-20	0.396696	0.201	0.11	1.06828e-15	top 10 clonotypes	PDE4D
5.20202e-20	0.39569	0.289	0.18	1.90399e-15	top 10 clonotypes	CLU
1.19071e-59	0.394309	0.993	0.965	4.35812e-55	top 10 clonotypes	VIM
9.46292e-22	0.386747	0.167	0.084	3.46352e-17	top 10 clonotypes	GGA1
1.73249e-27	0.386607	0.744	0.597	6.3411e-23	top 10 clonotypes	NME2
1.53858e-18	0.383791	0.22	0.127	5.63134e-14	top 10 clonotypes	CXCR6
1.0467e-23	0.37935	0.54	0.391	3.83103e-19	top 10 clonotypes	SAMSN1
2.9436e-20	0.378665	0.678	0.546	1.07739e-15	top 10 clonotypes	PRDX1
6.70992e-25	0.378396	0.283	0.162	2.4559e-20	top 10 clonotypes	TRAT1
7.40397e-20	0.375365	0.208	0.117	2.70993e-15	top 10 clonotypes	RGS2
1.81066e-26	0.370942	0.62	0.454	6.6272e-22	top 10 clonotypes	LGALS3
3.23014e-22	0.367995	0.112	0.046	1.18226e-17	top 10 clonotypes	ZEB2
4.00086e-18	0.365541	0.196	0.111	1.46436e-13	top 10 clonotypes	FKBP11
5.55665e-20	0.364321	0.133	0.063	2.03379e-15	top 10 clonotypes	SYTL2
5.27001e-20	0.363261	0.244	0.144	1.92888e-15	top 10 clonotypes	ITGB7
4.06364e-21	0.36274	0.244	0.142	1.48733e-16	top 10 clonotypes	MAP3K8
2.20112e-15	0.356464	0.278	0.185	8.05631e-11	top 10 clonotypes	AHR
2.43277e-20	0.35516	0.159	0.08	8.90416e-16	top 10 clonotypes	GPR171
7.18053e-20	0.354228	0.174	0.092	2.62815e-15	top 10 clonotypes	LINC00892
1.16084e-12	0.353684	0.364	0.269	4.2488e-08	top 10 clonotypes	JUN
1.33789e-14	0.338157	0.183	0.11	4.89681e-10	top 10 clonotypes	TGFBR3
1.10547e-23	0.338009	0.172	0.083	4.04612e-19	top 10 clonotypes	MTSS1
3.28931e-15	0.335415	0.157	0.088	1.20392e-10	top 10 clonotypes	TNFSF14
9.04537e-17	0.33514	0.229	0.14	3.31069e-12	top 10 clonotypes	RBMS1
1.02438e-19	0.333047	0.144	0.071	3.74935e-15	top 10 clonotypes	IL9R
4.97181e-17	0.33072	0.131	0.066	1.81973e-12	top 10 clonotypes	RUNX2
8.28073e-14	0.329041	0.288	0.197	3.03083e-09	top 10 clonotypes	IGFLR1
2.29861e-13	0.327118	0.181	0.111	8.41313e-09	top 10 clonotypes	ADAM19
1.18974e-17	0.327041	0.101	0.045	4.35456e-13	top 10 clonotypes	RGS9
1.82012e-17	0.325921	0.142	0.073	6.66183e-13	top 10 clonotypes	CDCA7
5.3098e-17	0.315882	0.556	0.421	1.94344e-12	top 10 clonotypes	SEC61B
9.0126e-12	0.314874	0.361	0.262	3.2987e-07	top 10 clonotypes	CTSD
2.78218e-15	0.313431	0.309	0.209	1.01831e-10	top 10 clonotypes	SEPTIN11
2.87144e-16	0.312972	0.24	0.149	1.05098e-11	top 10 clonotypes	CDC123
3.47778e-17	0.312717	0.343	0.229	1.2729e-12	top 10 clonotypes	GPI
8.74332e-16	0.312184	0.194	0.114	3.20014e-11	top 10 clonotypes	MTHFD2
6.87542e-19	0.311039	0.616	0.467	2.51647e-14	top 10 clonotypes	HLA-DRB1
2.1113e-17	0.308775	0.248	0.151	7.72758e-13	top 10 clonotypes	PIM1
1.27127e-10	0.306806	0.42	0.331	4.65297e-06	top 10 clonotypes	CD7
4.85832e-15	0.306777	0.349	0.24	1.77819e-10	top 10 clonotypes	KDSR
8.0557e-13	0.304978	0.313	0.221	2.94847e-08	top 10 clonotypes	PDIA6
1.15911e-13	0.304566	0.318	0.22	4.24245e-09	top 10 clonotypes	XBP1
6.08295e-13	0.301134	0.495	0.379	2.22642e-08	top 10 clonotypes	PGAM1
2.78304e-11	0.298027	0.172	0.109	1.01862e-06	top 10 clonotypes	SLC4A7
2.25337e-16	0.296553	0.485	0.358	8.24757e-12	top 10 clonotypes	NIBAN1
1.04183e-12	0.295706	0.222	0.145	3.81322e-08	top 10 clonotypes	ZFAND5
2.23088e-14	0.295536	0.333	0.231	8.16525e-10	top 10 clonotypes	RNH1
1.89531e-15	0.294856	0.643	0.528	6.93702e-11	top 10 clonotypes	TXN
2.54834e-13	0.294329	0.361	0.259	9.32717e-09	top 10 clonotypes	HLA-DRB5
1.84364e-12	0.29413	0.283	0.195	6.7479e-08	top 10 clonotypes	BST2
3.81692e-08	0.283332	0.193	0.136	0.00139703	top 10 clonotypes	STMN1
1.37613e-11	0.281574	0.114	0.063	5.03678e-07	top 10 clonotypes	CD226
1.27392e-12	0.276921	0.106	0.056	4.66268e-08	top 10 clonotypes	SOS1
9.4218e-19	0.275678	0.104	0.045	3.44847e-14	top 10 clonotypes	SCCPDH
1.62212e-30	0.274192	0.972	0.937	5.93714e-26	top 10 clonotypes	GAPDH
6.13809e-10	0.273871	0.231	0.162	2.2466e-05	top 10 clonotypes	NFKBIZ
3.99338e-14	0.273404	0.253	0.164	1.46162e-09	top 10 clonotypes	SPN
1.42589e-16	0.270385	0.828	0.724	5.2189e-12	top 10 clonotypes	IFITM2
1.13999e-10	0.268158	0.26	0.182	4.17247e-06	top 10 clonotypes	ETFB
3.38855e-15	0.267056	0.175	0.1	1.24024e-10	top 10 clonotypes	RAB27A
9.44766e-13	0.26599	0.381	0.281	3.45794e-08	top 10 clonotypes	PHLDA1
3.65788e-13	0.265353	0.403	0.295	1.33882e-08	top 10 clonotypes	SNHG5
2.04451e-14	0.26404	0.11	0.055	7.48311e-10	top 10 clonotypes	FURIN
6.54742e-20	0.260027	0.686	0.527	2.39642e-15	top 10 clonotypes	IL7R
4.4884e-13	0.258612	0.132	0.073	1.6428e-08	top 10 clonotypes	ETS2
8.97805e-13	0.257854	0.602	0.471	3.28605e-08	top 10 clonotypes	LCP1
8.31009e-16	0.256691	0.751	0.628	3.04158e-11	top 10 clonotypes	COTL1
2.12075e-11	0.255299	0.359	0.26	7.76214e-07	top 10 clonotypes	DHRS7
4.82412e-12	0.254107	0.18	0.111	1.76567e-07	top 10 clonotypes	PRF1
3.20137e-11	0.252341	0.199	0.13	1.17173e-06	top 10 clonotypes	RSU1
8.73746e-15	0.250525	0.446	0.325	3.198e-10	top 10 clonotypes	PTGER4
1.54417e-14	-0.295952	0.736	0.759	5.65181e-10	top 10 clonotypes	ITM2B
1.21115e-19	-0.327705	0.754	0.789	4.43293e-15	top 10 clonotypes	HLA-E
3.92405e-07	-0.384166	0.283	0.33	0.0143624	top 10 clonotypes	LIMD2
8.56717e-29	-0.389911	0.923	0.943	3.13567e-24	top 10 clonotypes	FTH1
7.82e-08	-0.404381	0.174	0.229	0.0028622	top 10 clonotypes	CD247
6.12654e-09	-0.412041	0.137	0.197	0.000224238	top 10 clonotypes	CD5
4.84242e-09	-0.463784	0.114	0.17	0.000177237	top 10 clonotypes	GBP2
1.06131e-11	-0.483274	0.071	0.132	3.88452e-07	top 10 clonotypes	RIPOR2
2.62141e-08	-0.484251	0.21	0.266	0.000959461	top 10 clonotypes	TNFRSF1B
1.14834e-13	-0.486441	0.059	0.126	4.20306e-09	top 10 clonotypes	CCR6
9.5751e-39	-0.491264	0.992	0.993	3.50458e-34	top 10 clonotypes	MALAT1
8.28382e-10	-0.494739	0.096	0.153	3.03196e-05	top 10 clonotypes	MIR4435-2HG
1.33509e-14	-0.541958	0.07	0.141	4.88655e-10	top 10 clonotypes	CMTM7
3.1764e-10	-0.55414	0.073	0.128	1.1626e-05	top 10 clonotypes	LINC01943
3.15618e-18	-0.604702	0.051	0.13	1.15519e-13	top 10 clonotypes	GIMAP4
1.70019e-18	-0.654767	0.27	0.362	6.22288e-14	top 10 clonotypes	PBXIP1
2.24282e-14	-0.681354	0.095	0.171	8.20895e-10	top 10 clonotypes	CTLA4
4.77197e-22	-0.687462	0.056	0.148	1.74659e-17	top 10 clonotypes	GIMAP7
1.76295e-25	-0.691546	0.053	0.154	6.45257e-21	top 10 clonotypes	CD4
1.27752e-25	-0.737624	0.029	0.119	4.67585e-21	top 10 clonotypes	SELL
7.05784e-35	-0.95366	0.013	0.119	2.58324e-30	top 10 clonotypes	GBP5
7.08722e-47	-1.17761	0.282	0.452	2.59399e-42	top 10 clonotypes	LTB
8.6119e-59	-1.31881	0.057	0.244	3.15204e-54	top 10 clonotypes	CD27
4.09968e-53	-1.40762	0.003	0.148	1.50052e-48	top 10 clonotypes	FOXP3
1.84538e-16	-1.69387	0.072	0.146	6.75429e-12	top 10 clonotypes	CCL5

## Sheet: DAHND
p_val	avg_log2FC	pct.1	pct.2	p_val_adj	cluster	gene
6.19585e-37	1.81106	0.11	0.027	2.26774e-32	other_clonotype	CCL5
3.05831e-130	1.6081	0.233	0.016	1.11937e-125	other_clonotype	CD27
1.67485e-99	1.56974	0.172	0.005	6.1301e-95	other_clonotype	FOXP3
5.05124e-86	1.3074	0.158	0.008	1.84881e-81	other_clonotype	GBP5
8.49348e-51	0.984623	0.26	0.117	3.1087e-46	other_clonotype	CD7
1.07285e-34	0.921622	0.205	0.098	3.92673e-30	other_clonotype	CTLA4
1.43421e-45	0.921446	0.456	0.33	5.24935e-41	other_clonotype	LTB
1.0654e-14	0.910978	0.209	0.144	3.89947e-10	other_clonotype	TNFRSF4
1.44404e-38	0.848216	0.2	0.089	5.28532e-34	other_clonotype	TIGIT
4.24016e-42	0.831979	0.142	0.041	1.55194e-37	other_clonotype	SELL
3.9566e-21	0.691619	0.286	0.205	1.44815e-16	other_clonotype	CST7
1.52225e-23	0.685503	0.279	0.192	5.57158e-19	other_clonotype	TNFRSF1B
6.86923e-20	0.643412	0.203	0.128	2.51421e-15	other_clonotype	CARD16
2.66868e-24	0.620335	0.102	0.036	9.76762e-20	other_clonotype	TTN
7.38084e-24	0.604763	0.131	0.058	2.70146e-19	other_clonotype	GIMAP7
4.94634e-21	0.59698	0.118	0.053	1.81041e-16	other_clonotype	LINC01943
1.06424e-17	0.591023	0.232	0.16	3.89522e-13	other_clonotype	CORO1B
3.26898e-19	0.584129	0.139	0.073	1.19648e-14	other_clonotype	MIR4435-2HG
3.30538e-24	0.583161	0.252	0.158	1.2098e-19	other_clonotype	CD247
8.17368e-20	0.556613	0.184	0.109	2.99165e-15	other_clonotype	GBP2
6.28879e-14	0.550654	0.116	0.064	2.30176e-09	other_clonotype	KLRB1
1.62014e-14	0.545955	0.121	0.067	5.92988e-10	other_clonotype	PGM2L1
2.89426e-12	0.537294	0.201	0.145	1.05933e-07	other_clonotype	GPR183
9.61085e-22	0.522159	0.374	0.285	3.51767e-17	other_clonotype	PBXIP1
3.84667e-11	0.479766	0.231	0.178	1.40792e-06	other_clonotype	TTC39C
2.46419e-19	0.476785	0.118	0.056	9.01919e-15	other_clonotype	RIPOR2
1.75256e-21	0.468078	0.107	0.044	6.41453e-17	other_clonotype	CMTM7
7.20017e-13	0.451407	0.164	0.106	2.63533e-08	other_clonotype	TRBC1
8.55311e-10	0.44247	0.176	0.128	3.13052e-05	other_clonotype	UGP2
1.45419e-15	0.432761	0.217	0.145	5.32249e-11	other_clonotype	CD5
2.85042e-08	0.42026	0.215	0.172	0.00104328	other_clonotype	PIM2
5.88363e-11	0.418007	0.311	0.259	2.15347e-06	other_clonotype	LIMD2
1.09457e-07	0.417774	0.181	0.141	0.00400622	other_clonotype	GZMM
1.75628e-50	0.402854	0.999	0.997	6.42817e-46	other_clonotype	MALAT1
1.86773e-08	0.39244	0.324	0.277	0.000683608	other_clonotype	SAT1
6.92339e-18	0.385089	0.607	0.539	2.53403e-13	other_clonotype	BTG1
4.56477e-08	0.366952	0.121	0.083	0.00167075	other_clonotype	EPB41
1.24709e-09	0.36573	0.37	0.317	4.56448e-05	other_clonotype	TXNIP
1.37818e-10	0.360167	0.108	0.065	5.04427e-06	other_clonotype	GIMAP4
4.6631e-09	0.342978	0.12	0.078	0.000170674	other_clonotype	STAM
1.14994e-09	0.342028	0.424	0.38	4.20891e-05	other_clonotype	C12orf57
1.77965e-08	0.336628	0.132	0.09	0.00065137	other_clonotype	TSPYL2
5.07367e-14	0.334278	0.467	0.402	1.85701e-09	other_clonotype	CIRBP
2.40294e-23	0.33392	0.902	0.876	8.795e-19	other_clonotype	FTH1
1.31751e-08	0.333396	0.198	0.15	0.000482223	other_clonotype	CYTOR
1.03556e-23	0.307062	0.811	0.783	3.79025e-19	other_clonotype	HLA-E
7.52213e-07	0.288027	0.119	0.085	0.0275317	other_clonotype	HNRNPLL
3.05337e-08	0.285494	0.116	0.076	0.00111757	other_clonotype	TNIK
5.74639e-10	-0.250111	0.113	0.163	2.10324e-05	other_clonotype	LASP1
1.5534e-13	-0.251918	0.407	0.5	5.68559e-09	other_clonotype	MT2A
3.21993e-13	-0.253117	0.115	0.175	1.17853e-08	other_clonotype	PDIA4
9.50418e-14	-0.25316	0.291	0.381	3.47862e-09	other_clonotype	EMB
1.95952e-16	-0.254178	0.169	0.249	7.17205e-12	other_clonotype	PRDX6
3.72212e-08	-0.254263	0.252	0.31	0.00136233	other_clonotype	PLEC
1.45128e-10	-0.254326	0.537	0.609	5.31185e-06	other_clonotype	LSP1
4.30057e-17	-0.255902	0.117	0.19	1.57405e-12	other_clonotype	HIF1A
5.41282e-13	-0.256856	0.128	0.191	1.98115e-08	other_clonotype	ILK
4.80291e-14	-0.256912	0.124	0.189	1.75791e-09	other_clonotype	HK1
5.59102e-13	-0.256986	0.552	0.638	2.04637e-08	other_clonotype	PRDX1
1.52315e-11	-0.257369	0.262	0.34	5.57489e-07	other_clonotype	SPTAN1
3.23304e-16	-0.261553	0.067	0.121	1.18332e-11	other_clonotype	TESC
3.50806e-16	-0.262384	0.063	0.115	1.28399e-11	other_clonotype	PTPN13
1.21408e-10	-0.264227	0.406	0.486	4.44366e-06	other_clonotype	PPP1R15A
7.12362e-13	-0.268734	0.059	0.103	2.60731e-08	other_clonotype	CYSLTR1
4.1912e-14	-0.269441	0.185	0.263	1.53402e-09	other_clonotype	SEPTIN2
1.98621e-14	-0.271026	0.244	0.332	7.26973e-10	other_clonotype	KDSR
1.5505e-15	-0.271255	0.286	0.382	5.67498e-11	other_clonotype	OSTF1
1.68864e-13	-0.275499	0.136	0.201	6.1806e-09	other_clonotype	CXCR6
1.44681e-15	-0.275958	0.055	0.103	5.29545e-11	other_clonotype	CDK6
5.52219e-15	-0.276708	0.402	0.497	2.02118e-10	other_clonotype	SEC61B
2.40563e-19	-0.279045	0.118	0.196	8.80484e-15	other_clonotype	MAP3K8
3.39504e-14	-0.279308	0.096	0.154	1.24262e-09	other_clonotype	PLIN2
4.09859e-14	-0.279361	0.157	0.228	1.50013e-09	other_clonotype	ETFB
3.25701e-12	-0.280142	0.079	0.127	1.1921e-07	other_clonotype	LY9
1.81435e-17	-0.28079	0.055	0.107	6.6407e-13	other_clonotype	MFHAS1
1.03735e-15	-0.280826	0.192	0.276	3.79682e-11	other_clonotype	PDCD4
2.46584e-18	-0.281161	0.064	0.121	9.02521e-14	other_clonotype	GPR171
1.53835e-15	-0.281351	0.106	0.17	5.6305e-11	other_clonotype	FKBP11
1.02544e-10	-0.28138	0.171	0.232	3.7532e-06	other_clonotype	ANP32E
8.71202e-11	-0.281599	0.089	0.135	3.18869e-06	other_clonotype	PRRC2A
3.9522e-23	-0.281916	0.051	0.111	1.44654e-18	other_clonotype	SMCO4
3.364e-12	-0.283525	0.156	0.22	1.23126e-07	other_clonotype	EIF4G1
2.31917e-29	-0.285027	0.734	0.826	8.48838e-25	other_clonotype	CD99
2.1164e-13	-0.285481	0.193	0.266	7.74625e-09	other_clonotype	CDK2AP2
1.46245e-18	-0.28551	0.114	0.189	5.35271e-14	other_clonotype	EHD4
4.58252e-15	-0.285619	0.196	0.276	1.67725e-10	other_clonotype	NONO
5.94848e-20	-0.287699	0.159	0.248	2.1772e-15	other_clonotype	SFXN1
1.30984e-14	-0.288233	0.201	0.281	4.79416e-10	other_clonotype	TOB1
1.13371e-13	-0.288625	0.122	0.186	4.14949e-09	other_clonotype	TNF
4.20299e-13	-0.292411	0.087	0.139	1.53833e-08	other_clonotype	GNA15
1.61688e-22	-0.29364	0.176	0.277	5.91794e-18	other_clonotype	XBP1
5.27662e-16	-0.295193	0.332	0.433	1.9313e-11	other_clonotype	HSPA5
1.38133e-15	-0.296346	0.475	0.571	5.0558e-11	other_clonotype	CAPZB
1.82517e-17	-0.29811	0.078	0.138	6.68029e-13	other_clonotype	TSEN54
2.31938e-11	-0.299433	0.32	0.402	8.48914e-07	other_clonotype	JUN
9.42483e-18	-0.301136	0.249	0.346	3.44958e-13	other_clonotype	GATA3
2.6067e-17	-0.302542	0.247	0.34	9.54077e-13	other_clonotype	GLIPR1
1.40734e-16	-0.304234	0.111	0.179	5.151e-12	other_clonotype	DCAF7
1.07154e-14	-0.304311	0.088	0.144	3.92196e-10	other_clonotype	NSMCE1
1.0001e-20	-0.30462	0.227	0.333	3.66046e-16	other_clonotype	DIAPH1
2.65379e-18	-0.305904	0.053	0.106	9.71314e-14	other_clonotype	CLSTN3
5.18864e-16	-0.306115	0.358	0.455	1.89909e-11	other_clonotype	DDIT4
1.99597e-17	-0.306384	0.208	0.298	7.30546e-13	other_clonotype	SEPTIN11
1.10832e-11	-0.312023	0.165	0.228	4.05656e-07	other_clonotype	NFKBIZ
1.37614e-15	-0.31206	0.129	0.198	5.03682e-11	other_clonotype	CD84
3.37815e-09	-0.312184	0.162	0.215	0.000123644	other_clonotype	HMGB2
2.4355e-25	-0.316125	0.066	0.137	8.91417e-21	other_clonotype	GGA1
1.70358e-21	-0.31871	0.054	0.112	6.23529e-17	other_clonotype	FURIN
3.86613e-15	-0.319748	0.073	0.127	1.41504e-10	other_clonotype	CD226
2.97885e-34	-0.319937	0.753	0.837	1.09029e-29	other_clonotype	MYL12A
2.09798e-17	-0.320816	0.173	0.256	7.67883e-13	other_clonotype	CAMK4
5.2921e-18	-0.321517	0.152	0.232	1.93696e-13	other_clonotype	CD40LG
2.70352e-19	-0.322294	0.268	0.371	9.89516e-15	other_clonotype	RAP1B
2.34101e-16	-0.323491	0.445	0.542	8.56832e-12	other_clonotype	CAP1
1.13829e-14	-0.323731	0.161	0.232	4.16625e-10	other_clonotype	ESYT1
1.1192e-06	-0.326338	0.478	0.53	0.0409637	other_clonotype	TUBA1B
9.36988e-23	-0.326958	0.144	0.236	3.42947e-18	other_clonotype	PIM1
1.56347e-20	-0.329421	0.073	0.137	5.72246e-16	other_clonotype	MTSS1
4.88129e-18	-0.329827	0.378	0.484	1.7866e-13	other_clonotype	NIBAN1
5.83488e-19	-0.330707	0.231	0.329	2.13562e-14	other_clonotype	PHLDA1
1.48582e-22	-0.331384	0.137	0.226	5.43826e-18	other_clonotype	LPAR6
4.2435e-15	-0.332049	0.196	0.274	1.55316e-10	other_clonotype	MAP4
9.99104e-19	-0.332204	0.41	0.517	3.65682e-14	other_clonotype	IQGAP1
5.60099e-22	-0.332396	0.297	0.414	2.05002e-17	other_clonotype	P4HB
1.43539e-24	-0.333012	0.163	0.263	5.25366e-20	other_clonotype	MFSD10
6.0264e-30	-0.339075	0.558	0.676	2.20572e-25	other_clonotype	NME2
3.57071e-19	-0.341503	0.09	0.157	1.30692e-14	other_clonotype	IL4R
2.94056e-26	-0.342681	0.055	0.121	1.07627e-21	other_clonotype	SEPTIN10
9.85816e-24	-0.346954	0.147	0.24	3.60818e-19	other_clonotype	CDC123
4.78629e-28	-0.348993	0.064	0.137	1.75183e-23	other_clonotype	LINC00892
1.64539e-22	-0.351679	0.079	0.15	6.0223e-18	other_clonotype	ETS2
1.75563e-22	-0.351923	0.78	0.857	6.42577e-18	other_clonotype	AHNAK
1.68179e-26	-0.352646	0.515	0.638	6.15551e-22	other_clonotype	TPI1
8.97024e-18	-0.353831	0.154	0.233	3.2832e-13	other_clonotype	SPN
4.61769e-20	-0.354104	0.048	0.101	1.69012e-15	other_clonotype	RUNX2
1.08106e-26	-0.35634	0.443	0.574	3.95679e-22	other_clonotype	TPM4
8.19935e-26	-0.361958	0.044	0.104	3.00104e-21	other_clonotype	ZNF365
1.08805e-19	-0.362589	0.272	0.376	3.98238e-15	other_clonotype	ITK
9.00112e-18	-0.363433	0.147	0.226	3.2945e-13	other_clonotype	TIPARP
6.49469e-21	-0.363666	0.203	0.3	2.37712e-16	other_clonotype	TLN1
6.60075e-11	-0.364669	0.137	0.193	2.41594e-06	other_clonotype	TMPO
6.42322e-20	-0.368911	0.068	0.129	2.35096e-15	other_clonotype	PACSIN2
5.57502e-22	-0.368961	0.304	0.417	2.04051e-17	other_clonotype	CANX
1.68894e-14	-0.369411	0.388	0.479	6.18169e-10	other_clonotype	FLNA
4.67056e-22	-0.370063	0.101	0.179	1.70947e-17	other_clonotype	RGS2
3.98217e-17	-0.37217	0.453	0.549	1.45751e-12	other_clonotype	TNFAIP3
1.33996e-22	-0.374559	0.408	0.532	4.90439e-18	other_clonotype	ANXA6
4.63992e-29	-0.374738	0.58	0.7	1.69826e-24	other_clonotype	ZFP36L2
4.89061e-25	-0.37497	0.198	0.304	1.79001e-20	other_clonotype	RBPJ
2.51808e-16	-0.37786	0.301	0.395	9.21644e-12	other_clonotype	BRD2
8.20927e-26	-0.378659	0.134	0.23	3.00468e-21	other_clonotype	SLC4A7
1.21928e-15	-0.380541	0.484	0.577	4.46269e-11	other_clonotype	HSPA1B
9.04386e-19	-0.382547	0.332	0.434	3.31014e-14	other_clonotype	BIRC3
6.70252e-28	-0.387709	0.049	0.114	2.45319e-23	other_clonotype	CD200R1
1.36956e-26	-0.390786	0.124	0.216	5.01271e-22	other_clonotype	MTHFD2
5.75723e-30	-0.393816	0.109	0.203	2.1072e-25	other_clonotype	ITGB7
1.06575e-30	-0.396584	0.04	0.103	3.90076e-26	other_clonotype	MMP25
3.04009e-24	-0.397362	0.098	0.178	1.1127e-19	other_clonotype	ATL3
1.00357e-27	-0.398241	0.053	0.121	3.67318e-23	other_clonotype	KRT7
2.86886e-35	-0.399324	0.476	0.621	1.05003e-30	other_clonotype	PGK1
2.15135e-26	-0.402097	0.063	0.133	7.87415e-22	other_clonotype	SOS1
1.07697e-72	-0.4058	0.722	0.891	3.94183e-68	other_clonotype	ANXA1
1.25345e-27	-0.407181	0.115	0.208	4.58776e-23	other_clonotype	PDE4D
1.8148e-26	-0.409596	0.575	0.674	6.64234e-22	other_clonotype	NFKBIA
3.36698e-26	-0.409724	0.409	0.534	1.23235e-21	other_clonotype	HLA-DRB1
1.46623e-46	-0.413613	0.165	0.315	5.36656e-42	other_clonotype	CTSW
1.32205e-28	-0.413918	0.07	0.146	4.83883e-24	other_clonotype	TSPAN2
5.03573e-24	-0.41589	0.308	0.415	1.84313e-19	other_clonotype	SNHG5
1.40843e-34	-0.416131	0.039	0.108	5.15501e-30	other_clonotype	RGS9
6.87485e-18	-0.417076	0.215	0.3	2.51626e-13	other_clonotype	GLG1
9.98827e-36	-0.422332	0.318	0.471	3.65581e-31	other_clonotype	CD63
1.33258e-46	-0.424009	0.589	0.733	4.87739e-42	other_clonotype	IFITM2
2.95105e-43	-0.424177	0.091	0.204	1.08011e-38	other_clonotype	KLRK1
4.89025e-17	-0.426423	0.102	0.167	1.78988e-12	other_clonotype	PFKFB3
7.54443e-30	-0.42751	0.533	0.664	2.76134e-25	other_clonotype	LCP1
7.06308e-44	-0.433157	0.44	0.612	2.58516e-39	other_clonotype	LGALS3
2.38438e-23	-0.440857	0.086	0.159	8.72707e-19	other_clonotype	RCBTB2
1.68615e-35	-0.446606	0.291	0.435	6.17147e-31	other_clonotype	PTGER4
2.62547e-46	-0.452784	0.039	0.121	9.60947e-42	other_clonotype	PLAAT3
1.7539e-42	-0.455088	0.74	0.83	6.41945e-38	other_clonotype	ZFP36
9.08434e-22	-0.458079	0.519	0.627	3.32496e-17	other_clonotype	MYH9
1.01074e-40	-0.465527	0.158	0.288	3.69941e-36	other_clonotype	TRAT1
5.72157e-25	-0.474873	0.069	0.138	2.09415e-20	other_clonotype	SLC1A4
1.23003e-39	-0.480941	0.224	0.368	4.50204e-35	other_clonotype	ID2
2.61682e-45	-0.487327	0.127	0.254	9.57781e-41	other_clonotype	C1orf162
2.55526e-30	-0.487987	0.23	0.349	9.35251e-26	other_clonotype	GPI
4.0672e-29	-0.490811	0.361	0.484	1.48864e-24	other_clonotype	MSN
1.02508e-40	-0.494181	0.105	0.217	3.75188e-36	other_clonotype	SCML4
7.02028e-66	-0.494868	0.573	0.764	2.56949e-61	other_clonotype	ALOX5AP
4.71623e-46	-0.496084	0.551	0.705	1.72619e-41	other_clonotype	SLC2A3
6.58257e-43	-0.501232	0.127	0.25	2.40929e-38	other_clonotype	RBMS1
5.47486e-08	-0.509845	0.116	0.158	0.00200385	other_clonotype	HIST1H1E
1.16709e-43	-0.51165	0.139	0.268	4.27165e-39	other_clonotype	ANKRD28
5.83666e-156	-0.512704	0.97	0.996	2.13627e-151	other_clonotype	VIM
1.21288e-36	-0.513454	0.054	0.134	4.43926e-32	other_clonotype	ZEB2
2.12758e-31	-0.518627	0.269	0.395	7.78715e-27	other_clonotype	NR4A1
3.80384e-45	-0.523151	0.107	0.226	1.39224e-40	other_clonotype	ADAM19
3.46061e-65	-0.531665	0.103	0.253	1.26662e-60	other_clonotype	CD8B
1.92161e-53	-0.538824	0.164	0.32	7.03329e-49	other_clonotype	CD9
6.49341e-54	-0.547862	0.051	0.152	2.37665e-49	other_clonotype	LINC02446
1.37464e-41	-0.552297	0.057	0.144	5.03132e-37	other_clonotype	EGLN3
1.22762e-51	-0.5562	0.396	0.573	4.4932e-47	other_clonotype	SAMSN1
2.24493e-49	-0.557449	0.129	0.261	8.21668e-45	other_clonotype	GLUL
1.33125e-46	-0.562217	0.301	0.469	4.87252e-42	other_clonotype	CD96
1.90386e-57	-0.563837	0.043	0.139	6.96833e-53	other_clonotype	IL26
2.10886e-22	-0.56813	0.125	0.206	7.71865e-18	other_clonotype	STMN1
8.08926e-62	-0.570228	0.303	0.501	2.96075e-57	other_clonotype	NR3C1
5.93586e-34	-0.575806	0.629	0.733	2.17259e-29	other_clonotype	HSPA1A
3.234e-47	-0.580294	0.306	0.473	1.18368e-42	other_clonotype	RGS1
4.83669e-40	-0.581142	0.298	0.442	1.77028e-35	other_clonotype	ACTN4
3.23546e-43	-0.582265	0.313	0.463	1.18421e-38	other_clonotype	ANXA5
2.08354e-51	-0.585169	0.085	0.201	7.62597e-47	other_clonotype	AHI1
4.66572e-53	-0.593049	0.236	0.404	1.7077e-48	other_clonotype	AHR
1.66913e-58	-0.594736	0.311	0.497	6.10918e-54	other_clonotype	DUSP4
1.07696e-14	-0.601833	0.101	0.161	3.94177e-10	other_clonotype	S100A6
2.23195e-52	-0.623008	0.187	0.342	8.16917e-48	other_clonotype	TNFSF10
1.22053e-59	-0.627682	0.168	0.329	4.46726e-55	other_clonotype	JAML
6.05607e-65	-0.629177	0.14	0.301	2.21658e-60	other_clonotype	CLU
5.64714e-61	-0.633231	0.487	0.667	2.06691e-56	other_clonotype	CD69
3.78543e-123	-0.642391	0.695	0.888	1.38551e-118	other_clonotype	LGALS1
2.87728e-54	-0.647369	0.098	0.223	1.05311e-49	other_clonotype	TGFBR3
3.60082e-56	-0.654611	0.168	0.324	1.31793e-51	other_clonotype	FKBP5
7.71684e-72	-0.672622	0.092	0.239	2.82444e-67	other_clonotype	LINC01871
1.24153e-70	-0.68033	0.067	0.196	4.54413e-66	other_clonotype	IL9R
3.27362e-87	-0.69975	0.157	0.357	1.19818e-82	other_clonotype	CD8A
7.5343e-65	-0.731869	0.079	0.206	2.75763e-60	other_clonotype	CDCA7
9.6422e-50	-0.741528	0.032	0.112	3.52914e-45	other_clonotype	TRAV8-4
1.32084e-43	-0.799201	0.045	0.127	4.83441e-39	other_clonotype	TRBV7-9
6.57215e-93	-0.82756	0.171	0.378	2.40547e-88	other_clonotype	BHLHE40
2.23827e-68	-0.832254	0.058	0.179	8.19231e-64	other_clonotype	CSF2
3.20463e-125	-0.845064	0.275	0.542	1.17293e-120	other_clonotype	CAPG
3.60147e-108	-0.847897	0.154	0.371	1.31818e-103	other_clonotype	LMO4
1.34784e-99	-0.914272	0.114	0.299	4.93325e-95	other_clonotype	ITGAE
3.37283e-169	-1.03359	0.196	0.491	1.23449e-164	other_clonotype	NBAS
9.79616e-54	-1.0772	0.1	0.222	3.58549e-49	other_clonotype	AREG
1.80577e-100	-1.16534	0.023	0.139	6.6093e-96	other_clonotype	TRBV12-3
7.97156e-277	-1.74141	0.152	0.519	2.91767e-272	other_clonotype	IL22
5.24681e-271	-1.77705	0.129	0.477	1.92039e-266	other_clonotype	IL13
5.24681e-271	1.77705	0.477	0.129	1.92039e-266	top 10 clonotypes	IL13
7.97156e-277	1.74141	0.519	0.152	2.91767e-272	top 10 clonotypes	IL22
1.80577e-100	1.16534	0.139	0.023	6.6093e-96	top 10 clonotypes	TRBV12-3
9.79616e-54	1.0772	0.222	0.1	3.58549e-49	top 10 clonotypes	AREG
3.37283e-169	1.03359	0.491	0.196	1.23449e-164	top 10 clonotypes	NBAS
1.34784e-99	0.914272	0.299	0.114	4.93325e-95	top 10 clonotypes	ITGAE
3.60147e-108	0.847897	0.371	0.154	1.31818e-103	top 10 clonotypes	LMO4
3.20463e-125	0.845064	0.542	0.275	1.17293e-120	top 10 clonotypes	CAPG
2.23827e-68	0.832254	0.179	0.058	8.19231e-64	top 10 clonotypes	CSF2
6.57215e-93	0.82756	0.378	0.171	2.40547e-88	top 10 clonotypes	BHLHE40
1.32084e-43	0.799201	0.127	0.045	4.83441e-39	top 10 clonotypes	TRBV7-9
9.6422e-50	0.741528	0.112	0.032	3.52914e-45	top 10 clonotypes	TRAV8-4
7.5343e-65	0.731869	0.206	0.079	2.75763e-60	top 10 clonotypes	CDCA7
3.27362e-87	0.69975	0.357	0.157	1.19818e-82	top 10 clonotypes	CD8A
1.24153e-70	0.68033	0.196	0.067	4.54413e-66	top 10 clonotypes	IL9R
7.71684e-72	0.672622	0.239	0.092	2.82444e-67	top 10 clonotypes	LINC01871
3.60082e-56	0.654611	0.324	0.168	1.31793e-51	top 10 clonotypes	FKBP5
2.87728e-54	0.647369	0.223	0.098	1.05311e-49	top 10 clonotypes	TGFBR3
3.78543e-123	0.642391	0.888	0.695	1.38551e-118	top 10 clonotypes	LGALS1
5.64714e-61	0.633231	0.667	0.487	2.06691e-56	top 10 clonotypes	CD69
6.05607e-65	0.629177	0.301	0.14	2.21658e-60	top 10 clonotypes	CLU
1.22053e-59	0.627682	0.329	0.168	4.46726e-55	top 10 clonotypes	JAML
2.23195e-52	0.623008	0.342	0.187	8.16917e-48	top 10 clonotypes	TNFSF10
1.07696e-14	0.601833	0.161	0.101	3.94177e-10	top 10 clonotypes	S100A6
1.66913e-58	0.594736	0.497	0.311	6.10918e-54	top 10 clonotypes	DUSP4
4.66572e-53	0.593049	0.404	0.236	1.7077e-48	top 10 clonotypes	AHR
2.08354e-51	0.585169	0.201	0.085	7.62597e-47	top 10 clonotypes	AHI1
3.23546e-43	0.582265	0.463	0.313	1.18421e-38	top 10 clonotypes	ANXA5
4.83669e-40	0.581142	0.442	0.298	1.77028e-35	top 10 clonotypes	ACTN4
3.234e-47	0.580294	0.473	0.306	1.18368e-42	top 10 clonotypes	RGS1
5.93586e-34	0.575806	0.733	0.629	2.17259e-29	top 10 clonotypes	HSPA1A
8.08926e-62	0.570228	0.501	0.303	2.96075e-57	top 10 clonotypes	NR3C1
2.10886e-22	0.56813	0.206	0.125	7.71865e-18	top 10 clonotypes	STMN1
1.90386e-57	0.563837	0.139	0.043	6.96833e-53	top 10 clonotypes	IL26
1.33125e-46	0.562217	0.469	0.301	4.87252e-42	top 10 clonotypes	CD96
2.24493e-49	0.557449	0.261	0.129	8.21668e-45	top 10 clonotypes	GLUL
1.22762e-51	0.5562	0.573	0.396	4.4932e-47	top 10 clonotypes	SAMSN1
1.37464e-41	0.552297	0.144	0.057	5.03132e-37	top 10 clonotypes	EGLN3
6.49341e-54	0.547862	0.152	0.051	2.37665e-49	top 10 clonotypes	LINC02446
1.92161e-53	0.538824	0.32	0.164	7.03329e-49	top 10 clonotypes	CD9
3.46061e-65	0.531665	0.253	0.103	1.26662e-60	top 10 clonotypes	CD8B
3.80384e-45	0.523151	0.226	0.107	1.39224e-40	top 10 clonotypes	ADAM19
2.12758e-31	0.518627	0.395	0.269	7.78715e-27	top 10 clonotypes	NR4A1
1.21288e-36	0.513454	0.134	0.054	4.43926e-32	top 10 clonotypes	ZEB2
5.83666e-156	0.512704	0.996	0.97	2.13627e-151	top 10 clonotypes	VIM
1.16709e-43	0.51165	0.268	0.139	4.27165e-39	top 10 clonotypes	ANKRD28
5.47486e-08	0.509845	0.158	0.116	0.00200385	top 10 clonotypes	HIST1H1E
6.58257e-43	0.501232	0.25	0.127	2.40929e-38	top 10 clonotypes	RBMS1
4.71623e-46	0.496084	0.705	0.551	1.72619e-41	top 10 clonotypes	SLC2A3
7.02028e-66	0.494868	0.764	0.573	2.56949e-61	top 10 clonotypes	ALOX5AP
1.02508e-40	0.494181	0.217	0.105	3.75188e-36	top 10 clonotypes	SCML4
4.0672e-29	0.490811	0.484	0.361	1.48864e-24	top 10 clonotypes	MSN
2.55526e-30	0.487987	0.349	0.23	9.35251e-26	top 10 clonotypes	GPI
2.61682e-45	0.487327	0.254	0.127	9.57781e-41	top 10 clonotypes	C1orf162
1.23003e-39	0.480941	0.368	0.224	4.50204e-35	top 10 clonotypes	ID2
5.72157e-25	0.474873	0.138	0.069	2.09415e-20	top 10 clonotypes	SLC1A4
1.01074e-40	0.465527	0.288	0.158	3.69941e-36	top 10 clonotypes	TRAT1
9.08434e-22	0.458079	0.627	0.519	3.32496e-17	top 10 clonotypes	MYH9
1.7539e-42	0.455088	0.83	0.74	6.41945e-38	top 10 clonotypes	ZFP36
2.62547e-46	0.452784	0.121	0.039	9.60947e-42	top 10 clonotypes	PLAAT3
1.68615e-35	0.446606	0.435	0.291	6.17147e-31	top 10 clonotypes	PTGER4
2.38438e-23	0.440857	0.159	0.086	8.72707e-19	top 10 clonotypes	RCBTB2
7.06308e-44	0.433157	0.612	0.44	2.58516e-39	top 10 clonotypes	LGALS3
7.54443e-30	0.42751	0.664	0.533	2.76134e-25	top 10 clonotypes	LCP1
4.89025e-17	0.426423	0.167	0.102	1.78988e-12	top 10 clonotypes	PFKFB3
2.95105e-43	0.424177	0.204	0.091	1.08011e-38	top 10 clonotypes	KLRK1
1.33258e-46	0.424009	0.733	0.589	4.87739e-42	top 10 clonotypes	IFITM2
9.98827e-36	0.422332	0.471	0.318	3.65581e-31	top 10 clonotypes	CD63
6.87485e-18	0.417076	0.3	0.215	2.51626e-13	top 10 clonotypes	GLG1
1.40843e-34	0.416131	0.108	0.039	5.15501e-30	top 10 clonotypes	RGS9
5.03573e-24	0.41589	0.415	0.308	1.84313e-19	top 10 clonotypes	SNHG5
1.32205e-28	0.413918	0.146	0.07	4.83883e-24	top 10 clonotypes	TSPAN2
1.46623e-46	0.413613	0.315	0.165	5.36656e-42	top 10 clonotypes	CTSW
3.36698e-26	0.409724	0.534	0.409	1.23235e-21	top 10 clonotypes	HLA-DRB1
1.8148e-26	0.409596	0.674	0.575	6.64234e-22	top 10 clonotypes	NFKBIA
1.25345e-27	0.407181	0.208	0.115	4.58776e-23	top 10 clonotypes	PDE4D
1.07697e-72	0.4058	0.891	0.722	3.94183e-68	top 10 clonotypes	ANXA1
2.15135e-26	0.402097	0.133	0.063	7.87415e-22	top 10 clonotypes	SOS1
2.86886e-35	0.399324	0.621	0.476	1.05003e-30	top 10 clonotypes	PGK1
1.00357e-27	0.398241	0.121	0.053	3.67318e-23	top 10 clonotypes	KRT7
3.04009e-24	0.397362	0.178	0.098	1.1127e-19	top 10 clonotypes	ATL3
1.06575e-30	0.396584	0.103	0.04	3.90076e-26	top 10 clonotypes	MMP25
5.75723e-30	0.393816	0.203	0.109	2.1072e-25	top 10 clonotypes	ITGB7
1.36956e-26	0.390786	0.216	0.124	5.01271e-22	top 10 clonotypes	MTHFD2
6.70252e-28	0.387709	0.114	0.049	2.45319e-23	top 10 clonotypes	CD200R1
9.04386e-19	0.382547	0.434	0.332	3.31014e-14	top 10 clonotypes	BIRC3
1.21928e-15	0.380541	0.577	0.484	4.46269e-11	top 10 clonotypes	HSPA1B
8.20927e-26	0.378659	0.23	0.134	3.00468e-21	top 10 clonotypes	SLC4A7
2.51808e-16	0.37786	0.395	0.301	9.21644e-12	top 10 clonotypes	BRD2
4.89061e-25	0.37497	0.304	0.198	1.79001e-20	top 10 clonotypes	RBPJ
4.63992e-29	0.374738	0.7	0.58	1.69826e-24	top 10 clonotypes	ZFP36L2
1.33996e-22	0.374559	0.532	0.408	4.90439e-18	top 10 clonotypes	ANXA6
3.98217e-17	0.37217	0.549	0.453	1.45751e-12	top 10 clonotypes	TNFAIP3
4.67056e-22	0.370063	0.179	0.101	1.70947e-17	top 10 clonotypes	RGS2
1.68894e-14	0.369411	0.479	0.388	6.18169e-10	top 10 clonotypes	FLNA
5.57502e-22	0.368961	0.417	0.304	2.04051e-17	top 10 clonotypes	CANX
6.42322e-20	0.368911	0.129	0.068	2.35096e-15	top 10 clonotypes	PACSIN2
6.60075e-11	0.364669	0.193	0.137	2.41594e-06	top 10 clonotypes	TMPO
6.49469e-21	0.363666	0.3	0.203	2.37712e-16	top 10 clonotypes	TLN1
9.00112e-18	0.363433	0.226	0.147	3.2945e-13	top 10 clonotypes	TIPARP
1.08805e-19	0.362589	0.376	0.272	3.98238e-15	top 10 clonotypes	ITK
8.19935e-26	0.361958	0.104	0.044	3.00104e-21	top 10 clonotypes	ZNF365
1.08106e-26	0.35634	0.574	0.443	3.95679e-22	top 10 clonotypes	TPM4
4.61769e-20	0.354104	0.101	0.048	1.69012e-15	top 10 clonotypes	RUNX2
8.97024e-18	0.353831	0.233	0.154	3.2832e-13	top 10 clonotypes	SPN
1.68179e-26	0.352646	0.638	0.515	6.15551e-22	top 10 clonotypes	TPI1
1.75563e-22	0.351923	0.857	0.78	6.42577e-18	top 10 clonotypes	AHNAK
1.64539e-22	0.351679	0.15	0.079	6.0223e-18	top 10 clonotypes	ETS2
4.78629e-28	0.348993	0.137	0.064	1.75183e-23	top 10 clonotypes	LINC00892
9.85816e-24	0.346954	0.24	0.147	3.60818e-19	top 10 clonotypes	CDC123
2.94056e-26	0.342681	0.121	0.055	1.07627e-21	top 10 clonotypes	SEPTIN10
3.57071e-19	0.341503	0.157	0.09	1.30692e-14	top 10 clonotypes	IL4R
6.0264e-30	0.339075	0.676	0.558	2.20572e-25	top 10 clonotypes	NME2
1.43539e-24	0.333012	0.263	0.163	5.25366e-20	top 10 clonotypes	MFSD10
5.60099e-22	0.332396	0.414	0.297	2.05002e-17	top 10 clonotypes	P4HB
9.99104e-19	0.332204	0.517	0.41	3.65682e-14	top 10 clonotypes	IQGAP1
4.2435e-15	0.332049	0.274	0.196	1.55316e-10	top 10 clonotypes	MAP4
1.48582e-22	0.331384	0.226	0.137	5.43826e-18	top 10 clonotypes	LPAR6
5.83488e-19	0.330707	0.329	0.231	2.13562e-14	top 10 clonotypes	PHLDA1
4.88129e-18	0.329827	0.484	0.378	1.7866e-13	top 10 clonotypes	NIBAN1
1.56347e-20	0.329421	0.137	0.073	5.72246e-16	top 10 clonotypes	MTSS1
9.36988e-23	0.326958	0.236	0.144	3.42947e-18	top 10 clonotypes	PIM1
1.1192e-06	0.326338	0.53	0.478	0.0409637	top 10 clonotypes	TUBA1B
1.13829e-14	0.323731	0.232	0.161	4.16625e-10	top 10 clonotypes	ESYT1
2.34101e-16	0.323491	0.542	0.445	8.56832e-12	top 10 clonotypes	CAP1
2.70352e-19	0.322294	0.371	0.268	9.89516e-15	top 10 clonotypes	RAP1B
5.2921e-18	0.321517	0.232	0.152	1.93696e-13	top 10 clonotypes	CD40LG
2.09798e-17	0.320816	0.256	0.173	7.67883e-13	top 10 clonotypes	CAMK4
2.97885e-34	0.319937	0.837	0.753	1.09029e-29	top 10 clonotypes	MYL12A
3.86613e-15	0.319748	0.127	0.073	1.41504e-10	top 10 clonotypes	CD226
1.70358e-21	0.31871	0.112	0.054	6.23529e-17	top 10 clonotypes	FURIN
2.4355e-25	0.316125	0.137	0.066	8.91417e-21	top 10 clonotypes	GGA1
3.37815e-09	0.312184	0.215	0.162	0.000123644	top 10 clonotypes	HMGB2
1.37614e-15	0.31206	0.198	0.129	5.03682e-11	top 10 clonotypes	CD84
1.10832e-11	0.312023	0.228	0.165	4.05656e-07	top 10 clonotypes	NFKBIZ
1.99597e-17	0.306384	0.298	0.208	7.30546e-13	top 10 clonotypes	SEPTIN11
5.18864e-16	0.306115	0.455	0.358	1.89909e-11	top 10 clonotypes	DDIT4
2.65379e-18	0.305904	0.106	0.053	9.71314e-14	top 10 clonotypes	CLSTN3
1.0001e-20	0.30462	0.333	0.227	3.66046e-16	top 10 clonotypes	DIAPH1
1.07154e-14	0.304311	0.144	0.088	3.92196e-10	top 10 clonotypes	NSMCE1
1.40734e-16	0.304234	0.179	0.111	5.151e-12	top 10 clonotypes	DCAF7
2.6067e-17	0.302542	0.34	0.247	9.54077e-13	top 10 clonotypes	GLIPR1
9.42483e-18	0.301136	0.346	0.249	3.44958e-13	top 10 clonotypes	GATA3
2.31938e-11	0.299433	0.402	0.32	8.48914e-07	top 10 clonotypes	JUN
1.82517e-17	0.29811	0.138	0.078	6.68029e-13	top 10 clonotypes	TSEN54
1.38133e-15	0.296346	0.571	0.475	5.0558e-11	top 10 clonotypes	CAPZB
5.27662e-16	0.295193	0.433	0.332	1.9313e-11	top 10 clonotypes	HSPA5
1.61688e-22	0.29364	0.277	0.176	5.91794e-18	top 10 clonotypes	XBP1
4.20299e-13	0.292411	0.139	0.087	1.53833e-08	top 10 clonotypes	GNA15
1.13371e-13	0.288625	0.186	0.122	4.14949e-09	top 10 clonotypes	TNF
1.30984e-14	0.288233	0.281	0.201	4.79416e-10	top 10 clonotypes	TOB1
5.94848e-20	0.287699	0.248	0.159	2.1772e-15	top 10 clonotypes	SFXN1
4.58252e-15	0.285619	0.276	0.196	1.67725e-10	top 10 clonotypes	NONO
1.46245e-18	0.28551	0.189	0.114	5.35271e-14	top 10 clonotypes	EHD4
2.1164e-13	0.285481	0.266	0.193	7.74625e-09	top 10 clonotypes	CDK2AP2
2.31917e-29	0.285027	0.826	0.734	8.48838e-25	top 10 clonotypes	CD99
3.364e-12	0.283525	0.22	0.156	1.23126e-07	top 10 clonotypes	EIF4G1
3.9522e-23	0.281916	0.111	0.051	1.44654e-18	top 10 clonotypes	SMCO4
8.71202e-11	0.281599	0.135	0.089	3.18869e-06	top 10 clonotypes	PRRC2A
1.02544e-10	0.28138	0.232	0.171	3.7532e-06	top 10 clonotypes	ANP32E
1.53835e-15	0.281351	0.17	0.106	5.6305e-11	top 10 clonotypes	FKBP11
2.46584e-18	0.281161	0.121	0.064	9.02521e-14	top 10 clonotypes	GPR171
1.03735e-15	0.280826	0.276	0.192	3.79682e-11	top 10 clonotypes	PDCD4
1.81435e-17	0.28079	0.107	0.055	6.6407e-13	top 10 clonotypes	MFHAS1
3.25701e-12	0.280142	0.127	0.079	1.1921e-07	top 10 clonotypes	LY9
4.09859e-14	0.279361	0.228	0.157	1.50013e-09	top 10 clonotypes	ETFB
3.39504e-14	0.279308	0.154	0.096	1.24262e-09	top 10 clonotypes	PLIN2
2.40563e-19	0.279045	0.196	0.118	8.80484e-15	top 10 clonotypes	MAP3K8
5.52219e-15	0.276708	0.497	0.402	2.02118e-10	top 10 clonotypes	SEC61B
1.44681e-15	0.275958	0.103	0.055	5.29545e-11	top 10 clonotypes	CDK6
1.68864e-13	0.275499	0.201	0.136	6.1806e-09	top 10 clonotypes	CXCR6
1.5505e-15	0.271255	0.382	0.286	5.67498e-11	top 10 clonotypes	OSTF1
1.98621e-14	0.271026	0.332	0.244	7.26973e-10	top 10 clonotypes	KDSR
4.1912e-14	0.269441	0.263	0.185	1.53402e-09	top 10 clonotypes	SEPTIN2
7.12362e-13	0.268734	0.103	0.059	2.60731e-08	top 10 clonotypes	CYSLTR1
1.21408e-10	0.264227	0.486	0.406	4.44366e-06	top 10 clonotypes	PPP1R15A
3.50806e-16	0.262384	0.115	0.063	1.28399e-11	top 10 clonotypes	PTPN13
3.23304e-16	0.261553	0.121	0.067	1.18332e-11	top 10 clonotypes	TESC
1.52315e-11	0.257369	0.34	0.262	5.57489e-07	top 10 clonotypes	SPTAN1
5.59102e-13	0.256986	0.638	0.552	2.04637e-08	top 10 clonotypes	PRDX1
4.80291e-14	0.256912	0.189	0.124	1.75791e-09	top 10 clonotypes	HK1
5.41282e-13	0.256856	0.191	0.128	1.98115e-08	top 10 clonotypes	ILK
4.30057e-17	0.255902	0.19	0.117	1.57405e-12	top 10 clonotypes	HIF1A
1.45128e-10	0.254326	0.609	0.537	5.31185e-06	top 10 clonotypes	LSP1
3.72212e-08	0.254263	0.31	0.252	0.00136233	top 10 clonotypes	PLEC
1.95952e-16	0.254178	0.249	0.169	7.17205e-12	top 10 clonotypes	PRDX6
9.50418e-14	0.25316	0.381	0.291	3.47862e-09	top 10 clonotypes	EMB
3.21993e-13	0.253117	0.175	0.115	1.17853e-08	top 10 clonotypes	PDIA4
1.5534e-13	0.251918	0.5	0.407	5.68559e-09	top 10 clonotypes	MT2A
5.74639e-10	0.250111	0.163	0.113	2.10324e-05	top 10 clonotypes	LASP1
3.05337e-08	-0.285494	0.076	0.116	0.00111757	top 10 clonotypes	TNIK
7.52213e-07	-0.288027	0.085	0.119	0.0275317	top 10 clonotypes	HNRNPLL
1.03556e-23	-0.307062	0.783	0.811	3.79025e-19	top 10 clonotypes	HLA-E
1.31751e-08	-0.333396	0.15	0.198	0.000482223	top 10 clonotypes	CYTOR
2.40294e-23	-0.33392	0.876	0.902	8.795e-19	top 10 clonotypes	FTH1
5.07367e-14	-0.334278	0.402	0.467	1.85701e-09	top 10 clonotypes	CIRBP
1.77965e-08	-0.336628	0.09	0.132	0.00065137	top 10 clonotypes	TSPYL2
1.14994e-09	-0.342028	0.38	0.424	4.20891e-05	top 10 clonotypes	C12orf57
4.6631e-09	-0.342978	0.078	0.12	0.000170674	top 10 clonotypes	STAM
1.37818e-10	-0.360167	0.065	0.108	5.04427e-06	top 10 clonotypes	GIMAP4
1.24709e-09	-0.36573	0.317	0.37	4.56448e-05	top 10 clonotypes	TXNIP
4.56477e-08	-0.366952	0.083	0.121	0.00167075	top 10 clonotypes	EPB41
6.92339e-18	-0.385089	0.539	0.607	2.53403e-13	top 10 clonotypes	BTG1
1.86773e-08	-0.39244	0.277	0.324	0.000683608	top 10 clonotypes	SAT1
1.75628e-50	-0.402854	0.997	0.999	6.42817e-46	top 10 clonotypes	MALAT1
1.09457e-07	-0.417774	0.141	0.181	0.00400622	top 10 clonotypes	GZMM
5.88363e-11	-0.418007	0.259	0.311	2.15347e-06	top 10 clonotypes	LIMD2
2.85042e-08	-0.42026	0.172	0.215	0.00104328	top 10 clonotypes	PIM2
1.45419e-15	-0.432761	0.145	0.217	5.32249e-11	top 10 clonotypes	CD5
8.55311e-10	-0.44247	0.128	0.176	3.13052e-05	top 10 clonotypes	UGP2
7.20017e-13	-0.451407	0.106	0.164	2.63533e-08	top 10 clonotypes	TRBC1
1.75256e-21	-0.468078	0.044	0.107	6.41453e-17	top 10 clonotypes	CMTM7
2.46419e-19	-0.476785	0.056	0.118	9.01919e-15	top 10 clonotypes	RIPOR2
3.84667e-11	-0.479766	0.178	0.231	1.40792e-06	top 10 clonotypes	TTC39C
9.61085e-22	-0.522159	0.285	0.374	3.51767e-17	top 10 clonotypes	PBXIP1
2.89426e-12	-0.537294	0.145	0.201	1.05933e-07	top 10 clonotypes	GPR183
1.62014e-14	-0.545955	0.067	0.121	5.92988e-10	top 10 clonotypes	PGM2L1
6.28879e-14	-0.550654	0.064	0.116	2.30176e-09	top 10 clonotypes	KLRB1
8.17368e-20	-0.556613	0.109	0.184	2.99165e-15	top 10 clonotypes	GBP2
3.30538e-24	-0.583161	0.158	0.252	1.2098e-19	top 10 clonotypes	CD247
3.26898e-19	-0.584129	0.073	0.139	1.19648e-14	top 10 clonotypes	MIR4435-2HG
1.06424e-17	-0.591023	0.16	0.232	3.89522e-13	top 10 clonotypes	CORO1B
4.94634e-21	-0.59698	0.053	0.118	1.81041e-16	top 10 clonotypes	LINC01943
7.38084e-24	-0.604763	0.058	0.131	2.70146e-19	top 10 clonotypes	GIMAP7
2.66868e-24	-0.620335	0.036	0.102	9.76762e-20	top 10 clonotypes	TTN
6.86923e-20	-0.643412	0.128	0.203	2.51421e-15	top 10 clonotypes	CARD16
1.52225e-23	-0.685503	0.192	0.279	5.57158e-19	top 10 clonotypes	TNFRSF1B
3.9566e-21	-0.691619	0.205	0.286	1.44815e-16	top 10 clonotypes	CST7
4.24016e-42	-0.831979	0.041	0.142	1.55194e-37	top 10 clonotypes	SELL
1.44404e-38	-0.848216	0.089	0.2	5.28532e-34	top 10 clonotypes	TIGIT
1.0654e-14	-0.910978	0.144	0.209	3.89947e-10	top 10 clonotypes	TNFRSF4
1.43421e-45	-0.921446	0.33	0.456	5.24935e-41	top 10 clonotypes	LTB
1.07285e-34	-0.921622	0.098	0.205	3.92673e-30	top 10 clonotypes	CTLA4
8.49348e-51	-0.984623	0.117	0.26	3.1087e-46	top 10 clonotypes	CD7
5.05124e-86	-1.3074	0.008	0.158	1.84881e-81	top 10 clonotypes	GBP5
1.67485e-99	-1.56974	0.005	0.172	6.1301e-95	top 10 clonotypes	FOXP3
3.05831e-130	-1.6081	0.016	0.233	1.11937e-125	top 10 clonotypes	CD27
6.19585e-37	-1.81106	0.027	0.11	2.26774e-32	top 10 clonotypes	CCL5

## Sheet: Venn_up_oligo_vs_polyclonal
Names	total	elements
Trunk_AD DAHND Head/neck AD	70	RGS9
		NBAS
		IL26
		SOS1
		CD96
		MTHFD2
		CDC123
		KLRK1
		FURIN
		TGFBR3
		HLA-DRB1
		MTSS1
		CD8B
		VIM
		NME2
		CD226
		CD8A
		CAPG
		IL22
		ALOX5AP
		JAML
		IL9R
		SEPTIN11
		DUSP4
		CXCR6
		RBPJ
		LGALS1
		TPI1
		MFSD10
		FKBP5
		LGALS3
		CDCA7
		TNFSF10
		CD9
		SAMSN1
		CLU
		ITGAE
		GLUL
		SLC4A7
		SEC61B
		CTSW
		CD63
		GPI
		ANKRD28
		S100A6
		LINC00892
		JUN
		MT2A
		LINC01871
		PRDX1
		IL13
		GPR171
		BHLHE40
		C1orf162
		ID2
		ANXA5
		AHI1
		ZEB2
		RBMS1
		RGS1
		XBP1
		AHR
		GGA1
		TRAT1
		CSF2
		BIRC3
		NR3C1
		ITGB7
		PGK1
		LMO4
Trunk_AD Head/neck AD	15	MIIP
		RNH1
		PGAM1
		HLA-DRB5
		SCPEP1
		IGFLR1
		DHRS7
		PRF1
		PDLIM4
		GAPDH
		CTSD
		GZMB
		TNFSF14
		SYTL2
		HLA-DQA1
Trunk_AD DAHND	25	ILK
		IL4R
		ANXA1
		LPAR6
		TNF
		MSN
		CD84
		PRDX6
		SFXN1
		PLAAT3
		EGLN3
		PDCD4
		P4HB
		SMCO4
		TRBV7-9
		LY9
		SLC1A4
		CLSTN3
		TSPAN2
		PTPN13
		SCML4
		HIF1A
		CD40LG
		NSMCE1
		KRT7
DAHND Head/neck AD	30	RGS2
		ZFP36
		MAP3K8
		SPN
		LCP1
		NFKBIZ
		ETFB
		LINC02446
		GNA15
		SNHG5
		NR4A1
		NFKBIA
		PDE4D
		CD69
		ADAM19
		AREG
		TESC
		PHLDA1
		ETS2
		KDSR
		FKBP11
		TNFAIP3
		NIBAN1
		STMN1
		TOB1
		PTGER4
		ZFP36L2
		RUNX2
		PIM1
		IFITM2
Trunk_AD	74	ANXA2
		TNFRSF18
		FASLG
		NCF4
		TRAV19
		CD151
		CRTAM
		SEC11A
		CBLB
		TGIF1
		ENTPD1
		HMGB3
		ELOVL1
		SLA
		CCR8
		OSTC
		CXorf40B
		BLM
		CDKN1A
		HLA-B
		SDC4
		AL590550.1
		ATXN1
		PTPRN2
		LAPTM5
		TWF2
		RGS16
		TMEM120A
		NTRK2
		GUK1
		ZBED2
		DMD
		SQSTM1
		LYPLA1
		TBXAS1
		RALY
		ITPR1
		SDF4
		TNFSF11
		NUDT5
		EVI2A
		FXYD5
		IQCG
		SLC4A2
		TMEM107
		GLOD4
		SMS
		GPX4
		CTSH
		CD82
		NINJ1
		SRGN
		LMNA
		PTHLH
		TBCD
		C9orf16
		CHN1
		GEM
		H2AFZ
		CAPN1
		TMEM273
		AOAH
		TIMP1
		NFU1
		MYDGF
		FKBP1A
		CCL1
		RAN
		BANF1
		PDE7B
		HDLBP
		ARL3
		ADGRG1
		SUCLG1
Head/neck AD	16	IL7R
		ZFAND5
		TRAV13-2
		COTL1
		PDIA6
		BST2
		CD7
		RAB27A
		SNX9
		SCCPDH
		TXN
		KLRC4
		PTMS
		ZNF683
		RSU1
		HOPX
DAHND	65	ACTN4
		TMPO
		MAP4
		ESYT1
		CDK6
		ANXA6
		PPP1R15A
		TLN1
		PACSIN2
		GLIPR1
		EMB
		BRD2
		GATA3
		LSP1
		ANP32E
		ZNF365
		HSPA1B
		DDIT4
		NONO
		TPM4
		MMP25
		CANX
		RAP1B
		CAP1
		HK1
		OSTF1
		MYL12A
		CYSLTR1
		CD200R1
		HIST1H1E
		HSPA1A
		PFKFB3
		DCAF7
		IQGAP1
		HSPA5
		TIPARP
		PLIN2
		ITK
		SLC2A3
		MYH9
		DIAPH1
		SEPTIN2
		SEPTIN10
		EHD4
		MFHAS1
		CDK2AP2
		PDIA4
		PLEC
		SPTAN1
		FLNA
		ATL3
		LASP1
		GLG1
		CD99
		TSEN54
		CAMK4
		CAPZB
		HMGB2
		TRAV8-4
		RCBTB2
		EIF4G1
		AHNAK
		TUBA1B
		PRRC2A
		TRBV12-3

## Sheet: Venn_down_oligo_vs_polyclonal
Names	total	elements
Trunk_AD DAHND Head/neck AD	12	SELL
		MALAT1
		GIMAP4
		CD27
		GIMAP7
		MIR4435-2HG
		CCL5
		CTLA4
		GBP5
		LTB
		LINC01943
		FOXP3
Trunk_AD Head/neck AD	1	CD4
Trunk_AD DAHND	3	CD7
		PIM2
		CORO1B
DAHND Head/neck AD	10	LIMD2
		CMTM7
		PBXIP1
		RIPOR2
		GBP2
		CD247
		TNFRSF1B
		FTH1
		HLA-E
		CD5
Trunk_AD	4	LAT
		CLEC2B
		TPT1
		PRDX2
Head/neck AD	2	ITM2B
		CCR6
DAHND	23	EPB41
		CST7
		TRBC1
		TTN
		TIGIT
		CARD16
		HNRNPLL
		SAT1
		STAM
		BTG1
		UGP2
		TNIK
		CIRBP
		GPR183
		KLRB1
		TNFRSF4
		TTC39C
		TXNIP
		C12orf57
		TSPYL2
		PGM2L1
		CYTOR
		GZMM
