# Supplementary material for: Dupilumab-associated head and neck dermatitis shows a pronounced type 22 immune signature mediated by oligoclonally expanded T cells
Source: Nat Commun. 2024 Apr 2;15:2839. doi: 10.1038/s41467-024-46540-0 (PMC10987549; doi:10.1038/s41467-024-46540-0)
Supplement: Supplementary file 10 — Supplementary Data 7 [file 41467_2024_46540_MOESM10_ESM.xlsx]

## Sheet: Sheet1
p_val	avg_log2FC	pct.1	pct.2	p_val_adj	cluster	gene		p_val	avg_log2FC	pct.1	pct.2	p_val_adj	cluster	gene		p_val	avg_log2FC	pct.1	pct.2	p_val_adj	cluster	gene
2.31735e-29	2.07376	0.119	0.028	8.48173e-25	Trunk AD	CCL1		6.27565e-84	1.78623	0.444	0.19	2.29695e-79	Head/neck AD	AREG		1.61045e-27	1.35623	0.11	0.028	5.89442e-23	DAHND	FABP5
1.20761e-69	1.3238	0.138	0.012	4.41999e-65	Trunk AD	TRAV19		1.02899e-134	1.59443	0.42	0.111	3.76622e-130	Head/neck AD	CD7		2.13072e-43	1.09525	0.112	0.012	7.79865e-39	DAHND	TRAV8-4
6.22583e-27	1.10228	0.385	0.201	2.27872e-22	Trunk AD	CSF2		1.02939e-17	1.48657	0.123	0.054	3.76766e-13	Head/neck AD	GNLY		2.07338e-33	1.03214	0.519	0.377	7.58878e-29	DAHND	IL22
4.81707e-86	1.05104	0.408	0.11	1.76309e-81	Trunk AD	KRT7		5.03365e-58	0.980496	0.361	0.163	1.84237e-53	Head/neck AD	HLA-DRB5		1.09119e-75	1.0246	0.857	0.728	3.99387e-71	DAHND	AHNAK
9.56796e-74	1.04577	0.869	0.653	3.50197e-69	Trunk AD	PRDX1		2.6106e-40	0.84407	0.257	0.111	9.55505e-36	Head/neck AD	PTMS		2.97692e-32	0.904266	0.627	0.531	1.08958e-27	DAHND	MYH9
1.0049e-63	1.00708	0.797	0.532	3.67805e-59	Trunk AD	MT2A		1.32109e-45	0.841251	0.52	0.321	4.83531e-41	Head/neck AD	RGCC		1.25539e-35	0.716664	0.705	0.61	4.59487e-31	DAHND	SLC2A3
9.03223e-23	0.878778	0.33	0.171	3.30589e-18	Trunk AD	GZMB		6.5416e-19	0.790012	0.231	0.129	2.39429e-14	Head/neck AD	NKG7		2.47524e-20	0.697227	0.139	0.056	9.05963e-16	DAHND	TRBV12-3
2.04531e-25	0.867858	0.358	0.181	7.48602e-21	Trunk AD	TNF		5.15032e-47	0.76974	0.111	0.016	1.88507e-42	Head/neck AD	TRAV13-2		3.95725e-23	0.668103	0.404	0.288	1.44839e-18	DAHND	AHR
2.99334e-50	0.816379	0.216	0.051	1.09559e-45	Trunk AD	GNLY		5.56592e-64	0.753745	0.821	0.628	2.03718e-59	Head/neck AD	ZFP36L2		2.7219e-28	0.660384	0.508	0.388	9.96242e-24	DAHND	PDIA3
1.55668e-53	0.809584	0.555	0.251	5.69762e-49	Trunk AD	ITM2A		5.51861e-44	0.747454	0.602	0.413	2.01987e-39	Head/neck AD	DUSP2		9.23569e-28	0.649752	0.165	0.062	3.38036e-23	DAHND	CCR6
7.60953e-58	0.793624	0.969	0.9	2.78516e-53	Trunk AD	LGALS1		1.06244e-26	0.72442	0.261	0.138	3.88865e-22	Head/neck AD	LINC02446		7.43383e-20	0.646813	0.664	0.613	2.72085e-15	DAHND	LCP1
1.28233e-26	0.783649	0.67	0.445	4.69344e-22	Trunk AD	H2AFZ		7.89751e-66	0.700809	0.751	0.503	2.89057e-61	Head/neck AD	COTL1		5.85183e-22	0.643437	0.235	0.13	2.14183e-17	DAHND	SBSN
6.98277e-47	0.769669	0.626	0.342	2.55576e-42	Trunk AD	FKBP1A		1.52967e-39	0.672135	0.726	0.558	5.59875e-35	Head/neck AD	BTG1		7.06062e-79	0.633662	0.997	0.994	2.58426e-74	DAHND	MALAT1
7.27342e-34	0.743836	0.234	0.079	2.66215e-29	Trunk AD	GEM		3.95575e-38	0.65263	0.438	0.258	1.44784e-33	Head/neck AD	ZYX		1.80702e-15	0.620101	0.226	0.142	6.61387e-11	DAHND	TIPARP
1.94673e-43	0.721879	0.359	0.14	7.12523e-39	Trunk AD	IL26		4.63223e-31	0.633611	0.425	0.27	1.69544e-26	Head/neck AD	CD8B		1.09803e-13	0.609497	0.442	0.382	4.01888e-09	DAHND	HNRNPU
7.83135e-36	0.709545	0.565	0.322	2.86635e-31	Trunk AD	CD9		7.02862e-47	0.628392	0.539	0.315	2.57254e-42	Head/neck AD	ATP5F1D		1.75438e-08	0.587286	0.479	0.448	0.000642121	DAHND	FLNA
3.05618e-29	0.701178	0.327	0.149	1.11859e-24	Trunk AD	TNFRSF4		4.00821e-23	0.568724	0.229	0.12	1.46704e-18	Head/neck AD	SOCS1		2.18606e-40	0.578462	0.689	0.558	8.00121e-36	DAHND	ITM2B
1.81763e-50	0.696491	0.898	0.719	6.65271e-46	Trunk AD	EMP3		9.88661e-17	0.567117	0.17	0.089	3.6186e-12	Head/neck AD	SNX9		1.19962e-10	0.54279	0.167	0.105	4.39074e-06	DAHND	PFKFB3
5.56072e-11	0.685259	0.268	0.168	2.03528e-06	Trunk AD	S100A6		2.30034e-15	0.563683	0.253	0.157	8.41949e-11	Head/neck AD	GZMA		2.01993e-13	0.539544	0.525	0.474	7.39314e-09	DAHND	CALR
7.65037e-44	0.683503	0.581	0.298	2.80011e-39	Trunk AD	SEC11A		1.26114e-21	0.558895	0.218	0.113	4.6159e-17	Head/neck AD	CLEC2B		5.6718e-14	0.537009	0.395	0.319	2.07594e-09	DAHND	TMEM123
1.20129e-32	0.678757	0.298	0.119	4.39684e-28	Trunk AD	TRBC1		4.30013e-14	0.535687	0.419	0.333	1.57389e-09	Head/neck AD	CTSW		2.54154e-10	0.528073	0.115	0.065	9.30228e-06	DAHND	CD4
1.41758e-25	0.647238	0.706	0.496	5.18848e-21	Trunk AD	HSPA1B		2.39824e-25	0.534463	0.263	0.14	8.77779e-21	Head/neck AD	MZT2A		2.84173e-08	0.52749	0.477	0.431	0.0010401	DAHND	IL13
1.38216e-15	0.635358	0.112	0.04	5.05883e-11	Trunk AD	CRTAM		9.53564e-28	0.525859	0.412	0.261	3.49014e-23	Head/neck AD	RAC1		6.11457e-09	0.524293	0.442	0.4	0.000223799	DAHND	ACTN4
6.31043e-29	0.634876	0.659	0.436	2.30968e-24	Trunk AD	BATF		5.3548e-28	0.522326	0.554	0.384	1.95991e-23	Head/neck AD	CD8A		2.867e-17	0.516896	0.112	0.045	1.04935e-12	DAHND	CSTA
1.79376e-37	0.610249	0.818	0.575	6.56534e-33	Trunk AD	CAPG		2.22597e-22	0.512512	0.199	0.097	8.14727e-18	Head/neck AD	TESC		1.55735e-08	0.507136	0.484	0.461	0.000570006	DAHND	MSN
6.97663e-22	0.601914	0.322	0.163	2.55351e-17	Trunk AD	GZMA		3.82139e-21	0.509328	0.345	0.218	1.39867e-16	Head/neck AD	CCDC85B		9.65549e-07	0.504825	0.3	0.256	0.0353401	DAHND	GLG1
1.00812e-25	0.600601	0.607	0.376	3.68982e-21	Trunk AD	CKLF		2.50202e-20	0.502937	0.506	0.39	9.15766e-16	Head/neck AD	NOP53		2.36365e-08	0.499054	0.376	0.326	0.000865118	DAHND	ITK
4.06602e-33	0.591037	0.45	0.222	1.48821e-28	Trunk AD	MRPS6		2.37052e-22	0.496255	0.283	0.163	8.67634e-18	Head/neck AD	C4orf48		2.38263e-08	0.496908	0.159	0.108	0.000872067	DAHND	RCBTB2
2.76987e-30	0.590044	0.494	0.265	1.0138e-25	Trunk AD	ERH		9.75509e-24	0.473536	0.373	0.232	3.57046e-19	Head/neck AD	GNB2		6.89908e-11	0.487222	0.357	0.287	2.52513e-06	DAHND	RESF1
3.02106e-26	0.585033	0.156	0.048	1.10574e-21	Trunk AD	LAIR2		1.59485e-17	0.471238	0.643	0.52	5.83732e-13	Head/neck AD	DUSP1		1.1062e-80	0.487111	0.989	0.964	4.04881e-76	DAHND	HLA-B
4.13605e-31	0.577978	0.716	0.482	1.51384e-26	Trunk AD	COX8A		2.44162e-16	0.461539	0.363	0.253	8.93657e-12	Head/neck AD	CST7		3.91528e-08	0.483266	0.171	0.12	0.00143303	DAHND	SMC1A
1.02752e-14	0.57775	0.348	0.21	3.76084e-10	Trunk AD	GADD45B		4.26532e-15	0.461221	0.35	0.248	1.56115e-10	Head/neck AD	GLUD1		2.9646e-14	0.482418	0.124	0.06	1.08507e-09	DAHND	APP
3.63892e-94	0.574938	0.999	0.993	1.33188e-89	Trunk AD	TMSB4X		1.59996e-16	0.460503	0.426	0.316	5.85602e-12	Head/neck AD	LIME1		1.38616e-07	0.482064	0.395	0.35	0.00507348	DAHND	BRD2
6.02446e-63	0.573083	0.973	0.905	2.20501e-58	Trunk AD	MYL6		1.75444e-15	0.456746	0.273	0.175	6.42142e-11	Head/neck AD	JUND		4.86963e-16	0.475074	0.131	0.061	1.78233e-11	DAHND	CALML3
8.0402e-31	0.571956	0.507	0.268	2.94279e-26	Trunk AD	POMP		2.26211e-23	0.446939	0.715	0.584	8.27954e-19	Head/neck AD	NFKBIA		2.62554e-12	0.473929	0.226	0.151	9.60975e-08	DAHND	ADAM19
3.40112e-45	0.571545	0.935	0.837	1.24485e-40	Trunk AD	S100A11		5.62889e-21	0.439942	0.7	0.576	2.06023e-16	Head/neck AD	TSC22D3		1.7566e-07	0.473829	0.517	0.506	0.00642933	DAHND	IQGAP1
9.56935e-39	0.571289	0.25	0.081	3.50248e-34	Trunk AD	ENTPD1		1.6027e-18	0.434141	0.714	0.611	5.86604e-14	Head/neck AD	CXCR4		1.09039e-15	0.473776	0.239	0.146	3.99094e-11	DAHND	CALML5
2.53965e-40	0.569687	0.933	0.795	9.29538e-36	Trunk AD	ALOX5AP		3.32803e-17	0.43037	0.129	0.057	1.21809e-12	Head/neck AD	C12orf75		1.94973e-11	0.469215	0.35	0.282	7.13619e-07	DAHND	STAT3
6.03003e-25	0.565565	0.643	0.432	2.20705e-20	Trunk AD	TIMP1		1.80117e-09	0.428809	0.378	0.303	6.59245e-05	Head/neck AD	TNFRSF18		7.09028e-14	0.462617	0.583	0.532	2.59511e-09	DAHND	NCL
2.13581e-29	0.564842	0.686	0.452	7.81727e-25	Trunk AD	SUB1		2.66614e-26	0.418349	0.643	0.507	9.75833e-22	Head/neck AD	YBX1		3.00204e-13	0.459536	0.176	0.103	1.09878e-08	DAHND	SPRR1B
6.55668e-26	0.563948	0.922	0.768	2.39981e-21	Trunk AD	IFITM2		1.25619e-13	0.417366	0.219	0.137	4.5978e-09	Head/neck AD	TMEM160		1.01396e-16	0.458122	0.577	0.472	3.71119e-12	DAHND	HSPA1B
2.33841e-30	0.562721	0.589	0.337	8.55881e-26	Trunk AD	RBX1		4.12397e-17	0.416411	0.146	0.069	1.50942e-12	Head/neck AD	NENF		9.40225e-11	0.457721	0.129	0.073	3.44132e-06	DAHND	SERPINB5
9.5694e-34	0.55736	0.287	0.109	3.5025e-29	Trunk AD	TIGIT		2.73448e-12	0.407882	0.257	0.175	1.00085e-07	Head/neck AD	TLE5		1.41352e-09	0.457687	0.336	0.278	5.17361e-05	DAHND	VCP
9.55172e-25	0.557039	0.847	0.68	3.49602e-20	Trunk AD	HSPA1A		3.76459e-15	0.405149	0.147	0.075	1.37788e-10	Head/neck AD	STUB1		1.30962e-07	0.45726	0.417	0.377	0.00479336	DAHND	CANX
2.12142e-17	0.555944	0.118	0.04	7.76461e-13	Trunk AD	AL590550.1		4.95905e-14	0.398769	0.196	0.115	1.81506e-09	Head/neck AD	RAB5IF		7.92929e-13	0.441921	0.506	0.43	2.9022e-08	DAHND	BTG2
2.14426e-26	0.550252	0.781	0.615	7.84819e-22	Trunk AD	LGALS3		1.45276e-15	0.398411	0.218	0.127	5.31726e-11	Head/neck AD	CLTB		2.8055e-09	0.440389	0.215	0.152	0.000102684	DAHND	HPGD
9.38709e-30	0.545924	0.538	0.299	3.43577e-25	Trunk AD	PSMA2		5.85413e-15	0.393608	0.424	0.317	2.14267e-10	Head/neck AD	COX5A		1.44283e-09	0.439745	0.276	0.209	5.2809e-05	DAHND	PDCD4
5.06013e-15	0.542025	0.486	0.322	1.85206e-10	Trunk AD	TXNIP		3.73458e-40	0.392126	0.963	0.877	1.36689e-35	Head/neck AD	PFN1		3.39801e-11	0.437763	0.682	0.664	1.24371e-06	DAHND	DDX5
9.67228e-27	0.53901	0.663	0.435	3.54015e-22	Trunk AD	SOD1		8.27412e-14	0.391508	0.425	0.329	3.02841e-09	Head/neck AD	ARF5		5.59048e-08	0.435694	0.174	0.123	0.00204617	DAHND	CAPRIN1
1.38997e-24	0.532646	0.737	0.513	5.08745e-20	Trunk AD	DYNLL1		3.93131e-18	0.390163	0.524	0.403	1.4389e-13	Head/neck AD	TRIR		7.85881e-14	0.431159	0.574	0.518	2.8764e-09	DAHND	TPM4
4.966e-55	0.529438	0.987	0.942	1.81761e-50	Trunk AD	SH3BGRL3		7.83638e-11	0.388833	0.222	0.149	2.86819e-06	Head/neck AD	ZFAND5		1.23371e-12	0.427174	0.308	0.224	4.51551e-08	DAHND	PPM1G
2.36481e-26	0.525066	0.389	0.196	8.65544e-22	Trunk AD	MIIP		4.48414e-11	0.38228	0.205	0.132	1.64124e-06	Head/neck AD	PIM3		6.38091e-08	0.425001	0.222	0.167	0.00233548	DAHND	UTRN
2.6117e-28	0.521959	0.432	0.219	9.55909e-24	Trunk AD	BANF1		7.36808e-13	0.379582	0.246	0.161	2.69679e-08	Head/neck AD	MZT2B		1.22702e-06	0.421128	0.307	0.26	0.04491	DAHND	DDX3X
5.72788e-31	0.520459	0.822	0.608	2.09646e-26	Trunk AD	SRP14		1.0032e-11	0.376726	0.381	0.287	3.67181e-07	Head/neck AD	PHLDA1		8.5047e-09	0.419564	0.417	0.364	0.00031128	DAHND	ACTR2
2.12262e-26	0.518467	0.649	0.417	7.76899e-22	Trunk AD	SEPTIN7		1.35221e-10	0.374365	0.286	0.208	4.94924e-06	Head/neck AD	H2AFV		6.17011e-07	0.417357	0.143	0.099	0.0225832	DAHND	ARCN1
2.02065e-19	0.515756	0.842	0.702	7.39579e-15	Trunk AD	HMGB1		1.09249e-15	0.37427	0.476	0.365	3.99862e-11	Head/neck AD	GUK1		5.04339e-16	0.417256	0.529	0.445	1.84593e-11	DAHND	LRRFIP1
3.31067e-26	0.513306	0.732	0.502	1.21174e-21	Trunk AD	SKP1		6.29642e-15	0.372038	0.134	0.065	2.30455e-10	Head/neck AD	PDE3B		4.85171e-11	0.416244	0.422	0.349	1.77577e-06	DAHND	ANP32B
6.53597e-26	0.510298	0.689	0.446	2.39223e-21	Trunk AD	SPCS1		2.05438e-11	0.370196	0.266	0.185	7.51922e-07	Head/neck AD	TRAPPC5		2.40643e-09	0.408632	0.23	0.165	8.80777e-05	DAHND	SLC4A7
5.73199e-30	0.504172	0.352	0.157	2.09797e-25	Trunk AD	POLR2K		3.43e-11	0.368758	0.185	0.115	1.25541e-06	Head/neck AD	PSIP1		8.3282e-09	0.406208	0.181	0.122	0.000304821	DAHND	JUP
4.27416e-26	0.504136	0.787	0.568	1.56439e-21	Trunk AD	RNASEK		1.01511e-08	0.368557	0.274	0.205	0.000371539	Head/neck AD	TGFB1		4.06136e-14	0.406003	0.761	0.746	1.4865e-09	DAHND	HNRNPA2B1
8.02108e-23	0.503751	0.239	0.102	2.93579e-18	Trunk AD	NINJ1		2.73859e-12	0.364708	0.287	0.198	1.00235e-07	Head/neck AD	METTL9		9.83632e-12	0.402496	0.438	0.374	3.60019e-07	DAHND	EIF5A
4.29738e-27	0.503085	0.581	0.343	1.57289e-22	Trunk AD	WDR83OS		9.78632e-12	0.357073	0.11	0.055	3.58189e-07	Head/neck AD	EBPL		1.3705e-08	0.400502	0.384	0.326	0.000501618	DAHND	MBNL1
6.01145e-32	0.500172	0.842	0.668	2.20025e-27	Trunk AD	ATP5MC2		6.09323e-15	0.357062	0.114	0.05	2.23018e-10	Head/neck AD	KLRC4		3.6031e-23	0.397687	0.847	0.832	1.31877e-18	DAHND	HSPA8
5.62415e-08	0.493361	0.507	0.37	0.00205849	Trunk AD	NEAT1		4.41353e-16	0.3558	0.392	0.273	1.6154e-11	Head/neck AD	ANXA11		1.64672e-08	0.396541	0.441	0.397	0.000602716	DAHND	EIF4G2
7.47895e-27	0.492289	0.685	0.449	2.73737e-22	Trunk AD	ATP5MC3		8.12125e-12	0.355414	0.343	0.252	2.97246e-07	Head/neck AD	PCBP1		1.19903e-07	0.386447	0.124	0.079	0.00438859	DAHND	MTA2
5.85263e-32	0.490983	0.94	0.839	2.14212e-27	Trunk AD	FXYD5		3.23625e-12	0.353928	0.119	0.061	1.1845e-07	Head/neck AD	SURF1		1.13379e-08	0.38547	0.775	0.773	0.000414979	DAHND	EEF2
8.6974e-37	0.488447	0.945	0.823	3.18334e-32	Trunk AD	H3F3B		1.54652e-13	0.353787	0.73	0.639	5.66042e-09	Head/neck AD	CD69		1.26096e-06	0.37703	0.482	0.456	0.0461525	DAHND	HSP90B1
1.22667e-29	0.488334	0.443	0.219	4.48974e-25	Trunk AD	NOP10		7.93111e-10	0.352065	0.313	0.235	2.90287e-05	Head/neck AD	CCND3		1.72422e-12	0.374716	0.733	0.675	6.31082e-08	DAHND	HSPA1A
1.96258e-24	0.484066	0.568	0.342	7.18325e-20	Trunk AD	SEC61G		3.62505e-12	0.351871	0.175	0.104	1.3268e-07	Head/neck AD	YWHAH		1.00817e-06	0.373022	0.196	0.147	0.0369002	DAHND	POLR2A
2.10012e-29	0.483644	0.378	0.176	7.68666e-25	Trunk AD	PSMA4		1.10315e-20	0.350805	0.804	0.705	4.03764e-16	Head/neck AD	PTPRCAP		3.04998e-08	0.371053	0.121	0.074	0.00111632	DAHND	SEPTIN10
1.36908e-29	0.48222	0.284	0.115	5.01099e-25	Trunk AD	SUCLG1		7.43666e-09	0.350685	0.318	0.245	0.000272189	Head/neck AD	XBP1		1.04737e-24	0.368796	0.786	0.729	3.83347e-20	DAHND	HSP90AB1
5.7718e-30	0.477999	0.984	0.964	2.11254e-25	Trunk AD	IL32		1.61872e-24	0.349037	0.923	0.835	5.92468e-20	Head/neck AD	FTH1		2.13718e-07	0.367677	0.319	0.264	0.0078223	DAHND	CDKN1B
1.83821e-20	0.477673	0.325	0.167	6.72803e-16	Trunk AD	MT1E		2.22679e-11	0.348396	0.385	0.297	8.15027e-07	Head/neck AD	SERP1		2.50772e-14	0.363766	0.716	0.674	9.1785e-10	DAHND	KLF6
6.02933e-22	0.475491	0.575	0.359	2.2068e-17	Trunk AD	TMEM50A		1.37225e-11	0.348218	0.16	0.093	5.02259e-07	Head/neck AD	RNF187		2.16309e-07	0.357509	0.34	0.285	0.00791712	DAHND	GLIPR1
3.38405e-23	0.474412	0.761	0.566	1.2386e-18	Trunk AD	RAN		5.59763e-09	0.341657	0.304	0.233	0.000204879	Head/neck AD	GNAS		2.99885e-09	0.35477	0.501	0.446	0.000109761	DAHND	NR3C1
8.34866e-24	0.471589	0.632	0.393	3.05569e-19	Trunk AD	DAZAP2		5.71032e-07	0.339765	0.103	0.063	0.0209003	Head/neck AD	CD70		3.2457e-07	0.354169	0.573	0.551	0.0118796	DAHND	SAMSN1
3.62478e-22	0.471262	0.419	0.229	1.32671e-17	Trunk AD	TNFAIP8		2.82398e-18	0.331401	0.751	0.632	1.0336e-13	Head/neck AD	CYBA		8.03684e-08	0.345705	0.436	0.384	0.00294156	DAHND	SF3B1
4.38128e-16	0.470663	0.764	0.59	1.60359e-11	Trunk AD	TXN		5.18464e-12	0.329974	0.144	0.08	1.89763e-07	Head/neck AD	SRSF9		9.01544e-07	0.345463	0.352	0.297	0.0329974	DAHND	MBP
3.01502e-20	0.468974	0.526	0.325	1.10353e-15	Trunk AD	CD82		5.78382e-11	0.328845	0.112	0.057	2.11693e-06	Head/neck AD	ZNF683		4.32583e-09	0.343883	0.257	0.186	0.00015833	DAHND	CSRNP1
1.6731e-21	0.466803	0.476	0.27	6.12371e-17	Trunk AD	JPT1		4.53949e-10	0.328543	0.173	0.109	1.6615e-05	Head/neck AD	CMTM3		1.44531e-07	0.343664	0.414	0.363	0.00529	DAHND	P4HB
1.02521e-24	0.46624	0.447	0.237	3.75238e-20	Trunk AD	NDUFA12		3.99321e-07	0.326964	0.339	0.283	0.0146155	Head/neck AD	HERPUD1		4.87177e-07	0.324989	0.103	0.063	0.0178311	DAHND	SLC16A7
8.11193e-26	0.465778	0.339	0.161	2.96905e-21	Trunk AD	POLR2G		9.03435e-13	0.326704	0.134	0.07	3.30666e-08	Head/neck AD	PDCD2		8.22759e-17	0.324718	0.674	0.571	3.01138e-12	DAHND	NFKBIA
1.59062e-32	0.463978	0.888	0.698	5.82182e-28	Trunk AD	HINT1		4.38619e-11	0.323751	0.309	0.222	1.60539e-06	Head/neck AD	KLRK1		1.52122e-07	0.321405	0.28	0.217	0.00556782	DAHND	FOSB
1.64743e-26	0.463643	0.849	0.645	6.02975e-22	Trunk AD	OAZ1		4.12896e-08	0.322969	0.437	0.365	0.00151124	Head/neck AD	GAS5		3.65522e-08	0.318216	0.353	0.285	0.00133785	DAHND	JAK1
7.19533e-27	0.462306	0.432	0.219	2.63356e-22	Trunk AD	LAMTOR5		4.26018e-07	0.321723	0.211	0.155	0.0155927	Head/neck AD	SSU72		9.87035e-10	0.302526	0.33	0.252	3.61265e-05	DAHND	PRELID1
1.72021e-23	0.460934	0.803	0.649	6.29615e-19	Trunk AD	TPI1		3.08343e-09	0.31951	0.184	0.12	0.000112857	Head/neck AD	SUN2		1.25892e-06	0.290747	0.384	0.332	0.0460779	DAHND	MYADM
8.49427e-16	0.460636	0.107	0.036	3.10899e-11	Trunk AD	SELL		6.86858e-10	0.318825	0.122	0.068	2.51397e-05	Head/neck AD	CCR10		6.69571e-31	0.273777	0.932	0.873	2.4507e-26	DAHND	PFN1
8.57164e-21	0.459718	0.776	0.592	3.13731e-16	Trunk AD	ARL6IP5		1.03738e-06	0.31669	0.162	0.111	0.0379692	Head/neck AD	EGR1		5.79169e-11	0.27091	0.798	0.77	2.11982e-06	DAHND	JUNB
6.54707e-34	0.458602	0.987	0.962	2.39629e-29	Trunk AD	GAPDH		3.07516e-08	0.312276	0.129	0.079	0.00112554	Head/neck AD	RELB		9.50581e-07	0.269638	0.17	0.119	0.0347922	DAHND	CCSER2
7.47407e-24	0.448602	0.413	0.215	2.73559e-19	Trunk AD	UBE2N		2.56417e-07	0.311608	0.274	0.214	0.00938512	Head/neck AD	MRPL41		3.92896e-07	0.26213	0.466	0.415	0.0143804	DAHND	MCL1
4.52768e-22	0.448451	0.773	0.577	1.65718e-17	Trunk AD	SUMO2		3.45571e-09	0.311099	0.148	0.091	0.000126482	Head/neck AD	FAAP20		1.84749e-15	0.255477	0.905	0.905	6.762e-11	DAHND	UBC
7.5732e-25	0.445881	0.381	0.187	2.77187e-20	Trunk AD	PSMD7		2.71041e-09	0.310119	0.183	0.12	9.92035e-05	Head/neck AD	FMNL1		1.98002e-13	-0.250357	0.058	0.12	7.24708e-09	DAHND	PDE3B
4.96677e-15	0.445	0.418	0.264	1.81789e-10	Trunk AD	CST7		1.35379e-11	0.309407	0.575	0.479	4.95501e-07	Head/neck AD	PNRC1		5.13986e-12	-0.250817	0.34	0.453	1.88124e-07	DAHND	UQCRH
3.91814e-08	0.442738	0.304	0.201	0.00143408	Trunk AD	STMN1		2.086e-12	0.30742	0.154	0.085	7.63499e-08	Head/neck AD	CHST11		6.38154e-11	-0.251094	0.497	0.606	2.33571e-06	DAHND	CALM2
3.51874e-29	0.442736	0.871	0.718	1.28789e-24	Trunk AD	MYL12B		4.66747e-10	0.306832	0.45	0.367	1.70834e-05	Head/neck AD	NDUFS5		1.85415e-12	-0.251427	0.335	0.449	6.78638e-08	DAHND	EIF3E
4.42682e-28	0.441273	0.392	0.185	1.62026e-23	Trunk AD	AP2S1		2.6743e-11	0.305319	0.381	0.286	9.78822e-07	Head/neck AD	NDFIP1		1.9984e-09	-0.251924	0.461	0.557	7.31436e-05	DAHND	C9orf16
2.4219e-23	0.440023	0.486	0.268	8.86438e-19	Trunk AD	VAMP8		5.81193e-10	0.305293	0.551	0.469	2.12722e-05	Head/neck AD	EIF3F		8.77521e-12	-0.251964	0.213	0.307	3.21181e-07	DAHND	FIS1
4.61643e-42	0.439459	0.974	0.929	1.68966e-37	Trunk AD	PPIA		2.16181e-08	0.301996	0.396	0.321	0.000791246	Head/neck AD	ATP6V0C		8.97999e-10	-0.252167	0.139	0.212	3.28677e-05	DAHND	IL26
1.09983e-25	0.437302	0.308	0.138	4.02549e-21	Trunk AD	ELOVL1		1.16575e-06	0.296458	0.263	0.204	0.0426677	Head/neck AD	DPP7		1.47254e-19	-0.253407	0.957	0.977	5.38963e-15	DAHND	GAPDH
8.34832e-20	0.437061	0.589	0.378	3.05557e-15	Trunk AD	NEDD8		6.00487e-09	0.294861	0.109	0.061	0.000219784	Head/neck AD	BCL3		1.51379e-11	-0.254493	0.121	0.196	5.54062e-07	DAHND	GPR171
4.65785e-19	0.436614	0.712	0.519	1.70482e-14	Trunk AD	SEC61B		1.37292e-08	0.289839	0.154	0.098	0.000502502	Head/neck AD	NT5C		2.01963e-12	-0.254509	0.173	0.265	7.39206e-08	DAHND	PSMD7
2.51469e-23	0.43571	0.376	0.19	9.20401e-19	Trunk AD	LAPTM4A		1.97924e-08	0.28264	0.211	0.147	0.000724421	Head/neck AD	UQCRFS1		3.66541e-11	-0.254731	0.295	0.402	1.34158e-06	DAHND	DSTN
1.71403e-20	0.435108	0.572	0.361	6.27354e-16	Trunk AD	NDUFS5		7.82923e-08	0.282322	0.302	0.234	0.00286558	Head/neck AD	SYTL3		4.37346e-15	-0.255348	0.715	0.807	1.60073e-10	DAHND	BTF3
1.03012e-20	0.433988	0.126	0.04	3.77036e-16	Trunk AD	ID3		7.46883e-08	0.280139	0.223	0.16	0.00273367	Head/neck AD	GADD45GIP1		1.95028e-12	-0.255409	0.085	0.154	7.13821e-08	DAHND	EAPP
3.79246e-19	0.431519	0.484	0.295	1.38808e-14	Trunk AD	IGFLR1		2.99036e-07	0.279256	0.113	0.069	0.010945	Head/neck AD	AGPAT2		1.97668e-12	-0.25555	0.119	0.197	7.23486e-08	DAHND	CCDC124
1.87363e-22	0.430916	0.447	0.245	6.85767e-18	Trunk AD	SSBP1		1.22351e-06	0.276904	0.157	0.108	0.0447817	Head/neck AD	PNPLA2		6.35265e-10	-0.256616	0.128	0.197	2.32514e-05	DAHND	SUPT4H1
7.74606e-15	0.425726	0.578	0.396	2.83514e-10	Trunk AD	C12orf57		1.34127e-07	0.276592	0.188	0.131	0.00490918	Head/neck AD	SDF2L1		2.14123e-11	-0.258179	0.078	0.14	7.83711e-07	DAHND	MRPL36
1.14243e-22	0.42524	0.341	0.168	4.18142e-18	Trunk AD	PRMT1		1.10058e-07	0.275408	0.134	0.085	0.00402824	Head/neck AD	FDX1		9.35866e-12	-0.258311	0.181	0.27	3.42536e-07	DAHND	RHBDD2
8.76503e-23	0.422263	0.315	0.15	3.20809e-18	Trunk AD	PDCD10		8.25483e-07	0.275335	0.162	0.112	0.0302135	Head/neck AD	RUNX3		4.85312e-12	-0.25901	0.281	0.388	1.77629e-07	DAHND	ATP5PD
3.44002e-20	0.422137	0.352	0.184	1.25908e-15	Trunk AD	PHPT1		1.47557e-07	0.273991	0.207	0.146	0.00540072	Head/neck AD	TTC39C		1.09755e-09	-0.25924	0.174	0.25	4.01713e-05	DAHND	PHPT1
4.55732e-24	0.422026	0.284	0.126	1.66803e-19	Trunk AD	SMS		9.85898e-09	0.268026	0.307	0.229	0.000360848	Head/neck AD	MAP1LC3B		4.90005e-10	-0.259818	0.259	0.349	1.79347e-05	DAHND	VAMP8
1.5435e-21	0.420913	0.374	0.195	5.64938e-17	Trunk AD	RNF7		4.84001e-08	0.265226	0.102	0.058	0.00177149	Head/neck AD	DNAJC1		9.33116e-10	-0.260359	0.144	0.215	3.4153e-05	DAHND	RPA3
1.90061e-23	0.418867	0.263	0.114	6.95641e-19	Trunk AD	TMEM167A		3.46034e-09	0.260272	0.815	0.743	0.000126652	Head/neck AD	FTL		1.835e-12	-0.260722	0.557	0.657	6.7163e-08	DAHND	LAPTM5
1.74811e-22	0.418354	0.565	0.339	6.39827e-18	Trunk AD	SELENOW		6.50656e-08	0.254755	0.348	0.268	0.00238147	Head/neck AD	PRELID1		2.04309e-11	-0.260925	0.283	0.382	7.47793e-07	DAHND	BRK1
5.41444e-20	0.416986	0.432	0.24	1.98174e-15	Trunk AD	CDC123		1.47343e-08	0.251392	0.106	0.059	0.000539289	Head/neck AD	PRXL2C		2.87748e-07	-0.262698	0.287	0.364	0.0105319	DAHND	TRBC2
2.61385e-19	0.416256	0.415	0.232	9.56697e-15	Trunk AD	OSTC		4.33118e-07	0.251014	0.105	0.063	0.0158525	Head/neck AD	MPST		5.2051e-11	-0.263047	0.201	0.29	1.90512e-06	DAHND	AHI1
8.46938e-18	0.415904	0.457	0.27	3.09988e-13	Trunk AD	SELENOH		5.85282e-07	0.250418	0.106	0.065	0.0214219	Head/neck AD	PPM1M		3.00523e-11	-0.263363	0.403	0.507	1.09995e-06	DAHND	GNG5
5.12361e-17	0.415606	0.261	0.13	1.87529e-12	Trunk AD	TNFSF14		3.06032e-08	0.25041	0.132	0.081	0.00112011	Head/neck AD	AP1S2		2.27406e-10	-0.263818	0.179	0.261	8.32329e-06	DAHND	ZNHIT1
1.9935e-86	0.415057	1	0.999	7.29642e-82	Trunk AD	B2M		8.33751e-07	-0.252916	0.157	0.221	0.0305161	Head/neck AD	TCP1		8.65574e-13	-0.264383	0.34	0.452	3.16809e-08	DAHND	TMEM50A
2.84207e-21	0.414059	0.354	0.183	1.04023e-16	Trunk AD	DNPH1		1.38463e-07	-0.266267	0.064	0.115	0.00506789	Head/neck AD	BLM		2.64385e-14	-0.264989	0.098	0.178	9.67676e-10	DAHND	APOBEC3G
2.97601e-20	0.413461	0.706	0.488	1.08925e-15	Trunk AD	GMFG		1.97522e-08	-0.266398	0.572	0.642	0.00072295	Head/neck AD	IL2RG		3.50988e-10	-0.265032	0.167	0.244	1.28465e-05	DAHND	SIT1
6.32091e-31	0.413407	0.27	0.102	2.31352e-26	Trunk AD	URM1		3.65668e-08	-0.266936	0.619	0.666	0.00133838	Head/neck AD	PKM		9.81425e-13	-0.265361	0.26	0.366	3.59211e-08	DAHND	PSMA1
2.70279e-25	0.411324	0.32	0.146	9.89249e-21	Trunk AD	MMADHC		5.15544e-08	-0.271604	0.085	0.142	0.00188694	Head/neck AD	PLAAT3		7.74319e-12	-0.265925	0.228	0.324	2.83408e-07	DAHND	BLOC1S1
2.04596e-21	0.407929	0.247	0.109	7.48843e-17	Trunk AD	MTLN		4.92032e-07	-0.275233	0.142	0.206	0.0180089	Head/neck AD	TSHZ2		8.58426e-14	-0.267156	0.376	0.502	3.14193e-09	DAHND	NDUFA11
4.40069e-16	0.406694	0.703	0.52	1.6107e-11	Trunk AD	CALM2		1.71954e-07	-0.276528	0.061	0.109	0.0062937	Head/neck AD	KIF3A		3.99439e-22	-0.267944	0.892	0.942	1.46199e-17	DAHND	MYL6
1.2105e-18	0.406004	0.652	0.444	4.43056e-14	Trunk AD	ARPC5		2.33716e-07	-0.283543	0.061	0.109	0.00855426	Head/neck AD	AZIN1		4.28416e-13	-0.268503	0.241	0.348	1.56805e-08	DAHND	CCDC107
3.66191e-19	0.405871	0.396	0.219	1.3403e-14	Trunk AD	VPS29		6.48514e-08	-0.284555	0.17	0.244	0.00237363	Head/neck AD	XRN2		1.53686e-11	-0.268538	0.08	0.143	5.62506e-07	DAHND	WDR54
3.44622e-18	0.405194	0.557	0.359	1.26135e-13	Trunk AD	PSMB3		3.21522e-18	-0.286489	0.971	0.965	1.1768e-13	Head/neck AD	IL32		8.7658e-10	-0.269689	0.275	0.359	3.20837e-05	DAHND	NDUFB4
4.68507e-23	0.404517	0.399	0.206	1.71478e-18	Trunk AD	SUMO1		4.97378e-07	-0.286918	0.44	0.516	0.0182045	Head/neck AD	RSRP1		2.78547e-14	-0.269799	0.44	0.561	1.01951e-09	DAHND	PSMA7
8.46121e-21	0.401767	0.378	0.198	3.09689e-16	Trunk AD	DYNLRB1		1.54379e-07	-0.289221	0.164	0.234	0.00565042	Head/neck AD	KPNB1		1.02018e-09	-0.270167	0.308	0.4	3.73398e-05	DAHND	LIME1
4.19934e-10	0.401735	0.152	0.078	1.537e-05	Trunk AD	KLRB1		3.86689e-07	-0.289682	0.216	0.29	0.0141532	Head/neck AD	CCT8		1.96577e-34	-0.270496	0.989	0.999	7.19493e-30	DAHND	TMSB4X
2.57729e-16	0.400866	0.736	0.58	9.43313e-12	Trunk AD	LAPTM5		5.6393e-07	-0.291131	0.065	0.112	0.0206404	Head/neck AD	EXOSC10		1.51912e-11	-0.270709	0.257	0.351	5.56012e-07	DAHND	HERPUD1
1.47557e-23	0.399741	0.348	0.169	5.40075e-19	Trunk AD	OCIAD1		9.16734e-07	-0.294897	0.09	0.141	0.0335534	Head/neck AD	API5		2.52977e-09	-0.270797	0.32	0.404	9.2592e-05	DAHND	CD9
4.871e-10	0.398509	0.199	0.111	1.78284e-05	Trunk AD	TRBV7-9		3.34131e-07	-0.297079	0.07	0.12	0.0122295	Head/neck AD	CTNNA1		6.31845e-13	-0.273566	0.351	0.467	2.31262e-08	DAHND	ATP5MD
7.42551e-20	0.398447	0.531	0.325	2.71781e-15	Trunk AD	NDUFC2		2.10681e-07	-0.297369	0.357	0.436	0.00771113	Head/neck AD	IER2		2.67153e-17	-0.275374	0.695	0.809	9.77806e-13	DAHND	COX4I1
1.17059e-18	0.396581	0.209	0.091	4.28449e-14	Trunk AD	PDLIM4		8.60285e-08	-0.299494	0.355	0.438	0.00314873	Head/neck AD	SF3B1		1.81294e-15	-0.275512	0.587	0.7	6.63555e-11	DAHND	SRP14
1.89263e-17	0.395536	0.764	0.576	6.92721e-13	Trunk AD	UBB		3.18049e-07	-0.301099	0.403	0.475	0.0116409	Head/neck AD	SEPTIN7		9.50866e-13	-0.275545	0.29	0.398	3.48027e-08	DAHND	TRAPPC1
1.78937e-17	0.394937	0.908	0.829	6.54926e-13	Trunk AD	SRGN		1.65405e-07	-0.302131	0.292	0.369	0.00605397	Head/neck AD	XRCC5		5.1448e-11	-0.275827	0.079	0.139	1.88305e-06	DAHND	RILPL2
2.61445e-18	0.393529	0.284	0.143	9.56913e-14	Trunk AD	CARD16		2.05299e-07	-0.302311	0.227	0.3	0.00751416	Head/neck AD	CCT6A		2.59671e-20	-0.276349	0.71	0.83	9.50421e-16	DAHND	ATP5MG
9.78074e-20	0.39311	0.166	0.063	3.57985e-15	Trunk AD	SDC4		2.11551e-07	-0.304507	0.185	0.254	0.00774296	Head/neck AD	THRAP3		2.06932e-18	-0.276831	0.815	0.893	7.57393e-14	DAHND	S100A11
6.26873e-23	0.392783	0.205	0.08	2.29442e-18	Trunk AD	BLM		2.03576e-07	-0.315167	0.128	0.189	0.00745109	Head/neck AD	DCAF7		1.09187e-11	-0.276919	0.054	0.109	3.99636e-07	DAHND	C12orf75
3.02392e-24	0.390227	0.369	0.18	1.10678e-19	Trunk AD	ENY2		2.15395e-09	-0.319266	0.06	0.117	7.88369e-05	Head/neck AD	SEPTIN10		5.98359e-14	-0.276937	0.347	0.471	2.19005e-09	DAHND	ATP6V1G1
1.75287e-14	0.387744	0.521	0.343	6.41568e-10	Trunk AD	TNFSF10		1.76642e-07	-0.321365	0.263	0.338	0.00646528	Head/neck AD	CAPZA1		5.10889e-11	-0.277651	0.121	0.194	1.86991e-06	DAHND	KRT7
8.32084e-20	0.387704	0.572	0.35	3.04551e-15	Trunk AD	ATP6V0E1		4.41835e-14	-0.321841	0.682	0.75	1.61716e-09	Head/neck AD	TPM3		9.82738e-16	-0.277889	0.041	0.103	3.59692e-11	DAHND	PDCD1
6.43913e-20	0.387485	0.335	0.172	2.35679e-15	Trunk AD	PSMA3		6.67986e-07	-0.326639	0.376	0.441	0.0244489	Head/neck AD	EIF4G2		1.10923e-10	-0.278252	0.203	0.288	4.0599e-06	DAHND	ISG20
2.94172e-21	0.38684	0.249	0.11	1.0767e-16	Trunk AD	NDFIP2		9.82851e-07	-0.326816	0.427	0.489	0.0359733	Head/neck AD	HSP90B1		9.9395e-12	-0.279422	0.333	0.433	3.63796e-07	DAHND	WDR83OS
2.31704e-20	0.385082	0.28	0.133	8.48059e-16	Trunk AD	CCDC124		9.29865e-08	-0.329762	0.239	0.313	0.0034034	Head/neck AD	HSPD1		1.2027e-11	-0.279644	0.169	0.254	4.40202e-07	DAHND	DNPH1
8.38263e-18	0.384659	0.588	0.388	3.06812e-13	Trunk AD	PARK7		1.57749e-07	-0.331214	0.103	0.161	0.00577378	Head/neck AD	DDB1		2.38177e-11	-0.279818	0.162	0.243	8.71753e-07	DAHND	CRIP2
3.40865e-23	0.384268	0.402	0.205	1.2476e-18	Trunk AD	NDUFS8		1.05572e-15	-0.333725	0.75	0.794	3.86403e-11	Head/neck AD	HSP90AA1		1.62954e-12	-0.282201	0.149	0.232	5.9643e-08	DAHND	POLR2G
4.37755e-16	0.383389	0.501	0.322	1.60223e-11	Trunk AD	HSPE1		3.93802e-18	-0.333727	0.895	0.91	1.44135e-13	Head/neck AD	UBC		8.33734e-15	-0.282812	0.669	0.785	3.05155e-10	DAHND	HMGB1
1.27861e-11	0.383197	0.517	0.371	4.67985e-07	Trunk AD	HMGN2		1.88245e-07	-0.336494	0.27	0.341	0.00688997	Head/neck AD	STAT3		1.15572e-12	-0.283272	0.194	0.287	4.23005e-08	DAHND	SCAND1
7.7796e-24	0.382927	0.274	0.119	2.84741e-19	Trunk AD	EGLN3		2.44973e-08	-0.345238	0.25	0.331	0.000896627	Head/neck AD	CSDE1		5.77625e-10	-0.286227	0.243	0.329	2.11417e-05	DAHND	LAMTOR4
2.38412e-16	0.382193	0.732	0.565	8.72612e-12	Trunk AD	HLA-DRB1		9.44266e-08	-0.350357	0.128	0.192	0.00345611	Head/neck AD	STAT1		3.16286e-14	-0.288167	0.214	0.322	1.15764e-09	DAHND	AIP
7.56502e-19	0.381724	0.483	0.284	2.76887e-14	Trunk AD	CAPZA1		2.13821e-09	-0.351524	0.295	0.385	7.82605e-05	Head/neck AD	MBNL1		9.32207e-22	-0.288825	0.248	0.389	3.41197e-17	DAHND	HLA-DQB1
7.10628e-17	0.381638	0.507	0.318	2.60097e-12	Trunk AD	SRSF3		8.85191e-08	-0.353749	0.306	0.384	0.00323989	Head/neck AD	TMEM123		2.46592e-12	-0.289093	0.193	0.284	9.02553e-08	DAHND	SUMO1
6.28734e-20	0.381508	0.408	0.222	2.30123e-15	Trunk AD	ATP6V1F		1.12483e-07	-0.35552	0.339	0.416	0.00411698	Head/neck AD	ACTR2		2.14167e-12	-0.290332	0.097	0.168	7.83871e-08	DAHND	MTLN
6.3232e-15	0.380273	0.413	0.255	2.31435e-10	Trunk AD	PCED1B-AS1		1.24431e-10	-0.358389	0.244	0.338	4.5543e-06	Head/neck AD	VCP		2.98369e-19	-0.2932	0.696	0.791	1.09206e-14	DAHND	H3F3A
5.81574e-18	0.379414	0.497	0.307	2.12862e-13	Trunk AD	ARL6IP1		1.81811e-14	-0.358689	0.671	0.728	6.65447e-10	Head/neck AD	YWHAZ		1.06385e-14	-0.294088	0.475	0.596	3.89379e-10	DAHND	GABARAP
9.98533e-17	0.379217	0.455	0.27	3.65473e-12	Trunk AD	UBE2L3		5.71329e-11	-0.361233	0.257	0.353	2.09112e-06	Head/neck AD	BZW1		1.31882e-11	-0.295531	0.078	0.141	4.82701e-07	DAHND	TMEM120A
3.33281e-14	0.378556	0.645	0.496	1.21984e-09	Trunk AD	SLC25A3		1.44953e-09	-0.368904	0.354	0.434	5.30541e-05	Head/neck AD	SRSF2		3.02323e-13	-0.296697	0.335	0.448	1.10653e-08	DAHND	GAS5
5.97269e-16	0.375613	0.318	0.172	2.18606e-11	Trunk AD	NDUFA2		3.43402e-07	-0.371151	0.154	0.216	0.0125689	Head/neck AD	UTRN		4.8381e-12	-0.298894	0.128	0.205	1.77079e-07	DAHND	CARD16
7.76675e-18	0.37556	0.277	0.138	2.84271e-13	Trunk AD	CHMP4A		9.03515e-10	-0.372068	0.427	0.51	3.30696e-05	Head/neck AD	CDC42		1.88659e-12	-0.300672	0.181	0.272	6.9051e-08	DAHND	DGUOK
1.94638e-30	0.374861	0.966	0.916	7.12396e-26	Trunk AD	CFL1		1.56794e-08	-0.382172	0.083	0.143	0.00057388	Head/neck AD	TRBV7-9		1.14743e-15	-0.301596	0.405	0.531	4.19972e-11	DAHND	TIMP1
4.66031e-24	0.373214	0.25	0.104	1.70572e-19	Trunk AD	TIMM17A		1.62308e-09	-0.388951	0.418	0.504	5.94063e-05	Head/neck AD	CD96		1.18389e-15	-0.301713	0.185	0.292	4.33314e-11	DAHND	LSM8
3.14286e-23	0.373077	0.338	0.163	1.15032e-18	Trunk AD	SARNP		9.15267e-10	-0.39295	0.063	0.122	3.34997e-05	Head/neck AD	SERPINB5		1.69162e-17	-0.303751	0.427	0.57	6.1915e-13	DAHND	CD2
4.24509e-17	0.372137	0.328	0.177	1.55374e-12	Trunk AD	TXNDC17		7.24455e-22	-0.396062	0.813	0.852	2.65158e-17	Head/neck AD	HSPA8		3.50626e-16	-0.305207	0.442	0.571	1.28333e-11	DAHND	SNHG29
9.11753e-20	0.37101	0.581	0.354	3.33711e-15	Trunk AD	EIF3E		4.27055e-09	-0.396606	0.177	0.253	0.000156306	Head/neck AD	CCT5		3.18713e-13	-0.306712	0.232	0.333	1.16652e-08	DAHND	PCED1B-AS1
1.39669e-16	0.370949	0.53	0.342	5.11202e-12	Trunk AD	JAML		9.45439e-08	-0.398041	0.349	0.421	0.0034604	Head/neck AD	CANX		1.46248e-12	-0.307409	0.375	0.485	5.35283e-08	DAHND	NOP53
3.77841e-22	0.36988	0.337	0.165	1.38294e-17	Trunk AD	GLRX		1.50438e-08	-0.401794	0.144	0.212	0.000550618	Head/neck AD	IL9R		4.44684e-16	-0.30772	0.185	0.292	1.62759e-11	DAHND	NDUFS8
1.00467e-19	0.369528	0.298	0.147	3.6772e-15	Trunk AD	LSM5		1.74909e-07	-0.403767	0.388	0.461	0.00640183	Head/neck AD	DNAJB1		2.03667e-13	-0.308877	0.251	0.355	7.45442e-09	DAHND	ERH
2.07395e-21	0.369303	0.438	0.238	7.59087e-17	Trunk AD	SRP9		2.43156e-09	-0.40676	0.448	0.526	8.89974e-05	Head/neck AD	CALR		7.40511e-22	-0.3096	0.699	0.83	2.71035e-17	DAHND	PFDN5
2.99236e-13	0.368864	0.416	0.26	1.09523e-08	Trunk AD	LAMTOR4		1.53992e-09	-0.411219	0.142	0.215	5.63627e-05	Head/neck AD	CDCA7		1.39026e-14	-0.310015	0.272	0.388	5.0885e-10	DAHND	TBCA
1.22521e-19	0.368671	0.308	0.154	4.4844e-15	Trunk AD	RPA3		2.44322e-08	-0.416388	0.14	0.207	0.000894243	Head/neck AD	SBSN		4.40619e-34	-0.312367	0.925	0.976	1.61271e-29	DAHND	SH3BGRL3
2.9063e-17	0.368238	0.493	0.297	1.06373e-12	Trunk AD	TBCA		2.26981e-07	-0.416458	0.432	0.493	0.00830773	Head/neck AD	MSN		8.28127e-23	-0.312705	0.671	0.789	3.03103e-18	DAHND	HINT1
4.89e-19	0.366868	0.163	0.062	1.78979e-14	Trunk AD	FASLG		1.39493e-15	-0.417133	0.274	0.394	5.1056e-11	Head/neck AD	CLDND1		5.20923e-10	-0.314705	0.431	0.533	1.90663e-05	DAHND	H2AFZ
1.06402e-21	0.366853	0.155	0.053	3.89444e-17	Trunk AD	IQCG		2.85778e-09	-0.42804	0.204	0.282	0.000104598	Head/neck AD	MAP4		2.10021e-11	-0.314986	0.1	0.168	7.68699e-07	DAHND	LITAF
2.16595e-19	0.365959	0.913	0.803	7.92759e-15	Trunk AD	SERF2		7.79008e-46	-0.429969	0.969	0.981	2.85125e-41	Head/neck AD	HLA-B		5.84002e-13	-0.315044	0.113	0.191	2.1375e-08	DAHND	TNFSF14
5.97048e-18	0.36563	0.273	0.135	2.18526e-13	Trunk AD	GPR171		2.51022e-11	-0.430312	0.129	0.211	9.18767e-07	Head/neck AD	HPGD		1.59306e-16	-0.318238	0.261	0.386	5.83078e-12	DAHND	UQCR10
1.22316e-23	0.365411	0.151	0.048	4.47689e-19	Trunk AD	TRIM59		3.22515e-10	-0.436301	0.053	0.109	1.18044e-05	Head/neck AD	CD4		6.62433e-16	-0.318331	0.176	0.281	2.42457e-11	DAHND	DYNLRB1
2.74471e-22	0.365362	0.267	0.118	1.00459e-17	Trunk AD	HSBP1		3.4847e-18	-0.442018	0.721	0.769	1.27543e-13	Head/neck AD	HNRNPA2B1		3.43845e-12	-0.320632	0.472	0.556	1.25851e-07	DAHND	S100A10
3.40947e-20	0.36511	0.314	0.156	1.2479e-15	Trunk AD	ESD		2.86291e-10	-0.446879	0.1	0.169	1.04785e-05	Head/neck AD	SMC1A		1.09621e-12	-0.320749	0.42	0.527	4.01224e-08	DAHND	SOD1
4.04957e-28	0.36484	0.984	0.974	1.48218e-23	Trunk AD	TMSB10		2.89663e-10	-0.460926	0.08	0.145	1.0602e-05	Head/neck AD	SLC1A4		1.87769e-13	-0.323225	0.044	0.1	6.87254e-09	DAHND	KLRC4
8.00094e-20	0.363369	0.815	0.677	2.92842e-15	Trunk AD	RHOA		4.97034e-10	-0.472421	0.357	0.439	1.81919e-05	Head/neck AD	HNRNPU		3.01719e-20	-0.32385	0.65	0.774	1.10432e-15	DAHND	CD3E
3.03394e-16	0.363046	0.453	0.27	1.11045e-11	Trunk AD	LSM7		6.22895e-10	-0.472442	0.09	0.155	2.27986e-05	Head/neck AD	RCBTB2		3.11846e-15	-0.324802	0.321	0.443	1.14139e-10	DAHND	DAD1
4.36987e-18	0.361659	0.354	0.192	1.59942e-13	Trunk AD	BUB3		1.78665e-12	-0.472735	0.278	0.383	6.53932e-08	Head/neck AD	AHR		6.28484e-17	-0.326557	0.43	0.552	2.30031e-12	DAHND	SUB1
4.56525e-16	0.360852	0.344	0.191	1.67093e-11	Trunk AD	HMGN3		1.22134e-17	-0.489657	0.486	0.593	4.47022e-13	Head/neck AD	NCL		6.91572e-16	-0.326778	0.298	0.421	2.53122e-11	DAHND	CD82
2.82903e-18	0.360646	0.185	0.077	1.03545e-13	Trunk AD	C12orf10		8.16927e-16	-0.507381	0.169	0.279	2.99003e-11	Head/neck AD	PDCD4		3.25682e-19	-0.327025	0.458	0.607	1.19203e-14	DAHND	EDF1
4.41761e-16	0.360064	0.456	0.281	1.61689e-11	Trunk AD	NDUFA6		3.5938e-16	-0.509416	0.091	0.185	1.31537e-11	Head/neck AD	KRT7		4.98411e-14	-0.327914	0.255	0.36	1.82423e-09	DAHND	POMP
2.13867e-23	0.359968	0.119	0.032	7.82776e-19	Trunk AD	TMEM273		1.18337e-16	-0.513137	0.059	0.144	4.33124e-12	Head/neck AD	CCR6		2.34492e-27	-0.32855	0.799	0.889	8.58265e-23	DAHND	SRGN
6.96061e-19	0.35979	0.337	0.177	2.54765e-14	Trunk AD	GTF2A2		3.44792e-13	-0.529495	0.372	0.485	1.26197e-08	Head/neck AD	TUBB		5.29159e-13	-0.328748	0.048	0.104	1.93677e-08	DAHND	ZNF683
5.11514e-16	0.359246	0.585	0.373	1.87219e-11	Trunk AD	ATP6V1G1		6.15161e-18	-0.532803	0.077	0.173	2.25155e-13	Head/neck AD	EGLN3		2.42639e-16	-0.328768	0.117	0.21	8.88084e-12	DAHND	PRF1
2.72901e-13	0.359141	0.259	0.144	9.98847e-09	Trunk AD	NKG7		1.7805e-11	-0.538424	0.391	0.486	6.5168e-07	Head/neck AD	IL13		2.41695e-25	-0.329132	0.767	0.879	8.84628e-21	DAHND	SERF2
2.11928e-19	0.358497	0.161	0.06	7.75678e-15	Trunk AD	CD70		1.35357e-13	-0.54028	0.61	0.683	4.9542e-09	Head/neck AD	SLC2A3		9.40724e-19	-0.329345	0.163	0.279	3.44314e-14	DAHND	TRAC
1.24175e-17	0.358399	0.188	0.08	4.54492e-13	Trunk AD	ARL3		1.53136e-12	-0.540757	0.602	0.658	5.60493e-08	Head/neck AD	LCP1		2.53111e-15	-0.336264	0.152	0.247	9.2641e-11	DAHND	OCIAD1
1.72015e-20	0.358084	0.281	0.133	6.29593e-16	Trunk AD	IAH1		2.09139e-40	-0.541125	0.992	0.997	7.65471e-36	Head/neck AD	MALAT1		5.27632e-16	-0.336845	0.088	0.168	1.93119e-11	DAHND	DDT
9.69204e-20	0.356327	0.213	0.091	3.54738e-15	Trunk AD	WDR54		1.62283e-08	-0.583607	0.543	0.6	0.00059397	Head/neck AD	MYH9		1.91255e-14	-0.337683	0.098	0.176	7.00011e-10	DAHND	FYN
2.9311e-22	0.355035	0.206	0.082	1.07281e-17	Trunk AD	DCTPP1		5.5971e-44	-0.604087	0.68	0.796	2.04859e-39	Head/neck AD	HSP90AB1		9.0621e-20	-0.338997	0.373	0.52	3.31682e-15	DAHND	TRIR
1.44405e-16	0.354453	0.179	0.078	5.28535e-12	Trunk AD	ZMPSTE24		1.07148e-17	-0.800943	0.37	0.49	3.92174e-13	Head/neck AD	IL22		1.60175e-16	-0.341003	0.285	0.405	5.86255e-12	DAHND	SEC11A
2.3339e-17	0.354382	0.166	0.068	8.54231e-13	Trunk AD	GNG10		3.04525e-54	-0.926683	0.593	0.758	1.11459e-49	Head/neck AD	HSPA1A		3.80692e-18	-0.343619	0.458	0.585	1.39337e-13	DAHND	COX8A
2.83277e-16	0.352892	0.68	0.48	1.03682e-11	Trunk AD	NDUFA4		2.51719e-22	-0.96772	0.036	0.13	9.21318e-18	Head/neck AD	TRBV12-3		4.96307e-17	-0.345255	0.708	0.831	1.81653e-12	DAHND	FTL
1.19552e-13	0.351397	0.378	0.228	4.37573e-09	Trunk AD	SLA		1.00344e-64	-1.16156	0.359	0.606	3.67268e-60	Head/neck AD	HSPA1B		5.32619e-14	-0.346691	0.134	0.218	1.94944e-09	DAHND	SPSB3
7.35295e-17	0.35066	0.857	0.729	2.69125e-12	Trunk AD	COX4I1										2.94055e-17	-0.347363	0.199	0.312	1.07627e-12	DAHND	LAMTOR5
8.74137e-16	0.350246	0.56	0.363	3.19943e-11	Trunk AD	UQCRH										1.20365e-17	-0.348048	0.139	0.241	4.40546e-13	DAHND	POLR2K
1.93994e-12	0.350092	0.385	0.241	7.10039e-08	Trunk AD	LINC01871										1.40389e-20	-0.348214	0.453	0.599	5.13837e-16	DAHND	GMFG
5.86087e-21	0.349524	0.342	0.171	2.14514e-16	Trunk AD	EIF6										4.66964e-17	-0.348244	0.45	0.576	1.70913e-12	DAHND	PNRC1
6.90605e-11	0.349132	0.659	0.497	2.52768e-06	Trunk AD	NBAS										2.19428e-14	-0.350917	0.417	0.529	8.03129e-10	DAHND	BATF
5.11622e-15	0.348554	0.537	0.353	1.87259e-10	Trunk AD	ARPC4										3.36748e-25	-0.35188	0.635	0.762	1.23253e-20	DAHND	ATP5MC2
1.1849e-16	0.346951	0.348	0.193	4.33686e-12	Trunk AD	PRDX3										2.71094e-16	-0.352144	0.281	0.397	9.92233e-12	DAHND	PSMA2
9.25099e-20	0.346703	0.206	0.086	3.38595e-15	Trunk AD	THYN1										1.92589e-20	-0.358898	0.471	0.621	7.04896e-16	DAHND	CD63
6.33062e-14	0.345867	0.345	0.202	2.31707e-09	Trunk AD	DGUOK										5.62455e-07	-0.368067	0.152	0.205	0.0205864	DAHND	LINC02446
3.5074e-16	0.344738	0.588	0.39	1.28375e-11	Trunk AD	POLR2L										4.59921e-17	-0.370425	0.368	0.5	1.68336e-12	DAHND	ID2
2.29964e-17	0.344586	0.355	0.193	8.4169e-13	Trunk AD	NUDT5										1.64886e-20	-0.371777	0.311	0.449	6.03498e-16	DAHND	RBX1
6.26822e-21	0.344243	0.402	0.211	2.29423e-16	Trunk AD	SF3B6										5.9333e-21	-0.371998	0.419	0.559	2.17165e-16	DAHND	ATP5MC3
3.82249e-19	0.343963	0.239	0.108	1.39907e-14	Trunk AD	CHCHD5										1.41982e-24	-0.375187	0.539	0.685	5.19669e-20	DAHND	SUMO2
2.03687e-12	0.343225	0.57	0.39	7.45514e-08	Trunk AD	CD53										2.91653e-19	-0.381063	0.297	0.424	1.06748e-14	DAHND	NDUFC2
2.40512e-16	0.343179	0.256	0.128	8.80299e-12	Trunk AD	CNIH1										1.74403e-23	-0.388439	0.585	0.72	6.38332e-19	DAHND	CD3D
4.6832e-12	0.342289	0.524	0.354	1.7141e-07	Trunk AD	CTSC										1.66232e-20	-0.399694	0.558	0.683	6.08426e-16	DAHND	TXN
1.896e-14	0.342251	0.166	0.073	6.93954e-10	Trunk AD	PDE7B										1.01452e-16	-0.404927	0.176	0.281	3.71323e-12	DAHND	MIIP
2.46021e-15	0.341308	0.372	0.214	9.00463e-11	Trunk AD	CHURC1										1.43816e-17	-0.41019	0.16	0.261	5.2638e-13	DAHND	CORO1B
2.25581e-17	0.340991	0.817	0.643	8.25651e-13	Trunk AD	CYBA										9.19957e-15	-0.410341	0.204	0.301	3.36713e-10	DAHND	KLRK1
9.34992e-15	0.339958	0.78	0.624	3.42216e-10	Trunk AD	CD3D										4.70421e-16	-0.41056	0.106	0.193	1.72179e-11	DAHND	TRBC1
9.10259e-16	0.336872	0.77	0.593	3.33164e-11	Trunk AD	IL2RG										1.44621e-37	-0.414578	0.764	0.875	5.29328e-33	DAHND	ALOX5AP
1.77957e-21	0.336673	0.254	0.112	6.51341e-17	Trunk AD	CD151										1.84136e-10	-0.416486	0.064	0.117	6.73957e-06	DAHND	KLRB1
6.68782e-16	0.336338	0.49	0.302	2.44781e-11	Trunk AD	RAB11A										1.04625e-18	-0.41894	0.141	0.244	3.82938e-14	DAHND	BAX
2.3967e-17	0.336202	0.473	0.28	8.77217e-13	Trunk AD	PSMA1										3.21002e-21	-0.422539	0.067	0.156	1.1749e-16	DAHND	PDLIM4
1.04702e-16	0.336084	0.854	0.72	3.83219e-12	Trunk AD	H3F3A										3.56786e-22	-0.433986	0.539	0.693	1.30587e-17	DAHND	BTG1
9.0803e-15	0.335715	0.335	0.19	3.32348e-10	Trunk AD	ATP5MC1										2.4515e-17	-0.443205	0.071	0.147	8.97272e-13	DAHND	ENTPD1
9.36588e-21	0.33571	0.168	0.062	3.42801e-16	Trunk AD	TMEM106C										1.00802e-29	-0.445495	0.542	0.692	3.68947e-25	DAHND	CAPG
4.51957e-14	0.335129	0.517	0.33	1.65421e-09	Trunk AD	C19orf53										4.06147e-34	-0.455692	0.689	0.811	1.48654e-29	DAHND	EMP3
8.45782e-13	0.33492	0.619	0.441	3.09565e-08	Trunk AD	NDUFB2										1.96048e-32	-0.459957	0.888	0.935	7.17557e-28	DAHND	LGALS1
1.42324e-16	0.334777	0.487	0.295	5.2092e-12	Trunk AD	CIB1										4.20692e-14	-0.461732	0.315	0.412	1.53978e-09	DAHND	CTSW
3.16748e-20	0.33339	0.359	0.184	1.15933e-15	Trunk AD	PIN1										1.10233e-21	-0.462502	0.324	0.455	4.03462e-17	DAHND	FKBP1A
9.0637e-19	0.333038	0.347	0.182	3.3174e-14	Trunk AD	MAGOH										1.23691e-22	-0.462732	0.344	0.486	4.52721e-18	DAHND	CKLF
6.66028e-19	0.332249	0.348	0.182	2.43773e-14	Trunk AD	PSMG2										7.11323e-28	-0.46289	0.357	0.529	2.60351e-23	DAHND	CD8A
7.62459e-15	0.33211	0.372	0.217	2.79068e-10	Trunk AD	WSB1										2.81716e-12	-0.465728	0.124	0.195	1.03111e-07	DAHND	PTMS
1.03003e-14	0.331496	0.53	0.345	3.77002e-10	Trunk AD	PSMB1										2.46905e-22	-0.47612	0.089	0.189	9.03696e-18	DAHND	TIGIT
1.482e-17	0.330958	0.395	0.224	5.42427e-13	Trunk AD	MDH1										5.38849e-46	-0.490761	0.579	0.772	1.97224e-41	DAHND	CYBA
4.82616e-22	0.330796	0.305	0.144	1.76642e-17	Trunk AD	GSTO1										3.92582e-24	-0.494542	0.638	0.74	1.43689e-19	DAHND	PRDX1
3.83231e-14	0.330667	0.489	0.312	1.40266e-09	Trunk AD	ABRACL										1.48881e-35	-0.501744	0.733	0.858	5.4492e-31	DAHND	IFITM2
3.5472e-15	0.328224	0.493	0.311	1.29831e-10	Trunk AD	RNH1										7.02489e-29	-0.509413	0.035	0.121	2.57118e-24	DAHND	CD70
1.52502e-13	0.327693	0.237	0.124	5.58173e-09	Trunk AD	EVI2A										8.1183e-36	-0.526523	0.308	0.49	2.97138e-31	DAHND	NDUFS5
4.16507e-15	0.3274	0.219	0.107	1.52446e-10	Trunk AD	PLAAT3										3.79497e-26	-0.537293	0.253	0.394	1.389e-21	DAHND	CD8B
6.66833e-18	0.327296	0.28	0.139	2.44068e-13	Trunk AD	NSMCE1										3.7169e-66	-0.582173	0.099	0.305	1.36042e-61	DAHND	GZMB
7.69348e-20	0.326584	0.29	0.14	2.81589e-15	Trunk AD	SH2D2A										6.71146e-27	-0.612314	0.028	0.106	2.45646e-22	DAHND	LAIR2
1.17719e-18	0.326217	0.432	0.244	4.30863e-14	Trunk AD	EIF3M										2.92822e-40	-0.681447	0.205	0.381	1.07176e-35	DAHND	CST7
4.41854e-16	0.326194	0.358	0.202	1.61723e-11	Trunk AD	TOMM5										1.34081e-44	-0.695733	0.208	0.4	4.9075e-40	DAHND	ITM2A
6.92985e-16	0.325807	0.111	0.038	2.5364e-11	Trunk AD	TNFRSF9										1.00953e-39	-0.736383	0.5	0.655	3.69496e-35	DAHND	MT2A
7.47577e-10	0.324759	0.286	0.173	2.73621e-05	Trunk AD	IFITM3										1.20567e-18	-0.818811	0.179	0.285	4.41288e-14	DAHND	CSF2
9.51374e-19	0.32472	0.175	0.069	3.48212e-14	Trunk AD	UBLCP1										1.78858e-46	-0.891004	0.109	0.275	6.54637e-42	DAHND	GZMA
1.09209e-14	0.324326	0.503	0.32	3.99717e-10	Trunk AD	TMEM59										8.46606e-42	-0.960864	0.092	0.24	3.09866e-37	DAHND	NKG7
3.20516e-17	0.324285	0.379	0.21	1.17312e-12	Trunk AD	LSM8										2.32235e-75	-1.04632	0.121	0.343	8.50003e-71	DAHND	HLA-DRB5
6.36468e-23	0.32316	0.24	0.1	2.32954e-18	Trunk AD	CIAO2A										5.48481e-19	-1.09435	0.222	0.325	2.00749e-14	DAHND	AREG
3.2263e-14	0.322855	0.433	0.265	1.18086e-09	Trunk AD	CIAO2B										1.21397e-62	-1.15053	0.117	0.313	4.44323e-58	DAHND	CD7
1.41731e-14	0.32231	0.53	0.342	5.1875e-10	Trunk AD	SNU13										2.79759e-78	-2.23001	0.007	0.153	1.02395e-73	DAHND	GNLY
9.6844e-15	0.321475	0.815	0.663	3.54459e-10	Trunk AD	LDHA
2.61455e-15	0.320947	0.354	0.2	9.56953e-11	Trunk AD	RHBDD2
2.043e-18	0.320293	0.355	0.189	7.47758e-14	Trunk AD	ETHE1
4.60637e-13	0.319664	0.764	0.617	1.68598e-08	Trunk AD	COX6A1
3.8807e-15	0.319276	0.268	0.141	1.42038e-10	Trunk AD	SUPT4H1
6.36506e-14	0.319081	0.386	0.233	2.32968e-09	Trunk AD	ELOC
7.12704e-09	0.318573	0.565	0.423	0.000260857	Trunk AD	GPX4
1.71048e-12	0.31834	0.389	0.241	6.26052e-08	Trunk AD	PTPN7
1.0544e-12	0.318039	0.317	0.187	3.85922e-08	Trunk AD	PTTG1
4.95885e-08	0.317319	0.588	0.498	0.00181499	Trunk AD	S100A10
5.5085e-13	0.317158	0.411	0.256	2.01617e-08	Trunk AD	ATP6V0B
5.43315e-14	0.317143	0.528	0.35	1.98859e-09	Trunk AD	RBM8A
3.35396e-12	0.31682	0.589	0.408	1.22758e-07	Trunk AD	NDUFA11
1.21683e-15	0.316409	0.564	0.361	4.45372e-11	Trunk AD	TRMT112
4.78857e-16	0.316201	0.898	0.796	1.75266e-11	Trunk AD	CLIC1
1.16874e-14	0.316131	0.47	0.295	4.27769e-10	Trunk AD	SF3B5
5.60277e-12	0.316083	0.314	0.188	2.05067e-07	Trunk AD	CORO1B
6.2839e-18	0.315936	0.206	0.091	2.29997e-13	Trunk AD	CCDC25
7.37222e-19	0.315917	0.158	0.059	2.69831e-14	Trunk AD	ARMCX6
1.16994e-16	0.315194	0.169	0.071	4.2821e-12	Trunk AD	LY96
2.76152e-18	0.314585	0.141	0.051	1.01074e-13	Trunk AD	HAUS1
6.70552e-15	0.313836	0.391	0.229	2.45429e-10	Trunk AD	SCP2
2.33601e-15	0.313751	0.832	0.657	8.55004e-11	Trunk AD	ARPC3
1.33502e-12	0.313597	0.439	0.278	4.8863e-08	Trunk AD	MGST3
5.40971e-15	0.312554	0.172	0.076	1.98001e-10	Trunk AD	TRNAU1AP
3.61611e-17	0.312528	0.229	0.107	1.32353e-12	Trunk AD	EIF4E
4.24509e-21	0.312523	0.993	0.978	1.55375e-16	Trunk AD	ACTG1
3.67255e-16	0.310726	0.239	0.117	1.34419e-11	Trunk AD	APOBEC3G
4.17342e-21	0.310055	0.327	0.158	1.52751e-16	Trunk AD	STRAP
2.71163e-18	0.309764	0.233	0.106	9.92483e-14	Trunk AD	DDT
7.2698e-16	0.309481	0.214	0.101	2.66082e-11	Trunk AD	TIMM17B
9.8755e-19	0.309045	0.368	0.195	3.61453e-14	Trunk AD	ILK
3.03339e-14	0.30863	0.493	0.313	1.11025e-09	Trunk AD	TRAPPC1
2.26107e-18	0.308531	0.926	0.903	8.27574e-14	Trunk AD	S100A4
1.13676e-20	0.307537	0.176	0.067	4.16064e-16	Trunk AD	MORF4L2
1.13141e-14	0.30744	0.322	0.182	4.14108e-10	Trunk AD	MRPL20
1.81356e-09	0.307414	0.122	0.059	6.63781e-05	Trunk AD	PCLAF
2.79678e-12	0.306441	0.357	0.216	1.02365e-07	Trunk AD	NHP2
4.09673e-17	0.305686	0.182	0.077	1.49944e-12	Trunk AD	CYB5A
8.4707e-14	0.304499	0.442	0.277	3.10036e-09	Trunk AD	MFSD10
9.52657e-15	0.304101	0.403	0.24	3.48682e-10	Trunk AD	C17orf49
9.18325e-13	0.303696	0.49	0.323	3.36116e-08	Trunk AD	MORF4L1
6.27868e-17	0.303272	0.232	0.11	2.29806e-12	Trunk AD	SHMT2
5.00353e-14	0.302925	0.259	0.136	1.83134e-09	Trunk AD	GLOD4
2.75487e-17	0.302706	0.277	0.137	1.00831e-12	Trunk AD	HMGN4
4.35813e-15	0.302666	0.324	0.18	1.59512e-10	Trunk AD	KDELR1
7.51808e-16	0.302434	0.351	0.194	2.75169e-11	Trunk AD	SNRPD1
3.06522e-11	0.301679	0.695	0.514	1.1219e-06	Trunk AD	CD63
3.46863e-14	0.301522	0.232	0.118	1.26955e-09	Trunk AD	TIMM13
9.08739e-13	0.301127	0.469	0.304	3.32607e-08	Trunk AD	BRK1
4.80686e-15	0.300514	0.439	0.262	1.75936e-10	Trunk AD	C4orf3
1.58783e-17	0.300262	0.227	0.105	5.81162e-13	Trunk AD	MRPS12
8.10675e-13	0.2997	0.482	0.314	2.96715e-08	Trunk AD	SNRPG
4.45985e-21	0.299686	0.213	0.087	1.63235e-16	Trunk AD	PLIN3
4.09359e-18	0.299429	0.381	0.208	1.4983e-13	Trunk AD	COX7A2L
3.94591e-18	0.299236	0.274	0.133	1.44424e-13	Trunk AD	BUD31
1.50491e-14	0.299202	0.44	0.268	5.50811e-10	Trunk AD	VPS28
3.59219e-14	0.298616	0.445	0.269	1.31478e-09	Trunk AD	MRPS21
1.80832e-14	0.298605	0.526	0.335	6.61863e-10	Trunk AD	ATP5PF
1.17565e-11	0.298084	0.476	0.314	4.30299e-07	Trunk AD	PSMB8
1.0023e-14	0.29792	0.382	0.223	3.66853e-10	Trunk AD	ANXA7
3.11597e-18	0.297559	0.338	0.178	1.14048e-13	Trunk AD	UBE2A
6.50182e-21	0.297372	0.219	0.091	2.37973e-16	Trunk AD	PHF5A
2.84183e-12	0.29547	0.257	0.143	1.04014e-07	Trunk AD	ZNRD1
5.41147e-17	0.293945	0.217	0.1	1.98065e-12	Trunk AD	NIFK
1.41574e-12	0.293856	0.643	0.455	5.18176e-08	Trunk AD	CDC42
3.36732e-15	0.293603	0.428	0.255	1.23247e-10	Trunk AD	TWF2
2.50655e-22	0.293085	0.237	0.098	9.17423e-18	Trunk AD	TRAPPC4
7.35475e-17	0.292997	0.214	0.098	2.69191e-12	Trunk AD	HIKESHI
5.12607e-13	0.292745	0.686	0.499	1.87619e-08	Trunk AD	EDF1
2.77007e-14	0.292343	0.447	0.275	1.01387e-09	Trunk AD	RTRAF
2.57917e-13	0.291702	0.384	0.232	9.44001e-09	Trunk AD	MICOS13
1.0539e-13	0.291245	0.455	0.289	3.85736e-09	Trunk AD	HLA-DQB1
1.11821e-13	0.289681	0.128	0.052	4.09277e-09	Trunk AD	GPR174
6.68578e-14	0.288975	0.291	0.16	2.44706e-09	Trunk AD	PSMC3
3.89224e-17	0.288809	0.134	0.048	1.4246e-12	Trunk AD	CCDC28A
2.38164e-11	0.288474	0.562	0.394	8.71704e-07	Trunk AD	CSTB
1.26643e-11	0.287584	0.47	0.308	4.63524e-07	Trunk AD	ATP5F1C
4.43193e-21	0.287052	0.161	0.057	1.62213e-16	Trunk AD	DPM2
1.87639e-14	0.286954	0.416	0.249	6.86779e-10	Trunk AD	PRDX6
4.15729e-14	0.286882	0.199	0.096	1.52161e-09	Trunk AD	CYSTM1
8.91032e-12	0.286056	0.359	0.222	3.26126e-07	Trunk AD	AHI1
6.76659e-16	0.285624	0.246	0.121	2.47664e-11	Trunk AD	MTCH2
6.66399e-12	0.285531	0.776	0.622	2.43909e-07	Trunk AD	RAC2
1.76286e-13	0.284995	0.388	0.234	6.45224e-09	Trunk AD	FIS1
8.17868e-16	0.2848	0.415	0.238	2.99348e-11	Trunk AD	AIP
5.65381e-14	0.284784	0.3	0.164	2.06935e-09	Trunk AD	CD247
1.27187e-16	0.284552	0.205	0.092	4.65519e-12	Trunk AD	HLA-DMA
4.88909e-14	0.28395	0.298	0.164	1.78946e-09	Trunk AD	PSMB4
9.83811e-13	0.283924	0.295	0.169	3.60085e-08	Trunk AD	SYPL1
1.2887e-18	0.283896	0.101	0.029	4.71678e-14	Trunk AD	ZBED2
5.2642e-10	0.283643	0.412	0.278	1.92675e-05	Trunk AD	HLA-DRA
1.69795e-12	0.283612	0.129	0.056	6.21468e-08	Trunk AD	TMEM107
2.21187e-11	0.283071	0.551	0.388	8.09565e-07	Trunk AD	NAP1L1
1.14422e-18	0.282902	0.227	0.102	4.18796e-14	Trunk AD	COMMD3
1.11484e-12	0.282819	0.28	0.158	4.08042e-08	Trunk AD	SH2D1A
9.90983e-16	0.282627	0.237	0.116	3.6271e-11	Trunk AD	CNPY2
3.08085e-10	0.282251	0.635	0.469	1.12762e-05	Trunk AD	CD2
1.38404e-13	0.281801	0.47	0.292	5.06574e-09	Trunk AD	UQCR10
2.24634e-19	0.281599	0.209	0.088	8.22182e-15	Trunk AD	VBP1
1.27423e-16	0.281105	0.202	0.09	4.66382e-12	Trunk AD	RILPL2
3.84664e-11	0.280675	0.307	0.184	1.40791e-06	Trunk AD	NDUFA7
1.05664e-13	0.280635	0.259	0.138	3.8674e-09	Trunk AD	POLR2I
2.22542e-14	0.280592	0.352	0.204	8.14526e-10	Trunk AD	RSL24D1
1.14425e-10	0.280371	0.463	0.307	4.18808e-06	Trunk AD	ATP5PD
9.97449e-11	0.279857	0.55	0.379	3.65076e-06	Trunk AD	ATP5PB
3.29174e-10	0.27948	0.665	0.508	1.20481e-05	Trunk AD	GABARAP
3.66227e-15	0.277995	0.224	0.109	1.34043e-10	Trunk AD	KXD1
3.12277e-11	0.277172	0.523	0.356	1.14296e-06	Trunk AD	CUTA
6.95384e-10	0.277153	0.857	0.743	2.54518e-05	Trunk AD	PFDN5
1.14242e-13	0.276837	0.839	0.709	4.18138e-09	Trunk AD	TPM3
1.00504e-14	0.276593	0.338	0.191	3.67854e-10	Trunk AD	PSMB2
1.21212e-16	0.276542	0.216	0.1	4.43647e-12	Trunk AD	C1D
5.81426e-11	0.275935	0.814	0.712	2.12808e-06	Trunk AD	ANXA2
4.36166e-10	0.275617	0.175	0.093	1.59641e-05	Trunk AD	RGS16
6.66293e-13	0.275463	0.214	0.111	2.4387e-08	Trunk AD	TIMM10
5.031e-14	0.275427	0.368	0.214	1.84139e-09	Trunk AD	SCAND1
4.91196e-15	0.275271	0.347	0.195	1.79783e-10	Trunk AD	ADRM1
1.82183e-13	0.273304	0.247	0.131	6.66809e-09	Trunk AD	DECR1
1.01861e-10	0.272896	0.739	0.577	3.7282e-06	Trunk AD	EIF3K
4.12114e-11	0.272893	0.48	0.317	1.50838e-06	Trunk AD	PSMA6
5.56975e-18	0.272636	0.196	0.083	2.03858e-13	Trunk AD	COA3
4.39002e-17	0.272381	0.104	0.032	1.60679e-12	Trunk AD	CAVIN3
1.84391e-11	0.272216	0.526	0.352	6.7489e-07	Trunk AD	DAD1
5.49417e-13	0.272177	0.401	0.244	2.01092e-08	Trunk AD	CBX3
8.42036e-12	0.272102	0.516	0.339	3.08194e-07	Trunk AD	SAP18
1.30027e-13	0.2716	0.126	0.051	4.75912e-09	Trunk AD	HMGB3
2.62152e-14	0.271596	0.259	0.135	9.59504e-10	Trunk AD	NME3
5.79358e-09	0.271498	0.396	0.271	0.000212051	Trunk AD	HSPD1
2.33607e-14	0.270389	0.438	0.262	8.55026e-10	Trunk AD	BCAP31
2.14395e-14	0.270331	0.358	0.206	7.84708e-10	Trunk AD	POLR2E
3.50965e-11	0.270272	0.399	0.253	1.28457e-06	Trunk AD	MT1X
2.37132e-16	0.269887	0.111	0.037	8.67928e-12	Trunk AD	C1orf131
1.6418e-14	0.269842	0.31	0.169	6.00916e-10	Trunk AD	OCIAD2
2.42462e-16	0.269608	0.161	0.066	8.87436e-12	Trunk AD	POLR3K
3.42256e-15	0.267886	0.153	0.064	1.25269e-10	Trunk AD	TMEM18
6.75529e-18	0.267542	0.223	0.1	2.4725e-13	Trunk AD	MRPS35
4.88844e-11	0.267515	0.507	0.341	1.78922e-06	Trunk AD	NDUFV2
1.5669e-12	0.267039	0.871	0.748	5.73503e-08	Trunk AD	ATP5MG
8.09096e-23	0.266579	0.192	0.071	2.96137e-18	Trunk AD	MRPL17
8.49616e-14	0.266369	0.261	0.139	3.10968e-09	Trunk AD	NME1
1.00476e-11	0.266316	0.295	0.173	3.67751e-07	Trunk AD	SNRPE
4.11311e-15	0.266196	0.271	0.14	1.50544e-10	Trunk AD	PRF1
1.20299e-12	0.266191	0.168	0.079	4.40307e-08	Trunk AD	TAF9
1.54688e-16	0.265898	0.207	0.094	5.66172e-12	Trunk AD	DPY30
8.87671e-20	0.264756	0.182	0.071	3.24896e-15	Trunk AD	SNAPIN
1.68752e-12	0.264618	0.518	0.337	6.1765e-08	Trunk AD	SF3B2
4.39757e-18	0.264282	0.122	0.041	1.60955e-13	Trunk AD	SNRNP35
1.86855e-14	0.264091	0.222	0.109	6.83906e-10	Trunk AD	C11orf98
6.60497e-10	0.263603	0.28	0.172	2.41749e-05	Trunk AD	PTPN6
4.09492e-12	0.26353	0.378	0.228	1.49878e-07	Trunk AD	TMED9
2.43044e-13	0.26308	0.18	0.085	8.89564e-09	Trunk AD	SAR1B
1.64908e-09	0.262768	0.386	0.252	6.03578e-05	Trunk AD	BLOC1S1
9.14171e-10	0.262588	0.44	0.297	3.34596e-05	Trunk AD	GPSM3
1.27012e-12	0.262076	0.241	0.13	4.64878e-08	Trunk AD	PNKD
8.22233e-15	0.261991	0.369	0.21	3.00946e-10	Trunk AD	RNPS1
3.39069e-13	0.261655	0.25	0.134	1.24103e-08	Trunk AD	LSM6
3.38041e-14	0.260102	0.261	0.137	1.23726e-09	Trunk AD	CNIH4
5.47537e-15	0.259968	0.124	0.047	2.00404e-10	Trunk AD	TSFM
5.26353e-13	0.259667	0.351	0.205	1.92651e-08	Trunk AD	CCT2
3.29809e-11	0.258883	0.663	0.474	1.20713e-06	Trunk AD	SNHG29
1.78363e-09	0.258844	0.297	0.186	6.52827e-05	Trunk AD	SIT1
1.15893e-14	0.258828	0.303	0.164	4.24181e-10	Trunk AD	AKR1A1
8.88738e-13	0.25871	0.388	0.235	3.25287e-08	Trunk AD	SELENOT
1.88112e-10	0.25787	0.457	0.309	6.88508e-06	Trunk AD	PSMB6
9.53133e-18	0.25781	0.169	0.068	3.48856e-13	Trunk AD	JKAMP
3.55059e-10	0.2578	0.696	0.526	1.29955e-05	Trunk AD	NDUFA13
4.77315e-13	0.25712	0.331	0.19	1.74702e-08	Trunk AD	TMEM256
4.79416e-23	0.256916	0.118	0.032	1.75471e-18	Trunk AD	GADD45G
2.47445e-14	0.2568	0.331	0.187	9.05674e-10	Trunk AD	MEAF6
2.89063e-10	0.256565	0.538	0.379	1.058e-05	Trunk AD	OSTF1
1.5124e-13	0.256192	0.436	0.266	5.53552e-09	Trunk AD	SNX6
5.54336e-09	0.255609	0.757	0.62	0.000202892	Trunk AD	PGK1
1.91081e-16	0.255596	0.241	0.117	6.99377e-12	Trunk AD	COPZ1
3.37593e-18	0.255505	0.291	0.143	1.23562e-13	Trunk AD	COX16
1.45971e-14	0.255077	0.112	0.041	5.34267e-10	Trunk AD	CIAPIN1
7.00355e-16	0.255033	0.116	0.041	2.56337e-11	Trunk AD	SLC4A2
1.9883e-11	0.254768	0.746	0.634	7.27739e-07	Trunk AD	PKM
5.53761e-13	0.253874	0.222	0.114	2.02682e-08	Trunk AD	C14orf119
1.97699e-11	0.253517	0.811	0.678	7.23599e-07	Trunk AD	PPIB
4.95463e-11	0.253299	0.284	0.166	1.81344e-06	Trunk AD	CYTOR
1.2793e-15	0.253244	0.264	0.134	4.68238e-11	Trunk AD	DERL1
4.45224e-09	0.253085	0.938	0.86	0.000162956	Trunk AD	MYL12A
2.43108e-19	0.252673	0.162	0.06	8.89798e-15	Trunk AD	KCNN4
2.28472e-10	0.252393	0.347	0.218	8.3623e-06	Trunk AD	NDUFB6
1.69891e-09	0.252299	0.686	0.515	6.21817e-05	Trunk AD	COX6B1
1.09319e-12	0.252089	0.382	0.229	4.00118e-08	Trunk AD	DCTN3
8.03146e-12	0.252084	0.439	0.28	2.9396e-07	Trunk AD	PRR13
4.1957e-12	0.251941	0.132	0.058	1.53567e-07	Trunk AD	TMEM126A
2.71585e-13	0.251877	0.241	0.127	9.9403e-09	Trunk AD	CENPX
2.46342e-13	0.251391	0.17	0.079	9.01638e-09	Trunk AD	BLVRA
5.58507e-12	0.251347	0.138	0.062	2.04419e-07	Trunk AD	BABAM2
2.24865e-10	0.251129	0.332	0.208	8.23029e-06	Trunk AD	MTHFD2
7.22496e-15	0.250288	0.112	0.04	2.64441e-10	Trunk AD	C19orf25
1.40795e-17	0.250281	0.307	0.155	5.15325e-13	Trunk AD	STMP1
1.09927e-15	-0.25809	0.953	0.982	4.02343e-11	Trunk AD	HLA-B
6.67175e-19	-0.381197	0.999	0.995	2.44193e-14	Trunk AD	MALAT1
1.32128e-06	-0.41677	0.054	0.112	0.0483602	Trunk AD	SLC25A39
7.29686e-08	-0.462238	0.044	0.107	0.00267072	Trunk AD	FAM174C
1.18213e-19	-0.464763	0.71	0.775	4.32671e-15	Trunk AD	SARAF
1.07185e-06	-0.466915	0.074	0.136	0.0392306	Trunk AD	YWHAH
3.14142e-07	-0.471911	0.043	0.101	0.0114979	Trunk AD	ELAVL1
1.11303e-09	-0.471912	0.031	0.102	4.0738e-05	Trunk AD	RCN2
1.30323e-06	-0.475136	0.055	0.113	0.0476994	Trunk AD	DENND1B
4.2413e-07	-0.476076	0.081	0.149	0.0155236	Trunk AD	FAM102A
4.25875e-07	-0.479776	0.138	0.213	0.0155874	Trunk AD	TLE5
5.06705e-07	-0.480583	0.064	0.126	0.0185459	Trunk AD	HMGA1
4.88723e-11	-0.490919	0.033	0.113	1.78877e-06	Trunk AD	SRSF9
7.83037e-08	-0.492579	0.104	0.181	0.00286599	Trunk AD	KRAS
3.12318e-10	-0.496282	0.034	0.109	1.14311e-05	Trunk AD	STUB1
4.75698e-13	-0.509163	0.018	0.103	1.7411e-08	Trunk AD	CRELD2
5.59981e-07	-0.509737	0.253	0.322	0.0204959	Trunk AD	DIAPH1
8.86047e-13	-0.510011	0.02	0.103	3.24302e-08	Trunk AD	PDCD2
2.13043e-10	-0.51122	0.027	0.1	7.79757e-06	Trunk AD	CRTAP
6.33215e-07	-0.513659	0.062	0.123	0.0231763	Trunk AD	COMTD1
6.31338e-11	-0.515121	0.027	0.103	2.31076e-06	Trunk AD	RRP1B
5.37201e-08	-0.522376	0.05	0.116	0.00196621	Trunk AD	FBXO32
4.01403e-10	-0.52261	0.051	0.133	1.46918e-05	Trunk AD	R3HDM4
1.47541e-09	-0.523836	0.037	0.108	5.40015e-05	Trunk AD	AP1S2
3.4512e-10	-0.5267	0.036	0.111	1.26317e-05	Trunk AD	UBE2G1
4.93001e-11	-0.526872	0.033	0.113	1.80443e-06	Trunk AD	ARL5A
7.68963e-07	-0.527633	0.095	0.161	0.0281448	Trunk AD	ACADVL
5.63035e-07	-0.531019	0.078	0.143	0.0206077	Trunk AD	ETS2
2.5819e-10	-0.531609	0.031	0.105	9.45e-06	Trunk AD	FAM50A
3.26185e-11	-0.53382	0.028	0.107	1.19387e-06	Trunk AD	RELB
9.0055e-09	-0.545297	0.098	0.182	0.00032961	Trunk AD	NFATC2
3.55615e-07	-0.545305	0.457	0.479	0.0130159	Trunk AD	NR3C1
3.20635e-10	-0.54557	0.058	0.142	1.17356e-05	Trunk AD	CMTM3
9.26123e-10	-0.548106	0.074	0.159	3.3897e-05	Trunk AD	CCSER2
2.90103e-11	-0.55898	0.04	0.123	1.06181e-06	Trunk AD	BAG1
2.0863e-08	-0.561307	0.315	0.385	0.000763605	Trunk AD	CAST
3.34837e-08	-0.561505	0.061	0.131	0.00122554	Trunk AD	SPPL2A
2.8872e-08	-0.56625	0.043	0.108	0.00105674	Trunk AD	CALML3
2.48055e-13	-0.569927	0.026	0.114	9.07906e-09	Trunk AD	FDX1
1.20109e-14	-0.570218	0.609	0.669	4.3961e-10	Trunk AD	SLC2A3
2.83968e-09	-0.583327	0.072	0.154	0.000103935	Trunk AD	SPRR1B
3.12245e-08	-0.585265	0.287	0.355	0.00114285	Trunk AD	ATP6V0C
4.65378e-10	-0.592601	0.055	0.136	1.70333e-05	Trunk AD	PNPLA2
2.87497e-08	-0.593304	0.126	0.204	0.00105227	Trunk AD	PGLS
4.81312e-11	-0.594558	0.057	0.145	1.76165e-06	Trunk AD	IDH2
1.33636e-07	-0.594682	0.453	0.487	0.00489122	Trunk AD	DUSP4
1.83698e-07	-0.600415	0.217	0.288	0.00672353	Trunk AD	IKZF1
4.48155e-11	-0.601664	0.041	0.124	1.64029e-06	Trunk AD	RALGAPA1
5.54692e-08	-0.604805	0.136	0.213	0.00203023	Trunk AD	TMX4
2.12104e-11	-0.604809	0.098	0.199	7.76322e-07	Trunk AD	SMCHD1
4.04334e-10	-0.605199	0.108	0.2	1.4799e-05	Trunk AD	GTF3A
5.24229e-08	-0.607604	0.119	0.196	0.00191873	Trunk AD	SRRM2
8.25906e-07	-0.607819	0.159	0.226	0.030229	Trunk AD	RCSD1
2.39463e-11	-0.609763	0.044	0.13	8.7646e-07	Trunk AD	IL6ST
5.50555e-08	-0.611068	0.139	0.215	0.00201509	Trunk AD	ATP1A1
2.30017e-13	-0.613235	0.033	0.126	8.41885e-09	Trunk AD	RB1
4.94239e-11	-0.61757	0.028	0.105	1.80896e-06	Trunk AD	APP
1.53923e-13	-0.619621	0.036	0.13	5.63373e-09	Trunk AD	NT5C
1.61509e-09	-0.621784	0.098	0.183	5.91138e-05	Trunk AD	EHD4
2.84456e-17	-0.623215	0.009	0.109	1.04114e-12	Trunk AD	NENF
1.11965e-07	-0.628532	0.324	0.378	0.00409804	Trunk AD	PCBP2
6.46187e-10	-0.629795	0.095	0.183	2.36511e-05	Trunk AD	NSD3
1.05348e-12	-0.631761	0.101	0.212	3.85585e-08	Trunk AD	CALML5
5.16832e-08	-0.632445	0.082	0.153	0.00189166	Trunk AD	BTG3
1.17519e-07	-0.633463	0.162	0.234	0.00430133	Trunk AD	DPP7
8.95499e-09	-0.638013	0.146	0.23	0.000327761	Trunk AD	NFE2L2
7.63572e-10	-0.638075	0.108	0.2	2.79475e-05	Trunk AD	SBSN
1.55347e-10	-0.639438	0.151	0.248	5.68585e-06	Trunk AD	H2AFV
1.55113e-10	-0.640835	0.295	0.371	5.67728e-06	Trunk AD	ARF5
7.77419e-10	-0.642427	0.131	0.219	2.84543e-05	Trunk AD	RANBP1
1.80631e-07	-0.648862	0.125	0.199	0.00661127	Trunk AD	AC020916.1
5.65696e-10	-0.654123	0.058	0.139	2.0705e-05	Trunk AD	EGR1
7.54698e-10	-0.654543	0.104	0.193	2.76227e-05	Trunk AD	PRRC2B
1.4278e-08	-0.657354	0.119	0.199	0.00052259	Trunk AD	TNFRSF1B
1.72793e-14	-0.660576	0.034	0.134	6.32438e-10	Trunk AD	KDELR2
9.83649e-10	-0.661225	0.24	0.327	3.60025e-05	Trunk AD	GLIPR1
1.46046e-08	-0.66146	0.082	0.158	0.000534541	Trunk AD	CLEC2B
1.41329e-16	-0.662743	0.04	0.154	5.1728e-12	Trunk AD	SLBP
6.47426e-16	-0.662867	0.023	0.124	2.36965e-11	Trunk AD	FAAP20
3.51894e-16	-0.670454	0.044	0.158	1.28797e-11	Trunk AD	RAB5IF
7.03069e-09	-0.672506	0.186	0.266	0.00025733	Trunk AD	CAPN2
3.41737e-14	-0.673555	0.67	0.701	1.25079e-09	Trunk AD	KLF6
1.26629e-11	-0.680473	0.126	0.226	4.63474e-07	Trunk AD	TRAPPC5
1.48539e-13	-0.684733	0.126	0.243	5.43668e-09	Trunk AD	GRB2
5.8263e-18	-0.68926	0.014	0.122	2.13249e-13	Trunk AD	NDUFAF8
8.48843e-09	-0.690476	0.122	0.201	0.000310685	Trunk AD	LRRFIP2
1.51046e-13	-0.693613	0.053	0.153	5.52842e-09	Trunk AD	EIF4A3
8.22238e-08	-0.694767	0.223	0.294	0.00300947	Trunk AD	TOB1
1.11643e-36	-0.698703	0.724	0.836	4.08624e-32	Trunk AD	ZFP36
3.95947e-12	-0.700191	0.058	0.151	1.4492e-07	Trunk AD	PSIP1
1.30045e-07	-0.703181	0.443	0.468	0.00475976	Trunk AD	FLNA
5.12776e-10	-0.706028	0.288	0.387	1.87681e-05	Trunk AD	NR4A1
2.05664e-21	-0.706822	0.545	0.661	7.52753e-17	Trunk AD	CXCR4
2.02039e-28	-0.706955	0.54	0.691	7.39483e-24	Trunk AD	CD69
5.48628e-12	-0.707642	0.087	0.193	2.00803e-07	Trunk AD	LINC02446
1.27862e-11	-0.710668	0.25	0.339	4.67989e-07	Trunk AD	SERP1
1.06472e-06	-0.715648	0.085	0.147	0.0389699	Trunk AD	PFKFB3
6.15383e-19	-0.718448	0.017	0.132	2.25236e-14	Trunk AD	RNF187
4.78972e-12	-0.727902	0.146	0.248	1.75309e-07	Trunk AD	MRPL41
9.5928e-18	-0.731831	0.476	0.561	3.51106e-13	Trunk AD	TPM4
4.50742e-19	-0.738924	0.524	0.632	1.64976e-14	Trunk AD	TSC22D3
1.08073e-14	-0.751683	0.327	0.439	3.95556e-10	Trunk AD	PTGER4
2.45811e-41	-0.755751	0.746	0.848	8.99692e-37	Trunk AD	LMNA
7.47568e-15	-0.756612	0.3	0.406	2.73617e-10	Trunk AD	P4HB
4.10148e-15	-0.76765	0.102	0.225	1.50118e-10	Trunk AD	JUND
6.50516e-14	-0.767731	0.067	0.174	2.38095e-09	Trunk AD	PTMS
6.63682e-22	-0.767837	0.023	0.157	2.42914e-17	Trunk AD	CYC1
5.7911e-19	-0.774367	0.024	0.142	2.1196e-14	Trunk AD	MCUB
1.31942e-16	-0.775202	0.132	0.272	4.8292e-12	Trunk AD	FOSB
4.94422e-20	-0.780575	0.134	0.292	1.80963e-15	Trunk AD	XBP1
1.18536e-15	-0.782467	0.173	0.299	4.33855e-11	Trunk AD	KTN1
1.87574e-11	-0.784036	0.114	0.215	6.86539e-07	Trunk AD	TENT5C
1.52876e-24	-0.787818	0.462	0.566	5.59542e-20	Trunk AD	YBX1
1.05393e-19	-0.788075	0.044	0.176	3.85749e-15	Trunk AD	CLTB
6.99296e-17	-0.788106	0.054	0.173	2.55949e-12	Trunk AD	PIM3
9.86481e-17	-0.796912	0.203	0.336	3.61062e-12	Trunk AD	NDFIP1
4.71119e-13	-0.807366	0.055	0.156	1.72434e-08	Trunk AD	ATF3
8.21566e-18	-0.811473	0.636	0.72	3.00701e-13	Trunk AD	FOS
9.9954e-13	-0.811609	0.097	0.203	3.65842e-08	Trunk AD	TIPARP
1.32446e-16	-0.814865	0.107	0.234	4.84765e-12	Trunk AD	C1QBP
1.11229e-21	-0.819484	0.057	0.202	4.0711e-17	Trunk AD	GADD45GIP1
7.86043e-23	-0.828228	0.016	0.15	2.877e-18	Trunk AD	TESC
6.76048e-20	-0.829969	0.078	0.221	2.4744e-15	Trunk AD	LAMP1
1.9787e-18	-0.833866	0.081	0.216	7.24222e-14	Trunk AD	CD47
1.76125e-08	-0.834012	0.391	0.464	0.000644635	Trunk AD	IL22
8.83547e-21	-0.84185	0.036	0.169	3.23387e-16	Trunk AD	MTCH1
2.93384e-20	-0.852474	0.068	0.21	1.07382e-15	Trunk AD	MZT2B
2.14139e-19	-0.855715	0.055	0.187	7.83769e-15	Trunk AD	UQCRFS1
1.14963e-22	-0.86103	0.04	0.185	4.20777e-18	Trunk AD	TMEM160
3.57482e-25	-0.863462	0.02	0.169	1.30842e-20	Trunk AD	CHCHD10
5.20871e-22	-0.871571	0.276	0.423	1.90644e-17	Trunk AD	GUK1
6.41412e-24	-0.884918	0.037	0.189	2.34763e-19	Trunk AD	TTC39C
1.07158e-22	-0.894001	0.053	0.201	3.92208e-18	Trunk AD	MZT2A
2.22035e-16	-0.908848	0.087	0.21	8.12671e-12	Trunk AD	ADAM19
1.10294e-22	-0.909563	0.185	0.352	4.03687e-18	Trunk AD	MBP
3.32384e-19	-0.913948	0.081	0.22	1.21656e-14	Trunk AD	ACAP2
1.48126e-20	-0.926138	0.193	0.342	5.42157e-16	Trunk AD	DEK
4.799e-21	-0.932941	0.07	0.212	1.75648e-16	Trunk AD	RBM17
1.2556e-24	-0.936867	0.078	0.25	4.59562e-20	Trunk AD	CSRNP1
8.45088e-23	-0.938049	0.085	0.244	3.09311e-18	Trunk AD	NCOR1
1.0155e-24	-0.945691	0.072	0.241	3.71684e-20	Trunk AD	PIM1
3.42428e-17	-0.949762	0.172	0.3	1.25332e-12	Trunk AD	GLUD1
7.89489e-26	-0.953769	0.024	0.178	2.88961e-21	Trunk AD	SOCS1
6.83814e-25	-0.956078	0.169	0.348	2.50283e-20	Trunk AD	JAK1
8.95836e-20	-0.961289	0.506	0.596	3.27885e-15	Trunk AD	MYH9
1.56357e-59	-0.995954	0.639	0.811	5.72281e-55	Trunk AD	JUNB
2.08685e-26	-0.999758	0.33	0.496	7.63808e-22	Trunk AD	BTG2
1.23543e-27	-1.03858	0.099	0.281	4.5218e-23	Trunk AD	MAP1LC3B
1.33907e-20	-1.05214	0.46	0.577	4.90112e-16	Trunk AD	DUSP1
8.85471e-29	-1.05423	0.149	0.338	3.24091e-24	Trunk AD	RAC1
1.75756e-18	-1.06502	0.089	0.23	6.43283e-14	Trunk AD	CD7
2.57834e-27	-1.06504	0.308	0.466	9.43697e-23	Trunk AD	MCL1
2.84254e-33	-1.073	0.054	0.257	1.0404e-28	Trunk AD	METTL9
7.07675e-32	-1.09308	0.139	0.342	2.59016e-27	Trunk AD	ANXA11
1.38902e-32	-1.10254	0.18	0.38	5.08394e-28	Trunk AD	HMGN1
7.62355e-34	-1.11454	0.119	0.338	2.79029e-29	Trunk AD	KDSR
5.51647e-22	-1.13564	0.08	0.229	2.01908e-17	Trunk AD	NFKBIZ
5.57325e-37	-1.15713	0.027	0.233	2.03986e-32	Trunk AD	C4orf48
7.01587e-41	-1.158	0.324	0.52	2.56788e-36	Trunk AD	LRRFIP1
1.32265e-33	-1.16301	0.182	0.381	4.84105e-29	Trunk AD	COX5A
2.05325e-38	-1.19287	0.116	0.351	7.51509e-34	Trunk AD	ZYX
1.79489e-33	-1.20189	0.098	0.3	6.56946e-29	Trunk AD	PPM1G
1.38317e-25	-1.28982	0.044	0.207	5.06253e-21	Trunk AD	CST3
1.01732e-48	-1.29397	0.239	0.49	3.72348e-44	Trunk AD	PDIA3
6.12118e-41	-1.30473	0.195	0.422	2.24041e-36	Trunk AD	ANP32B
3.76532e-33	-1.34411	0.142	0.348	1.37814e-28	Trunk AD	PHLDA1
6.95626e-48	-1.40856	0.06	0.316	2.54606e-43	Trunk AD	GNB2
7.89312e-125	-1.44083	0.692	0.894	2.88896e-120	Trunk AD	FTH1
5.14511e-53	-1.44196	0.026	0.3	1.88316e-48	Trunk AD	CCDC85B
5.33655e-54	-1.45801	0.054	0.337	1.95323e-49	Trunk AD	PRELID1
3.94058e-38	-1.48307	0.311	0.502	1.44229e-33	Trunk AD	DUSP2
3.10706e-48	-1.5114	0.335	0.562	1.13721e-43	Trunk AD	TNFAIP3
1.90527e-94	-1.6806	0.622	0.828	6.97349e-90	Trunk AD	AHNAK
2.74435e-54	-1.94812	0.148	0.426	1.00446e-49	Trunk AD	RGCC
1.11916e-241	-1.9595	0.686	0.944	4.09623e-237	Trunk AD	PFN1
5.25972e-94	-2.00518	0.033	0.45	1.92511e-89	Trunk AD	ATP5F1D
7.38725e-114	-2.07568	0.243	0.643	2.70381e-109	Trunk AD	COTL1
2.89994e-37	-2.16595	0.078	0.305	1.06141e-32	Trunk AD	AREG
1.65383e-130	-2.43181	0.379	0.745	6.05318e-126	Trunk AD	ZFP36L2
3.38905e-163	-2.46562	0.186	0.707	1.24043e-158	Trunk AD	ITM2B
6.05069e-132	-2.71534	0.271	0.689	2.21461e-127	Trunk AD	NFKBIA
