# Supplementary material for: Dupilumab-associated head and neck dermatitis shows a pronounced type 22 immune signature mediated by oligoclonally expanded T cells
Source: Nat Commun. 2024 Apr 2;15:2839. doi: 10.1038/s41467-024-46540-0 (PMC10987549; doi:10.1038/s41467-024-46540-0)
Supplement: Supplementary file 11 — Supplementary Data 8 [file 41467_2024_46540_MOESM11_ESM.xlsx]

## Sheet: Sheet1
p_val	avg_log2FC	pct.1	pct.2	p_val_adj	cluster	gene		p_val	avg_log2FC	pct.1	pct.2	p_val_adj	cluster	gene		p_val	avg_log2FC	pct.1	pct.2	p_val_adj	cluster	gene		p_val	avg_log2FC	pct.1	pct.2	p_val_adj	cluster	gene
0	2.12344	0.172	0.058	0	HC	CCL21		0	1.28111	0.331	0.147	0	AD_trunk	KRT5		0	1.36177	0.099	0.048	0	AD_untreated_HN	CCL18		0	1.59878	0.258	0.091	0	AD_dupilumab_HN	S100A7
0	2.11065	0.148	0.026	0	HC	TFF3		0	1.19598	0.446	0.233	0	AD_trunk	LGALS7B		0	1.05364	0.398	0.293	0	AD_untreated_HN	CFD		0	1.10631	0.248	0.116	0	AD_dupilumab_HN	S100A9
0	1.87526	0.237	0.087	0	HC	CCN5		0	1.1515	0.472	0.281	0	AD_trunk	SERPINB4		0	0.945778	0.284	0.2	0	AD_untreated_HN	GSN		0	1.05825	0.068	0.023	0	AD_dupilumab_HN	IL22
0	1.80177	0.176	0.034	0	HC	MMRN1		0	1.08857	0.156	0.068	0	AD_trunk	LTF		7.00118e-43	0.92369	0.245	0.226	2.5625e-38	AD_untreated_HN	APOD		1.65566e-282	1.02969	0.018	0.003	6.05989e-278	AD_dupilumab_HN	IGKV3-11
0	1.7912	0.255	0.095	0	HC	PI16		0	1.05284	0.273	0.112	0	AD_trunk	POSTN		3.49316e-290	0.892553	0.185	0.125	1.27853e-285	AD_untreated_HN	IGFBP6		0	0.997717	0.293	0.17	0	AD_dupilumab_HN	KRT1
6.06494e-248	1.65275	0.421	0.341	2.21983e-243	HC	DCN		0	1.04619	0.507	0.315	0	AD_trunk	MIR205HG		2.15148e-110	0.865546	0.323	0.281	7.87464e-106	AD_untreated_HN	MGP		0	0.982423	0.363	0.207	0	AD_dupilumab_HN	S100A8
0	1.60403	0.599	0.219	0	HC	TIMP3		0	0.997849	0.868	0.74	0	AD_trunk	TXN		0	0.858278	0.252	0.164	0	AD_untreated_HN	HLA-DRB5		0	0.95751	0.28	0.154	0	AD_dupilumab_HN	KRT10
0	1.57836	0.089	0.026	0	HC	DCT		0	0.993693	0.465	0.277	0	AD_trunk	LY6D		0	0.813094	0.794	0.681	0	AD_untreated_HN	CST3		0	0.832963	0.308	0.174	0	AD_dupilumab_HN	FABP5
0	1.56835	0.105	0.035	0	HC	CRABP1		0	0.968978	0.382	0.238	0	AD_trunk	AQP3		0	0.810804	0.37	0.262	0	AD_untreated_HN	IGFBP4		6.15562e-75	0.825931	0.004	0	2.25302e-70	AD_dupilumab_HN	IGKV4-1
0	1.55169	0.226	0.085	0	HC	MFAP5		0	0.876529	0.838	0.697	0	AD_trunk	HSPA1B		3.95749e-95	0.800942	0.28	0.25	1.44848e-90	AD_untreated_HN	CXCL14		0	0.818693	0.491	0.338	0	AD_dupilumab_HN	SBSN
8.30462e-30	1.54114	0.048	0.031	3.03957e-25	HC	HBB		0	0.862956	0.489	0.283	0	AD_trunk	KRT14		0	0.797517	0.768	0.525	0	AD_untreated_HN	RAC1		0	0.783385	0.185	0.104	0	AD_dupilumab_HN	KRTDAP
0	1.49728	0.314	0.193	0	HC	FBLN1		0	0.841903	0.383	0.227	0	AD_trunk	CA2		0	0.761169	0.703	0.395	0	AD_untreated_HN	ATP5F1D		5.53427e-39	0.760084	0.002	0	2.0256e-34	AD_dupilumab_HN	IGKV1-5
0	1.47202	0.244	0.084	0	HC	ADH1B		0	0.799037	0.315	0.174	0	AD_trunk	S100A2		1.12742e-271	0.751898	0.111	0.065	4.12648e-267	AD_untreated_HN	PLA2G2A		0	0.755593	0.394	0.25	0	AD_dupilumab_HN	CALML3
0	1.4234	0.607	0.248	0	HC	CLU		0	0.787808	0.465	0.289	0	AD_trunk	CCL27		0	0.717975	0.476	0.27	0	AD_untreated_HN	CEBPD		0	0.746975	0.292	0.207	0	AD_dupilumab_HN	DSP
0	1.41514	0.341	0.202	0	HC	CTSK		7.8606e-146	0.787258	0.04	0.019	2.87706e-141	AD_trunk	CCL17		0	0.710513	0.931	0.763	0	AD_untreated_HN	PFN1		0	0.657222	0.364	0.268	0	AD_dupilumab_HN	FGFBP1
0	1.39944	0.629	0.35	0	HC	IGFBP7		0	0.759639	0.887	0.791	0	AD_trunk	HSPA1A		0	0.7057	0.815	0.661	0	AD_untreated_HN	NFKBIA		0	0.650387	0.126	0.05	0	AD_dupilumab_HN	PI3
0	1.39105	0.406	0.118	0	HC	CD34		0	0.702664	0.816	0.686	0	AD_trunk	CD9		3.74116e-258	0.682012	0.232	0.17	1.3693e-253	AD_untreated_HN	AREG		0	0.649891	0.257	0.164	0	AD_dupilumab_HN	DSC1
0	1.38639	0.491	0.195	0	HC	GNG11		0	0.672591	0.45	0.282	0	AD_trunk	SFN		0	0.673704	0.747	0.57	0	AD_untreated_HN	ZFP36L2		7.54602e-195	0.646777	0.088	0.053	2.76192e-190	AD_dupilumab_HN	KRT2
0	1.38581	0.316	0.184	0	HC	MMP2		0	0.670183	0.034	0.009	0	AD_trunk	MMP12		0	0.664126	0.473	0.294	0	AD_untreated_HN	SOCS3		2.76857e-199	0.64005	0.127	0.085	1.01332e-194	AD_dupilumab_HN	KRT17
0	1.34699	0.25	0.09	0	HC	CCL14		0	0.656158	0.187	0.118	0	AD_trunk	KRT16		0	0.662423	0.911	0.816	0	AD_untreated_HN	FTH1		0	0.636421	0.242	0.153	0	AD_dupilumab_HN	HIST1H1E
0	1.27946	0.143	0.039	0	HC	FABP4		0	0.649744	0.962	0.898	0	AD_trunk	S100A11		0	0.659918	0.296	0.18	0	AD_untreated_HN	COTL1		0	0.635899	0.289	0.185	0	AD_dupilumab_HN	GJB2
0	1.25183	0.187	0.08	0	HC	ACKR1		0	0.646673	0.846	0.729	0	AD_trunk	DYNLL1		0	0.642481	0.888	0.775	0	AD_untreated_HN	JUNB		0	0.615382	0.852	0.794	0	AD_dupilumab_HN	AHNAK
0	1.23258	0.373	0.182	0	HC	MFAP4		0	0.643823	0.293	0.183	0	AD_trunk	COL17A1		0	0.639138	0.568	0.34	0	AD_untreated_HN	PTMS		8.06079e-183	0.603618	0.136	0.094	2.95033e-178	AD_dupilumab_HN	LYZ
0	1.22128	0.247	0.076	0	HC	CLDN5		0	0.621389	0.384	0.259	0	AD_trunk	DMKN		0	0.631569	0.27	0.16	0	AD_untreated_HN	RGCC		0	0.602948	0.578	0.421	0	AD_dupilumab_HN	ATF3
0	1.21663	0.433	0.207	0	HC	GSN		0	0.620592	0.502	0.339	0	AD_trunk	FXYD3		0	0.622409	0.423	0.21	0	AD_untreated_HN	CHCHD10		0	0.598968	0.2	0.107	0	AD_dupilumab_HN	IVL
0	1.21005	0.399	0.282	0	HC	COL1A2		3.91297e-222	0.618551	0.173	0.12	1.43219e-217	AD_trunk	KRT15		2.9382e-22	0.614335	0.398	0.38	1.07541e-17	AD_untreated_HN	APOE		1.04467e-34	0.593862	0.001	0	3.8236e-30	AD_dupilumab_HN	IGLV3-25
1.3667e-254	1.19736	0.379	0.274	5.00225e-250	HC	COL1A1		0	0.617569	0.394	0.251	0	AD_trunk	S100A16		0	0.613632	0.28	0.188	0	AD_untreated_HN	DUSP2		0	0.589363	0.887	0.738	0	AD_dupilumab_HN	ITM2B
0	1.18756	0.558	0.27	0	HC	MGP		1.75223e-40	0.602901	0.075	0.059	6.41335e-36	AD_trunk	CCL18		0	0.612286	0.57	0.435	0	AD_untreated_HN	EGR1		3.33961e-28	0.588938	0.001	0	1.22233e-23	AD_dupilumab_HN	IGHV4-39
0	1.17482	0.363	0.13	0	HC	TFPI		0	0.588054	0.319	0.21	0	AD_trunk	SERPINB3		0	0.604118	0.186	0.109	0	AD_untreated_HN	SRPX		2.50226e-76	0.585436	0.093	0.07	9.15852e-72	AD_dupilumab_HN	CCL19
0	1.16985	0.212	0.044	0	HC	CAVIN2		0	0.571156	0.228	0.102	0	AD_trunk	SERPINB13		0	0.594905	0.435	0.346	0	AD_untreated_HN	IGFBP7		0	0.569611	0.827	0.641	0	AD_dupilumab_HN	NFKBIA
0	1.16127	0.079	0.012	0	HC	KIT		0	0.56776	0.359	0.239	0	AD_trunk	S100A14		0	0.577651	0.572	0.345	0	AD_untreated_HN	GNB2		0	0.566469	0.633	0.493	0	AD_dupilumab_HN	PDIA3
0	1.15794	0.413	0.191	0	HC	CLEC3B		8.89812e-286	0.545399	0.168	0.108	3.2568e-281	AD_trunk	TNC		0	0.576173	0.271	0.195	0	AD_untreated_HN	SOD3		1.8545e-113	0.56435	0.012	0.003	6.78765e-109	AD_dupilumab_HN	JCHAIN
0	1.14825	0.421	0.184	0	HC	FN1		0	0.528044	0.976	0.941	0	AD_trunk	PPIA		0	0.56702	0.528	0.375	0	AD_untreated_HN	CLTB		0	0.541607	0.616	0.521	0	AD_dupilumab_HN	EIF5A
0	1.142	0.306	0.124	0	HC	PECAM1		0	0.514942	0.488	0.354	0	AD_trunk	SERPINB5		0	0.561291	0.511	0.367	0	AD_untreated_HN	KLF4		6.21151e-116	0.533459	0.28	0.239	2.27347e-111	AD_dupilumab_HN	CCDC80
0	1.12966	0.368	0.129	0	HC	RAMP2		0	0.514381	0.827	0.723	0	AD_trunk	IFITM3		0	0.552835	0.412	0.219	0	AD_untreated_HN	CCDC85B		0	0.530092	0.123	0.056	0	AD_dupilumab_HN	SLURP1
3.15282e-95	1.12493	0.053	0.025	1.15396e-90	HC	CCL4		0	0.513337	0.85	0.752	0	AD_trunk	HINT1		1.07576e-295	0.542957	0.299	0.231	3.9374e-291	AD_untreated_HN	PLAC9		0	0.523904	0.9	0.765	0	AD_dupilumab_HN	PFN1
0	1.11889	0.306	0.181	0	HC	TM4SF1		0	0.510625	0.344	0.221	0	AD_trunk	PDZK1IP1		0	0.527439	0.137	0.064	0	AD_untreated_HN	HSPB6		2.08109e-120	0.504128	0.194	0.155	7.61701e-116	AD_dupilumab_HN	SFRP2
0	1.11087	0.717	0.428	0	HC	TXNIP		0	0.491419	0.682	0.555	0	AD_trunk	SUB1		0	0.520226	0.831	0.712	0	AD_untreated_HN	DUSP1		6.32463e-59	0.500064	0.109	0.087	2.31488e-54	AD_dupilumab_HN	KRT6B
0	1.10884	0.106	0.025	0	HC	LYVE1		0	0.490325	0.342	0.215	0	AD_trunk	ANXA8L1		0	0.517301	0.631	0.502	0	AD_untreated_HN	SQSTM1		0	0.484021	0.386	0.274	0	AD_dupilumab_HN	TACSTD2
0	1.10693	0.246	0.053	0	HC	CHRDL1		0	0.487626	0.625	0.487	0	AD_trunk	ERH		1.30422e-156	0.514701	0.263	0.211	4.77357e-152	AD_untreated_HN	LGALS7		3.5591e-209	0.483363	0.252	0.2	1.30267e-204	AD_dupilumab_HN	SPINK5
0	1.07649	0.304	0.097	0	HC	PRELP		0	0.487153	0.522	0.388	0	AD_trunk	TXNDC17		2.82898e-33	0.511738	0.03	0.021	1.03544e-28	AD_untreated_HN	GNLY		0	0.47527	0.434	0.356	0	AD_dupilumab_HN	ALDH2
0	1.07432	0.332	0.162	0	HC	PPFIBP1		0	0.486646	0.811	0.734	0	AD_trunk	UBB		0	0.504783	0.325	0.185	0	AD_untreated_HN	GAS6		9.61326e-86	0.473266	0.119	0.093	3.51855e-81	AD_dupilumab_HN	CD83
0	1.07331	0.346	0.207	0	HC	CRYAB		0	0.484725	0.843	0.743	0	AD_trunk	PRDX1		0	0.504674	0.562	0.386	0	AD_untreated_HN	COX5A		7.21648e-172	0.469131	0.008	0	2.64131e-167	AD_dupilumab_HN	IGHG1
0	1.07029	0.579	0.267	0	HC	FCGRT		0	0.478269	0.677	0.636	0	AD_trunk	DNAJB1		0	0.497918	0.347	0.164	0	AD_untreated_HN	NENF		0	0.46736	0.471	0.324	0	AD_dupilumab_HN	PRELID1
0	1.06514	0.342	0.228	0	HC	SPARCL1		0	0.476082	0.772	0.665	0	AD_trunk	SELENOW		2.11995e-250	0.492082	0.157	0.104	7.75924e-246	AD_untreated_HN	CXCL2		3.05025e-193	0.460574	0.209	0.158	1.11642e-188	AD_dupilumab_HN	LCP1
0	1.03855	0.277	0.091	0	HC	ECSCR		0	0.472257	0.501	0.361	0	AD_trunk	VAMP8		0	0.491373	0.602	0.465	0	AD_untreated_HN	FOSB		0	0.457294	0.274	0.192	0	AD_dupilumab_HN	KLK8
0	1.03639	0.682	0.441	0	HC	CAV1		5.32392e-215	0.469576	0.212	0.151	1.94861e-210	AD_trunk	KRT6A		0	0.47568	0.371	0.29	0	AD_untreated_HN	TACSTD2		0	0.45273	0.141	0.051	0	AD_dupilumab_HN	S100A7A
0	1.03422	0.353	0.182	0	HC	FBLN2		0	0.465833	0.592	0.463	0	AD_trunk	POMP		0	0.475153	0.67	0.526	0	AD_untreated_HN	GUK1		0	0.440563	0.479	0.363	0	AD_dupilumab_HN	NFKBIZ
0	1.02559	0.096	0.033	0	HC	GPM6B		0	0.463789	0.75	0.643	0	AD_trunk	RAN		0	0.470513	0.906	0.742	0	AD_untreated_HN	ITM2B		0	0.434428	0.345	0.254	0	AD_dupilumab_HN	CSTA
0	1.01847	0.36	0.162	0	HC	AQP1		0	0.454379	0.407	0.312	0	AD_trunk	CLEC2B		1.85621e-66	0.457839	0.142	0.115	6.7939e-62	AD_untreated_HN	TNC		0	0.433884	0.444	0.295	0	AD_dupilumab_HN	CALML5
1.75805e-281	0.994395	0.259	0.157	6.43463e-277	HC	RGS16		0	0.452549	0.739	0.636	0	AD_trunk	CSTB		1.47127e-132	0.453684	0.194	0.153	5.38498e-128	AD_untreated_HN	SERPINB2		9.64007e-31	0.429612	0.013	0.008	3.52836e-26	AD_dupilumab_HN	IGKC
1.71441e-133	0.971952	0.083	0.042	6.27491e-129	HC	TYRP1		0	0.452519	0.47	0.365	0	AD_trunk	MT1E		0	0.451732	0.501	0.323	0	AD_untreated_HN	PRELID1		3.55808e-79	0.421818	0.005	0.001	1.30229e-74	AD_dupilumab_HN	IGKV3-20
2.18257e-263	0.970757	0.34	0.22	7.98841e-259	HC	CXCL12		0	0.452262	0.737	0.62	0	AD_trunk	ATP5MC3		0	0.448837	0.266	0.182	0	AD_untreated_HN	CCN1		0	0.414418	0.59	0.431	0	AD_dupilumab_HN	ATP5F1D
0	0.967721	0.454	0.236	0	HC	CCDC80		0	0.451748	0.516	0.391	0	AD_trunk	EIF6		1.99481e-149	0.447583	0.151	0.111	7.30119e-145	AD_untreated_HN	PTPRCAP		0	0.41199	0.438	0.347	0	AD_dupilumab_HN	TNFAIP3
0	0.965735	0.562	0.321	0	HC	SPTBN1		0	0.451524	0.87	0.799	0	AD_trunk	HMGB1		0	0.443854	0.45	0.271	0	AD_untreated_HN	GADD45GIP1		0	0.407094	0.265	0.19	0	AD_dupilumab_HN	CASP14
0	0.959615	0.686	0.442	0	HC	ADIRF		0	0.448247	0.896	0.85	0	AD_trunk	HSP90AA1		3.30556e-126	0.441728	0.303	0.258	1.20987e-121	AD_untreated_HN	COL6A1		0	0.404194	0.595	0.532	0	AD_dupilumab_HN	P4HB
0	0.953986	0.399	0.147	0	HC	ITM2A		0	0.448233	0.659	0.535	0	AD_trunk	EIF3E		5.6857e-194	0.44141	0.099	0.062	2.08102e-189	AD_untreated_HN	APOC1		0	0.401941	0.468	0.352	0	AD_dupilumab_HN	HMGN1
0	0.947877	0.267	0.081	0	HC	SNCG		8.30287e-125	0.444175	0.014	0.004	3.03893e-120	AD_trunk	CCL1		2.80216e-83	0.437715	0.308	0.274	1.02562e-78	AD_untreated_HN	COL6A2		0	0.397886	0.437	0.345	0	AD_dupilumab_HN	C1QBP
0	0.947366	0.177	0.048	0	HC	MITF		0	0.442904	0.464	0.335	0	AD_trunk	PSMA4		1.15015e-93	0.436881	0.278	0.23	4.20965e-89	AD_untreated_HN	MYL9		0	0.395512	0.136	0.061	0	AD_dupilumab_HN	SPRR2E
0	0.941606	0.208	0.077	0	HC	PDGFRL		3.5706e-176	0.442765	0.165	0.117	1.30687e-171	AD_trunk	TAGLN		0	0.432018	0.442	0.347	0	AD_untreated_HN	RHOB		0	0.389596	0.36	0.249	0	AD_dupilumab_HN	PPM1G
0	0.936988	0.543	0.289	0	HC	PMP22		0	0.442629	0.332	0.222	0	AD_trunk	CXADR		0	0.430496	0.444	0.284	0	AD_untreated_HN	MRPL41		0	0.38865	0.78	0.679	0	AD_dupilumab_HN	CST3
0	0.929411	0.267	0.113	0	HC	OLFML3		0	0.441056	0.999	0.994	0	AD_trunk	B2M		0	0.42961	0.242	0.14	0	AD_untreated_HN	KLF2		3.74267e-120	0.388498	0.047	0.027	1.36985e-115	AD_dupilumab_HN	IL13
0	0.928183	0.565	0.315	0	HC	SERPING1		0	0.437921	0.555	0.425	0	AD_trunk	GSTP1		9.5061e-192	0.426089	0.052	0.026	3.47933e-187	AD_untreated_HN	CCL13		7.01854e-30	0.388155	0.002	0	2.56886e-25	AD_dupilumab_HN	IGLV3-21
0	0.916349	0.437	0.201	0	HC	TIMP2		0	0.435737	0.842	0.756	0	AD_trunk	COX6A1		1.36429e-248	0.425168	0.247	0.183	4.99343e-244	AD_untreated_HN	FBLN1		4.98825e-262	0.38778	0.082	0.044	1.82575e-257	AD_dupilumab_HN	MUCL1
0	0.915145	0.37	0.166	0	HC	TNXB		0	0.431275	0.334	0.218	0	AD_trunk	TP63		0	0.424842	0.571	0.486	0	AD_untreated_HN	KTN1		5.6729e-30	0.386334	0.001	0	2.07634e-25	AD_dupilumab_HN	IGHV1-69D
0	0.914647	0.304	0.125	0	HC	ABI3BP		0	0.425579	0.855	0.769	0	AD_trunk	LDHA		0	0.424116	0.278	0.138	0	AD_untreated_HN	MZT2A		1.10545e-21	0.38569	0.137	0.123	4.04607e-17	AD_dupilumab_HN	C3
0	0.909205	0.832	0.745	0	HC	HLA-E		0	0.42551	0.227	0.123	0	AD_trunk	ANGPTL4		0	0.422367	0.398	0.26	0	AD_untreated_HN	JUND		5.57703e-117	0.378964	0.355	0.312	2.04125e-112	AD_dupilumab_HN	SLC2A3
0	0.908237	0.222	0.071	0	HC	VWF		0	0.424345	0.377	0.256	0	AD_trunk	DSG3		0	0.419488	0.349	0.197	0	AD_untreated_HN	MZT2B		0	0.378572	0.992	0.982	0	AD_dupilumab_HN	MALAT1
0	0.907788	0.277	0.123	0	HC	PDGFRB		0	0.422334	0.598	0.477	0	AD_trunk	SEC61G		0	0.419408	0.546	0.389	0	AD_untreated_HN	SERP1		0	0.377128	0.511	0.4	0	AD_dupilumab_HN	COX5A
0	0.906326	0.268	0.092	0	HC	EGFL7		0	0.420035	0.697	0.59	0	AD_trunk	PLP2		0	0.419334	0.271	0.167	0	AD_untreated_HN	C12orf75		0	0.376001	0.108	0.054	0	AD_dupilumab_HN	SLURP2
3.75722e-226	0.903396	0.361	0.268	1.37518e-221	HC	SERPINF1		0	0.419162	0.808	0.719	0	AD_trunk	SUMO2		7.67544e-154	0.411878	0.081	0.05	2.80929e-149	AD_untreated_HN	CXCL3		0	0.372848	0.48	0.408	0	AD_dupilumab_HN	NFE2L2
0	0.894199	0.474	0.21	0	HC	APOD		0	0.416849	0.529	0.437	0	AD_trunk	CAV1		0	0.410343	0.529	0.387	0	AD_untreated_HN	SNX3		0	0.372797	0.369	0.255	0	AD_dupilumab_HN	CYC1
0	0.886024	0.238	0.073	0	HC	TSPAN7		0	0.413133	0.438	0.324	0	AD_trunk	HIGD1A		0	0.408883	0.378	0.242	0	AD_untreated_HN	ZYX		0	0.369111	0.423	0.346	0	AD_dupilumab_HN	CD55
0	0.87981	0.264	0.103	0	HC	MFAP2		0	0.410702	0.677	0.582	0	AD_trunk	H2AFZ		0	0.408576	0.306	0.226	0	AD_untreated_HN	TIMP3		0	0.366303	0.444	0.365	0	AD_dupilumab_HN	TUBB2A
0	0.879579	0.771	0.635	0	HC	PSAP		0	0.409419	0.917	0.867	0	AD_trunk	HSP90AB1		0	0.406347	0.431	0.32	0	AD_untreated_HN	CYBA		8.31809e-256	0.365307	0.543	0.491	3.0445e-251	AD_dupilumab_HN	EZR
0	0.877771	0.262	0.098	0	HC	CCN2		0	0.40931	0.422	0.305	0	AD_trunk	HOPX		0	0.403246	0.366	0.228	0	AD_untreated_HN	H2AFV		0	0.359548	0.175	0.092	0	AD_dupilumab_HN	KLK10
0	0.876623	0.074	0.021	0	HC	MLANA		0	0.407639	0.258	0.144	0	AD_trunk	ANXA8		7.43174e-73	0.401415	0.071	0.051	2.72009e-68	AD_untreated_HN	C1QA		1.46546e-295	0.358985	0.046	0.017	5.36374e-291	AD_dupilumab_HN	DEFB4A
0	0.87185	0.414	0.194	0	HC	TGFBR2		0	0.405673	0.963	0.929	0	AD_trunk	H3F3B		0	0.401402	0.142	0.077	0	AD_untreated_HN	TWIST2		0	0.355452	0.455	0.36	0	AD_dupilumab_HN	ANP32B
0	0.864994	0.276	0.095	0	HC	ELN		6.96374e-196	0.404734	0.665	0.6	2.5488e-191	AD_trunk	IFITM2		0	0.398138	0.313	0.169	0	AD_untreated_HN	EBPL		0	0.353417	0.034	0	0	AD_dupilumab_HN	IGLV2-23
0	0.863323	0.451	0.221	0	HC	IGFBP5		0	0.401263	0.858	0.775	0	AD_trunk	ATP5MC2		1.22377e-78	0.396733	0.126	0.097	4.47912e-74	AD_untreated_HN	ACTA2		1.32896e-58	0.35252	0.002	0	4.86413e-54	AD_dupilumab_HN	IGKV1-16
0	0.862961	0.288	0.097	0	HC	BACE2		0	0.400268	0.434	0.318	0	AD_trunk	CNIH1		0	0.39538	0.249	0.167	0	AD_untreated_HN	MFGE8		0	0.352133	0.19	0.114	0	AD_dupilumab_HN	ALDH3A1
0	0.858754	0.303	0.191	0	HC	EFEMP1		0	0.398208	0.837	0.762	0	AD_trunk	MYL12B		3.5901e-109	0.394827	0.075	0.05	1.31401e-104	AD_untreated_HN	MYH11		3.9287e-31	0.351214	0.001	0	1.43794e-26	AD_dupilumab_HN	IGHV2-5
4.44954e-307	0.856621	0.29	0.182	1.62858e-302	HC	HLA-DRB5		0	0.397142	0.821	0.746	0	AD_trunk	SNHG29		0	0.392262	0.322	0.194	0	AD_untreated_HN	CEBPB		0	0.350861	0.886	0.822	0	AD_dupilumab_HN	FTH1
0	0.855448	0.311	0.051	0	HC	ZBTB16		0	0.396792	0.826	0.752	0	AD_trunk	YWHAZ		0	0.388898	0.216	0.126	0	AD_untreated_HN	NPDC1		0	0.345489	0.214	0.131	0	AD_dupilumab_HN	CD24
0	0.851816	0.231	0.109	0	HC	COL12A1		0	0.394022	0.621	0.509	0	AD_trunk	HSPE1		0	0.388487	0.369	0.264	0	AD_untreated_HN	GLUD1		0	0.344533	0.314	0.233	0	AD_dupilumab_HN	HMGA1
0	0.841283	0.383	0.16	0	HC	GYPC		0	0.393994	0.43	0.333	0	AD_trunk	SPINT2		0	0.387484	0.455	0.347	0	AD_untreated_HN	TNFAIP3		9.72075e-18	0.343701	0.001	0	3.55789e-13	AD_dupilumab_HN	IGHV2-70D
0	0.840368	0.225	0.104	0	HC	QPCT		1.72548e-283	0.392536	0.083	0.042	6.31542e-279	AD_trunk	HSPA6		0	0.386943	0.252	0.112	0	AD_untreated_HN	NAPRT		4.51868e-144	0.342657	0.387	0.34	1.65388e-139	AD_dupilumab_HN	HIST1H4C
9.2372e-08	0.835588	0.23	0.223	0.00338091	HC	CCL2		0	0.391665	0.231	0.149	0	AD_trunk	PRSS3		1.40332e-91	0.38689	0.2	0.164	5.13629e-87	AD_untreated_HN	DPT		0	0.338383	0.549	0.435	0	AD_dupilumab_HN	EGR1
0	0.825904	0.258	0.102	0	HC	CTHRC1		0	0.390483	0.722	0.622	0	AD_trunk	SEC61B		0	0.385497	0.897	0.829	0	AD_untreated_HN	LMNA		2.29519e-17	0.337086	0.001	0	8.40062e-13	AD_dupilumab_HN	IGHV4-59
0	0.822621	0.438	0.21	0	HC	TSPAN4		0	0.388887	0.277	0.175	0	AD_trunk	FBXW7		0	0.385259	0.793	0.668	0	AD_untreated_HN	YBX1		5.93326e-218	0.335834	0.269	0.208	2.17163e-213	AD_dupilumab_HN	CXCL12
0	0.821542	0.318	0.148	0	HC	A2M		0	0.384453	0.622	0.504	0	AD_trunk	TUBA1C		0	0.383732	0.469	0.322	0	AD_untreated_HN	TRAPPC5		0	0.335648	0.323	0.229	0	AD_dupilumab_HN	BTG3
0	0.81937	0.151	0.029	0	HC	CES1		0	0.382804	0.571	0.458	0	AD_trunk	PSMA2		4.98014e-106	0.380345	0.092	0.064	1.82278e-101	AD_untreated_HN	KRT6C		0	0.333561	0.848	0.818	0	AD_dupilumab_HN	HSPA8
0	0.816706	0.616	0.448	0	HC	APP		0	0.381057	0.543	0.426	0	AD_trunk	NOP10		1.12213e-274	0.379673	0.086	0.045	4.1071e-270	AD_untreated_HN	CXCL1		0	0.331881	0.181	0.108	0	AD_dupilumab_HN	C10orf99
0	0.811926	0.402	0.16	0	HC	LHFPL6		0	0.379385	0.454	0.343	0	AD_trunk	NME1		8.6183e-67	0.37943	0.261	0.23	3.15438e-62	AD_untreated_HN	IGFBP5		0	0.330988	0.558	0.468	0	AD_dupilumab_HN	BTG2
0	0.80778	0.336	0.198	0	HC	AEBP1		0	0.379242	0.419	0.311	0	AD_trunk	JPT1		1.77608e-102	0.37767	0.154	0.12	6.50065e-98	AD_untreated_HN	CXCR4		6.42754e-247	0.330129	0.583	0.539	2.35254e-242	AD_dupilumab_HN	HNRNPU
0	0.807384	0.296	0.163	0	HC	BCAM		0	0.379139	0.749	0.646	0	AD_trunk	COX8A		2.71958e-84	0.374767	0.193	0.159	9.95394e-80	AD_untreated_HN	SFRP2		1.11814e-108	0.326971	0.046	0.027	4.09249e-104	AD_dupilumab_HN	IL1B
0	0.795315	0.248	0.093	0	HC	LMCD1		1.5242e-64	0.376477	0.037	0.023	5.57874e-60	AD_trunk	LCE3D		2.23972e-35	0.371861	0.183	0.162	8.19761e-31	AD_untreated_HN	RNASE1		0	0.326924	0.248	0.182	0	AD_dupilumab_HN	KLK11
0	0.793054	0.418	0.263	0	HC	S100A6		2.13948e-146	0.373794	0.397	0.349	7.83072e-142	AD_trunk	DST		0	0.366083	0.417	0.27	0	AD_untreated_HN	UQCRFS1		6.12953e-95	0.325189	0.196	0.162	2.24347e-90	AD_dupilumab_HN	DPT
0	0.791945	0.097	0.021	0	HC	PLP1		8.59939e-209	0.373477	0.143	0.094	3.14746e-204	AD_trunk	TNFRSF6B		0	0.364729	0.305	0.167	0	AD_untreated_HN	FAAP20		1.39815e-144	0.322904	0.477	0.428	5.11737e-140	AD_dupilumab_HN	DSC3
1.85127e-160	0.786375	0.279	0.199	6.77583e-156	HC	ICAM1		0	0.37163	0.753	0.666	0	AD_trunk	ENO1		6.98262e-244	0.364026	0.365	0.292	2.55571e-239	AD_untreated_HN	TSC22D3		0	0.321172	0.784	0.761	0	AD_dupilumab_HN	DDX5
0	0.783834	0.616	0.419	0	HC	TUBA1A		0	0.371421	0.592	0.49	0	AD_trunk	SRSF3		0	0.363671	0.587	0.45	0	AD_untreated_HN	TRIR		2.77458e-28	0.320567	0.002	0	1.01552e-23	AD_dupilumab_HN	IGKV1-39
1.53805e-88	0.78211	0.407	0.398	5.62941e-84	HC	GPNMB		0	0.371242	0.799	0.726	0	AD_trunk	CALM2		0	0.361453	0.38	0.241	0	AD_untreated_HN	BAG1		1.0119e-173	0.317144	0.008	0	3.70364e-169	AD_dupilumab_HN	IGHV5-51
2.89358e-203	0.780717	0.357	0.256	1.05908e-198	HC	COL3A1		9.99691e-68	0.371177	0.003	0	3.65897e-63	AD_trunk	IGKV1-9		0	0.359871	0.331	0.21	0	AD_untreated_HN	PIM3		5.39868e-157	0.31371	0.12	0.084	1.97597e-152	AD_dupilumab_HN	SAMSN1
0	0.780366	0.246	0.086	0	HC	DBN1		0	0.370825	0.543	0.434	0	AD_trunk	CAPG		0	0.359856	0.437	0.295	0	AD_untreated_HN	PGLS		2.50464e-201	0.313232	0.467	0.418	9.16722e-197	AD_dupilumab_HN	JUP
0	0.780355	0.18	0.055	0	HC	SCARA5		1.60437e-265	0.37058	0.316	0.24	5.87214e-261	AD_trunk	IFI30		0	0.358633	0.149	0.05	0	AD_untreated_HN	GSTM1		0	0.310175	0.374	0.281	0	AD_dupilumab_HN	UQCRFS1
0	0.776343	0.46	0.233	0	HC	PLAC9		0	0.369561	0.183	0.111	0	AD_trunk	MT1G		0	0.358484	0.422	0.282	0	AD_untreated_HN	CRTAP		5.61051e-185	0.308154	0.392	0.343	2.0535e-180	AD_dupilumab_HN	EIF4G1
1.76103e-276	0.766798	0.216	0.12	6.44554e-272	HC	C3		0	0.368736	0.642	0.542	0	AD_trunk	WDR83OS		0	0.357668	0.304	0.171	0	AD_untreated_HN	STUB1		1.11203e-82	0.307815	0.547	0.524	4.07016e-78	AD_dupilumab_HN	MYH9
0	0.765175	0.331	0.163	0	HC	PAM		0	0.368692	0.605	0.507	0	AD_trunk	PSMB3		1.14881e-101	0.35736	0.876	0.855	4.20475e-97	AD_untreated_HN	FTL		8.59979e-42	0.307691	0.002	0	3.14761e-37	AD_dupilumab_HN	IGHV1-24
0	0.761168	0.211	0.064	0	HC	LIFR		0	0.368268	0.451	0.345	0	AD_trunk	TIMM13		0	0.354123	0.325	0.202	0	AD_untreated_HN	YWHAH		1.17904e-127	0.306717	0.119	0.086	4.3154e-123	AD_dupilumab_HN	RGS1
0	0.759309	0.375	0.218	0	HC	PLPP3		0	0.367794	0.433	0.318	0	AD_trunk	TRIM29		4.8827e-54	0.354088	0.134	0.111	1.78712e-49	AD_untreated_HN	CD69		9.90053e-292	0.304339	0.588	0.541	3.62369e-287	AD_dupilumab_HN	CAST
0	0.755476	0.375	0.216	0	HC	TPM1		0	0.367133	0.489	0.383	0	AD_trunk	SYPL1		0	0.35405	0.406	0.283	0	AD_untreated_HN	EIF4A3		3.6018e-83	0.302977	0.115	0.09	1.3183e-78	AD_dupilumab_HN	ANGPTL1
0	0.75307	0.251	0.099	0	HC	GIMAP7		0	0.366739	0.577	0.497	0	AD_trunk	CD59		0	0.352357	0.371	0.261	0	AD_untreated_HN	KLF3		0	0.302225	0.861	0.851	0	AD_dupilumab_HN	EEF2
0	0.750543	0.121	0.026	0	HC	PCSK1N		0	0.366083	0.786	0.701	0	AD_trunk	SKP1		0	0.351308	0.169	0.079	0	AD_untreated_HN	C4orf48		8.00381e-28	0.299731	0.001	0	2.92947e-23	AD_dupilumab_HN	IGHV1-18
0	0.750397	0.612	0.385	0	HC	SPARC		0	0.363561	0.351	0.236	0	AD_trunk	EIF4E		0	0.349858	0.375	0.257	0	AD_untreated_HN	ANXA11		0	0.297125	0.203	0.114	0	AD_dupilumab_HN	AL135905.2
6.55771e-236	0.749488	0.12	0.056	2.40019e-231	HC	IL6		9.57259e-07	0.362773	0.017	0.014	0.0350366	AD_trunk	SCGB2A2		0	0.348481	0.333	0.199	0	AD_untreated_HN	RAB5IF		3.57906e-229	0.296441	0.415	0.362	1.30997e-224	AD_dupilumab_HN	GOLGA4
0	0.749084	0.31	0.16	0	HC	CYBRD1		0	0.361168	0.799	0.731	0	AD_trunk	RNASEK		0	0.347434	0.569	0.464	0	AD_untreated_HN	NR4A1		5.22867e-221	0.295647	0.285	0.229	1.91374e-216	AD_dupilumab_HN	CLCA2
0	0.747725	0.182	0.027	0	HC	CADM3		0	0.360853	0.655	0.542	0	AD_trunk	COX7B		5.22844e-218	0.346859	0.226	0.167	1.91366e-213	AD_untreated_HN	COL18A1		1.57095e-78	0.290246	0.369	0.33	5.74983e-74	AD_dupilumab_HN	SELENOP
0	0.74508	0.132	0.011	0	HC	TSPAN8		0	0.360481	0.527	0.409	0	AD_trunk	DSG1		4.71803e-97	0.344788	0.15	0.115	1.72685e-92	AD_untreated_HN	TPM2		4.78195e-292	0.288388	0.284	0.22	1.75024e-287	AD_dupilumab_HN	PKP3
0	0.734682	0.321	0.127	0	HC	ARHGAP29		0	0.357671	0.557	0.452	0	AD_trunk	AP2S1		0	0.342889	0.287	0.155	0	AD_untreated_HN	TMEM160		3.0376e-206	0.286795	0.389	0.331	1.11179e-201	AD_dupilumab_HN	TMEM123
0	0.729032	0.259	0.113	0	HC	IL33		0	0.353437	0.126	0.052	0	AD_trunk	ASPN		1.62105e-209	0.34066	0.07	0.038	5.93322e-205	AD_untreated_HN	CD7		0	0.284829	0.145	0.086	0	AD_dupilumab_HN	CNFN
0	0.727452	0.293	0.163	0	HC	VCAN		0	0.352983	0.959	0.925	0	AD_trunk	MYL6		4.64123e-198	0.340333	0.273	0.213	1.69874e-193	AD_untreated_HN	PLPP3		1.5857e-08	0.284077	0.415	0.413	0.000580382	AD_dupilumab_HN	SOD2
0	0.726521	0.29	0.154	0	HC	FBN1		5.18667e-100	0.352882	0.141	0.188	1.89837e-95	AD_trunk	LUM		0	0.339241	0.413	0.272	0	AD_untreated_HN	MAP1LC3B		0	0.283905	0.375	0.289	0	AD_dupilumab_HN	EIF4A3
0	0.71895	0.23	0.043	0	HC	XIST		0	0.351742	0.338	0.24	0	AD_trunk	NDFIP2		0	0.339215	0.299	0.159	0	AD_untreated_HN	NDUFAF8		1.56519e-106	0.283299	0.386	0.357	5.72874e-102	AD_dupilumab_HN	GJA1
0	0.713619	0.569	0.35	0	HC	SDCBP		0	0.350422	0.931	0.887	0	AD_trunk	UBA52		2.49606e-110	0.338975	0.063	0.04	9.13584e-106	AD_untreated_HN	C1QB		1.12386e-206	0.281216	0.426	0.371	4.11344e-202	AD_dupilumab_HN	DEK
0	0.709146	0.298	0.15	0	HC	SOX4		1.45203e-96	0.350291	0.041	0.023	5.31458e-92	AD_trunk	CD1A		0	0.3381	0.667	0.561	0	AD_untreated_HN	BTG1		0	0.281089	0.388	0.29	0	AD_dupilumab_HN	GADD45GIP1
0	0.707015	0.252	0.135	0	HC	CD248		0	0.349638	0.881	0.826	0	AD_trunk	COX4I1		0	0.337601	0.147	0.053	0	AD_untreated_HN	SFRP1		1.6126e-19	0.279123	0.001	0	5.90229e-15	AD_dupilumab_HN	IGHV1-69
0	0.706496	0.236	0.112	0	HC	S100A13		0	0.348086	0.583	0.486	0	AD_trunk	PSME2		0	0.336829	0.327	0.192	0	AD_untreated_HN	IFNGR2		7.80783e-274	0.278995	0.299	0.232	2.85774e-269	AD_dupilumab_HN	LRRFIP2
4.87768e-73	0.705097	0.069	0.04	1.78528e-68	HC	PMEL		0	0.347221	0.445	0.343	0	AD_trunk	SNRPD1		0	0.335862	0.328	0.204	0	AD_untreated_HN	SRSF9		0	0.278556	0.892	0.805	0	AD_dupilumab_HN	ZFP36
0	0.6994	0.257	0.079	0	HC	NRN1		0	0.346013	0.626	0.527	0	AD_trunk	NEDD8		0	0.333999	0.333	0.215	0	AD_untreated_HN	CSRNP1		0	0.276381	0.137	0.073	0	AD_dupilumab_HN	SPRR2A
2.75263e-137	0.698033	0.244	0.179	1.00749e-132	HC	THBS2		0	0.345987	0.603	0.501	0	AD_trunk	RBX1		0	0.333575	0.384	0.247	0	AD_untreated_HN	MTCH1		0	0.275589	0.347	0.264	0	AD_dupilumab_HN	KLF3
0	0.695871	0.348	0.199	0	HC	CFH		0	0.345091	0.612	0.509	0	AD_trunk	MICOS10		0	0.333292	0.367	0.234	0	AD_untreated_HN	GRINA		2.23621e-234	0.275176	0.066	0.034	8.18475e-230	AD_dupilumab_HN	LAMP3
0	0.694999	0.88	0.809	0	HC	LGALS3		0	0.344044	0.388	0.286	0	AD_trunk	RAB18		0	0.329927	0.374	0.257	0	AD_untreated_HN	XBP1		3.12363e-120	0.275148	0.211	0.17	1.14328e-115	AD_dupilumab_HN	STK17B
0	0.694969	0.799	0.633	0	HC	CD63		4.60403e-272	0.342392	0.031	0.009	1.68512e-267	AD_trunk	CCL26		8.06749e-203	0.328847	0.065	0.034	2.95278e-198	AD_untreated_HN	COL6A5		0	0.274298	0.236	0.155	0	AD_dupilumab_HN	TRAP1
1.29606e-302	0.689301	0.202	0.11	4.74373e-298	HC	DKK3		0	0.340985	0.455	0.363	0	AD_trunk	RAB13		2.05214e-278	0.327399	0.082	0.042	7.51104e-274	AD_untreated_HN	CILP		9.96577e-17	0.273536	0.001	0	3.64757e-12	AD_dupilumab_HN	IGKV3-15
0	0.683572	0.24	0.08	0	HC	EMCN		0	0.340549	0.393	0.291	0	AD_trunk	LSM5		0	0.324997	0.074	0.032	0	AD_untreated_HN	COL6A6		0	0.273431	0.33	0.244	0	AD_dupilumab_HN	RBM17
0	0.68138	0.637	0.507	0	HC	CD59		0	0.340425	0.521	0.424	0	AD_trunk	NHP2		0	0.324315	0.168	0.088	0	AD_untreated_HN	CTSF		0	0.27265	0.271	0.19	0	AD_dupilumab_HN	ARL5A
0	0.679627	0.371	0.216	0	HC	VAT1		0	0.337302	0.526	0.425	0	AD_trunk	LSM7		0	0.320895	0.15	0.06	0	AD_untreated_HN	SOCS1		8.38837e-51	0.271862	0.179	0.156	3.07023e-46	AD_dupilumab_HN	BIRC3
8.97125e-265	0.679184	0.269	0.168	3.28357e-260	HC	LUM		1.6781e-304	0.335738	0.394	0.308	6.14201e-300	AD_trunk	TMEM45A		4.70285e-271	0.320389	0.217	0.152	1.72129e-266	AD_untreated_HN	PRSS23		2.21193e-162	0.271149	0.466	0.427	8.09589e-158	AD_dupilumab_HN	VCP
0	0.678253	0.083	0.01	0	HC	PKHD1L1		0	0.331981	0.573	0.483	0	AD_trunk	PA2G4		0	0.318621	0.588	0.482	0	AD_untreated_HN	NOP53		3.74069e-31	0.269982	0.002	0	1.36913e-26	AD_dupilumab_HN	IGLV3-1
0	0.675218	0.329	0.136	0	HC	FHL1		0	0.331284	0.484	0.384	0	AD_trunk	BANF1		0	0.316867	0.484	0.355	0	AD_untreated_HN	HMGN1		2.24984e-290	0.269412	0.374	0.299	8.23463e-286	AD_dupilumab_HN	CD47
0	0.674716	0.28	0.142	0	HC	NPDC1		0	0.32977	0.428	0.329	0	AD_trunk	ESD		1.25527e-96	0.316258	0.076	0.052	4.59442e-92	AD_untreated_HN	MUSTN1		3.08204e-242	0.268713	0.433	0.364	1.12806e-237	AD_dupilumab_HN	SERPINB5
0	0.672221	0.382	0.207	0	HC	FSTL1		0	0.329232	0.651	0.554	0	AD_trunk	UQCRH		0	0.313626	0.348	0.234	0	AD_untreated_HN	DPP7		0	0.26758	0.248	0.173	0	AD_dupilumab_HN	FKBP4
0	0.669948	0.501	0.33	0	HC	SELENOP		1.97299e-54	0.329147	0.059	0.042	7.22134e-50	AD_trunk	C15orf48		0	0.312604	0.464	0.341	0	AD_untreated_HN	C1QBP		3.3741e-193	0.265732	0.658	0.627	1.23496e-188	AD_dupilumab_HN	CALR
0	0.664967	0.302	0.146	0	HC	MGLL		0	0.329074	0.679	0.585	0	AD_trunk	NDUFS5		6.95757e-262	0.311008	0.554	0.486	2.54654e-257	AD_untreated_HN	IER3		0	0.264861	0.12	0.066	0	AD_dupilumab_HN	NCCRP1
0	0.663185	0.866	0.74	0	HC	CD99		0	0.328934	0.364	0.271	0	AD_trunk	TSTA3		0	0.310469	0.393	0.254	0	AD_untreated_HN	CYC1		1.92314e-170	0.264703	0.497	0.442	7.03887e-166	AD_dupilumab_HN	APP
0	0.662441	0.355	0.163	0	HC	CTSH		0	0.328179	0.322	0.223	0	AD_trunk	CISD1		1.0071e-260	0.310175	0.215	0.152	3.68609e-256	AD_untreated_HN	PHLDA1		2.22507e-98	0.261379	0.445	0.427	8.14397e-94	AD_dupilumab_HN	SNHG5
0	0.661151	0.725	0.514	0	HC	EID1		0	0.326874	0.538	0.439	0	AD_trunk	SF3B6		1.86557e-48	0.308113	0.072	0.056	6.82817e-44	AD_untreated_HN	C1QC		1.46102e-230	0.260898	0.312	0.25	5.34748e-226	AD_dupilumab_HN	RNF149
0	0.661139	0.593	0.482	0	HC	LY6E		0	0.326631	0.369	0.287	0	AD_trunk	HSPH1		0	0.307961	0.164	0.103	0	AD_untreated_HN	MXRA8		2.87792e-279	0.259676	0.34	0.266	1.05335e-274	AD_dupilumab_HN	ACAP2
0	0.657839	0.294	0.144	0	HC	SLIT3		0	0.32543	0.592	0.504	0	AD_trunk	ARPC5		5.45303e-193	0.307157	0.848	0.818	1.99586e-188	AD_untreated_HN	CRIP1		0	0.258722	0.26	0.169	0	AD_dupilumab_HN	NDUFAF8
0	0.653496	0.636	0.484	0	HC	CYB5R3		0	0.323343	0.587	0.495	0	AD_trunk	TMEM50A		0	0.302964	0.482	0.356	0	AD_untreated_HN	ANP32B		2.23503e-269	0.258437	0.302	0.234	8.18042e-265	AD_dupilumab_HN	GTF3A
0	0.652825	0.364	0.18	0	HC	PLPP1		0	0.32283	0.765	0.67	0	AD_trunk	SLC25A5		1.84716e-109	0.301964	0.297	0.253	6.76077e-105	AD_untreated_HN	C1R		0	0.258327	0.148	0.09	0	AD_dupilumab_HN	ELOVL4
0	0.652023	0.254	0.128	0	HC	AKR1C1		0	0.322009	0.313	0.228	0	AD_trunk	CYB5R1		3.09169e-229	0.300894	0.183	0.127	1.13159e-224	AD_untreated_HN	CD248		4.87204e-302	0.257546	0.412	0.34	1.78322e-297	AD_dupilumab_HN	TRAPPC5
0	0.651209	0.058	0.01	0	HC	TYR		0	0.321783	0.648	0.547	0	AD_trunk	ATP5MF		4.71256e-152	0.30001	0.266	0.214	1.72484e-147	AD_untreated_HN	CXCL12		7.31933e-16	0.25644	0.001	0	2.67895e-11	AD_dupilumab_HN	IGLV3-19
0	0.650717	0.269	0.094	0	HC	PLSCR4		5.68299e-55	0.320832	0.088	0.067	2.08003e-50	AD_trunk	KRT6C		4.43515e-80	0.298836	0.379	0.344	1.62331e-75	AD_untreated_HN	PHLDA2		4.21826e-276	0.254999	0.214	0.152	1.54393e-271	AD_dupilumab_HN	FOSL1
0	0.649924	0.318	0.154	0	HC	FKBP9		0	0.319997	0.307	0.222	0	AD_trunk	IL18		7.87387e-143	0.29749	0.389	0.335	2.88191e-138	AD_untreated_HN	ARHGDIB		3.60173e-299	0.25488	0.386	0.311	1.31827e-294	AD_dupilumab_HN	PGLS
0	0.647102	0.183	0.084	0	HC	PLVAP		0	0.318501	0.449	0.351	0	AD_trunk	PSMA3		1.56107e-214	0.297296	0.192	0.137	5.71367e-210	AD_untreated_HN	ISLR		0	0.254809	0.342	0.223	0	AD_dupilumab_HN	SPRR1B
0	0.644577	0.36	0.176	0	HC	LAMB2		0	0.318062	0.396	0.297	0	AD_trunk	MAGOH		0	0.296898	0.744	0.654	0	AD_untreated_HN	PNRC1		1.25394e-149	0.254478	0.143	0.103	4.58956e-145	AD_dupilumab_HN	CD69
0	0.643429	0.165	0.065	0	HC	SVEP1		0	0.31703	0.757	0.675	0	AD_trunk	COX6B1		4.42764e-198	0.296519	0.074	0.041	1.62056e-193	AD_untreated_HN	PPP1R14A		7.9534e-163	0.252901	0.43	0.38	2.91102e-158	AD_dupilumab_HN	LYPD3
0	0.637358	0.245	0.109	0	HC	CDC42EP3		0	0.316536	0.646	0.561	0	AD_trunk	ATP6V1G1		0	0.296206	0.551	0.446	0	AD_untreated_HN	ATF3		9.37494e-198	0.251822	0.054	0.027	3.43132e-193	AD_dupilumab_HN	HIST1H2AI
0	0.633859	0.389	0.205	0	HC	DDAH2		1.983e-286	0.315952	0.555	0.488	7.25798e-282	AD_trunk	EMP2		1.71097e-161	0.296161	0.116	0.079	6.26231e-157	AD_untreated_HN	LIME1		1.07618e-116	0.25162	0.188	0.15	3.93893e-112	AD_dupilumab_HN	FILIP1L
0	0.631254	0.341	0.154	0	HC	TGFBR3		0	0.315577	0.579	0.484	0	AD_trunk	ATP5F1C		0	0.294584	0.23	0.152	0	AD_untreated_HN	RNASET2		9.14614e-123	0.250056	0.465	0.428	3.34758e-118	AD_dupilumab_HN	STAT3
0	0.629204	0.548	0.391	0	HC	CD151		0	0.315278	0.368	0.268	0	AD_trunk	POLR2K		0	0.292654	0.247	0.162	0	AD_untreated_HN	SNX9
0	0.626242	0.274	0.094	0	HC	AKR1C3		0	0.314335	0.387	0.298	0	AD_trunk	CNIH4		0	0.292077	0.28	0.168	0	AD_untreated_HN	RNF187
3.56872e-280	0.623361	0.307	0.197	1.30619e-275	HC	LRP1		9.34564e-262	0.313632	0.55	0.48	3.4206e-257	AD_trunk	SLC38A2		1.23844e-157	0.290371	0.208	0.159	4.5328e-153	AD_untreated_HN	THY1
0	0.623287	0.304	0.162	0	HC	HTRA1		0	0.313296	0.295	0.204	0	AD_trunk	MAF		0	0.289168	0.27	0.161	0	AD_untreated_HN	FAM174C
0	0.621768	0.147	0.021	0	HC	HRCT1		0	0.312981	0.578	0.481	0	AD_trunk	TOMM6		1.73942e-233	0.288312	0.373	0.301	6.36646e-229	AD_untreated_HN	IRF1
0	0.619615	0.062	0.014	0	HC	PRG4		0	0.312091	0.575	0.479	0	AD_trunk	TBCA		0	0.288164	0.178	0.108	0	AD_untreated_HN	MARCKSL1
0	0.618424	0.152	0.027	0	HC	SGCA		0	0.312072	0.719	0.631	0	AD_trunk	COX7A2		0	0.28376	0.633	0.524	0	AD_untreated_HN	ATP6V0C
0	0.617672	0.508	0.308	0	HC	CRTAP		0	0.310855	0.885	0.847	0	AD_trunk	SH3BGRL3		0	0.283235	0.28	0.185	0	AD_untreated_HN	PNPLA2
0	0.616685	0.232	0.102	0	HC	AKR1C2		0	0.310592	0.462	0.368	0	AD_trunk	VPS29		0	0.282748	0.174	0.092	0	AD_untreated_HN	ITPKC
0	0.61181	0.063	0.001	0	HC	WIF1		0	0.310337	0.535	0.44	0	AD_trunk	SNRPG		0	0.282424	0.481	0.349	0	AD_untreated_HN	LAMP1
0	0.609653	0.383	0.249	0	HC	TSC22D1		0	0.310068	0.526	0.431	0	AD_trunk	ATP5MC1		0	0.282123	0.504	0.41	0	AD_untreated_HN	YBX3
0	0.609369	0.189	0.066	0	HC	RAMP3		2.06589e-13	0.30863	0.05	0.042	7.56137e-09	AD_trunk	S100B		0	0.281323	0.252	0.146	0	AD_untreated_HN	C15orf61
2.77203e-158	0.608895	0.369	0.29	1.01459e-153	HC	NR4A2		0	0.30858	0.57	0.481	0	AD_trunk	ANAPC11		4.77625e-71	0.280934	0.184	0.154	1.74816e-66	AD_untreated_HN	CORO1A
0	0.607111	0.22	0.115	0	HC	LINC02802		0	0.308253	0.892	0.847	0	AD_trunk	BTF3		0	0.27916	0.437	0.337	0	AD_untreated_HN	TYMP
0	0.60671	0.925	0.758	0	HC	VIM		0	0.308098	0.171	0.078	0	AD_trunk	LURAP1L		3.23063e-135	0.278357	0.211	0.166	1.18244e-130	AD_untreated_HN	LGMN
0	0.606379	0.273	0.118	0	HC	ITIH5		0	0.307979	0.576	0.487	0	AD_trunk	RBM8A		0	0.277607	0.52	0.406	0	AD_untreated_HN	GNAS
0	0.602489	0.176	0.055	0	HC	LEPR		0	0.307892	0.547	0.464	0	AD_trunk	HSPD1		6.55534e-293	0.277505	0.528	0.437	2.39932e-288	AD_untreated_HN	FLNA
0	0.600308	0.29	0.141	0	HC	SLC29A1		0	0.307333	0.596	0.508	0	AD_trunk	LAMTOR4		0	0.277083	0.229	0.149	0	AD_untreated_HN	HTRA1
0	0.595453	0.217	0.115	0	HC	COL14A1		0	0.306605	0.627	0.537	0	AD_trunk	SAP18		0	0.276623	0.278	0.178	0	AD_untreated_HN	MCUR1
0	0.59517	0.199	0.074	0	HC	CPE		0	0.305988	0.54	0.412	0	AD_trunk	DSC3		0	0.276462	0.274	0.185	0	AD_untreated_HN	CKB
0	0.59255	0.202	0.069	0	HC	MDK		0	0.305693	0.911	0.874	0	AD_trunk	CFL1		0	0.276418	0.42	0.32	0	AD_untreated_HN	FKBP8
0	0.59104	0.066	0.015	0	HC	CAPN3		0	0.30564	0.787	0.721	0	AD_trunk	TPI1		1.68512e-51	0.275	0.211	0.186	6.16772e-47	AD_untreated_HN	CD52
0	0.586853	0.203	0.092	0	HC	LOX		0	0.304057	0.637	0.552	0	AD_trunk	MGST3		0	0.274976	0.37	0.268	0	AD_untreated_HN	RANBP1
0	0.583327	0.447	0.278	0	HC	CNN3		0	0.303382	0.708	0.626	0	AD_trunk	NDUFA11		2.42812e-27	0.274709	0.477	0.454	8.88717e-23	AD_untreated_HN	ADIRF
1.99792e-89	0.582933	0.219	0.164	7.31258e-85	HC	ADAMTS1		0	0.303248	0.42	0.324	0	AD_trunk	CAPZA2		0	0.274062	0.408	0.296	0	AD_untreated_HN	NDFIP1
0	0.580466	0.256	0.1	0	HC	CTSF		0	0.303086	0.617	0.532	0	AD_trunk	NDUFC2		0	0.271515	0.233	0.132	0	AD_untreated_HN	MMP24OS
0	0.579074	0.409	0.258	0	HC	PLD3		0	0.302165	0.49	0.396	0	AD_trunk	RNF7		2.48543e-295	0.271239	0.32	0.242	9.09692e-291	AD_untreated_HN	CAVIN3
0	0.575365	0.467	0.26	0	HC	TCF4		0	0.301907	0.496	0.408	0	AD_trunk	HSBP1		0	0.271083	0.375	0.29	0	AD_untreated_HN	CD81
0	0.573437	0.527	0.295	0	HC	TSC22D3		1.34334e-163	0.297457	0.065	0.037	4.91675e-159	AD_trunk	COL6A6		0	0.270746	0.473	0.375	0	AD_untreated_HN	NFKBIZ
0	0.571141	0.582	0.323	0	HC	SELENOM		0	0.295906	0.443	0.349	0	AD_trunk	COX7A2L		0	0.270191	0.498	0.408	0	AD_untreated_HN	LRRFIP1
0	0.569723	0.409	0.232	0	HC	EPHX1		0	0.295385	0.4	0.311	0	AD_trunk	TAX1BP3		1.42189e-270	0.26826	0.065	0.031	5.20425e-266	AD_untreated_HN	GPC3
4.98779e-92	0.568617	0.378	0.32	1.82558e-87	HC	CFD		0	0.295343	0.172	0.094	0	AD_trunk	BCL11A		0	0.266675	0.399	0.284	0	AD_untreated_HN	KDELR2
0	0.567422	0.271	0.143	0	HC	ISLR		0	0.295253	0.459	0.37	0	AD_trunk	ENY2		1.63934e-211	0.265009	0.194	0.139	6.00014e-207	AD_untreated_HN	SLIT3
0	0.563598	0.233	0.067	0	HC	LDB2		0	0.294612	0.581	0.494	0	AD_trunk	SNU13		2.44896e-218	0.264683	0.392	0.323	8.96345e-214	AD_untreated_HN	SELENOM
0	0.561175	0.319	0.18	0	HC	MFGE8		0	0.294292	0.531	0.442	0	AD_trunk	SF3B5		0	0.264507	0.202	0.131	0	AD_untreated_HN	MAFF
0	0.559631	0.266	0.123	0	HC	RNASE4		0	0.294101	0.488	0.4	0	AD_trunk	PHPT1		0	0.263437	0.359	0.26	0	AD_untreated_HN	ZFAND5
0	0.559466	0.288	0.121	0	HC	LAMC1		0	0.292765	0.2	0.113	0	AD_trunk	VSNL1		0	0.260917	0.259	0.148	0	AD_untreated_HN	AKR7A2
0	0.558451	0.192	0.073	0	HC	F10		0	0.292217	0.692	0.61	0	AD_trunk	LAPTM4A		0	0.259642	0.296	0.193	0	AD_untreated_HN	METTL9
0	0.55459	0.185	0.052	0	HC	AKAP12		8.4485e-240	0.290639	0.28	0.218	3.09223e-235	AD_trunk	UBR4		0	0.259117	0.272	0.17	0	AD_untreated_HN	NT5C
0	0.554108	0.222	0.098	0	HC	RARRES2		0	0.290055	0.581	0.489	0	AD_trunk	RAB11A		0	0.258727	0.882	0.817	0	AD_untreated_HN	ZFP36
2.74069e-157	0.550656	0.356	0.268	1.00312e-152	HC	IFI6		0	0.290009	0.762	0.692	0	AD_trunk	EIF3K		0	0.257165	0.336	0.249	0	AD_untreated_HN	TLE5
2.55197e-91	0.54903	0.06	0.03	9.34045e-87	HC	RERGL		5.3733e-235	0.2875	0.617	0.529	1.96668e-230	AD_trunk	IFI27		2.4758e-52	0.256434	0.137	0.115	9.06169e-48	AD_untreated_HN	CD3E
0	0.547249	0.716	0.575	0	HC	ANXA5		0	0.287046	0.607	0.528	0	AD_trunk	ATP6V0E1		4.6457e-95	0.256289	0.175	0.14	1.70037e-90	AD_untreated_HN	HCST
0	0.547201	0.483	0.33	0	HC	LEPROT		0	0.286883	0.859	0.799	0	AD_trunk	LGALS3		0	0.256207	0.087	0.039	0	AD_untreated_HN	HTRA3
0	0.544013	0.231	0.128	0	HC	HYAL2		6.72589e-34	0.28597	0.164	0.145	2.46174e-29	AD_trunk	NDUFA4L2		0	0.255752	0.222	0.124	0	AD_untreated_HN	NME4
7.97354e-137	0.543442	0.148	0.092	2.91839e-132	HC	NRP2		0	0.285966	0.282	0.205	0	AD_trunk	NOP16		1.02803e-88	0.253585	0.118	0.089	3.7627e-84	AD_untreated_HN	RGS1
0	0.538591	0.212	0.084	0	HC	MATN2		0	0.285927	0.922	0.879	0	AD_trunk	SERF2		0	0.25094	0.182	0.097	0	AD_untreated_HN	RELB
8.99103e-101	0.536802	0.029	0.01	3.29081e-96	HC	CCL4L2		0	0.285276	0.421	0.332	0	AD_trunk	SPTSSA
0	0.536446	0.324	0.173	0	HC	ADD3		0	0.284657	0.452	0.364	0	AD_trunk	LAMTOR5
0	0.536302	0.265	0.109	0	HC	CPQ		0	0.283645	0.465	0.383	0	AD_trunk	CIAO2B
9.4976e-192	0.534031	0.267	0.182	3.47622e-187	HC	MMP14		0	0.283104	0.408	0.318	0	AD_trunk	TNFSF10
0	0.533283	0.572	0.399	0	HC	CALD1		0	0.282811	0.529	0.408	0	AD_trunk	CTSC
0	0.5332	0.295	0.16	0	HC	KLF2		0	0.282286	0.197	0.119	0	AD_trunk	DUOXA1
0	0.53247	0.259	0.12	0	HC	UACA		1.48487e-146	0.280724	0.209	0.162	5.43477e-142	AD_trunk	ASS1
2.28915e-40	0.527227	0.158	0.127	8.37851e-36	HC	RCAN1		0	0.279427	0.497	0.408	0	AD_trunk	SNRPD3
5.15293e-293	0.517323	0.542	0.431	1.88602e-288	HC	GNAS		3.91598e-290	0.278949	0.364	0.286	1.43329e-285	AD_trunk	MGST2
4.08297e-288	0.516475	0.3	0.189	1.49441e-283	HC	LAMA4		0	0.278823	0.316	0.237	0	AD_trunk	NIFK
0	0.515349	0.451	0.278	0	HC	IL6ST		0	0.278373	0.535	0.453	0	AD_trunk	PSMA6
0	0.514497	0.152	0.046	0	HC	SCARB1		0	0.276519	0.472	0.392	0	AD_trunk	TOMM5
0	0.511518	0.308	0.17	0	HC	BST2		0	0.276191	0.399	0.31	0	AD_trunk	KLF5
0	0.508263	0.331	0.217	0	HC	SNHG7		0	0.275623	0.632	0.549	0	AD_trunk	CDC42
0	0.50775	0.159	0.065	0	HC	ADGRL4		0	0.275365	0.242	0.169	0	AD_trunk	CAPNS2
0	0.507362	0.761	0.631	0	HC	CIRBP		4.85732e-252	0.274861	0.494	0.424	1.77783e-247	AD_trunk	NUCKS1
1.75566e-237	0.507202	0.239	0.142	6.42587e-233	HC	LBH		0	0.273954	0.485	0.398	0	AD_trunk	MRPL20
0	0.507005	0.104	0.026	0	HC	FRZB		0	0.273848	0.549	0.468	0	AD_trunk	HNRNPF
0	0.507002	0.327	0.145	0	HC	ZBTB20		0	0.273814	0.824	0.763	0	AD_trunk	EIF4A1
4.52641e-71	0.505248	0.326	0.281	1.65671e-66	HC	C1S		0	0.273513	0.473	0.386	0	AD_trunk	EIF3M
0	0.504869	0.178	0.057	0	HC	OLFML1		0	0.273424	0.489	0.406	0	AD_trunk	SSBP1
0	0.504661	0.587	0.446	0	HC	CAVIN1		0	0.272923	0.389	0.291	0	AD_trunk	CAPZA1
0	0.501745	0.19	0.066	0	HC	HSPB2		0	0.270882	0.358	0.268	0	AD_trunk	MTCH2
0	0.500056	0.05	0.006	0	HC	BCAN		0	0.270481	0.426	0.341	0	AD_trunk	TOMM22
3.53618e-230	0.499267	0.411	0.308	1.29428e-225	HC	CD81		0	0.270248	0.382	0.298	0	AD_trunk	MRPS6
0	0.498928	0.57	0.406	0	HC	RHOC		0	0.269067	0.196	0.12	0	AD_trunk	CENPP
0	0.497678	0.138	0.036	0	HC	DKK2		0	0.268139	0.254	0.155	0	AD_trunk	CBWD1
0	0.496081	0.335	0.187	0	HC	MAGED2		0	0.267998	0.369	0.29	0	AD_trunk	POLR2F
0	0.489712	0.22	0.116	0	HC	MTUS1		0	0.267351	0.44	0.357	0	AD_trunk	RSL24D1
0	0.487306	0.295	0.17	0	HC	MAP1B		0	0.26732	0.501	0.418	0	AD_trunk	SRP9
0	0.486153	0.236	0.12	0	HC	ELK3		0	0.267196	0.631	0.553	0	AD_trunk	ATP5PF
0	0.485904	0.174	0.068	0	HC	LAMA2		0	0.267064	0.518	0.432	0	AD_trunk	MRPS21
0	0.483843	0.4	0.259	0	HC	PRCP		2.51936e-98	0.266504	0.13	0.097	9.22113e-94	AD_trunk	ACTA2
0	0.483132	0.301	0.129	0	HC	SYNE1		0	0.266065	0.333	0.244	0	AD_trunk	ABRACL
9.60374e-272	0.481874	0.312	0.195	3.51506e-267	HC	PCOLCE		0	0.265579	0.616	0.539	0	AD_trunk	NDUFB9
0	0.480407	0.9	0.836	0	HC	HLA-C		0	0.265528	0.191	0.111	0	AD_trunk	VAV3
0	0.479839	0.082	0.015	0	HC	FGFBP2		2.15357e-280	0.26384	0.452	0.375	7.88228e-276	AD_trunk	FAM162A
2.52516e-129	0.478997	0.331	0.259	9.24233e-125	HC	CSRP1		8.52818e-254	0.263718	0.811	0.741	3.1214e-249	AD_trunk	NEAT1
0	0.478705	0.051	0.008	0	HC	PCSK2		8.79022e-91	0.263575	0.267	0.226	3.21731e-86	AD_trunk	STMN1
0	0.478069	0.303	0.163	0	HC	PIK3R1		7.24677e-298	0.262992	0.515	0.437	2.65239e-293	AD_trunk	ATP6V1F
0	0.475727	0.974	0.987	0	HC	MALAT1		0	0.262694	0.626	0.553	0	AD_trunk	PSMB1
0	0.47551	0.334	0.174	0	HC	HSPG2		0	0.262276	0.444	0.359	0	AD_trunk	UBE2L3
0	0.475055	0.248	0.095	0	HC	OSBPL1A		0	0.262031	0.361	0.277	0	AD_trunk	MRPL27
0	0.472795	0.178	0.052	0	HC	CDH5		0	0.261746	0.437	0.354	0	AD_trunk	SUMO1
5.12151e-301	0.470468	0.441	0.325	1.87452e-296	HC	ARL2		0	0.261579	0.643	0.565	0	AD_trunk	TRMT112
1.29919e-106	0.469545	0.286	0.227	4.75518e-102	HC	ARL4A		0	0.26157	0.573	0.493	0	AD_trunk	ATP5PB
0	0.469007	0.138	0.048	0	HC	CP		0	0.261524	0.402	0.318	0	AD_trunk	UBE2N
0	0.468757	0.558	0.406	0	HC	SEC62		0	0.261404	0.442	0.359	0	AD_trunk	MDH1
2.05255e-83	0.467145	0.097	0.059	7.51255e-79	HC	SELE		0	0.260441	0.503	0.417	0	AD_trunk	SPCS2
0	0.466057	0.109	0.029	0	HC	KRT18		0	0.260421	0.466	0.383	0	AD_trunk	ARPC4
0	0.46585	0.404	0.203	0	HC	TACC1		1.51073e-218	0.260233	0.447	0.368	5.52941e-214	AD_trunk	TUBA4A
0	0.465022	0.204	0.1	0	HC	FBLN5		3.98806e-257	0.260099	0.558	0.491	1.45967e-252	AD_trunk	GAS5
0	0.464943	0.486	0.338	0	HC	VAMP2		3.7315e-248	0.259794	0.278	0.208	1.36577e-243	AD_trunk	DAPL1
2.43731e-171	0.46241	0.225	0.149	8.92078e-167	HC	NDRG2		0	0.259748	0.336	0.251	0	AD_trunk	ADK
6.83422e-218	0.462218	0.217	0.136	2.50139e-213	HC	SMAD1		0	0.259443	0.977	0.96	0	AD_trunk	ACTG1
0	0.459498	0.181	0.084	0	HC	PODN		2.80984e-168	0.258838	0.629	0.588	1.02843e-163	AD_trunk	FKBP1A
0	0.459104	0.307	0.168	0	HC	HEXA		1.07226e-272	0.258818	0.471	0.395	3.92457e-268	AD_trunk	OSTC
0	0.458314	0.215	0.086	0	HC	NT5E		2.53341e-266	0.258144	0.393	0.318	9.27254e-262	AD_trunk	SNRPE
0	0.454729	0.185	0.066	0	HC	RECK		4.29516e-161	0.257931	0.064	0.036	1.57207e-156	AD_trunk	COL6A5
0	0.453487	0.18	0.087	0	HC	MCTP1		1.60209e-300	0.25549	0.454	0.376	5.86381e-296	AD_trunk	CCT2
0	0.453091	0.24	0.096	0	HC	PER1		4.1484e-243	0.254922	0.501	0.431	1.51836e-238	AD_trunk	SNHG8
1.12086e-90	0.450689	0.42	0.37	4.10247e-86	HC	CD55		0	0.254811	0.483	0.402	0	AD_trunk	PSMA1
2.88958e-18	0.447754	0.072	0.056	1.05761e-13	HC	MYH11		7.73014e-160	0.254386	0.59	0.546	2.82931e-155	AD_trunk	HMGN2
0	0.447352	0.604	0.449	0	HC	ARL6IP5		6.5213e-191	0.253667	0.623	0.566	2.38686e-186	AD_trunk	TUBB4B
2.1229e-131	0.446599	0.071	0.033	7.77003e-127	HC	G0S2		2.8752e-298	0.251928	0.483	0.404	1.05235e-293	AD_trunk	NDUFA12
0	0.446035	0.162	0.064	0	HC	CLEC14A		1.14163e-254	0.251557	0.339	0.268	4.17847e-250	AD_trunk	PRXL2A
0	0.445942	0.263	0.137	0	HC	ECE1		0	0.25131	0.758	0.695	0	AD_trunk	PKM
0	0.445425	0.078	0.017	0	HC	PROX1		0	0.250825	0.336	0.257	0	AD_trunk	COA3
6.04775e-234	0.442959	0.579	0.489	2.21354e-229	HC	BSG		0	0.250339	0.58	0.503	0	AD_trunk	PSMB6
0	0.440689	0.13	0.043	0	HC	SMOC2		0	0.250169	0.873	0.828	0	AD_trunk	EEF1D
8.46621e-182	0.440574	0.287	0.2	3.09872e-177	HC	LTBP4
0	0.439542	0.691	0.563	0	HC	MGST3
3.5925e-289	0.439321	0.15	0.071	1.31489e-284	HC	SEMA3C
0	0.439192	0.123	0.041	0	HC	PTN
0	0.435215	0.114	0.027	0	HC	TM4SF18
2.95507e-148	0.433412	0.296	0.211	1.08159e-143	HC	SOD3
0	0.432669	0.575	0.405	0	HC	ITGB1
0	0.430992	0.156	0.05	0	HC	GIMAP5
0	0.430588	0.124	0.019	0	HC	SEMA3D
0	0.429806	0.107	0.038	0	HC	FXYD6
0	0.428003	0.211	0.112	0	HC	CDH13
0	0.426059	0.325	0.194	0	HC	UTRN
2.67675e-198	0.425314	0.222	0.136	9.79715e-194	HC	IGFBP6
0	0.424497	0.368	0.205	0	HC	CYSTM1
4.37171e-252	0.424398	0.305	0.202	1.60009e-247	HC	NUCB2
9.07852e-300	0.423786	0.247	0.137	3.32283e-295	HC	PRRX1
0	0.42265	0.275	0.137	0	HC	ENG
2.94878e-169	0.422267	0.481	0.395	1.07928e-164	HC	ID3
0	0.422127	0.1	0.024	0	HC	PCOLCE2
0	0.421983	0.414	0.271	0	HC	PTTG1IP
0	0.421914	0.206	0.094	0	HC	ANG
2.31312e-282	0.420566	0.509	0.388	8.46627e-278	HC	HMGN3
0	0.420437	0.26	0.113	0	HC	COX7A1
0	0.419906	0.269	0.119	0	HC	EPS8
0	0.419854	0.247	0.134	0	HC	DNAJB4
0	0.418305	0.206	0.081	0	HC	GIMAP4
0	0.418221	0.162	0.049	0	HC	SGCE
0	0.41796	0.195	0.079	0	HC	EPB41L2
5.06173e-40	0.416636	0.054	0.034	1.85264e-35	HC	CCL5
0	0.416467	0.098	0.026	0	HC	ANGPT2
0	0.413843	0.154	0.046	0	HC	DIPK2B
6.73448e-72	0.413708	0.076	0.045	2.46489e-67	HC	DCD
0	0.413361	0.444	0.303	0	HC	MAP1LC3B
1.91388e-253	0.413125	0.352	0.247	7.00501e-249	HC	ITGB1BP1
4.50383e-231	0.413048	0.39	0.288	1.64845e-226	HC	PRDX4
0	0.413014	0.224	0.077	0	HC	EBF1
0	0.411723	0.131	0.036	0	HC	TIE1
3.13576e-188	0.410635	0.112	0.055	1.14772e-183	HC	SORBS2
0	0.409768	0.191	0.072	0	HC	ESAM
0	0.409516	0.289	0.163	0	HC	HEBP1
0	0.408672	0.964	0.852	0	HC	FTL
0	0.408533	0.17	0.056	0	HC	S1PR1
0	0.406016	0.176	0.064	0	HC	PDIA5
0	0.405858	0.261	0.11	0	HC	MEF2C
6.92311e-156	0.405434	0.202	0.13	2.53393e-151	HC	GPX3
0	0.405161	0.451	0.304	0	HC	SERINC1
3.76039e-73	0.405097	0.367	0.318	1.37634e-68	HC	IRF1
3.47957e-84	0.403884	0.532	0.51	1.27356e-79	HC	DNAJA1
0	0.403511	0.128	0.038	0	HC	SNCA
0	0.403024	0.15	0.066	0	HC	ABCA8
4.8412e-277	0.401368	0.499	0.386	1.77193e-272	HC	NUCB1
0	0.3994	0.219	0.1	0	HC	FGFR1
3.63975e-306	0.399101	0.445	0.318	1.33219e-301	HC	STOM
0	0.397678	0.272	0.124	0	HC	SH3BP5
1.28072e-248	0.396571	0.44	0.327	4.68758e-244	HC	SPTAN1
0	0.39655	0.312	0.191	0	HC	SCARB2
0	0.396345	0.217	0.075	0	HC	LIMS2
0	0.395835	0.218	0.115	0	HC	CALCRL
0	0.393812	0.398	0.27	0	HC	BNIP3L
5.36782e-293	0.393618	0.315	0.197	1.96467e-288	HC	CLIC4
0	0.392486	0.319	0.186	0	HC	RCN1
1.07577e-235	0.391441	0.44	0.332	3.93743e-231	HC	LUC7L3
0	0.391094	0.175	0.071	0	HC	JAM2
1.32774e-209	0.390852	0.26	0.171	4.85964e-205	HC	FAM114A1
1.50832e-289	0.390271	0.537	0.423	5.52062e-285	HC	WASF2
1.11389e-82	0.389991	0.234	0.182	4.07693e-78	HC	ECM1
0	0.389979	0.253	0.142	0	HC	GUSB
0	0.389959	0.137	0.042	0	HC	ABCC9
0	0.389151	0.18	0.082	0	HC	ENPP2
5.51833e-96	0.387954	0.228	0.164	2.01976e-91	HC	SFRP2
0	0.387942	0.135	0.02	0	HC	HOXB7
1.45025e-286	0.387723	0.334	0.218	5.30806e-282	HC	GAS6
0	0.385812	0.239	0.127	0	HC	OSBPL9
0	0.384582	0.187	0.091	0	HC	ANGPTL1
0	0.384	0.152	0.04	0	HC	PTPRM
0	0.382918	0.201	0.09	0	HC	TCF7L2
0	0.382774	0.212	0.093	0	HC	TNS1
1.80272e-192	0.381691	0.189	0.114	6.59812e-188	HC	ANKRD37
4.95714e-282	0.379873	0.381	0.261	1.81436e-277	HC	GLG1
0	0.379515	0.176	0.06	0	HC	ADGRA2
9.70087e-168	0.378016	0.249	0.165	3.55062e-163	HC	PRSS23
0	0.377264	0.176	0.063	0	HC	PDK4
0	0.377107	0.128	0.034	0	HC	SEMA6A
0	0.376914	0.113	0.038	0	HC	FAM180B
0	0.3753	0.175	0.077	0	HC	MYLK
1.16946e-165	0.375103	0.692	0.603	4.28035e-161	HC	PEBP1
1.12133e-225	0.375071	0.654	0.571	4.10419e-221	HC	NPC2
1.13752e-236	0.373878	0.061	0.02	4.16345e-232	HC	ELANE
0	0.373288	0.25	0.137	0	HC	FXYD1
1.0431e-245	0.372444	0.175	0.093	3.81786e-241	HC	VASN
0	0.371909	0.109	0.032	0	HC	LMO2
3.80173e-296	0.371501	0.13	0.056	1.39147e-291	HC	EDNRB
8.54243e-14	0.370605	0.143	0.124	3.12662e-09	HC	TPM2
0	0.369853	0.145	0.055	0	HC	CYYR1
4.63554e-276	0.369654	0.291	0.183	1.69665e-271	HC	VSIR
3.05903e-225	0.367298	0.493	0.393	1.11964e-220	HC	SBDS
0	0.365367	0.137	0.038	0	HC	GIMAP6
0	0.364335	0.16	0.055	0	HC	GIMAP1
5.61712e-250	0.363323	0.569	0.463	2.05592e-245	HC	EIF5
0	0.362977	0.483	0.278	0	HC	IGFBP4
2.09377e-52	0.36274	0.169	0.134	7.6634e-48	HC	XG
0	0.362408	0.126	0.039	0	HC	FAM13C
4.38464e-242	0.362303	0.325	0.219	1.60482e-237	HC	ZRANB2
0	0.362256	0.068	0.011	0	HC	FLT4
0	0.362114	0.179	0.068	0	HC	PLXND1
2.84102e-266	0.360926	0.218	0.125	1.03984e-261	HC	TMEM9
2.01243e-218	0.360612	0.694	0.626	7.36568e-214	HC	LAPTM4A
0	0.359914	0.062	0.009	0	HC	RELN
0	0.359911	0.292	0.167	0	HC	SORBS3
0	0.359144	0.108	0.036	0	HC	IGF2
0	0.358913	0.175	0.084	0	HC	TMEM98
0	0.358226	0.119	0.027	0	HC	GPR146
0	0.35822	0.275	0.142	0	HC	CCDC50
0	0.357856	0.216	0.084	0	HC	A4GALT
0	0.35676	0.044	0.006	0	HC	SLC24A5
3.61199e-33	0.356642	0.291	0.264	1.32202e-28	HC	C1R
2.00201e-279	0.356619	0.411	0.287	7.32755e-275	HC	DHRS7
2.44205e-49	0.35661	0.234	0.19	8.93815e-45	HC	RGCC
2.01548e-217	0.356389	0.449	0.345	7.37686e-213	HC	TMEM219
2.37998e-107	0.356051	0.324	0.26	8.71096e-103	HC	LIMS1
1.7767e-182	0.355872	0.479	0.388	6.50288e-178	HC	HERPUD1
0	0.355251	0.191	0.08	0	HC	NR2F2
8.66796e-231	0.354969	0.523	0.42	3.17256e-226	HC	SRSF5
1.67863e-117	0.354433	0.328	0.261	6.14395e-113	HC	CAV2
9.96224e-136	0.35403	0.346	0.274	3.64628e-131	HC	ACTN1
0	0.353777	0.206	0.099	0	HC	METTL7A
0	0.352969	0.128	0.045	0	HC	IGFBP2
5.31331e-167	0.352925	0.467	0.382	1.94472e-162	HC	LAMP1
2.66141e-154	0.352762	0.677	0.612	9.74104e-150	HC	C12orf57
4.33802e-251	0.352308	0.351	0.241	1.58776e-246	HC	TMEM109
0	0.351624	0.183	0.067	0	HC	MAGI2-AS3
0	0.35122	0.12	0.038	0	HC	OMD
0	0.35021	0.259	0.127	0	HC	KLF9
0	0.350192	0.299	0.169	0	HC	VPS13C
3.53224e-160	0.349919	0.268	0.192	1.29284e-155	HC	TJP1
0	0.3499	0.137	0.056	0	HC	MMRN2
7.70645e-261	0.349704	0.46	0.341	2.82064e-256	HC	KMT2E
1.81687e-209	0.349607	0.382	0.27	6.64991e-205	HC	SERPINH1
0	0.349112	0.233	0.107	0	HC	TGFB1I1
0	0.349088	0.219	0.102	0	HC	DPYSL3
0	0.348863	0.261	0.116	0	HC	RNF130
0	0.348849	0.129	0.052	0	HC	GSTM5
0	0.348757	0.388	0.222	0	HC	VAMP5
3.73715e-258	0.348592	0.259	0.157	1.36784e-253	HC	REV3L
5.38136e-291	0.348272	0.374	0.248	1.96963e-286	HC	CD46
4.20095e-237	0.348109	0.433	0.32	1.53759e-232	HC	NDFIP1
1.22287e-65	0.347932	0.439	0.593	4.47582e-61	HC	CDKN1A
2.01401e-36	0.347644	0.414	0.392	7.37149e-32	HC	REXO2
2.94035e-09	0.347506	0.016	0.011	0.00010762	HC	XCL1
5.53301e-220	0.347008	0.615	0.524	2.02514e-215	HC	SEPTIN7
8.2902e-174	0.346852	0.343	0.255	3.0343e-169	HC	ASPH
0	0.346478	0.114	0.028	0	HC	ROBO4
0	0.345517	0.935	0.837	0	HC	FTH1
0	0.344899	0.155	0.064	0	HC	LRRN4CL
0	0.343447	0.217	0.088	0	HC	DLC1
2.39728e-75	0.343379	0.212	0.164	8.77429e-71	HC	NUDT4
6.45767e-129	0.342617	0.318	0.246	2.36357e-124	HC	PIGT
0	0.341679	0.227	0.106	0	HC	GNS
3.41819e-286	0.341362	0.391	0.263	1.25109e-281	HC	CAPN2
0	0.340744	0.163	0.052	0	HC	THRA
4.11895e-224	0.340682	0.296	0.196	1.50758e-219	HC	NUMA1
7.12604e-271	0.340496	0.19	0.1	2.6082e-266	HC	ANGPTL2
0	0.340165	0.284	0.149	0	HC	PSIP1
0	0.33955	0.254	0.143	0	HC	MCRIP1
6.92716e-12	0.339416	0.13	0.117	2.53541e-07	HC	CYB561A3
4.96445e-200	0.3393	0.387	0.287	1.81704e-195	HC	ADH5
0	0.339021	0.165	0.071	0	HC	OLFM1
3.52824e-96	0.339007	0.533	0.495	1.29137e-91	HC	EMP1
5.14102e-216	0.338957	0.302	0.206	1.88167e-211	HC	PNPLA2
7.52496e-209	0.338903	0.559	0.464	2.75421e-204	HC	TMBIM4
0	0.337715	0.286	0.162	0	HC	CCPG1
4.08667e-283	0.337686	0.781	0.698	1.49576e-278	HC	TOMM7
3.03771e-236	0.3376	0.628	0.546	1.11183e-231	HC	PCBP2
7.95922e-210	0.337212	0.502	0.4	2.91315e-205	HC	PTMS
1.05856e-204	0.337034	0.611	0.519	3.87442e-200	HC	RABAC1
0	0.336955	0.135	0.049	0	HC	ADCY4
0	0.336528	0.935	0.904	0	HC	HLA-A
1.64767e-285	0.336512	0.5	0.367	6.03062e-281	HC	GLUL
0	0.336442	0.071	0.016	0	HC	MATN4
3.12859e-168	0.336206	0.149	0.086	1.1451e-163	HC	SPON2
1.035e-110	0.335939	0.232	0.165	3.78819e-106	HC	PHLDA1
5.62072e-189	0.33586	0.17	0.096	2.05724e-184	HC	PDGFRA
2.94641e-174	0.335717	0.519	0.43	1.07842e-169	HC	ARL6IP1
8.75887e-175	0.335241	0.278	0.196	3.20583e-170	HC	ZFYVE21
0	0.335213	0.247	0.124	0	HC	PALM2-AKAP2
2.84667e-95	0.335091	0.451	0.39	1.04191e-90	HC	NUPR1
3.23741e-91	0.334917	0.035	0.014	1.18493e-86	HC	S100A1
3.43765e-277	0.3344	0.393	0.267	1.25821e-272	HC	TLN1
8.30153e-177	0.333883	0.264	0.182	3.03844e-172	HC	EPB41L4A-AS1
0	0.333179	0.85	0.776	0	HC	SRP14
2.41869e-231	0.332793	0.335	0.228	8.85267e-227	HC	FLOT1
7.48527e-220	0.332764	0.231	0.142	2.73968e-215	HC	PROS1
1.43862e-259	0.332577	0.203	0.113	5.2655e-255	HC	SASH1
0	0.332483	0.124	0.047	0	HC	PTGFR
2.41624e-130	0.332372	0.128	0.076	8.84366e-126	HC	DPP4
7.7527e-281	0.331438	0.328	0.201	2.83757e-276	HC	FGL2
0	0.331228	0.668	0.526	0	HC	TIMP1
2.08029e-254	0.330535	0.116	0.051	7.61407e-250	HC	PTGIS
8.00292e-206	0.330458	0.198	0.114	2.92915e-201	HC	MXRA8
1.69141e-233	0.330364	0.343	0.238	6.19074e-229	HC	RNF13
0	0.329258	0.129	0.038	0	HC	ERG
4.4203e-36	0.329177	0.228	0.198	1.61787e-31	HC	ITGA6
0	0.329132	0.116	0.028	0	HC	PDE2A
0	0.328781	0.111	0.037	0	HC	CLDN11
1.3562e-35	0.328678	0.081	0.057	4.96382e-31	HC	MUSTN1
0	0.327899	0.203	0.081	0	HC	MSRB3
0	0.327749	0.209	0.09	0	HC	RBPMS
5.99435e-228	0.327491	0.238	0.146	2.19399e-223	HC	FUCA2
1.95145e-121	0.32737	0.336	0.264	7.14249e-117	HC	PDLIM2
0	0.3273	0.087	0.017	0	HC	SEMA3B
0	0.327036	0.295	0.16	0	HC	DPYSL2
1.64411e-261	0.326527	0.168	0.087	6.0176e-257	HC	DOCK9
8.87927e-98	0.326321	0.168	0.115	3.2499e-93	HC	COL16A1
1.84191e-242	0.326287	0.63	0.536	6.74158e-238	HC	MORF4L1
0	0.326009	0.171	0.059	0	HC	ZNF385D
0	0.325284	0.101	0.037	0	HC	ADM5
0	0.324921	0.211	0.088	0	HC	GABARAPL1
0	0.32471	0.18	0.087	0	HC	SSPN
1.37945e-140	0.324511	0.544	0.473	5.04891e-136	HC	KDELR1
0	0.323788	0.097	0.022	0	HC	RAPGEF3
3.11433e-104	0.323213	0.368	0.305	1.13987e-99	HC	LRPAP1
2.90746e-258	0.322978	0.262	0.153	1.06416e-253	HC	ZEB2
0	0.322472	0.1	0.031	0	HC	FIBIN
0	0.322279	0.161	0.059	0	HC	FKBP7
9.30464e-185	0.322095	0.254	0.169	3.40559e-180	HC	ERICH1
3.85052e-222	0.322032	0.492	0.385	1.40933e-217	HC	JAK1
3.27706e-116	0.320997	0.242	0.171	1.19944e-111	HC	BGN
7.75232e-192	0.320474	0.046	0.014	2.83743e-187	HC	TFAP2B
0	0.320344	0.134	0.048	0	HC	GALNT16
1.74541e-103	0.320268	0.547	0.506	6.38839e-99	HC	CRIP2
5.75763e-166	0.320003	0.755	0.688	2.10735e-161	HC	SELENOW
0	0.319976	0.19	0.078	0	HC	CLIC2
0	0.319705	0.143	0.048	0	HC	TMEM204
6.53637e-161	0.319205	0.496	0.416	2.39238e-156	HC	APLP2
4.98003e-184	0.31915	0.304	0.212	1.82274e-179	HC	NKTR
1.29801e-187	0.318875	0.256	0.17	4.75085e-183	HC	SUN1
4.03115e-151	0.318767	0.468	0.39	1.47544e-146	HC	CTNNA1
1.7511e-201	0.318664	0.498	0.398	6.40921e-197	HC	ARGLU1
0	0.317674	0.156	0.061	0	HC	NID1
0	0.317331	0.133	0.047	0	HC	FEZ1
0	0.317233	0.159	0.058	0	HC	NEDD9
1.67918e-288	0.317075	0.164	0.079	6.14596e-284	HC	CERCAM
0	0.31656	0.1	0.018	0	HC	AGTR1
5.86317e-162	0.316376	0.183	0.114	2.14598e-157	HC	MRTFB
3.5945e-81	0.31542	0.171	0.121	1.31562e-76	HC	ZNF331
1.85784e-189	0.315159	0.38	0.282	6.79989e-185	HC	ZFAND5
1.71388e-123	0.314613	0.338	0.266	6.27296e-119	HC	ASAH1
1.32175e-238	0.314596	0.474	0.36	4.83773e-234	HC	ANKRD12
6.80963e-143	0.313668	0.892	0.906	2.49239e-138	HC	HLA-B
7.61784e-135	0.313376	0.406	0.33	2.78821e-130	HC	OS9
1.62908e-197	0.313285	0.821	0.789	5.9626e-193	HC	ITM2B
2.24849e-174	0.313214	0.343	0.254	8.22971e-170	HC	GINM1
0	0.313065	0.112	0.039	0	HC	GIMAP8
0	0.312808	0.102	0.037	0	HC	OGN
0	0.312781	0.119	0.034	0	HC	PCAT19
0	0.31273	0.106	0.04	0	HC	INPP4B
8.65351e-54	0.312228	0.263	0.226	3.16727e-49	HC	NBL1
0	0.311966	0.248	0.135	0	HC	KCTD12
1.7598e-267	0.311604	0.297	0.186	6.44106e-263	HC	EHD2
0	0.311486	0.152	0.056	0	HC	PDLIM3
5.94153e-240	0.311459	0.283	0.181	2.17466e-235	HC	ADD1
3.09938e-262	0.311131	0.113	0.048	1.13441e-257	HC	ISYNA1
1.14258e-25	0.311033	0.6	0.606	4.18195e-21	HC	IFITM1
1.7075e-176	0.310853	0.639	0.563	6.24961e-172	HC	DAD1
3.65353e-35	0.3103	0.369	0.352	1.33723e-30	HC	SERTAD1
0	0.309855	0.087	0.016	0	HC	C1QTNF7
0	0.308677	0.085	0.012	0	HC	GALNT15
1.76928e-258	0.307987	0.202	0.111	6.47574e-254	HC	CD320
4.30955e-202	0.307879	0.16	0.086	1.57734e-197	HC	COL5A1
0	0.307463	0.235	0.105	0	HC	HSD17B11
0	0.307378	0.079	0.013	0	HC	TMOD1
1.40883e-152	0.307377	0.241	0.167	5.15647e-148	HC	PHF14
0	0.307139	0.106	0.036	0	HC	WFS1
0	0.307137	0.118	0.042	0	HC	ADAM33
9.35743e-94	0.306928	0.191	0.137	3.42491e-89	HC	LYST
0	0.306905	0.113	0.039	0	HC	HOXC10
1.3629e-110	0.306244	0.456	0.391	4.98833e-106	HC	ATRAID
6.67169e-265	0.306185	0.262	0.158	2.4419e-260	HC	SWAP70
0	0.305519	0.182	0.089	0	HC	EFEMP2
2.52978e-105	0.305105	0.157	0.104	9.25924e-101	HC	MRC2
0	0.304967	0.162	0.071	0	HC	GSTM2
1.53851e-59	0.304824	0.022	0.009	5.63109e-55	HC	MMP11
0	0.304283	0.124	0.047	0	HC	MAMDC2
8.00858e-52	0.304173	0.028	0.013	2.93122e-47	HC	KRT19
2.14661e-182	0.303659	0.221	0.142	7.85681e-178	HC	ATXN7L3B
2.00043e-09	0.303594	0.143	0.128	7.32176e-05	HC	TAGLN
0	0.303158	0.114	0.037	0	HC	PODXL
1.88291e-304	0.30275	0.223	0.121	6.89165e-300	HC	MARCKSL1
0	0.302607	0.1	0.024	0	HC	PGM5
7.23521e-143	0.302468	0.089	0.044	2.64816e-138	HC	EDN1
5.16511e-303	0.301995	0.121	0.05	1.89048e-298	HC	IFIT3
0	0.301971	0.095	0.021	0	HC	MCOLN3
0	0.301518	0.109	0.033	0	HC	KDR
7.12759e-192	0.300967	0.329	0.234	2.60877e-187	HC	DNAJC3
1.11647e-304	0.300865	0.109	0.042	4.08638e-300	HC	DEPP1
1.92253e-37	0.300828	0.324	0.286	7.03664e-33	HC	PDCD4
3.49394e-156	0.300362	0.524	0.442	1.27882e-151	HC	WSB1
4.13731e-110	0.299815	0.325	0.259	1.5143e-105	HC	EEA1
8.60652e-204	0.29941	0.2	0.119	3.15007e-199	HC	SEC14L1
4.33078e-155	0.298955	0.287	0.206	1.58511e-150	HC	ERLEC1
6.00343e-235	0.298328	0.066	0.023	2.19732e-230	HC	LSAMP
3.85668e-95	0.297807	0.463	0.4	1.41158e-90	HC	SELENOK
1.94413e-83	0.297653	0.394	0.322	7.11572e-79	HC	SLC2A3
2.73279e-188	0.297354	0.022	0.004	1.00023e-183	HC	PPP1R1B
0	0.296893	0.094	0.032	0	HC	OSR1
0	0.296738	0.125	0.035	0	HC	FZD4
0	0.29663	0.425	0.281	0	HC	ANXA11
9.14959e-161	0.295087	0.369	0.28	3.34884e-156	HC	MPHOSPH8
6.14589e-265	0.295008	0.193	0.104	2.24946e-260	HC	PXN
1.38547e-167	0.294761	0.448	0.354	5.07096e-163	HC	PNISR
3.87613e-233	0.294211	0.318	0.212	1.4187e-228	HC	JMJD1C
1.28914e-91	0.293788	0.398	0.338	4.71837e-87	HC	HCFC1R1
9.00688e-271	0.29366	0.141	0.065	3.29661e-266	HC	ITGBL1
1.13543e-146	0.293642	0.294	0.213	4.15579e-142	HC	FOXP1
2.85431e-76	0.293348	0.261	0.204	1.04471e-71	HC	INSIG1
1.24869e-38	0.293297	0.217	0.183	4.57035e-34	HC	NET1
0	0.292883	0.094	0.027	0	HC	AIF1L
1.58654e-277	0.292489	0.166	0.081	5.8069e-273	HC	FMOD
1.71567e-304	0.292232	0.217	0.116	6.27954e-300	HC	PARVA
6.74235e-145	0.291885	0.287	0.208	2.46777e-140	HC	TSPAN3
1.47807e-132	0.29173	0.097	0.051	5.40988e-128	HC	CILP
6.1332e-54	0.291473	0.288	0.247	2.24481e-49	HC	CSRNP1
4.88426e-38	0.291436	0.015	0.006	1.78769e-33	HC	XCL2
0	0.291436	0.119	0.041	0	HC	RHOJ
2.20186e-55	0.291229	0.322	0.284	8.05904e-51	HC	PPIC
1.95013e-298	0.290198	0.131	0.056	7.13767e-294	HC	GFRA1
4.26449e-220	0.290136	0.293	0.191	1.56085e-215	HC	PJA2
2.29447e-25	0.289894	0.206	0.182	8.39799e-21	HC	CSRP2
0	0.289602	0.137	0.055	0	HC	ECM2
2.2895e-174	0.289485	0.368	0.272	8.37981e-170	HC	CTSL
0	0.289347	0.17	0.066	0	HC	TNS2
0	0.288911	0.107	0.033	0	HC	PTPRB
9.25175e-167	0.288194	0.515	0.425	3.38623e-162	HC	GABARAPL2
4.84218e-231	0.287538	0.215	0.125	1.77229e-226	HC	SECISBP2L
1.07654e-253	0.287477	0.144	0.07	3.94025e-249	HC	SLC25A4
2.72543e-118	0.287038	0.33	0.259	9.97533e-114	HC	TTC3
0	0.2869	0.126	0.038	0	HC	TMEM47
0	0.28675	0.091	0.03	0	HC	STXBP6
3.86993e-88	0.286289	0.228	0.167	1.41643e-83	HC	HLA-DMA
4.99507e-116	0.286073	0.342	0.273	1.82825e-111	HC	PRPF6
2.75649e-49	0.285593	0.189	0.146	1.0089e-44	HC	GEM
8.38512e-214	0.284304	0.102	0.046	3.06904e-209	HC	CPZ
0	0.283964	0.117	0.034	0	HC	STARD9
0	0.283751	0.231	0.121	0	HC	AP1S2
9.96452e-253	0.283355	0.156	0.077	3.64712e-248	HC	GGT5
1.26954e-265	0.282946	0.13	0.059	4.64664e-261	HC	OSR2
0	0.28261	0.065	0.013	0	HC	TBX1
7.46007e-154	0.281948	0.181	0.114	2.73046e-149	HC	RNPC3
3.69373e-104	0.281753	0.168	0.115	1.35194e-99	HC	ENDOD1
1.54082e-217	0.281326	0.379	0.268	5.63954e-213	HC	CCDC85B
0	0.281252	0.187	0.082	0	HC	YPEL2
4.61771e-268	0.281232	0.138	0.064	1.69013e-263	HC	NOVA1
8.98588e-177	0.280787	0.173	0.103	3.28892e-172	HC	DDIT3
0	0.280696	0.08	0.015	0	HC	SH3BGRL2
0	0.280614	0.134	0.044	0	HC	ZNF667-AS1
2.50099e-198	0.279977	0.152	0.082	9.15387e-194	HC	IL11RA
7.59345e-49	0.279797	0.188	0.15	2.77928e-44	HC	ITGB4
1.21135e-233	0.27947	0.612	0.505	4.43367e-229	HC	FXYD5
7.33583e-136	0.279036	0.815	0.754	2.68499e-131	HC	GABARAP
2.74951e-138	0.278736	0.332	0.254	1.00635e-133	HC	TAF7
3.81903e-99	0.278105	0.497	0.435	1.3978e-94	HC	TCF25
0	0.277825	0.109	0.037	0	HC	SOX18
0	0.27772	0.12	0.036	0	HC	ZNF521
1.0127e-157	0.277376	0.278	0.195	3.70659e-153	HC	HEXB
7.99261e-244	0.277136	0.174	0.092	2.92538e-239	HC	SELENBP1
2.53882e-201	0.277104	0.245	0.156	9.29232e-197	HC	SLC25A36
1.92747e-187	0.277062	0.374	0.271	7.05472e-183	HC	GNAI2
2.66852e-08	0.275943	0.001	0	0.000976706	HC	IGLV7-46
0	0.275742	0.155	0.065	0	HC	ICAM2
1.83315e-277	0.275682	0.184	0.094	6.70952e-273	HC	PLOD3
2.95612e-107	0.275549	0.701	0.63	1.08197e-102	HC	GPX4
0	0.274759	0.199	0.087	0	HC	PLAAT3
1.21518e-141	0.274592	0.241	0.167	4.44769e-137	HC	CCND3
1.79038e-170	0.274361	0.312	0.223	6.55296e-166	HC	MGAT1
2.20049e-85	0.27399	0.479	0.432	8.05401e-81	HC	LRRFIP1
4.39737e-108	0.273839	0.401	0.336	1.60948e-103	HC	RTL8C
1.9293e-89	0.273795	0.216	0.16	7.06143e-85	HC	ADAM10
0	0.273026	0.082	0.023	0	HC	UCHL1
9.35582e-265	0.272669	0.881	0.826	3.42432e-260	HC	PFDN5
0	0.272516	0.205	0.1	0	HC	FKBP10
2.82253e-229	0.271866	0.054	0.017	1.03307e-224	HC	FMN1
1.14761e-234	0.27164	0.212	0.119	4.20036e-230	HC	NRP1
3.56181e-121	0.271454	0.6	0.538	1.30366e-116	HC	PDIA3
4.14833e-153	0.271295	0.226	0.151	1.51833e-148	HC	HERC2
0	0.271294	0.132	0.057	0	HC	MEGF6
2.58598e-129	0.27122	0.221	0.153	9.46495e-125	HC	STX7
2.12597e-50	0.271158	0.252	0.211	7.78128e-46	HC	GSTM3
0	0.270804	0.115	0.042	0	HC	EMX2OS
0	0.270709	0.124	0.051	0	HC	MYH10
9.77377e-208	0.270392	0.645	0.531	3.5773e-203	HC	SOD1
7.77028e-186	0.26949	0.135	0.073	2.844e-181	HC	NR1D1
2.25593e-276	0.269355	0.094	0.036	8.25694e-272	HC	CNTNAP3B
3.55023e-110	0.269339	0.216	0.152	1.29942e-105	HC	EPS15
0	0.269147	0.106	0.028	0	HC	GPRC5B
1.56104e-31	0.269133	0.166	0.136	5.71357e-27	HC	MXRA5
2.90275e-224	0.268584	0.178	0.099	1.06244e-219	HC	CRYL1
1.09414e-103	0.268535	0.665	0.62	4.00466e-99	HC	ZFP36L2
2.53867e-114	0.268218	0.448	0.374	9.2918e-110	HC	SMDT1
2.17671e-157	0.267896	0.644	0.567	7.96696e-153	HC	SON
1.90945e-136	0.267716	0.331	0.237	6.98876e-132	HC	MYL9
8.30155e-83	0.267707	0.282	0.226	3.03845e-78	HC	TMEM205
1.31004e-125	0.267255	0.467	0.392	4.79489e-121	HC	HP1BP3
2.45962e-140	0.267017	0.401	0.316	9.00247e-136	HC	N4BP2L2
0	0.266126	0.18	0.069	0	HC	CNRIP1
0	0.2661	0.101	0.037	0	HC	IFI44L
1.53981e-108	0.266085	0.252	0.187	5.63587e-104	HC	UROD
7.71978e-183	0.26607	0.203	0.125	2.82552e-178	HC	MAGED1
6.93677e-145	0.26578	0.353	0.268	2.53893e-140	HC	NFIA
1.05987e-212	0.265557	0.128	0.063	3.87923e-208	HC	DCLK1
2.83702e-289	0.265265	0.111	0.046	1.03838e-284	HC	AR
2.09073e-104	0.265216	0.282	0.216	7.6523e-100	HC	SAT2
0	0.26517	0.088	0.009	0	HC	HOXA10
5.77816e-274	0.265098	0.209	0.114	2.11487e-269	HC	MAP1LC3A
2.9997e-237	0.26423	0.22	0.127	1.09792e-232	HC	SIGIRR
6.79192e-110	0.264014	0.185	0.126	2.48591e-105	HC	GLA
2.51911e-251	0.263863	0.179	0.095	9.2202e-247	HC	LINC02256
3.78586e-17	0.26385	0.414	0.41	1.38566e-12	HC	KLF4
1.56931e-171	0.263736	0.21	0.133	5.74383e-167	HC	AAMDC
6.22164e-127	0.263729	0.64	0.576	2.27718e-122	HC	TMEM59
3.75131e-221	0.263647	0.212	0.126	1.37302e-216	HC	KLHDC2
6.61046e-219	0.263311	0.258	0.162	2.4195e-214	HC	SNHG32
6.54372e-176	0.262949	0.141	0.079	2.39507e-171	HC	TLE1
0	0.262718	0.185	0.077	0	HC	FERMT2
4.86063e-206	0.262358	0.185	0.106	1.77904e-201	HC	RBFOX2
9.09545e-139	0.26235	0.31	0.233	3.32902e-134	HC	SEPTIN10
2.83343e-110	0.262298	0.309	0.24	1.03706e-105	HC	BCAP29
1.16754e-283	0.261211	0.139	0.062	4.27332e-279	HC	MAP1A
2.77432e-216	0.261066	0.212	0.125	1.01543e-211	HC	TCEAL3
8.14904e-160	0.260937	0.422	0.333	2.98263e-155	HC	UBE2B
0	0.260716	0.097	0.025	0	HC	PDGFD
5.44049e-273	0.260556	0.091	0.034	1.99127e-268	HC	C1QTNF3
3.50837e-224	0.260372	0.208	0.121	1.2841e-219	HC	PTK2
0	0.260259	0.111	0.033	0	HC	MYCT1
0	0.259652	0.141	0.051	0	HC	TCN2
0	0.259508	0.146	0.059	0	HC	LRRC32
0	0.259482	0.189	0.087	0	HC	ITGA5
1.5491e-114	0.259454	0.255	0.187	5.66985e-110	HC	FBXO7
0	0.258806	0.12	0.043	0	HC	PREX2
1.63937e-100	0.258348	0.367	0.302	6.00025e-96	HC	CALCOCO2
0	0.258293	0.116	0.031	0	HC	CEP112
0	0.25826	0.869	0.81	0	HC	AHNAK
7.73856e-145	0.258077	0.251	0.174	2.83239e-140	HC	BBX
0	0.257998	0.088	0.018	0	HC	THSD7A
1.89093e-218	0.257646	0.138	0.07	6.92098e-214	HC	PID1
1.31993e-133	0.257367	0.105	0.057	4.83108e-129	HC	RBP7
1.97591e-218	0.257261	0.201	0.117	7.23201e-214	HC	TFDP2
3.04077e-208	0.257188	0.194	0.112	1.11295e-203	HC	ZNF22
0	0.257012	0.076	0.022	0	HC	SEPTIN4
0	0.256927	0.148	0.064	0	HC	SESTD1
0	0.256925	0.095	0.022	0	HC	AFAP1L1
1.71668e-288	0.256605	0.123	0.053	6.28322e-284	HC	CDKN1C
0	0.256501	0.063	0.008	0	HC	HIF3A
1.09661e-274	0.255941	0.136	0.063	4.01371e-270	HC	FRY
3.04676e-238	0.25587	0.204	0.116	1.11515e-233	HC	RERE
6.14645e-306	0.255549	0.14	0.061	2.24966e-301	HC	GPX8
3.40925e-111	0.255505	0.565	0.503	1.24782e-106	HC	GAS5
7.33034e-230	0.255402	0.166	0.088	2.68298e-225	HC	CRIM1
0	0.255319	0.083	0.02	0	HC	CRACR2B
1.77098e-113	0.254879	0.254	0.188	6.48196e-109	HC	SMIM19
4.81728e-144	0.254612	0.688	0.62	1.76317e-139	HC	KRTCAP2
9.11092e-103	0.254552	0.169	0.115	3.33469e-98	HC	GAS7
1.18035e-197	0.254301	0.186	0.108	4.32018e-193	HC	PACSIN2
3.08336e-76	0.254224	0.257	0.205	1.12854e-71	HC	WASL
1.97204e-189	0.254161	0.154	0.084	7.21787e-185	HC	RCN3
0	0.254067	0.097	0.032	0	HC	IGSF10
0	0.253929	0.12	0.046	0	HC	SOCS2
5.05897e-106	0.253034	0.021	0.006	1.85163e-101	HC	SNORC
1.38556e-108	0.252932	0.151	0.098	5.0713e-104	HC	C1orf198
4.63579e-285	0.252527	0.237	0.129	1.69675e-280	HC	CD302
0	0.252357	0.104	0.03	0	HC	NOSTRIN
3.7989e-66	0.252208	0.115	0.079	1.39043e-61	HC	ACKR4
4.94997e-116	0.251951	0.292	0.221	1.81174e-111	HC	TMEM43
1.54061e-180	0.251846	0.166	0.096	5.6388e-176	HC	TRIOBP
5.98213e-31	0.25168	0.044	0.028	2.18952e-26	HC	BCL2A1
4.04521e-176	0.251357	0.195	0.12	1.48059e-171	HC	NTAN1
0	0.251294	0.145	0.055	0	HC	RBMS3
0	0.2512	0.434	0.272	0	HC	COL6A2
0	0.25055	0.081	0.023	0	HC	RNF144A
0	0.250439	0.094	0.029	0	HC	AOC3
4.3359e-113	0.25006	0.391	0.317	1.58698e-108	HC	NORAD
