# Supplementary material for: Dupilumab-associated head and neck dermatitis shows a pronounced type 22 immune signature mediated by oligoclonally expanded T cells
Source: Nat Commun. 2024 Apr 2;15:2839. doi: 10.1038/s41467-024-46540-0 (PMC10987549; doi:10.1038/s41467-024-46540-0)
Supplement: Supplementary file 12 — Supplementary Software [file 41467_2024_46540_MOESM12_ESM.zip]

Archive with 88 entries (87 files):
- filtered_contig_annotations/
- __MACOSX/._filtered_contig_annotations
- filtered_contig_annotations/DAHND137_filtered_contig_annotations.csv
- __MACOSX/filtered_contig_annotations/._DAHND137_filtered_contig_annotations.csv
- filtered_contig_annotations/TrunkAD81_filtered_contig_annotations.csv
- __MACOSX/filtered_contig_annotations/._TrunkAD81_filtered_contig_annotations.csv
- filtered_contig_annotations/UntreatedHeadNeck180_filtered_contig_annotations.csv
- __MACOSX/filtered_contig_annotations/._UntreatedHeadNeck180_filtered_contig_annotations.csv
- filtered_contig_annotations/UntreatedHeadNeck148_filtered_contig_annotations.csv
- __MACOSX/filtered_contig_annotations/._UntreatedHeadNeck148_filtered_contig_annotations.csv
- filtered_contig_annotations/DAHND120_filtered_contig_annotations.csv
- __MACOSX/filtered_contig_annotations/._DAHND120_filtered_contig_annotations.csv
- filtered_contig_annotations/HC116_filtered_contig_annotations.csv
- __MACOSX/filtered_contig_annotations/._HC116_filtered_contig_annotations.csv
- filtered_contig_annotations/TrunkAD77_filtered_contig_annotations.csv
- __MACOSX/filtered_contig_annotations/._TrunkAD77_filtered_contig_annotations.csv
- filtered_contig_annotations/UntreatedHeadNeck176_filtered_contig_annotations.csv
- __MACOSX/filtered_contig_annotations/._UntreatedHeadNeck176_filtered_contig_annotations.csv
- filtered_contig_annotations/TrunkAD96dunn_filtered_contig_annotations.csv
- __MACOSX/filtered_contig_annotations/._TrunkAD96dunn_filtered_contig_annotations.csv
- filtered_contig_annotations/HC115_filtered_contig_annotations.csv
- __MACOSX/filtered_contig_annotations/._HC115_filtered_contig_annotations.csv
- filtered_contig_annotations/TrunkAD74_filtered_contig_annotations.csv
- __MACOSX/filtered_contig_annotations/._TrunkAD74_filtered_contig_annotations.csv
- filtered_contig_annotations/UntreatedHeadNeck151_filtered_contig_annotations.csv
- __MACOSX/filtered_contig_annotations/._UntreatedHeadNeck151_filtered_contig_annotations.csv
- filtered_contig_annotations/DAHND126_filtered_contig_annotations.csv
- __MACOSX/filtered_contig_annotations/._DAHND126_filtered_contig_annotations.csv
- filtered_contig_annotations/DAHND147_filtered_contig_annotations.csv
- __MACOSX/filtered_contig_annotations/._DAHND147_filtered_contig_annotations.csv
- filtered_contig_annotations/TrunkAD75_filtered_contig_annotations.csv
- __MACOSX/filtered_contig_annotations/._TrunkAD75_filtered_contig_annotations.csv
- filtered_contig_annotations/DAHND133_filtered_contig_annotations.csv
- __MACOSX/filtered_contig_annotations/._DAHND133_filtered_contig_annotations.csv
- filtered_contig_annotations/DAHND161_filtered_contig_annotations.csv
- __MACOSX/filtered_contig_annotations/._DAHND161_filtered_contig_annotations.csv
- filtered_contig_annotations/HC112_filtered_contig_annotations.csv
- __MACOSX/filtered_contig_annotations/._HC112_filtered_contig_annotations.csv
- filtered_contig_annotations/HC121_filtered_contig_annotations.csv
- __MACOSX/filtered_contig_annotations/._HC121_filtered_contig_annotations.csv
- filtered_contig_annotations/UntreatedHeadNeck177_filtered_contig_annotations.csv
- __MACOSX/filtered_contig_annotations/._UntreatedHeadNeck177_filtered_contig_annotations.csv
- Part1.1.DAHND_loading_data_QC_filtering.ipynb
- __MACOSX/._Part1.1.DAHND_loading_data_QC_filtering.ipynb
- Part1.2.DAHND_initial_integration.ipynb
- __MACOSX/._Part1.2.DAHND_initial_integration.ipynb
- Part1.3.1.DAHND_RNA_contamination_cutoff_definition.ipynb
- __MACOSX/._Part1.3.1.DAHND_RNA_contamination_cutoff_definition.ipynb
- Part1.3.2.DAHND_RNA_contamination_cutoff_definition.ipynb
- __MACOSX/._Part1.3.2.DAHND_RNA_contamination_cutoff_definition.ipynb
- Part1.3.3.DAHND_RNA_contamination_cutoff_definition.ipynb
- __MACOSX/._Part1.3.3.DAHND_RNA_contamination_cutoff_definition.ipynb
- Part1.4.DAHND_final_integration.ipynb
- __MACOSX/._Part1.4.DAHND_final_integration.ipynb
- Part1.5.DAHND_adjustment_phenotyping.ipynb
- __MACOSX/._Part1.5.DAHND_adjustment_phenotyping.ipynb
- Part1.6.DAHND_adding_clonotypes.ipynb
- __MACOSX/._Part1.6.DAHND_adding_clonotypes.ipynb
- Part1.7.1.DAHND_Figure1_TablesS1_S2_S3.S1.Cell_counts_S2.DEG_clusters_S3.DEG_disease_by_cluster.ipynb
- __MACOSX/._Part1.7.1.DAHND_Figure1_TablesS1_S2_S3.S1.Cell_counts_S2.DEG_clusters_S3.DEG_disease_by_cluster.ipynb
- Part1.7.2.DAHND_Figure1C_Python_Cell_counts_plot.ipynb
- __MACOSX/._Part1.7.2.DAHND_Figure1C_Python_Cell_counts_plot.ipynb
- Part1.7.3.DAHND_TableS3_Python_DEG_clusters_by_diseases_ordered.ipynb
- __MACOSX/._Part1.7.3.DAHND_TableS3_Python_DEG_clusters_by_diseases_ordered.ipynb
- Part1.8.DAHND_Figure2_Bcells_pDCs_clustering.ipynb
- __MACOSX/._Part1.8.DAHND_Figure2_Bcells_pDCs_clustering.ipynb
- Part1.9.1.DAHND_Figure3_Lymphocytes_characterisation_p1.ipynb
- __MACOSX/._Part1.9.1.DAHND_Figure3_Lymphocytes_characterisation_p1.ipynb
- Part1.9.2.DAHND_DEG_DAHND_vs_HN_only_Table_S4.ipynb
- __MACOSX/._Part1.9.2.DAHND_DEG_DAHND_vs_HN_only_Table_S4.ipynb
- Part1.9.3.DAHND_DEG_DAHND_vs_HN_only_Python_ordered_Table_S4.ipynb
- __MACOSX/._Part1.9.3.DAHND_DEG_DAHND_vs_HN_only_Python_ordered_Table_S4.ipynb
- Part2.0.DAHND_FigureS2_Lymphocytes_p2.ipynb
- __MACOSX/._Part2.0.DAHND_FigureS2_Lymphocytes_p2.ipynb
- Part2.1.DAHND_top10_clonotypes_grouping.ipynb
- __MACOSX/._Part2.1.DAHND_top10_clonotypes_grouping.ipynb
- Part2.2.DAHND_Figure4.Lymphocytes_p3_Table_S5_Table_S6.ipynb
- __MACOSX/._Part2.2.DAHND_Figure4.Lymphocytes_p3_Table_S5_Table_S6.ipynb
- Part2.3.DAHND_Figure5_Myeloid_cells.ipynb
- __MACOSX/._Part2.3.DAHND_Figure5_Myeloid_cells.ipynb
- Part2.4.1.DAHND_Figure7_KC.ipynb
- __MACOSX/._Part2.4.1.DAHND_Figure7_KC.ipynb
- Part2.4.2.DAHND_DEG_pseudo_bulk_Table_S7.ipynb
- __MACOSX/._Part2.4.2.DAHND_DEG_pseudo_bulk_Table_S7.ipynb
- Part2.5.DAHND_Figure8_EC.ipynb
- __MACOSX/._Part2.5.DAHND_Figure8_EC.ipynb
- Part2.6.DAHND_Figure9_SMC_FB.ipynb
- __MACOSX/._Part2.6.DAHND_Figure9_SMC_FB.ipynb
