# Supplementary material for: Dupilumab-associated head and neck dermatitis shows a pronounced type 22 immune signature mediated by oligoclonally expanded T cells
Source: Nat Commun. 2024 Apr 2;15:2839. doi: 10.1038/s41467-024-46540-0 (PMC10987549; doi:10.1038/s41467-024-46540-0)
Supplement: Supplementary file 12 — Supplementary Software [file 41467_2024_46540_MOESM12_ESM.zip › Part1.1.DAHND_loading_data_QC_filtering.ipynb]

# %% [markdown]
These scripts, i.e.

Part1.1.DAHND_loading_data_QC_filtering.ipynb
Part1.2.DAHND_initial_integration.ipynb
Part1.3.1.DAHND_RNA_contamination_cutoff_definition.ipynb
Part1.3.2.DAHND_RNA_contamination_cutoff_definition.ipynb
Part1.3.3.DAHND_RNA_contamination_cutoff_definition.ipynb
Part1.4.DAHND_final_integration.ipynb
Part1.5.DAHND_adjustment_phenotyping.ipynb
Part1.6.DAHND_adding_clonotypes.ipynb
Part1.7.1.DAHND_Figure1_TablesS1_S2_S3.S1.Cell_counts_S2.DEG_clusters_S3.DEG_disease_by_cluster.ipynb
Part1.7.2.DAHND_Figure1C_Python_Cell_counts_plot.ipynb
Part1.7.3.DAHND_TableS3_Python_DEG_clusters_by_diseases_ordered.ipynb
Part1.8.DAHND_Figure2_Bcells_pDCs_clustering.ipynb
Part1.9.1.DAHND_Figure3_Lymphocytes_characterisation_p1.ipynb
Part1.9.2.DAHND_DEG_DAHND_vs_HN_only_Table_S4.ipynb
Part1.9.3.DAHND_DEG_DAHND_vs_HN_only_Python_ordered_Table_S4.ipynb
Part2.0.DAHND_FigureS2_Lymphocytes_p2.ipynb
Part2.1.DAHND_top10_clonotypes_grouping.ipynb
Part2.2.DAHND_Figure4.Lymphocytes_p3_Table_S5_Table_S6.ipynb
Part2.3.DAHND_Figure5_Myeloid_cells.ipynb
Part2.4.1.DAHND_Figure7_KC.ipynb
Part2.4.2.DAHND_DEG_pseudo_bulk_Table_S7.ipynb
Part2.5.DAHND_Figure8_EC.ipynb
Part2.6.DAHND_Figure9_SMC_FB.ipynb

were written by Natalia Alkon for the manuscript "Dupilumab-associated head and neck dermatitis shows a pronounced type 22 immune signature mediated by oligoclonally expanded T cells".

# %% [code]
set.seed(2)
library(Seurat)
library(ggplot2)
library(cowplot)
library(magrittr)
library(dplyr)
library(tidyverse)
library(scran)
library(RColorBrewer)
library(scDblFinder)
library(SingleCellExperiment)

# %% [code]
setwd("/home/jupyter/AD_HN_all_Cemm/data")

# %% [markdown]
# Load the data (barcodes.tsv.gz, features.tsv.gz, and matrix.mtx.gz files per sample)

# %% [code]
#HC
HC_112.data<-Read10X("./HC/112/filtered_feature_bc_matrix/") 
HC_115.data<-Read10X("./HC/115/filtered_feature_bc_matrix/") 
HC_116.data<-Read10X("./HC/116/filtered_feature_bc_matrix/") 
HC_121.data<-Read10X("./HC/121/filtered_feature_bc_matrix/") 

#AD_trunk (Trunk AD)
AD_trunk_74.data<-Read10X("./AD_untreated_trunk/74/filtered_feature_bc_matrix/") 
AD_trunk_75.data<-Read10X("./AD_untreated_trunk/75/filtered_feature_bc_matrix/") 
AD_trunk_77.data<-Read10X("./AD_untreated_trunk/77/filtered_feature_bc_matrix/")
AD_trunk_81.data<-Read10X("./AD_untreated_trunk/81/filtered_feature_bc_matrix/") 
AD_trunk_96_dunn.data<-Read10X("./AD_untreated_trunk/96dunn/filtered_feature_bc_matrix/") 

#AD_untreated_head-neck (Untreated head/neck AD)
AD_uHN_148.data<-Read10X("./AD_untreated_head_neck/148/filtered_feature_bc_matrix/") 
AD_uHN_151.data<-Read10X("./AD_untreated_head_neck/151/filtered_feature_bc_matrix/") 
AD_uHN_176.data<-Read10X("./AD_untreated_head_neck/176/filtered_feature_bc_matrix/") 
AD_uHN_177.data<-Read10X("./AD_untreated_head_neck/177/filtered_feature_bc_matrix/") 
AD_uHN_180.data<-Read10X("./AD_untreated_head_neck/180/filtered_feature_bc_matrix/") 

#AD_Dupilumab-treated_head-neck (DAHND)
AD_DHN_120.data<-Read10X("./AD_dupilumab_head_neck/120/filtered_feature_bc_matrix/") 
AD_DHN_126.data<-Read10X("./AD_dupilumab_head_neck/126/filtered_feature_bc_matrix/") 
AD_DHN_133.data<-Read10X("./AD_dupilumab_head_neck/133/filtered_feature_bc_matrix/") 
AD_DHN_137.data<-Read10X("./AD_dupilumab_head_neck/137/filtered_feature_bc_matrix/") 
AD_DHN_147.data<-Read10X("./AD_dupilumab_head_neck/147/filtered_feature_bc_matrix/") 
AD_DHN_161.data<-Read10X("./AD_dupilumab_head_neck/161/filtered_feature_bc_matrix/") 

# %% [markdown]
# Create Seurat objects

# %% [code]
#HC
HC112_unprocessed<-CreateSeuratObject(HC_112.data, project="HC112")
HC115_unprocessed<-CreateSeuratObject(HC_115.data, project="HC115")
HC116_unprocessed<-CreateSeuratObject(HC_116.data, project="HC116")
HC121_unprocessed<-CreateSeuratObject(HC_121.data, project="HC121")

#AD_trunk (Trunk AD)
ADtrunk74_unprocessed<-CreateSeuratObject(AD_trunk_74.data, project="ADtrunk74")
ADtrunk75_unprocessed<-CreateSeuratObject(AD_trunk_75.data, project="ADtrunk75")
ADtrunk77_unprocessed<-CreateSeuratObject(AD_trunk_77.data, project="ADtrunk77")
ADtrunk81_unprocessed<-CreateSeuratObject(AD_trunk_81.data, project="ADtrunk81")
ADtrunk96dunn_unprocessed<-CreateSeuratObject(AD_trunk_96_dunn.data, project="ADtrunk96dunn")

#AD_untreated_head-neck (Untreated head/neck AD)
ADuHN148_unprocessed<-CreateSeuratObject(AD_uHN_148.data, project="ADuHN148")
ADuHN151_unprocessed<-CreateSeuratObject(AD_uHN_151.data, project="ADuHN151")
ADuHN176_unprocessed<-CreateSeuratObject(AD_uHN_176.data, project="ADuHN176")
ADuHN177_unprocessed<-CreateSeuratObject(AD_uHN_177.data, project="ADuHN177")
ADuHN180_unprocessed<-CreateSeuratObject(AD_uHN_180.data, project="ADuHN180")

#AD_Dupilumab-treated_head-neck (DAHND)
ADdHN120_unprocessed<-CreateSeuratObject(AD_DHN_120.data, project="ADdHN120")
ADdHN126_unprocessed<-CreateSeuratObject(AD_DHN_126.data, project="ADdHN126")
ADdHN133_unprocessed<-CreateSeuratObject(AD_DHN_133.data, project="ADdHN133")
ADdHN137_unprocessed<-CreateSeuratObject(AD_DHN_137.data, project="ADdHN137")
ADdHN147_unprocessed<-CreateSeuratObject(AD_DHN_147.data, project="ADdHN147")
ADdHN161_unprocessed<-CreateSeuratObject(AD_DHN_161.data, project="ADdHN161")

# %% [markdown]
# Turn into sce objects

# %% [code]
#HC
HC112.sce = as.SingleCellExperiment(HC112_unprocessed)
HC115.sce = as.SingleCellExperiment(HC115_unprocessed)
HC116.sce = as.SingleCellExperiment(HC116_unprocessed)
HC121.sce = as.SingleCellExperiment(HC121_unprocessed)

#AD_trunk (Trunk AD)
ADtrunk74.sce = as.SingleCellExperiment(ADtrunk74_unprocessed)
ADtrunk75.sce = as.SingleCellExperiment(ADtrunk75_unprocessed)
ADtrunk77.sce = as.SingleCellExperiment(ADtrunk77_unprocessed)
ADtrunk81.sce = as.SingleCellExperiment(ADtrunk81_unprocessed)
ADtrunk96dunn.sce = as.SingleCellExperiment(ADtrunk96dunn_unprocessed)

#AD_untreated_head-neck (Untreated head/neck AD)
ADuHN148.sce = as.SingleCellExperiment(ADuHN148_unprocessed)
ADuHN151.sce = as.SingleCellExperiment(ADuHN151_unprocessed)
ADuHN176.sce = as.SingleCellExperiment(ADuHN176_unprocessed)
ADuHN177.sce = as.SingleCellExperiment(ADuHN177_unprocessed)
ADuHN180.sce = as.SingleCellExperiment(ADuHN180_unprocessed)

#AD_Dupilumab-treated_head-neck (DAHND)
ADdHN120.sce = as.SingleCellExperiment(ADdHN120_unprocessed)
ADdHN126.sce = as.SingleCellExperiment(ADdHN126_unprocessed)
ADdHN133.sce = as.SingleCellExperiment(ADdHN133_unprocessed)
ADdHN137.sce = as.SingleCellExperiment(ADdHN137_unprocessed)
ADdHN147.sce = as.SingleCellExperiment(ADdHN147_unprocessed)
ADdHN161.sce = as.SingleCellExperiment(ADdHN161_unprocessed)

# %% [markdown]
# Doublet removal

# %% [code]
setwd("/home/jupyter/AD_HN_all_Cemm/QC/doublets")

# %% [markdown]
HC

# %% [code]
#for HC112
doublet_score=scDblFinder::computeDoubletDensity(HC112.sce, k = 200)  # k can be reduced to 50 -- works faster 
doub_score=log10(doublet_score+1)
thresh=median(doub_score)+3*mad(doub_score)
exclude_doublet=table(doub_score<thresh)[1]
HC112.sce2=HC112.sce[,doub_score<thresh]

hist(doub_score,breaks=25,main="Distribution of Doublet Scores",xlab="log(doublet scores)",ylab=c("number of cells"))
abline(v=thresh,col="blue",lty=2,lwd=2)
legend("topright", legend=c("Doublet exclussion threshold"),
       col=c("blue"), lty=c(2),lwd=1.5, cex=0.5)

# %% [code]
pdf("HC112_doublets.pdf")
hist(doub_score,breaks=25,main="Distribution of Doublet Scores",xlab="log(doublet scores)",ylab=c("number of cells"))
abline(v=thresh,col="blue",lty=2,lwd=2)
legend("topright", legend=c("Doublet exclussion threshold"),
       col=c("blue"), lty=c(2),lwd=1.5, cex=0.5)
dev.off()

# %% [code]
#for HC115
doublet_score=scDblFinder::computeDoubletDensity(HC115.sce, k = 200)  # k can be reduced to 50 -- works faster 
doub_score=log10(doublet_score+1)
thresh=median(doub_score)+3*mad(doub_score)
exclude_doublet=table(doub_score<thresh)[1]
HC115.sce2=HC115.sce[,doub_score<thresh]

hist(doub_score,breaks=25,main="Distribution of Doublet Scores",xlab="log(doublet scores)",ylab=c("number of cells"))
abline(v=thresh,col="blue",lty=2,lwd=2)
legend("topright", legend=c("Doublet exclussion threshold"),
       col=c("blue"), lty=c(2),lwd=1.5, cex=0.5)

# %% [code]
pdf("HC115_doublets.pdf")
hist(doub_score,breaks=25,main="Distribution of Doublet Scores",xlab="log(doublet scores)",ylab=c("number of cells"))
abline(v=thresh,col="blue",lty=2,lwd=2)
legend("topright", legend=c("Doublet exclussion threshold"),
       col=c("blue"), lty=c(2),lwd=1.5, cex=0.5)
dev.off()

# %% [code]
#for HC116
doublet_score=scDblFinder::computeDoubletDensity(HC116.sce, k = 200)  # k can be reduced to 50 -- works faster 
doub_score=log10(doublet_score+1)
thresh=median(doub_score)+3*mad(doub_score)
exclude_doublet=table(doub_score<thresh)[1]
HC116.sce2=HC116.sce[,doub_score<thresh]

hist(doub_score,breaks=25,main="Distribution of Doublet Scores",xlab="log(doublet scores)",ylab=c("number of cells"))
abline(v=thresh,col="blue",lty=2,lwd=2)
legend("topright", legend=c("Doublet exclussion threshold"),
       col=c("blue"), lty=c(2),lwd=1.5, cex=0.5)

# %% [code]
pdf("HC116_doublets.pdf")
hist(doub_score,breaks=25,main="Distribution of Doublet Scores",xlab="log(doublet scores)",ylab=c("number of cells"))
abline(v=thresh,col="blue",lty=2,lwd=2)
legend("topright", legend=c("Doublet exclussion threshold"),
       col=c("blue"), lty=c(2),lwd=1.5, cex=0.5)
dev.off()

# %% [code]
#for HC121
doublet_score=scDblFinder::computeDoubletDensity(HC121.sce, k = 200)  # k can be reduced to 50 -- works faster 
doub_score=log10(doublet_score+1)
thresh=median(doub_score)+3*mad(doub_score)
exclude_doublet=table(doub_score<thresh)[1]
HC121.sce2=HC121.sce[,doub_score<thresh]

hist(doub_score,breaks=25,main="Distribution of Doublet Scores",xlab="log(doublet scores)",ylab=c("number of cells"))
abline(v=thresh,col="blue",lty=2,lwd=2)
legend("topright", legend=c("Doublet exclussion threshold"),
       col=c("blue"), lty=c(2),lwd=1.5, cex=0.5)

# %% [code]
pdf("HC121_doublets.pdf")
hist(doub_score,breaks=25,main="Distribution of Doublet Scores",xlab="log(doublet scores)",ylab=c("number of cells"))
abline(v=thresh,col="blue",lty=2,lwd=2)
legend("topright", legend=c("Doublet exclussion threshold"),
       col=c("blue"), lty=c(2),lwd=1.5, cex=0.5)
dev.off()

# %% [markdown]
AD_trunk

# %% [code]
#for ADtrunk74
doublet_score=scDblFinder::computeDoubletDensity(ADtrunk74.sce, k = 200)  # k can be reduced to 50 -- works faster 
doub_score=log10(doublet_score+1)
thresh=median(doub_score)+3*mad(doub_score)
exclude_doublet=table(doub_score<thresh)[1]
ADtrunk74.sce2=ADtrunk74.sce[,doub_score<thresh]

hist(doub_score,breaks=25,main="Distribution of Doublet Scores",xlab="log(doublet scores)",ylab=c("number of cells"))
abline(v=thresh,col="blue",lty=2,lwd=2)
legend("topright", legend=c("Doublet exclussion threshold"),
       col=c("blue"), lty=c(2),lwd=1.5, cex=0.5)

# %% [code]
pdf("ADtrunk74_doublets.pdf")
hist(doub_score,breaks=25,main="Distribution of Doublet Scores",xlab="log(doublet scores)",ylab=c("number of cells"))
abline(v=thresh,col="blue",lty=2,lwd=2)
legend("topright", legend=c("Doublet exclussion threshold"),
       col=c("blue"), lty=c(2),lwd=1.5, cex=0.5)
dev.off()

# %% [code]
#for ADtrunk75
doublet_score=scDblFinder::computeDoubletDensity(ADtrunk75.sce, k = 200)  # k can be reduced to 50 -- works faster 
doub_score=log10(doublet_score+1)
thresh=median(doub_score)+3*mad(doub_score)
exclude_doublet=table(doub_score<thresh)[1]
ADtrunk75.sce2=ADtrunk75.sce[,doub_score<thresh]

hist(doub_score,breaks=25,main="Distribution of Doublet Scores",xlab="log(doublet scores)",ylab=c("number of cells"))
abline(v=thresh,col="blue",lty=2,lwd=2)
legend("topright", legend=c("Doublet exclussion threshold"),
       col=c("blue"), lty=c(2),lwd=1.5, cex=0.5)

# %% [code]
pdf("ADtrunk75_doublets.pdf")
hist(doub_score,breaks=25,main="Distribution of Doublet Scores",xlab="log(doublet scores)",ylab=c("number of cells"))
abline(v=thresh,col="blue",lty=2,lwd=2)
legend("topright", legend=c("Doublet exclussion threshold"),
       col=c("blue"), lty=c(2),lwd=1.5, cex=0.5)
dev.off()

# %% [code]
#for ADtrunk77
doublet_score=scDblFinder::computeDoubletDensity(ADtrunk77.sce, k = 200)  # k can be reduced to 50 -- works faster 
doub_score=log10(doublet_score+1)
thresh=median(doub_score)+3*mad(doub_score)
exclude_doublet=table(doub_score<thresh)[1]
ADtrunk77.sce2=ADtrunk77.sce[,doub_score<thresh]

hist(doub_score,breaks=25,main="Distribution of Doublet Scores",xlab="log(doublet scores)",ylab=c("number of cells"))
abline(v=thresh,col="blue",lty=2,lwd=2)
legend("topright", legend=c("Doublet exclussion threshold"),
       col=c("blue"), lty=c(2),lwd=1.5, cex=0.5)

# %% [code]
pdf("ADtrunk77_doublets.pdf")
hist(doub_score,breaks=25,main="Distribution of Doublet Scores",xlab="log(doublet scores)",ylab=c("number of cells"))
abline(v=thresh,col="blue",lty=2,lwd=2)
legend("topright", legend=c("Doublet exclussion threshold"),
       col=c("blue"), lty=c(2),lwd=1.5, cex=0.5)
dev.off()

# %% [code]
#for ADtrunk81
doublet_score=scDblFinder::computeDoubletDensity(ADtrunk81.sce, k = 200)  # k can be reduced to 50 -- works faster 
doub_score=log10(doublet_score+1)
thresh=median(doub_score)+3*mad(doub_score)
exclude_doublet=table(doub_score<thresh)[1]
ADtrunk81.sce2=ADtrunk81.sce[,doub_score<thresh]

hist(doub_score,breaks=25,main="Distribution of Doublet Scores",xlab="log(doublet scores)",ylab=c("number of cells"))
abline(v=thresh,col="blue",lty=2,lwd=2)
legend("topright", legend=c("Doublet exclussion threshold"),
       col=c("blue"), lty=c(2),lwd=1.5, cex=0.5)

# %% [code]
pdf("ADtrunk81_doublets.pdf")
hist(doub_score,breaks=25,main="Distribution of Doublet Scores",xlab="log(doublet scores)",ylab=c("number of cells"))
abline(v=thresh,col="blue",lty=2,lwd=2)
legend("topright", legend=c("Doublet exclussion threshold"),
       col=c("blue"), lty=c(2),lwd=1.5, cex=0.5)
dev.off()

# %% [code]
#for ADtrunk96dunn
doublet_score=scDblFinder::computeDoubletDensity(ADtrunk96dunn.sce, k = 200)  # k can be reduced to 50 -- works faster 
doub_score=log10(doublet_score+1)
thresh=median(doub_score)+3*mad(doub_score)
exclude_doublet=table(doub_score<thresh)[1]
ADtrunk96dunn.sce2=ADtrunk96dunn.sce[,doub_score<thresh]

hist(doub_score,breaks=25,main="Distribution of Doublet Scores",xlab="log(doublet scores)",ylab=c("number of cells"))
abline(v=thresh,col="blue",lty=2,lwd=2)
legend("topright", legend=c("Doublet exclussion threshold"),
       col=c("blue"), lty=c(2),lwd=1.5, cex=0.5)

# %% [code]
pdf("ADtrunk96dunn_doublets.pdf")
hist(doub_score,breaks=25,main="Distribution of Doublet Scores",xlab="log(doublet scores)",ylab=c("number of cells"))
abline(v=thresh,col="blue",lty=2,lwd=2)
legend("topright", legend=c("Doublet exclussion threshold"),
       col=c("blue"), lty=c(2),lwd=1.5, cex=0.5)
dev.off()

# %% [markdown]
ADuHN (untreated head/neck AD)

# %% [code]
#for ADuHN148
doublet_score=scDblFinder::computeDoubletDensity(ADuHN148.sce, k = 200)  # k can be reduced to 50 -- works faster 
doub_score=log10(doublet_score+1)
thresh=median(doub_score)+3*mad(doub_score)
exclude_doublet=table(doub_score<thresh)[1]
ADuHN148.sce2=ADuHN148.sce[,doub_score<thresh]

hist(doub_score,breaks=25,main="Distribution of Doublet Scores",xlab="log(doublet scores)",ylab=c("number of cells"))
abline(v=thresh,col="blue",lty=2,lwd=2)
legend("topright", legend=c("Doublet exclussion threshold"),
       col=c("blue"), lty=c(2),lwd=1.5, cex=0.5)

# %% [code]
pdf("ADuHN148_doublets.pdf")
hist(doub_score,breaks=25,main="Distribution of Doublet Scores",xlab="log(doublet scores)",ylab=c("number of cells"))
abline(v=thresh,col="blue",lty=2,lwd=2)
legend("topright", legend=c("Doublet exclussion threshold"),
       col=c("blue"), lty=c(2),lwd=1.5, cex=0.5)
dev.off()

# %% [code]
#for ADuHN151
doublet_score=scDblFinder::computeDoubletDensity(ADuHN151.sce, k = 200)  # k can be reduced to 50 -- works faster 
doub_score=log10(doublet_score+1)
thresh=median(doub_score)+3*mad(doub_score)
exclude_doublet=table(doub_score<thresh)[1]
ADuHN151.sce2=ADuHN151.sce[,doub_score<thresh]

hist(doub_score,breaks=25,main="Distribution of Doublet Scores",xlab="log(doublet scores)",ylab=c("number of cells"))
abline(v=thresh,col="blue",lty=2,lwd=2)
legend("topright", legend=c("Doublet exclussion threshold"),
       col=c("blue"), lty=c(2),lwd=1.5, cex=0.5)

# %% [code]
pdf("ADuHN151_doublets.pdf")
hist(doub_score,breaks=25,main="Distribution of Doublet Scores",xlab="log(doublet scores)",ylab=c("number of cells"))
abline(v=thresh,col="blue",lty=2,lwd=2)
legend("topright", legend=c("Doublet exclussion threshold"),
       col=c("blue"), lty=c(2),lwd=1.5, cex=0.5)
dev.off()

# %% [code]
#for ADuHN176
doublet_score=scDblFinder::computeDoubletDensity(ADuHN176.sce, k = 200)  # k can be reduced to 50 -- works faster 
doub_score=log10(doublet_score+1)
thresh=median(doub_score)+3*mad(doub_score)
exclude_doublet=table(doub_score<thresh)[1]
ADuHN176.sce2=ADuHN176.sce[,doub_score<thresh]

hist(doub_score,breaks=25,main="Distribution of Doublet Scores",xlab="log(doublet scores)",ylab=c("number of cells"))
abline(v=thresh,col="blue",lty=2,lwd=2)
legend("topright", legend=c("Doublet exclussion threshold"),
       col=c("blue"), lty=c(2),lwd=1.5, cex=0.5)

# %% [code]
pdf("ADuHN176_doublets.pdf")
hist(doub_score,breaks=25,main="Distribution of Doublet Scores",xlab="log(doublet scores)",ylab=c("number of cells"))
abline(v=thresh,col="blue",lty=2,lwd=2)
legend("topright", legend=c("Doublet exclussion threshold"),
       col=c("blue"), lty=c(2),lwd=1.5, cex=0.5)
dev.off()

# %% [code]
#for ADuHN177
doublet_score=scDblFinder::computeDoubletDensity(ADuHN177.sce, k = 200)  # k can be reduced to 50 -- works faster 
doub_score=log10(doublet_score+1)
thresh=median(doub_score)+3*mad(doub_score)
exclude_doublet=table(doub_score<thresh)[1]
ADuHN177.sce2=ADuHN177.sce[,doub_score<thresh]

hist(doub_score,breaks=25,main="Distribution of Doublet Scores",xlab="log(doublet scores)",ylab=c("number of cells"))
abline(v=thresh,col="blue",lty=2,lwd=2)
legend("topright", legend=c("Doublet exclussion threshold"),
       col=c("blue"), lty=c(2),lwd=1.5, cex=0.5)

# %% [code]
pdf("ADuHN177_doublets.pdf")
hist(doub_score,breaks=25,main="Distribution of Doublet Scores",xlab="log(doublet scores)",ylab=c("number of cells"))
abline(v=thresh,col="blue",lty=2,lwd=2)
legend("topright", legend=c("Doublet exclussion threshold"),
       col=c("blue"), lty=c(2),lwd=1.5, cex=0.5)
dev.off()

# %% [code]
#for ADuHN180
doublet_score=scDblFinder::computeDoubletDensity(ADuHN180.sce, k = 200)  # k can be reduced to 50 -- works faster 
doub_score=log10(doublet_score+1)
thresh=median(doub_score)+3*mad(doub_score)
exclude_doublet=table(doub_score<thresh)[1]
ADuHN180.sce2=ADuHN180.sce[,doub_score<thresh]

hist(doub_score,breaks=25,main="Distribution of Doublet Scores",xlab="log(doublet scores)",ylab=c("number of cells"))
abline(v=thresh,col="blue",lty=2,lwd=2)
legend("topright", legend=c("Doublet exclussion threshold"),
       col=c("blue"), lty=c(2),lwd=1.5, cex=0.5)

# %% [code]
pdf("ADuHN180_doublets.pdf")
hist(doub_score,breaks=25,main="Distribution of Doublet Scores",xlab="log(doublet scores)",ylab=c("number of cells"))
abline(v=thresh,col="blue",lty=2,lwd=2)
legend("topright", legend=c("Doublet exclussion threshold"),
       col=c("blue"), lty=c(2),lwd=1.5, cex=0.5)
dev.off()

# %% [markdown]
ADdHN (or DAHND)

# %% [code]
#for ADdHN120
doublet_score=scDblFinder::computeDoubletDensity(ADdHN120.sce, k = 200)  # k can be reduced to 50 -- works faster 
doub_score=log10(doublet_score+1)
thresh=median(doub_score)+3*mad(doub_score)
exclude_doublet=table(doub_score<thresh)[1]
ADdHN120.sce2=ADdHN120.sce[,doub_score<thresh]

hist(doub_score,breaks=25,main="Distribution of Doublet Scores",xlab="log(doublet scores)",ylab=c("number of cells"))
abline(v=thresh,col="blue",lty=2,lwd=2)
legend("topright", legend=c("Doublet exclussion threshold"),
       col=c("blue"), lty=c(2),lwd=1.5, cex=0.5)

# %% [code]
pdf("ADdHN120_doublets.pdf")
hist(doub_score,breaks=25,main="Distribution of Doublet Scores",xlab="log(doublet scores)",ylab=c("number of cells"))
abline(v=thresh,col="blue",lty=2,lwd=2)
legend("topright", legend=c("Doublet exclussion threshold"),
       col=c("blue"), lty=c(2),lwd=1.5, cex=0.5)
dev.off()

# %% [code]
#for ADdHN126
doublet_score=scDblFinder::computeDoubletDensity(ADdHN126.sce, k = 200)  # k can be reduced to 50 -- works faster 
doub_score=log10(doublet_score+1)
thresh=median(doub_score)+3*mad(doub_score)
exclude_doublet=table(doub_score<thresh)[1]
ADdHN126.sce2=ADdHN126.sce[,doub_score<thresh]

hist(doub_score,breaks=25,main="Distribution of Doublet Scores",xlab="log(doublet scores)",ylab=c("number of cells"))
abline(v=thresh,col="blue",lty=2,lwd=2)
legend("topright", legend=c("Doublet exclussion threshold"),
       col=c("blue"), lty=c(2),lwd=1.5, cex=0.5)

# %% [code]
pdf("ADdHN126_doublets.pdf")
hist(doub_score,breaks=25,main="Distribution of Doublet Scores",xlab="log(doublet scores)",ylab=c("number of cells"))
abline(v=thresh,col="blue",lty=2,lwd=2)
legend("topright", legend=c("Doublet exclussion threshold"),
       col=c("blue"), lty=c(2),lwd=1.5, cex=0.5)
dev.off()

# %% [code]
#for ADdHN133
doublet_score=scDblFinder::computeDoubletDensity(ADdHN133.sce, k = 200)  # k can be reduced to 50 -- works faster 
doub_score=log10(doublet_score+1)
thresh=median(doub_score)+3*mad(doub_score)
exclude_doublet=table(doub_score<thresh)[1]
ADdHN133.sce2=ADdHN133.sce[,doub_score<thresh]

hist(doub_score,breaks=25,main="Distribution of Doublet Scores",xlab="log(doublet scores)",ylab=c("number of cells"))
abline(v=thresh,col="blue",lty=2,lwd=2)
legend("topright", legend=c("Doublet exclussion threshold"),
       col=c("blue"), lty=c(2),lwd=1.5, cex=0.5)

# %% [code]
pdf("ADdHN133_doublets.pdf")
hist(doub_score,breaks=25,main="Distribution of Doublet Scores",xlab="log(doublet scores)",ylab=c("number of cells"))
abline(v=thresh,col="blue",lty=2,lwd=2)
legend("topright", legend=c("Doublet exclussion threshold"),
       col=c("blue"), lty=c(2),lwd=1.5, cex=0.5)
dev.off()

# %% [code]
#for ADdHN137
doublet_score=scDblFinder::computeDoubletDensity(ADdHN137.sce, k = 200)  # k can be reduced to 50 -- works faster 
doub_score=log10(doublet_score+1)
thresh=median(doub_score)+3*mad(doub_score)
exclude_doublet=table(doub_score<thresh)[1]
ADdHN137.sce2=ADdHN137.sce[,doub_score<thresh]

hist(doub_score,breaks=25,main="Distribution of Doublet Scores",xlab="log(doublet scores)",ylab=c("number of cells"))
abline(v=thresh,col="blue",lty=2,lwd=2)
legend("topright", legend=c("Doublet exclussion threshold"),
       col=c("blue"), lty=c(2),lwd=1.5, cex=0.5)

# %% [code]
pdf("ADdHN137_doublets.pdf")
hist(doub_score,breaks=25,main="Distribution of Doublet Scores",xlab="log(doublet scores)",ylab=c("number of cells"))
abline(v=thresh,col="blue",lty=2,lwd=2)
legend("topright", legend=c("Doublet exclussion threshold"),
       col=c("blue"), lty=c(2),lwd=1.5, cex=0.5)
dev.off()

# %% [code]
#for ADdHN147
doublet_score=scDblFinder::computeDoubletDensity(ADdHN147.sce, k = 200)  # k can be reduced to 50 -- works faster 
doub_score=log10(doublet_score+1)
thresh=median(doub_score)+3*mad(doub_score)
exclude_doublet=table(doub_score<thresh)[1]
ADdHN147.sce2=ADdHN147.sce[,doub_score<thresh]

hist(doub_score,breaks=25,main="Distribution of Doublet Scores",xlab="log(doublet scores)",ylab=c("number of cells"))
abline(v=thresh,col="blue",lty=2,lwd=2)
legend("topright", legend=c("Doublet exclussion threshold"),
       col=c("blue"), lty=c(2),lwd=1.5, cex=0.5)

# %% [code]
pdf("ADdHN147_doublets.pdf")
hist(doub_score,breaks=25,main="Distribution of Doublet Scores",xlab="log(doublet scores)",ylab=c("number of cells"))
abline(v=thresh,col="blue",lty=2,lwd=2)
legend("topright", legend=c("Doublet exclussion threshold"),
       col=c("blue"), lty=c(2),lwd=1.5, cex=0.5)
dev.off()

# %% [code]
#for ADdHN161
doublet_score=scDblFinder::computeDoubletDensity(ADdHN161.sce, k = 200)  # k can be reduced to 50 -- works faster 
doub_score=log10(doublet_score+1)
thresh=median(doub_score)+3*mad(doub_score)
exclude_doublet=table(doub_score<thresh)[1]
ADdHN161.sce2=ADdHN161.sce[,doub_score<thresh]

hist(doub_score,breaks=25,main="Distribution of Doublet Scores",xlab="log(doublet scores)",ylab=c("number of cells"))
abline(v=thresh,col="blue",lty=2,lwd=2)
legend("topright", legend=c("Doublet exclussion threshold"),
       col=c("blue"), lty=c(2),lwd=1.5, cex=0.5)

# %% [code]
pdf("ADdHN161_doublets.pdf")
hist(doub_score,breaks=25,main="Distribution of Doublet Scores",xlab="log(doublet scores)",ylab=c("number of cells"))
abline(v=thresh,col="blue",lty=2,lwd=2)
legend("topright", legend=c("Doublet exclussion threshold"),
       col=c("blue"), lty=c(2),lwd=1.5, cex=0.5)
dev.off()

# %% [markdown]
# Convert back to Seurat objects

# %% [code]
library(SingleCellExperiment)

# %% [code]
#HC
HC112_nd = as.Seurat(HC112.sce2) 
HC115_nd = as.Seurat(HC115.sce2) 
HC116_nd = as.Seurat(HC116.sce2) 
HC121_nd = as.Seurat(HC121.sce2) 

#ADtrunk (Trunk AD)
ADtrunk74_nd = as.Seurat(ADtrunk74.sce2) 
ADtrunk75_nd = as.Seurat(ADtrunk75.sce2) 
ADtrunk77_nd = as.Seurat(ADtrunk77.sce2) 
ADtrunk81_nd = as.Seurat(ADtrunk81.sce2) 
ADtrunk96dunn_nd = as.Seurat(ADtrunk96dunn.sce2)

#ADuHN (Untreated head/neck AD)
ADuHN148_nd = as.Seurat(ADuHN148.sce2) 
ADuHN151_nd = as.Seurat(ADuHN151.sce2) 
ADuHN176_nd = as.Seurat(ADuHN176.sce2) 
ADuHN177_nd = as.Seurat(ADuHN177.sce2) 
ADuHN180_nd = as.Seurat(ADuHN180.sce2) 

#ADdHN (DAHND)
ADdHN120_nd = as.Seurat(ADdHN120.sce2) 
ADdHN126_nd = as.Seurat(ADdHN126.sce2) 
ADdHN133_nd = as.Seurat(ADdHN133.sce2) 
ADdHN137_nd = as.Seurat(ADdHN137.sce2) 
ADdHN147_nd = as.Seurat(ADdHN147.sce2) 
ADdHN161_nd = as.Seurat(ADdHN161.sce2) 

# %% [markdown]
Add additional metadata

# %% [code]
##disease
#HC
HC112_nd$disease <- "HC"
HC115_nd$disease <- "HC"
HC116_nd$disease <- "HC"
HC121_nd$disease <- "HC"

#ADtrunk (Trunk AD)
ADtrunk74_nd$disease <- "AD_trunk"
ADtrunk75_nd$disease <- "AD_trunk"
ADtrunk77_nd$disease <- "AD_trunk"
ADtrunk81_nd$disease <- "AD_trunk"
ADtrunk96dunn_nd$disease <- "AD_trunk"

#ADuHN (Untreated head/neck AD)
ADuHN148_nd$disease <- "AD_untreated_HN"
ADuHN151_nd$disease <- "AD_untreated_HN"
ADuHN176_nd$disease <- "AD_untreated_HN"
ADuHN177_nd$disease <- "AD_untreated_HN"
ADuHN180_nd$disease <- "AD_untreated_HN"

#ADdHN (DAHND)
ADdHN120_nd$disease <- "AD_dupilumab_HN"
ADdHN126_nd$disease <- "AD_dupilumab_HN"
ADdHN133_nd$disease <- "AD_dupilumab_HN"
ADdHN137_nd$disease <- "AD_dupilumab_HN"
ADdHN147_nd$disease <- "AD_dupilumab_HN"
ADdHN161_nd$disease <- "AD_dupilumab_HN"


##patient
#HC
HC112_nd$patient <- "112"
HC115_nd$patient <- "115"
HC116_nd$patient <- "116"
HC121_nd$patient <- "121"

#ADtrunk (Trunk AD)
ADtrunk74_nd$patient <- "74"
ADtrunk75_nd$patient <- "75"
ADtrunk77_nd$patient <- "77"
ADtrunk81_nd$patient <- "81"
ADtrunk96dunn_nd$patient <- "96"

#ADuHN (Untreated head/neck AD)
ADuHN148_nd$patient <- "148"
ADuHN151_nd$patient <- "151"
ADuHN176_nd$patient <- "176"
ADuHN177_nd$patient <- "177"
ADuHN180_nd$patient <- "180"

#ADdHN (DAHND)
ADdHN120_nd$patient <- "120"
ADdHN126_nd$patient <- "126"
ADdHN133_nd$patient <- "133"
ADdHN137_nd$patient <- "137"
ADdHN147_nd$patient <- "147"
ADdHN161_nd$patient <- "161"

# %% [markdown]
Quality control and filter

# %% [code]
#HC
HC112_nd[["percent.mt"]] <- PercentageFeatureSet(HC112_nd, pattern = "^MT-")
HC115_nd[["percent.mt"]] <- PercentageFeatureSet(HC115_nd, pattern = "^MT-")
HC116_nd[["percent.mt"]] <- PercentageFeatureSet(HC116_nd, pattern = "^MT-")
HC121_nd[["percent.mt"]] <- PercentageFeatureSet(HC121_nd, pattern = "^MT-")

#ADtrunk (Trunk AD)
ADtrunk74_nd[["percent.mt"]] <- PercentageFeatureSet(ADtrunk74_nd, pattern = "^MT-")
ADtrunk75_nd[["percent.mt"]] <- PercentageFeatureSet(ADtrunk75_nd, pattern = "^MT-")
ADtrunk77_nd[["percent.mt"]] <- PercentageFeatureSet(ADtrunk77_nd, pattern = "^MT-")
ADtrunk81_nd[["percent.mt"]] <- PercentageFeatureSet(ADtrunk81_nd, pattern = "^MT-")
ADtrunk96dunn_nd[["percent.mt"]] <- PercentageFeatureSet(ADtrunk96dunn_nd, pattern = "^MT-")

#ADuHN (Untreated head/neck AD)
ADuHN148_nd[["percent.mt"]] <- PercentageFeatureSet(ADuHN148_nd, pattern = "^MT-")
ADuHN151_nd[["percent.mt"]] <- PercentageFeatureSet(ADuHN151_nd, pattern = "^MT-")
ADuHN176_nd[["percent.mt"]] <- PercentageFeatureSet(ADuHN176_nd, pattern = "^MT-")
ADuHN177_nd[["percent.mt"]] <- PercentageFeatureSet(ADuHN177_nd, pattern = "^MT-")
ADuHN180_nd[["percent.mt"]] <- PercentageFeatureSet(ADuHN180_nd, pattern = "^MT-")

#ADdHN (DAHND)
ADdHN120_nd[["percent.mt"]] <- PercentageFeatureSet(ADdHN120_nd, pattern = "^MT-")
ADdHN126_nd[["percent.mt"]] <- PercentageFeatureSet(ADdHN126_nd, pattern = "^MT-")
ADdHN133_nd[["percent.mt"]] <- PercentageFeatureSet(ADdHN133_nd, pattern = "^MT-")
ADdHN137_nd[["percent.mt"]] <- PercentageFeatureSet(ADdHN137_nd, pattern = "^MT-")
ADdHN147_nd[["percent.mt"]] <- PercentageFeatureSet(ADdHN147_nd, pattern = "^MT-")
ADdHN161_nd[["percent.mt"]] <- PercentageFeatureSet(ADdHN161_nd, pattern = "^MT-")

# %% [code]
#HC
HC112_nd[["percent.ribo"]] <- PercentageFeatureSet(HC112_nd, pattern = "^RP[SL][[:digit:]]")
HC115_nd[["percent.ribo"]] <- PercentageFeatureSet(HC115_nd, pattern = "^RP[SL][[:digit:]]")
HC116_nd[["percent.ribo"]] <- PercentageFeatureSet(HC116_nd, pattern = "^RP[SL][[:digit:]]")
HC121_nd[["percent.ribo"]] <- PercentageFeatureSet(HC121_nd, pattern = "^RP[SL][[:digit:]]")

#ADtrunk (Trunk AD)
ADtrunk74_nd[["percent.ribo"]] <- PercentageFeatureSet(ADtrunk74_nd, pattern = "^RP[SL][[:digit:]]")
ADtrunk75_nd[["percent.ribo"]] <- PercentageFeatureSet(ADtrunk75_nd, pattern = "^RP[SL][[:digit:]]")
ADtrunk77_nd[["percent.ribo"]] <- PercentageFeatureSet(ADtrunk77_nd, pattern = "^RP[SL][[:digit:]]")
ADtrunk81_nd[["percent.ribo"]] <- PercentageFeatureSet(ADtrunk81_nd, pattern = "^RP[SL][[:digit:]]")
ADtrunk96dunn_nd[["percent.ribo"]] <- PercentageFeatureSet(ADtrunk96dunn_nd, pattern = "^RP[SL][[:digit:]]")

#ADuHN (Untreated head/neck AD)
ADuHN148_nd[["percent.ribo"]] <- PercentageFeatureSet(ADuHN148_nd, pattern = "^RP[SL][[:digit:]]")
ADuHN151_nd[["percent.ribo"]] <- PercentageFeatureSet(ADuHN151_nd, pattern = "^RP[SL][[:digit:]]")
ADuHN176_nd[["percent.ribo"]] <- PercentageFeatureSet(ADuHN176_nd, pattern = "^RP[SL][[:digit:]]")
ADuHN177_nd[["percent.ribo"]] <- PercentageFeatureSet(ADuHN177_nd, pattern = "^RP[SL][[:digit:]]")
ADuHN180_nd[["percent.ribo"]] <- PercentageFeatureSet(ADuHN180_nd, pattern = "^RP[SL][[:digit:]]")

#ADdHN (DAHND)
ADdHN120_nd[["percent.ribo"]] <- PercentageFeatureSet(ADdHN120_nd, pattern = "^RP[SL][[:digit:]]")
ADdHN126_nd[["percent.ribo"]] <- PercentageFeatureSet(ADdHN126_nd, pattern = "^RP[SL][[:digit:]]")
ADdHN133_nd[["percent.ribo"]] <- PercentageFeatureSet(ADdHN133_nd, pattern = "^RP[SL][[:digit:]]")
ADdHN137_nd[["percent.ribo"]] <- PercentageFeatureSet(ADdHN137_nd, pattern = "^RP[SL][[:digit:]]")
ADdHN147_nd[["percent.ribo"]] <- PercentageFeatureSet(ADdHN147_nd, pattern = "^RP[SL][[:digit:]]")
ADdHN161_nd[["percent.ribo"]] <- PercentageFeatureSet(ADdHN161_nd, pattern = "^RP[SL][[:digit:]]")

# %% [markdown]
# QC plots:

# %% [code]
setwd("/home/jupyter/transferred/DAHND/QC")

# %% [code]
options(repr.plot.width=15, repr.plot.height=7)

# %% [markdown]
HC

# %% [code]
#HC112
plot1 <- FeatureScatter(HC112_nd, feature1 = "nCount_RNA", feature2 = "percent.mt")
plot2 <- FeatureScatter(HC112_nd, feature1 = "nCount_RNA", feature2 = "nFeature_RNA")
plot3 <- FeatureScatter(HC112_nd, feature1 = "nCount_RNA", feature2 = "percent.ribo")
pdf("HC112_QC.pdf", width=20, height=5)
plot1 + plot2 + plot3
dev.off()

# %% [code]
pdf("HC112_Vln.pdf", width=20, height=10)
VlnPlot(HC112_nd, features = c("nFeature_RNA", "nCount_RNA", "percent.mt"), ncol = 3)
dev.off()

# %% [code]
#HC115
plot1 <- FeatureScatter(HC115_nd, feature1 = "nCount_RNA", feature2 = "percent.mt")
plot2 <- FeatureScatter(HC115_nd, feature1 = "nCount_RNA", feature2 = "nFeature_RNA")
plot3 <- FeatureScatter(HC115_nd, feature1 = "nCount_RNA", feature2 = "percent.ribo")
pdf("HC115_QC.pdf", width=20, height=5)
plot1 + plot2 + plot3
dev.off()

# %% [code]
pdf("HC115_Vln.pdf", width=20, height=10)
VlnPlot(HC115_nd, features = c("nFeature_RNA", "nCount_RNA", "percent.mt"), ncol = 3)
dev.off()

# %% [code]
#HC116
plot1 <- FeatureScatter(HC116_nd, feature1 = "nCount_RNA", feature2 = "percent.mt")
plot2 <- FeatureScatter(HC116_nd, feature1 = "nCount_RNA", feature2 = "nFeature_RNA")
plot3 <- FeatureScatter(HC116_nd, feature1 = "nCount_RNA", feature2 = "percent.ribo")
pdf("HC116_QC.pdf", width=20, height=5)
plot1 + plot2 + plot3
dev.off()

# %% [code]
pdf("HC116_Vln.pdf", width=20, height=10)
VlnPlot(HC116_nd, features = c("nFeature_RNA", "nCount_RNA", "percent.mt"), ncol = 3)
dev.off()

# %% [code]
#HC121
plot1 <- FeatureScatter(HC121_nd, feature1 = "nCount_RNA", feature2 = "percent.mt")
plot2 <- FeatureScatter(HC121_nd, feature1 = "nCount_RNA", feature2 = "nFeature_RNA")
plot3 <- FeatureScatter(HC121_nd, feature1 = "nCount_RNA", feature2 = "percent.ribo")
pdf("HC121_QC.pdf", width=20, height=5)
plot1 + plot2 + plot3
dev.off()

# %% [code]
pdf("HC121_Vln.pdf", width=20, height=10)
VlnPlot(HC121_nd, features = c("nFeature_RNA", "nCount_RNA", "percent.mt"), ncol = 3)
dev.off()

# %% [markdown]
ADtrunk (Trunk AD)

# %% [code]
#ADtrunk74
plot1 <- FeatureScatter(ADtrunk74_nd, feature1 = "nCount_RNA", feature2 = "percent.mt")
plot2 <- FeatureScatter(ADtrunk74_nd, feature1 = "nCount_RNA", feature2 = "nFeature_RNA")
plot3 <- FeatureScatter(ADtrunk74_nd, feature1 = "nCount_RNA", feature2 = "percent.ribo")
pdf("ADtrunk74_QC.pdf", width=20, height=5)
plot1 + plot2 + plot3
dev.off()

# %% [code]
pdf("ADtrunk74_Vln.pdf", width=20, height=10)
VlnPlot(ADtrunk74_nd, features = c("nFeature_RNA", "nCount_RNA", "percent.mt"), ncol = 3)
dev.off()

# %% [code]
#ADtrunk75
plot1 <- FeatureScatter(ADtrunk75_nd, feature1 = "nCount_RNA", feature2 = "percent.mt")
plot2 <- FeatureScatter(ADtrunk75_nd, feature1 = "nCount_RNA", feature2 = "nFeature_RNA")
plot3 <- FeatureScatter(ADtrunk75_nd, feature1 = "nCount_RNA", feature2 = "percent.ribo")
pdf("ADtrunk75_QC.pdf", width=20, height=5)
plot1 + plot2 + plot3
dev.off()

# %% [code]
pdf("ADtrunk75_Vln.pdf", width=20, height=10)
VlnPlot(ADtrunk75_nd, features = c("nFeature_RNA", "nCount_RNA", "percent.mt"), ncol = 3)
dev.off()

# %% [code]
#ADtrunk77
plot1 <- FeatureScatter(ADtrunk77_nd, feature1 = "nCount_RNA", feature2 = "percent.mt")
plot2 <- FeatureScatter(ADtrunk77_nd, feature1 = "nCount_RNA", feature2 = "nFeature_RNA")
plot3 <- FeatureScatter(ADtrunk77_nd, feature1 = "nCount_RNA", feature2 = "percent.ribo")
pdf("ADtrunk77_QC.pdf", width=20, height=5)
plot1 + plot2 + plot3
dev.off()

# %% [code]
pdf("ADtrunk77_Vln.pdf", width=20, height=10)
VlnPlot(ADtrunk77_nd, features = c("nFeature_RNA", "nCount_RNA", "percent.mt"), ncol = 3)
dev.off()

# %% [code]
#ADtrunk81
plot1 <- FeatureScatter(ADtrunk81_nd, feature1 = "nCount_RNA", feature2 = "percent.mt")
plot2 <- FeatureScatter(ADtrunk81_nd, feature1 = "nCount_RNA", feature2 = "nFeature_RNA")
plot3 <- FeatureScatter(ADtrunk81_nd, feature1 = "nCount_RNA", feature2 = "percent.ribo")
pdf("ADtrunk81_QC.pdf", width=20, height=5)
plot1 + plot2 + plot3
dev.off()

# %% [code]
pdf("ADtrunk81_Vln.pdf", width=20, height=10)
VlnPlot(ADtrunk81_nd, features = c("nFeature_RNA", "nCount_RNA", "percent.mt"), ncol = 3)
dev.off()

# %% [code]
#ADtrunk96dunn
plot1 <- FeatureScatter(ADtrunk96dunn_nd, feature1 = "nCount_RNA", feature2 = "percent.mt")
plot2 <- FeatureScatter(ADtrunk96dunn_nd, feature1 = "nCount_RNA", feature2 = "nFeature_RNA")
plot3 <- FeatureScatter(ADtrunk96dunn_nd, feature1 = "nCount_RNA", feature2 = "percent.ribo")
pdf("ADtrunk96dunn_QC.pdf", width=20, height=5)
plot1 + plot2 + plot3
dev.off()

# %% [code]
pdf("ADtrunk96dunn_Vln.pdf", width=20, height=10)
VlnPlot(ADtrunk96dunn_nd, features = c("nFeature_RNA", "nCount_RNA", "percent.mt"), ncol = 3)
dev.off()

# %% [markdown]
ADuHN (untreated head/neck AD)

# %% [code]
#ADuHN148
plot1 <- FeatureScatter(ADuHN148_nd, feature1 = "nCount_RNA", feature2 = "percent.mt")
plot2 <- FeatureScatter(ADuHN148_nd, feature1 = "nCount_RNA", feature2 = "nFeature_RNA")
plot3 <- FeatureScatter(ADuHN148_nd, feature1 = "nCount_RNA", feature2 = "percent.ribo")
pdf("ADuHN148_QC.pdf", width=20, height=5)
plot1 + plot2 + plot3
dev.off()

# %% [code]
pdf("ADuHN148_Vln.pdf", width=20, height=10)
VlnPlot(ADuHN148_nd, features = c("nFeature_RNA", "nCount_RNA", "percent.mt"), ncol = 3)
dev.off()

# %% [code]
#ADuHN151
plot1 <- FeatureScatter(ADuHN151_nd, feature1 = "nCount_RNA", feature2 = "percent.mt")
plot2 <- FeatureScatter(ADuHN151_nd, feature1 = "nCount_RNA", feature2 = "nFeature_RNA")
plot3 <- FeatureScatter(ADuHN151_nd, feature1 = "nCount_RNA", feature2 = "percent.ribo")
pdf("ADuHN151_QC.pdf", width=20, height=5)
plot1 + plot2 + plot3
dev.off()

# %% [code]
pdf("ADuHN151_Vln.pdf", width=20, height=10)
VlnPlot(ADuHN151_nd, features = c("nFeature_RNA", "nCount_RNA", "percent.mt"), ncol = 3)
dev.off()

# %% [code]
#ADuHN176
plot1 <- FeatureScatter(ADuHN176_nd, feature1 = "nCount_RNA", feature2 = "percent.mt")
plot2 <- FeatureScatter(ADuHN176_nd, feature1 = "nCount_RNA", feature2 = "nFeature_RNA")
plot3 <- FeatureScatter(ADuHN176_nd, feature1 = "nCount_RNA", feature2 = "percent.ribo")
pdf("ADuHN176_QC.pdf", width=20, height=5)
plot1 + plot2 + plot3
dev.off()

# %% [code]
pdf("ADuHN176_Vln.pdf", width=20, height=10)
VlnPlot(ADuHN176_nd, features = c("nFeature_RNA", "nCount_RNA", "percent.mt"), ncol = 3)
dev.off()

# %% [code]
#ADuHN177
plot1 <- FeatureScatter(ADuHN177_nd, feature1 = "nCount_RNA", feature2 = "percent.mt")
plot2 <- FeatureScatter(ADuHN177_nd, feature1 = "nCount_RNA", feature2 = "nFeature_RNA")
plot3 <- FeatureScatter(ADuHN177_nd, feature1 = "nCount_RNA", feature2 = "percent.ribo")
pdf("ADuHN177_QC.pdf", width=20, height=5)
plot1 + plot2 + plot3
dev.off()

# %% [code]
pdf("ADuHN177_Vln.pdf", width=20, height=10)
VlnPlot(ADuHN177_nd, features = c("nFeature_RNA", "nCount_RNA", "percent.mt"), ncol = 3)
dev.off()

# %% [code]
#ADuHN180
plot1 <- FeatureScatter(ADuHN180_nd, feature1 = "nCount_RNA", feature2 = "percent.mt")
plot2 <- FeatureScatter(ADuHN180_nd, feature1 = "nCount_RNA", feature2 = "nFeature_RNA")
plot3 <- FeatureScatter(ADuHN180_nd, feature1 = "nCount_RNA", feature2 = "percent.ribo")
pdf("ADuHN180_QC.pdf", width=20, height=5)
plot1 + plot2 + plot3
dev.off()

# %% [code]
pdf("ADuHN180_Vln.pdf", width=20, height=10)
VlnPlot(ADuHN180_nd, features = c("nFeature_RNA", "nCount_RNA", "percent.mt"), ncol = 3)
dev.off()

# %% [markdown]
ADdHN (DAHND)

# %% [code]
#ADdHN120
plot1 <- FeatureScatter(ADdHN120_nd, feature1 = "nCount_RNA", feature2 = "percent.mt")
plot2 <- FeatureScatter(ADdHN120_nd, feature1 = "nCount_RNA", feature2 = "nFeature_RNA")
plot3 <- FeatureScatter(ADdHN120_nd, feature1 = "nCount_RNA", feature2 = "percent.ribo")
pdf("ADdHN120_QC.pdf", width=20, height=5)
plot1 + plot2 + plot3
dev.off()

# %% [code]
pdf("ADdHN120_Vln.pdf", width=20, height=10)
VlnPlot(ADdHN120_nd, features = c("nFeature_RNA", "nCount_RNA", "percent.mt"), ncol = 3)
dev.off()

# %% [code]
#ADdHN126
plot1 <- FeatureScatter(ADdHN126_nd, feature1 = "nCount_RNA", feature2 = "percent.mt")
plot2 <- FeatureScatter(ADdHN126_nd, feature1 = "nCount_RNA", feature2 = "nFeature_RNA")
plot3 <- FeatureScatter(ADdHN126_nd, feature1 = "nCount_RNA", feature2 = "percent.ribo")
pdf("ADdHN126_QC.pdf", width=20, height=5)
plot1 + plot2 + plot3
dev.off()

# %% [code]
pdf("ADdHN126_Vln.pdf", width=20, height=10)
VlnPlot(ADdHN126_nd, features = c("nFeature_RNA", "nCount_RNA", "percent.mt"), ncol = 3)
dev.off()

# %% [code]
#ADdHN133
plot1 <- FeatureScatter(ADdHN133_nd, feature1 = "nCount_RNA", feature2 = "percent.mt")
plot2 <- FeatureScatter(ADdHN133_nd, feature1 = "nCount_RNA", feature2 = "nFeature_RNA")
plot3 <- FeatureScatter(ADdHN133_nd, feature1 = "nCount_RNA", feature2 = "percent.ribo")
pdf("ADdHN133_QC.pdf", width=20, height=5)
plot1 + plot2 + plot3
dev.off()

# %% [code]
pdf("ADdHN133_Vln.pdf", width=20, height=10)
VlnPlot(ADdHN133_nd, features = c("nFeature_RNA", "nCount_RNA", "percent.mt"), ncol = 3)
dev.off()

# %% [code]
#ADdHN137
plot1 <- FeatureScatter(ADdHN137_nd, feature1 = "nCount_RNA", feature2 = "percent.mt")
plot2 <- FeatureScatter(ADdHN137_nd, feature1 = "nCount_RNA", feature2 = "nFeature_RNA")
plot3 <- FeatureScatter(ADdHN137_nd, feature1 = "nCount_RNA", feature2 = "percent.ribo")
pdf("ADdHN137_QC.pdf", width=20, height=5)
plot1 + plot2 + plot3
dev.off()

# %% [code]
pdf("ADdHN137_Vln.pdf", width=20, height=10)
VlnPlot(ADdHN137_nd, features = c("nFeature_RNA", "nCount_RNA", "percent.mt"), ncol = 3)
dev.off()

# %% [code]
#ADdHN147
plot1 <- FeatureScatter(ADdHN147_nd, feature1 = "nCount_RNA", feature2 = "percent.mt")
plot2 <- FeatureScatter(ADdHN147_nd, feature1 = "nCount_RNA", feature2 = "nFeature_RNA")
plot3 <- FeatureScatter(ADdHN147_nd, feature1 = "nCount_RNA", feature2 = "percent.ribo")
pdf("ADdHN147_QC.pdf", width=20, height=5)
plot1 + plot2 + plot3
dev.off()

# %% [code]
pdf("ADdHN147_Vln.pdf", width=20, height=10)
VlnPlot(ADdHN147_nd, features = c("nFeature_RNA", "nCount_RNA", "percent.mt"), ncol = 3)
dev.off()

# %% [code]
#ADdHN161
plot1 <- FeatureScatter(ADdHN161_nd, feature1 = "nCount_RNA", feature2 = "percent.mt")
plot2 <- FeatureScatter(ADdHN161_nd, feature1 = "nCount_RNA", feature2 = "nFeature_RNA")
plot3 <- FeatureScatter(ADdHN161_nd, feature1 = "nCount_RNA", feature2 = "percent.ribo")
pdf("ADdHN161_QC.pdf", width=20, height=5)
plot1 + plot2 + plot3
dev.off()

# %% [code]
pdf("ADdHN161_Vln.pdf", width=20, height=10)
VlnPlot(ADdHN161_nd, features = c("nFeature_RNA", "nCount_RNA", "percent.mt"), ncol = 3)
dev.off()

# %% [markdown]
# Filtering each sample seperately

# %% [markdown]
HC

# %% [code]
HC112 <- subset(HC112_nd, subset = nFeature_RNA > 500 & nFeature_RNA < 5000 & percent.mt < 10)

# %% [code]
HC115 <- subset(HC115_nd, subset = nFeature_RNA > 500 & nFeature_RNA < 5000 & percent.mt < 10)

# %% [code]
HC116 <- subset(HC116_nd, subset = nFeature_RNA > 500 & nFeature_RNA < 6000 & percent.mt < 10)

# %% [code]
HC121 <- subset(HC121_nd, subset = nFeature_RNA > 500 & nFeature_RNA < 3000 & percent.mt < 10)

# %% [markdown]
ADtrunk (Trunk AD)

# %% [code]
ADtrunk74 <- subset(ADtrunk74_nd, subset = nFeature_RNA > 500 & nFeature_RNA < 6000 & percent.mt < 10)

# %% [code]
ADtrunk75 <- subset(ADtrunk75_nd, subset = nFeature_RNA > 500 & nFeature_RNA < 5000 & percent.mt < 10)

# %% [code]
ADtrunk77 <- subset(ADtrunk77_nd, subset = nFeature_RNA > 500 & nFeature_RNA < 5000 & percent.mt < 10)

# %% [code]
ADtrunk81 <- subset(ADtrunk81_nd, subset = nFeature_RNA > 500 & nFeature_RNA < 5500 & percent.mt < 10)

# %% [code]
ADtrunk96dunn <- subset(ADtrunk96dunn_nd, subset = nFeature_RNA > 500 & nFeature_RNA < 3000 & percent.mt < 10)

# %% [markdown]
ADuHN (Untreated head/neck AD)

# %% [code]
ADuHN148 <- subset(ADuHN148_nd, subset = nFeature_RNA > 500 & nFeature_RNA < 5000 & percent.mt < 10)

# %% [code]
ADuHN151 <- subset(ADuHN151_nd, subset = nFeature_RNA > 500 & nFeature_RNA < 5500 & percent.mt < 10)

# %% [code]
ADuHN176 <- subset(ADuHN176_nd, subset = nFeature_RNA > 500 & nFeature_RNA < 6000 & percent.mt < 10)

# %% [code]
ADuHN177 <- subset(ADuHN177_nd, subset = nFeature_RNA > 500 & nFeature_RNA < 6000 & percent.mt < 10)

# %% [code]
ADuHN180 <- subset(ADuHN180_nd, subset = nFeature_RNA > 500 & nFeature_RNA < 5000 & percent.mt < 10)

# %% [markdown]
ADdHN (DAHND)

# %% [code]
ADdHN120 <- subset(ADdHN120_nd, subset = nFeature_RNA > 500 & nFeature_RNA < 3000 & percent.mt < 10)

# %% [code]
ADdHN126 <- subset(ADdHN126_nd, subset = nFeature_RNA > 500 & nFeature_RNA < 4500 & percent.mt < 10)

# %% [code]
ADdHN133 <- subset(ADdHN133_nd, subset = nFeature_RNA > 500 & nFeature_RNA < 7000 & percent.mt < 10)

# %% [code]
ADdHN137 <- subset(ADdHN137_nd, subset = nFeature_RNA > 500 & nFeature_RNA < 6000 & percent.mt < 10)

# %% [code]
ADdHN147 <- subset(ADdHN147_nd, subset = nFeature_RNA > 500 & nFeature_RNA < 5500 & percent.mt < 10)

# %% [code]
ADdHN161 <- subset(ADdHN161_nd, subset = nFeature_RNA > 500 & nFeature_RNA < 5500 & percent.mt < 10)#500

# %% [code]
HC112

# %% [code]
HC115

# %% [code]
HC116

# %% [code]
HC121

# %% [code]
ADtrunk74

# %% [code]
ADtrunk75

# %% [code]
ADtrunk77

# %% [code]
ADtrunk81

# %% [code]
ADtrunk96dunn

# %% [code]
ADuHN148

# %% [code]
ADuHN151

# %% [code]
ADuHN176

# %% [code]
ADuHN177

# %% [code]
ADuHN180

# %% [code]
ADdHN120

# %% [code]
ADdHN126

# %% [code]
ADdHN133

# %% [code]
ADdHN137

# %% [code]
ADdHN147

# %% [code]
ADdHN161

# %% [markdown]
Save

# %% [code]
setwd("/home/jupyter/AD_HN_all_Cemm/objects/one_by_one")

# %% [code]
saveRDS(HC112, "HC112_raw.RDS")
saveRDS(HC115, "HC115_raw.RDS")
saveRDS(HC116, "HC116_raw.RDS")
saveRDS(HC121, "HC121_raw.RDS")

# %% [code]
saveRDS(ADtrunk74, "ADtrunk74_raw.RDS")
saveRDS(ADtrunk75, "ADtrunk75_raw.RDS")
saveRDS(ADtrunk77, "ADtrunk77_raw.RDS")
saveRDS(ADtrunk81, "ADtrunk81_raw.RDS")
saveRDS(ADtrunk96dunn, "ADtrunk96dunn_raw.RDS")

# %% [code]
saveRDS(ADuHN148, "ADuHN148_raw.RDS")
saveRDS(ADuHN151, "ADuHN151_raw.RDS")
saveRDS(ADuHN176, "ADuHN176_raw.RDS")
saveRDS(ADuHN177, "ADuHN177_raw.RDS")
saveRDS(ADuHN180, "ADuHN180_raw.RDS")

# %% [code]
saveRDS(ADdHN120, "ADdHN120_raw.RDS")
saveRDS(ADdHN126, "ADdHN126_raw.RDS")
saveRDS(ADdHN133, "ADdHN133_raw.RDS")
saveRDS(ADdHN137, "ADdHN137_raw.RDS")
saveRDS(ADdHN147, "ADdHN147_raw.RDS")
saveRDS(ADdHN161, "ADdHN161_raw.RDS")

# %% [code]
