# Supplementary material for: Dupilumab-associated head and neck dermatitis shows a pronounced type 22 immune signature mediated by oligoclonally expanded T cells
Source: Nat Commun. 2024 Apr 2;15:2839. doi: 10.1038/s41467-024-46540-0 (PMC10987549; doi:10.1038/s41467-024-46540-0)
Supplement: Supplementary file 12 — Supplementary Software [file 41467_2024_46540_MOESM12_ESM.zip › Part1.2.DAHND_initial_integration.ipynb]

# %% [code]
#packages
set.seed(2)
library(Seurat)
library(ggplot2)
library(cowplot)
library(magrittr)
library(dplyr)
library(tidyverse)
library(scran)
library(sctransform)
library(future)

# %% [code]
setwd("/home/jupyter/AD_HN_all_Cemm/objects/one_by_one")

# %% [code]
#HC
HC112<-readRDS("HC112_raw.RDS")
HC115<-readRDS("HC115_raw.RDS")
HC116<-readRDS("HC116_raw.RDS")
HC121<-readRDS("HC121_raw.RDS")

#ADtrunk
ADtrunk74<-readRDS("ADtrunk74_raw.RDS")
ADtrunk75<-readRDS("ADtrunk75_raw.RDS")
ADtrunk77<-readRDS("ADtrunk77_raw.RDS")
ADtrunk81<-readRDS("ADtrunk81_raw.RDS")
ADtrunk96dunn<-readRDS("ADtrunk96dunn_raw.RDS")

#ADuHN
ADuHN148<-readRDS("ADuHN148_raw.RDS")
ADuHN151<-readRDS("ADuHN151_raw.RDS")
ADuHN176<-readRDS("ADuHN176_raw.RDS")
ADuHN177<-readRDS("ADuHN177_raw.RDS")
ADuHN180<-readRDS("ADuHN180_raw.RDS")

#ADdHN
ADdHN120<-readRDS("ADdHN120_raw.RDS")
ADdHN126<-readRDS("ADdHN126_raw.RDS")
ADdHN133<-readRDS("ADdHN133_raw.RDS")
ADdHN137<-readRDS("ADdHN137_raw.RDS")
ADdHN147<-readRDS("ADdHN147_raw.RDS")
ADdHN161<-readRDS("ADdHN161_raw.RDS")

# %% [code]
#construction of the list of Seurat objects
sample.list<-c(HC112, HC115, HC116, HC121,
              ADtrunk74, ADtrunk75, ADtrunk77, ADtrunk81, ADtrunk96dunn,
              ADuHN148, ADuHN151, ADuHN176, ADuHN177, ADuHN180,
              ADdHN120, ADdHN126, ADdHN133, ADdHN137, ADdHN147, ADdHN161)

# %% [code]
setwd("/home/jupyter/AD_HN_all_Cemm/objects/wo_KRT_removal")

# %% [code]
sample.list

# %% [markdown]
# Increase computational power

# %% [code]
library(parallel)
detectCores()

# %% [code]
library(future)
plan()

# %% [code]
remotes::install_github("shinra-dev/memuse")

# %% [code]
memuse::Sys.meminfo()

# %% [code]
options(future.globals.maxSize = 325 * 1024 ^ 3)

# %% [code]
plan("multicore", workers = 50)

# %% [markdown]
# Fast integration using reciprocal PCA (RPCA) 
according to Seurat developers: https://satijalab.org/seurat/articles/integration_rpca.html 

# %% [code]
sample.list <- lapply(X = sample.list, FUN = function(x) {
    x <- NormalizeData(x, verbose = FALSE)
    x <- FindVariableFeatures(x, verbose = FALSE)
})#### here removal of krt genes

# %% [code]
options(repr.plot.width = 10, repr.plot.height = 5)
VlnPlot(sample.list[[6]][,], c("KRT1"), group.by = "disease")

# %% [code]
features <- SelectIntegrationFeatures(object.list = sample.list)
sample.list <- lapply(X = sample.list, FUN = function(x) {
    x <- ScaleData(x, features = features, verbose = FALSE)
    x <- RunPCA(x, features = features, verbose = FALSE)
})

# %% [code]
anchors <- FindIntegrationAnchors(object.list = sample.list, reduction = "rpca", dims = 1:50)
samples_integrated <- IntegrateData(anchorset = anchors, dims = 1:50)

# %% [code]
samples_integrated

# %% [code]
saveRDS(samples_integrated, "DAHND_samples_integrated_non_krt_corrected.RDS")

# %% [code]
# specify that we will perform downstream analysis on the corrected data note that the
# original unmodified data still resides in the 'RNA' assay
DefaultAssay(samples_integrated) <- "integrated"

# Run the standard workflow for visualization and clustering
samples_integrated <- ScaleData(samples_integrated, verbose = FALSE)
samples_integrated <- RunPCA(samples_integrated, npcs = 50, verbose = FALSE)
samples_integrated <- RunUMAP(samples_integrated, reduction = "pca", dims = 1:50)
samples_integrated <- FindNeighbors(samples_integrated, reduction = "pca", dims = 1:50)
samples_integrated <- FindClusters(samples_integrated, resolution = 0.5)

# %% [code]
options(repr.plot.width =12, repr.plot.height = 10)
DimPlot(samples_integrated, reduction = "umap",label = TRUE) + NoLegend()

# %% [code]
saveRDS(samples_integrated, "DAHND_samples_integrated_non_krt_corrected_clustered.RDS")
