# Supplementary material for: Dupilumab-associated head and neck dermatitis shows a pronounced type 22 immune signature mediated by oligoclonally expanded T cells
Source: Nat Commun. 2024 Apr 2;15:2839. doi: 10.1038/s41467-024-46540-0 (PMC10987549; doi:10.1038/s41467-024-46540-0)
Supplement: Supplementary file 12 — Supplementary Software [file 41467_2024_46540_MOESM12_ESM.zip › Part1.3.1.DAHND_RNA_contamination_cutoff_definition.ipynb]

# %% [code]
#packages
library(Seurat)
library(ggplot2)
library(cowplot)
library(magrittr)
library(dplyr)
library(tidyverse)
library(scran)
library(RColorBrewer)
library(sctransform)

# %% [code]
setwd("/home/jupyter/AD_HN_all_Cemm/objects/wo_KRT_removal")

# %% [code]
samples_integrated<-readRDS("DAHND_samples_integrated_non_krt_corrected_clustered.RDS")

# %% [code]
options(repr.plot.width =12, repr.plot.height = 10)
DimPlot(samples_integrated, reduction = "umap",label = TRUE) + NoLegend()

# %% [code]
Idents(samples_integrated)<-"disease"
levels(samples_integrated)

# %% [code]
Idents(samples_integrated) <- factor(Idents(samples_integrated), levels = c("HC", "AD_trunk", "AD_untreated_HN", "AD_dupilumab_HN"))
samples_integrated[["disease"]] <- Idents(object = samples_integrated)

# %% [code]
Idents(samples_integrated)<-"disease"
levels(samples_integrated)

# %% [code]
Idents(samples_integrated)<-"patient"
levels(samples_integrated)

# %% [code]
DefaultAssay(samples_integrated) <- "RNA"

# %% [code]
samples_integrated_to_modify <- samples_integrated

# %% [code]
options(repr.plot.width = 17, repr.plot.height = 5) (# Here we see ambient RNA from keratinocytes, e.g. KRT10 signal all over the featureplot.)
FeaturePlot(samples_integrated, features = c("CD3D", "KRT10", "COL1A1"), order=T, ncol=3)

# %% [markdown]
KRT10 is a well known keratinocyte gene dominating in keratinocyte population, e.g. cluster #6, and it should not be stronlgy expressed in a lymphocyte population, e.g. in a T cell cluster #2, according to the featureplots above.
In order to prevent false positive differences, we clean the data by doing the following steps:

# %% [markdown]
# part1
"KRT1", "KRT10", "KRT6A", "KRT16", "S100A7", "S100A8", "S100A9",  "KRT5", "KRT14", "S100A6", "KRTDAP", "LGALS7B" (as a result < 4)

# %% [markdown]
# KRT1, KRT10

# %% [code]
options(repr.plot.width = 13, repr.plot.height = 5)
FeaturePlot(samples_integrated, features = c("KRT1", "KRT10"), order=T)

# %% [code]
options(repr.plot.width = 13, repr.plot.height = 5) #T cells are in cluster 2 according to the featureplots above
VlnPlot(samples_integrated[, samples_integrated$seurat_clusters == 2], c("KRT1", "KRT10"), group.by = "disease")

# %% [code]
#KC, or keratinocytes, are in cluster 6 according to the strongest expression of keratin genes in featureplots above
VlnPlot(samples_integrated[, samples_integrated$seurat_clusters == 6], c("KRT1", "KRT10"), group.by = "disease")

# %% [markdown]
Expression levels of these genes formed a bimodal distribution between keratinocyte cluster and T cell cluster.

Thus, we were able to define clear expression level cutoff (Expression level = 4) to filter ambient RNA contamination. 

# %% [code]
samples_integrated_to_modify@assays$RNA@data["KRT1",] <- ifelse(samples_integrated_to_modify@assays$RNA@data["KRT1",] < 4, 0, samples_integrated_to_modify@assays$RNA@data["KRT1",])
samples_integrated_to_modify@assays$RNA@data["KRT10",] <- ifelse(samples_integrated_to_modify@assays$RNA@data["KRT10",] < 4, 0, samples_integrated_to_modify@assays$RNA@data["KRT10",])

# %% [code]
#T cells are in cluster 2
VlnPlot(samples_integrated_to_modify[, samples_integrated_to_modify$seurat_clusters == 2], c("KRT1", "KRT10"), group.by = "disease")

# %% [code]
#True KRT gene signal in keratinocyte cluster 6
VlnPlot(samples_integrated_to_modify[, samples_integrated_to_modify$seurat_clusters == 6], c("KRT1", "KRT10"), group.by = "disease")

# %% [code]
options(repr.plot.width = 13, repr.plot.height = 5)
FeaturePlot(samples_integrated_to_modify, features = c("KRT1", "KRT10"), order=T)

# %% [markdown]
we repeat the same principles for the set of other selected genes:

# %% [markdown]
# KRT6A, KRT16

# %% [code]
options(repr.plot.width = 13, repr.plot.height = 5)
FeaturePlot(samples_integrated, features = c("KRT6A", "KRT16"), order=T)

# %% [code]
options(repr.plot.width = 10, repr.plot.height = 5) # T cells are in cluster 2
VlnPlot(samples_integrated[, samples_integrated$seurat_clusters == 2], c("KRT6A", "KRT16"), group.by = "disease")

# %% [code]
# The strongest expression of these genes was observed in KC cluster 0 as seen above in featureplots
VlnPlot(samples_integrated[, samples_integrated$seurat_clusters == 0], c("KRT6A", "KRT16"), group.by = "disease")

# %% [markdown]
Expression levels of these genes formed a bimodal distribution between keratinocyte cluster and T cell cluster.

Thus, we were able to define clear expression level cutoff (Expression level = 4) to filter ambient RNA contamination.

# %% [code]
samples_integrated_to_modify@assays$RNA@data["KRT6A",] <- ifelse(samples_integrated_to_modify@assays$RNA@data["KRT6A",] < 4, 0, samples_integrated_to_modify@assays$RNA@data["KRT6A",])
samples_integrated_to_modify@assays$RNA@data["KRT16",] <- ifelse(samples_integrated_to_modify@assays$RNA@data["KRT16",] < 4, 0, samples_integrated_to_modify@assays$RNA@data["KRT16",])

# %% [code]
#T cells in cluster 2
VlnPlot(samples_integrated_to_modify[, samples_integrated_to_modify$seurat_clusters == 2], c("KRT6A", "KRT16"), group.by = "disease")

# %% [code]
#True gene signal in keratinocyte cluster 0
VlnPlot(samples_integrated_to_modify[, samples_integrated_to_modify$seurat_clusters == 0], c("KRT6A", "KRT16"), group.by = "disease")

# %% [code]
FeaturePlot(samples_integrated_to_modify, features = c("KRT6A", "KRT16"), order=T)

# %% [markdown]
# S100A7, S100A8, S100A9

# %% [code]
options(repr.plot.width = 17, repr.plot.height = 5)
FeaturePlot(samples_integrated, features = c("S100A7", "S100A8", "S100A9"), order=T, ncol=3)

# %% [code]
options(repr.plot.width = 21, repr.plot.height = 5) #T cells in cluster 2
VlnPlot(samples_integrated[, samples_integrated$seurat_clusters == 2], c("S100A7", "S100A8", "S100A9"), group.by = "disease")

# %% [code]
#Gene signal dominating in cluster 6
VlnPlot(samples_integrated[, samples_integrated$seurat_clusters == 6], c("S100A7", "S100A8", "S100A9"), group.by = "disease")

# %% [markdown]
Expression levels of these genes formed a bimodal distribution between keratinocyte cluster and T cell cluster.

Thus, we were able to define clear expression level cutoff (Expression level = 4) to filter ambient RNA contamination.

# %% [code]
samples_integrated_to_modify@assays$RNA@data["S100A7",] <- ifelse(samples_integrated_to_modify@assays$RNA@data["S100A7",] < 4, 0, samples_integrated_to_modify@assays$RNA@data["S100A7",])
samples_integrated_to_modify@assays$RNA@data["S100A8",] <- ifelse(samples_integrated_to_modify@assays$RNA@data["S100A8",] < 4, 0, samples_integrated_to_modify@assays$RNA@data["S100A8",])
samples_integrated_to_modify@assays$RNA@data["S100A9",] <- ifelse(samples_integrated_to_modify@assays$RNA@data["S100A9",] < 4, 0, samples_integrated_to_modify@assays$RNA@data["S100A9",])

# %% [code]
#T cells in cluster 2
VlnPlot(samples_integrated_to_modify[, samples_integrated_to_modify$seurat_clusters == 2], c("S100A7", "S100A8", "S100A9"), group.by = "disease")

# %% [code]
#True signal in cluster 6
VlnPlot(samples_integrated_to_modify[, samples_integrated_to_modify$seurat_clusters == 6], c("S100A7", "S100A8", "S100A9"), group.by = "disease")

# %% [code]
options(repr.plot.width = 17, repr.plot.height = 5)
FeaturePlot(samples_integrated_to_modify, features = c("S100A7", "S100A8", "S100A9"), order=T, ncol=3)

# %% [markdown]
# KRT5, KRT14

# %% [code]
options(repr.plot.width = 13, repr.plot.height = 5)
FeaturePlot(samples_integrated, features = c("KRT5", "KRT14"), order=T)

# %% [code]
options(repr.plot.width = 17, repr.plot.height = 5) #T cells in cluster 2
VlnPlot(samples_integrated[, samples_integrated$seurat_clusters == 2], c("KRT5", 'KRT14'), group.by = "disease")

# %% [code]
#Gene signal dominating in keratinocyte cluster 7
VlnPlot(samples_integrated[, samples_integrated$seurat_clusters == 7], c("KRT5", 'KRT14'), group.by = "disease")

# %% [markdown]
Expression levels of these genes formed a bimodal distribution between keratinocyte cluster and T cell cluster.

Thus, we were able to define clear expression level cutoff (Expression level = 4) to filter ambient RNA contamination.

# %% [code]
samples_integrated_to_modify@assays$RNA@data["KRT5",] <- ifelse(samples_integrated_to_modify@assays$RNA@data["KRT5",] < 4, 0, samples_integrated_to_modify@assays$RNA@data["KRT5",])
samples_integrated_to_modify@assays$RNA@data["KRT14",] <- ifelse(samples_integrated_to_modify@assays$RNA@data["KRT14",] < 4, 0, samples_integrated_to_modify@assays$RNA@data["KRT14",])

# %% [code]
#T cells in cluster 2
VlnPlot(samples_integrated_to_modify[, samples_integrated_to_modify$seurat_clusters == 2], c("KRT5", "KRT14"), group.by = "disease")

# %% [code]
#True gene signal in keratinocyte cluster 7
VlnPlot(samples_integrated_to_modify[, samples_integrated_to_modify$seurat_clusters == 7], c("KRT5", "KRT14"), group.by = "disease")

# %% [code]
options(repr.plot.width = 13, repr.plot.height = 5)
FeaturePlot(samples_integrated_to_modify, features = c("KRT5", "KRT14"), order=T)

# %% [markdown]
# S100A6, KRTDAP, LGALS7B

# %% [code]
options(repr.plot.width = 17, repr.plot.height = 5)
FeaturePlot(samples_integrated, features = c("S100A6", "KRTDAP", "LGALS7B"), order=T, ncol=3)

# %% [code]
options(repr.plot.width = 21, repr.plot.height = 5) #T cells in cluster 2
VlnPlot(samples_integrated[, samples_integrated$seurat_clusters == 2], c("S100A6", "KRTDAP", "LGALS7B" ), group.by = "disease")

# %% [code]
#KRTDAP and LGALS7B signal dominating in keratinocyte cluster 6
VlnPlot(samples_integrated[, samples_integrated$seurat_clusters == 6], c("S100A6", "KRTDAP", "LGALS7B"), group.by = "disease")

# %% [code]
#S100A6 signal dominating in fibroblast cluster 5
VlnPlot(samples_integrated[, samples_integrated$seurat_clusters == 5], c("S100A6", "KRTDAP", "LGALS7B"), group.by = "disease")

# %% [markdown]
Expression levels of these genes formed a bimodal distribution between keratinocyte/fibroblast clusters and T cell cluster.

Thus, we were able to define clear expression level cutoff (Expression level = 4) to filter ambient RNA contamination.

# %% [code]
samples_integrated_to_modify@assays$RNA@data["S100A6",] <- ifelse(samples_integrated_to_modify@assays$RNA@data["S100A6",] < 4, 0, samples_integrated_to_modify@assays$RNA@data["S100A6",])
samples_integrated_to_modify@assays$RNA@data["KRTDAP",] <- ifelse(samples_integrated_to_modify@assays$RNA@data["KRTDAP",] < 4, 0, samples_integrated_to_modify@assays$RNA@data["KRTDAP",])
samples_integrated_to_modify@assays$RNA@data["LGALS7B",] <- ifelse(samples_integrated_to_modify@assays$RNA@data["LGALS7B",] < 4, 0, samples_integrated_to_modify@assays$RNA@data["LGALS7B",])

# %% [code]
#T cells in cluster 2
VlnPlot(samples_integrated_to_modify[, samples_integrated_to_modify$seurat_clusters == 2], c("S100A6", "KRTDAP", "LGALS7B"), group.by = "disease")

# %% [code]
#True KRTDAP and LGALS7B signal in keratinocyte cluster 6
VlnPlot(samples_integrated_to_modify[, samples_integrated_to_modify$seurat_clusters == 6], c("S100A6", "KRTDAP", "LGALS7B"), group.by = "disease")

# %% [code]
#True S100A6 signal in fibroblast cluster 5
VlnPlot(samples_integrated_to_modify[, samples_integrated_to_modify$seurat_clusters == 5], c("S100A6", "KRTDAP", "LGALS7B"), group.by = "disease")

# %% [code]
options(repr.plot.width = 17, repr.plot.height = 5)
FeaturePlot(samples_integrated_to_modify, features = c("S100A6", "KRTDAP", "LGALS7B"), ncol=3, order=T)

# %% [code]
