# Supplementary material for: Dupilumab-associated head and neck dermatitis shows a pronounced type 22 immune signature mediated by oligoclonally expanded T cells
Source: Nat Commun. 2024 Apr 2;15:2839. doi: 10.1038/s41467-024-46540-0 (PMC10987549; doi:10.1038/s41467-024-46540-0)
Supplement: Supplementary file 12 — Supplementary Software [file 41467_2024_46540_MOESM12_ESM.zip › Part1.3.2.DAHND_RNA_contamination_cutoff_definition.ipynb]

# %% [code]
#packages
library(Seurat)
library(ggplot2)
library(cowplot)
library(magrittr)
library(dplyr)
library(tidyverse)
library(scran)
library(sctransform)

# %% [code]
setwd("/home/jupyter/AD_HN_all_Cemm/objects/wo_KRT_removal")

# %% [code]
samples_integrated<-readRDS("DAHND_samples_integrated_non_krt_corrected_clustered.RDS")

# %% [code]
options(repr.plot.width =12, repr.plot.height = 10)
DimPlot(samples_integrated, reduction = "umap",label = TRUE) + NoLegend()

# %% [code]
Idents(samples_integrated)<-"disease"
levels(samples_integrated)
Idents(samples_integrated) <- factor(Idents(samples_integrated), levels = c("HC", "AD_trunk", "AD_untreated_HN", "AD_dupilumab_HN"))
samples_integrated[["disease"]] <- Idents(object = samples_integrated)
Idents(samples_integrated)<-"disease"
levels(samples_integrated)

# %% [code]
DefaultAssay(samples_integrated) <- "RNA"

# %% [code]
samples_integrated_to_modify <- samples_integrated

# %% [code]
options(repr.plot.width = 17, repr.plot.height = 5)
FeaturePlot(samples_integrated, features = c("CD3D", "KRT10", "COL1A1"), order=T, ncol=3)

# %% [markdown]
# part2
"LGALS7","DSP", "KRT2", "LY6D", "KRT6B", "KRT6C", "S100A4", "S100A10", "CXCL14", "FABP5", "KRT17", "DMKN", "AQP3" (as a result < 3)

"S100A2", "SFN" , "PERP" (as a result < 3.5)

# %% [markdown]
# S100A2, SFN, PERP

# %% [code]
options(repr.plot.width = 17, repr.plot.height = 5)
FeaturePlot(samples_integrated, features = c("S100A2", "SFN", "PERP"), order=T, ncol=3)

# %% [code]
options(repr.plot.width = 21, repr.plot.height = 5) #(T cells are in cluster 2 according to the featureplots above) 
VlnPlot(samples_integrated[, samples_integrated$seurat_clusters == 2], c("S100A2", "SFN" ,"PERP"), group.by = "disease")

# %% [code]
#Gene signal dominating in keratinocyte cluster 0
VlnPlot(samples_integrated[, samples_integrated$seurat_clusters ==0], c("S100A2", "SFN", "PERP"), group.by = "disease")

# %% [markdown]
Expression levels of these genes formed a bimodal distribution between keratinocyte cluster and T cell cluster.

Thus, we were able to define clear expression level cutoff (Expression level = 3.5) to filter ambient RNA contamination.

# %% [code]
samples_integrated_to_modify@assays$RNA@data["S100A2",] <- ifelse(samples_integrated_to_modify@assays$RNA@data["S100A2",] < 3.5, 0, samples_integrated_to_modify@assays$RNA@data["S100A2",])
samples_integrated_to_modify@assays$RNA@data["SFN",] <- ifelse(samples_integrated_to_modify@assays$RNA@data["SFN",] < 3.5, 0, samples_integrated_to_modify@assays$RNA@data["SFN",])
samples_integrated_to_modify@assays$RNA@data["PERP",] <- ifelse(samples_integrated_to_modify@assays$RNA@data["PERP",] < 3.5, 0, samples_integrated_to_modify@assays$RNA@data["PERP",])

# %% [code]
#T cells in cluster 2
VlnPlot(samples_integrated_to_modify[, samples_integrated_to_modify$seurat_clusters == 2], c("S100A2", "SFN", "PERP"), group.by = "disease")

# %% [code]
#True signal in cluster 0
VlnPlot(samples_integrated_to_modify[, samples_integrated_to_modify$seurat_clusters == 0], c("S100A2", "SFN", "PERP"), group.by = "disease")

# %% [code]
options(repr.plot.width = 17, repr.plot.height = 5)
FeaturePlot(samples_integrated_to_modify, features = c("S100A2", "SFN", "PERP"), order=T, ncol=3)

# %% [markdown]
# AQP3, FABP5

# %% [code]
options(repr.plot.width = 13, repr.plot.height = 5)
FeaturePlot(samples_integrated, features = c("AQP3", "FABP5"), order=T)

# %% [code]
options(repr.plot.width = 13, repr.plot.height = 5) #T cells in cluster 2
VlnPlot(samples_integrated[, samples_integrated$seurat_clusters == 2], c("AQP3", "FABP5"), group.by = "disease")

# %% [code]
#Gene signal dominating in cluster 6
VlnPlot(samples_integrated_to_modify[, samples_integrated_to_modify$seurat_clusters == 6], c("AQP3", "FABP5"), group.by = "disease")

# %% [markdown]
Expression levels of these genes formed a bimodal distribution between keratinocyte cluster and T cell cluster.

Thus, we were able to define clear expression level cutoff (Expression level = 3) to filter ambient RNA contamination.

# %% [code]
samples_integrated_to_modify@assays$RNA@data["AQP3",] <- ifelse(samples_integrated_to_modify@assays$RNA@data["AQP3",] < 3, 0, samples_integrated_to_modify@assays$RNA@data["AQP3",])
samples_integrated_to_modify@assays$RNA@data["FABP5",] <- ifelse(samples_integrated_to_modify@assays$RNA@data["FABP5",] < 3, 0, samples_integrated_to_modify@assays$RNA@data["FABP5",])

# %% [code]
#T cells in cluster 2
VlnPlot(samples_integrated_to_modify[, samples_integrated_to_modify$seurat_clusters == 2], c("AQP3", "FABP5"), group.by = "disease")

# %% [code]
#True signal in cluster 6
VlnPlot(samples_integrated_to_modify[, samples_integrated_to_modify$seurat_clusters == 6], c("AQP3", "FABP5"), group.by = "disease")

# %% [code]
options(repr.plot.width = 13, repr.plot.height = 5)
FeaturePlot(samples_integrated_to_modify, features = c("AQP3", "FABP5"), order=T)

# %% [markdown]
# LY6D, KRT6B, KRT6C

# %% [code]
options(repr.plot.width = 17, repr.plot.height = 5)
FeaturePlot(samples_integrated, features = c("LY6D", "KRT6B", "KRT6C"), order=T, ncol=3)

# %% [code]
options(repr.plot.width = 21, repr.plot.height = 5) #T cells in cluster 2
VlnPlot(samples_integrated[, samples_integrated$seurat_clusters == 2], c("LY6D", "KRT6B", "KRT6C"), group.by = "disease")

# %% [code]
#Gene signal dominating in cluster 0
VlnPlot(samples_integrated[, samples_integrated$seurat_clusters == 0], c("LY6D", "KRT6B", "KRT6C"), group.by = "disease")

# %% [markdown]
Expression levels of these genes formed a bimodal distribution between keratinocyte cluster and T cell cluster.

Thus, we were able to define clear expression level cutoff (Expression level = 3) to filter ambient RNA contamination.

# %% [code]
samples_integrated_to_modify@assays$RNA@data["LY6D",] <- ifelse(samples_integrated_to_modify@assays$RNA@data["LY6D",] < 3, 0, samples_integrated_to_modify@assays$RNA@data["LY6D",])
samples_integrated_to_modify@assays$RNA@data["KRT6B",] <- ifelse(samples_integrated_to_modify@assays$RNA@data["KRT6B",] < 3, 0, samples_integrated_to_modify@assays$RNA@data["KRT6B",])
samples_integrated_to_modify@assays$RNA@data["KRT6C",] <- ifelse(samples_integrated_to_modify@assays$RNA@data["KRT6C",] < 3, 0, samples_integrated_to_modify@assays$RNA@data["KRT6C",])

# %% [code]
#T cells in cluster 2
VlnPlot(samples_integrated_to_modify[, samples_integrated_to_modify$seurat_clusters == 5], c("LY6D", "KRT6B", "KRT6C"), group.by = "disease")

# %% [code]
#True signal in cluster 0
VlnPlot(samples_integrated_to_modify[, samples_integrated_to_modify$seurat_clusters == 0], c("LY6D", "KRT6B", "KRT6C"), group.by = "disease")

# %% [code]
options(repr.plot.width = 17, repr.plot.height = 5)
FeaturePlot(samples_integrated_to_modify, features = c("LY6D", "KRT6B", "KRT6C"), order=T, ncol=3)

# %% [markdown]
# S100A4, S100A10, CXCL14

# %% [code]
options(repr.plot.width = 17, repr.plot.height = 5)
FeaturePlot(samples_integrated, features = c("S100A4", "S100A10", "CXCL14"), ncol=3, order=T)

# %% [code]
options(repr.plot.width = 17, repr.plot.height = 5) #Keratinocytes in cluster 6
VlnPlot(samples_integrated[, samples_integrated$seurat_clusters == 6], c("S100A4", "S100A10", "CXCL14"), group.by = "disease")

# %% [code]
options(repr.plot.width = 17, repr.plot.height = 5) #T cells in cluster 2
VlnPlot(samples_integrated[, samples_integrated$seurat_clusters == 2], c("S100A4", "S100A10", "CXCL14"), group.by = "disease")

# %% [code]
#Fibroblasts in cluster 5
VlnPlot(samples_integrated[, samples_integrated$seurat_clusters == 5], c("S100A4", "S100A10", "CXCL14"), group.by = "disease")

# %% [markdown]
Expression levels of these genes formed a bimodal distribution between keratinocyte/fibroblast clusters and T cell cluster.

Thus, we were able to define clear expression level cutoff (Expression level = 3) to filter ambient RNA contamination.

# %% [code]
samples_integrated_to_modify@assays$RNA@data["S100A4",] <- ifelse(samples_integrated_to_modify@assays$RNA@data["S100A4",] < 3, 0, samples_integrated_to_modify@assays$RNA@data["S100A4",])
samples_integrated_to_modify@assays$RNA@data["S100A10",] <- ifelse(samples_integrated_to_modify@assays$RNA@data["S100A10",] < 3, 0, samples_integrated_to_modify@assays$RNA@data["S100A10",])
samples_integrated_to_modify@assays$RNA@data["CXCL14",] <- ifelse(samples_integrated_to_modify@assays$RNA@data["CXCL14",] < 3, 0, samples_integrated_to_modify@assays$RNA@data["CXCL14",])

# %% [code]
#Keratinocytes in cluster 6
VlnPlot(samples_integrated_to_modify[, samples_integrated_to_modify$seurat_clusters == 6], c("S100A4", "S100A10", "CXCL14"), group.by = "disease")

# %% [code]
#True S100A4 and S100A10 signal in cluster 2
VlnPlot(samples_integrated_to_modify[, samples_integrated_to_modify$seurat_clusters == 2], c("S100A4", "S100A10", "CXCL14"), group.by = "disease")

# %% [code]
#True S100A4, S100A10 and CXCL14 signal in cluster 5
VlnPlot(samples_integrated_to_modify[, samples_integrated_to_modify$seurat_clusters == 5], c("S100A4", "S100A10", "CXCL14"), group.by = "disease")

# %% [code]
options(repr.plot.width = 17, repr.plot.height = 5)
FeaturePlot(samples_integrated_to_modify, features = c("S100A4", "S100A10", "CXCL14"), ncol=3, order=T)

# %% [markdown]
# KRT17, DMKN

# %% [code]
options(repr.plot.width = 13, repr.plot.height = 5)
FeaturePlot(samples_integrated, features = c("KRT17", "DMKN"), order=T, ncol=2)

# %% [code]
options(repr.plot.width = 17, repr.plot.height = 5) #T cells in cluster 2
VlnPlot(samples_integrated[, samples_integrated$seurat_clusters == 2], c("KRT17", "DMKN" ), group.by = "disease")

# %% [code]
#Gene signal dominating in cluster 6
VlnPlot(samples_integrated[, samples_integrated$seurat_clusters == 6], c("KRT17", "DMKN"), group.by = "disease")

# %% [markdown]
Expression levels of these genes formed a bimodal distribution between keratinocyte cluster and T cell cluster.

Thus, we were able to define clear expression level cutoff (Expression level = 3) to filter ambient RNA contamination.

# %% [code]
samples_integrated_to_modify@assays$RNA@data["KRT17",] <- ifelse(samples_integrated_to_modify@assays$RNA@data["KRT17",] < 3, 0, samples_integrated_to_modify@assays$RNA@data["KRT17",])
samples_integrated_to_modify@assays$RNA@data["DMKN",] <- ifelse(samples_integrated_to_modify@assays$RNA@data["DMKN",] < 3, 0, samples_integrated_to_modify@assays$RNA@data["DMKN",])

# %% [code]
#T cells in cluster 2
VlnPlot(samples_integrated_to_modify[, samples_integrated_to_modify$seurat_clusters == 2], c("KRT17", "DMKN"), group.by = "disease")

# %% [code]
#True gene signal in keratinocyte in cluster 6
VlnPlot(samples_integrated_to_modify[, samples_integrated_to_modify$seurat_clusters == 6], c("KRT17", "DMKN"), group.by = "disease")

# %% [code]
options(repr.plot.width = 13, repr.plot.height = 5)
FeaturePlot(samples_integrated_to_modify, features = c( "KRT17", "DMKN"), order=T)

# %% [code]
