# Supplementary material for: Dupilumab-associated head and neck dermatitis shows a pronounced type 22 immune signature mediated by oligoclonally expanded T cells
Source: Nat Commun. 2024 Apr 2;15:2839. doi: 10.1038/s41467-024-46540-0 (PMC10987549; doi:10.1038/s41467-024-46540-0)
Supplement: Supplementary file 12 — Supplementary Software [file 41467_2024_46540_MOESM12_ESM.zip › Part1.3.3.DAHND_RNA_contamination_cutoff_definition.ipynb]

# %% [code]
#packages
library(Seurat)
library(ggplot2)
library(cowplot)
library(magrittr)
library(dplyr)
library(tidyverse)
library(scran)
library(sctransform)

# %% [code]
setwd("/home/jupyter/AD_HN_all_Cemm/objects/wo_KRT_removal")

# %% [code]
samples_integrated<-readRDS("DAHND_samples_integrated_non_krt_corrected_clustered.RDS")

# %% [code]
options(repr.plot.width =12, repr.plot.height = 10)
DimPlot(samples_integrated, reduction = "umap",label = TRUE) + NoLegend()

# %% [code]
Idents(samples_integrated)<-"disease"
levels(samples_integrated)

# %% [code]
Idents(samples_integrated) <- factor(Idents(samples_integrated), levels = c("HC", "AD_trunk", "AD_untreated_HN", "AD_dupilumab_HN"))
samples_integrated[["disease"]] <- Idents(object = samples_integrated)

# %% [code]
Idents(samples_integrated)<-"disease"
levels(samples_integrated)

# %% [code]
Idents(samples_integrated)<-"patient"
levels(samples_integrated)

# %% [code]
DefaultAssay(samples_integrated) <- "RNA"

# %% [code]
samples_integrated_to_modify <- samples_integrated

# %% [code]
options(repr.plot.width = 17, repr.plot.height = 5)
FeaturePlot(samples_integrated, features = c("CD3D", "KRT10", "COL1A1"), order=T, ncol=3)

# %% [markdown]
# part 2 leftover
# LGALS7, DSP, KRT2

# %% [code]
options(repr.plot.width = 17, repr.plot.height = 5)
FeaturePlot(samples_integrated, features = c("LGALS7", "DSP", "KRT2"), order=T, ncol=3)

# %% [code]
options(repr.plot.width = 21, repr.plot.height = 5) #T cells in cluster 2
VlnPlot(samples_integrated[, samples_integrated$seurat_clusters == 2], c("LGALS7", "DSP", "KRT2"), group.by = "disease")

# %% [code]
#Gene signal dominating in keratinocyte cluster 6
VlnPlot(samples_integrated[, samples_integrated$seurat_clusters == 6], c("LGALS7", "DSP", "KRT2"), group.by = "disease")

# %% [markdown]
Expression levels of these genes formed a bimodal distribution between keratinocyte cluster and T cell cluster.

Thus, we were able to define clear expression level cutoff (Expression level = 3) to filter ambient RNA contamination.

# %% [code]
samples_integrated_to_modify@assays$RNA@data["LGALS7",] <- ifelse(samples_integrated_to_modify@assays$RNA@data["LGALS7",] < 3, 0, samples_integrated_to_modify@assays$RNA@data["LGALS7",])
samples_integrated_to_modify@assays$RNA@data["DSP",] <- ifelse(samples_integrated_to_modify@assays$RNA@data["DSP",] < 3, 0, samples_integrated_to_modify@assays$RNA@data["DSP",])
samples_integrated_to_modify@assays$RNA@data["KRT2",] <- ifelse(samples_integrated_to_modify@assays$RNA@data["KRT2",] < 3, 0, samples_integrated_to_modify@assays$RNA@data["KRT2",])

# %% [code]
#T cells in cluster 2
VlnPlot(samples_integrated_to_modify[, samples_integrated_to_modify$seurat_clusters == 2], c("LGALS7", "DSP", "KRT2"), group.by = "disease")

# %% [code]
#True gene signal in keratinocyte cluster 0
VlnPlot(samples_integrated_to_modify[, samples_integrated_to_modify$seurat_clusters == 6], c("LGALS7", "DSP", "KRT2"), group.by = "disease")

# %% [code]
options(repr.plot.width = 17, repr.plot.height = 5)
FeaturePlot(samples_integrated_to_modify, features = c("LGALS7", "DSP", "KRT2"), order=T, ncol=3)

# %% [markdown]
# part3
"S100A14", "GSTP1", "GSN" (as a result < 2.5)

"S100A13", "S100A16" (as a result < 2)


# %% [markdown]
# S100A14, GSTP1, GSN

# %% [code]
options(repr.plot.width = 17, repr.plot.height = 5)
FeaturePlot(samples_integrated, features = c("S100A14", "GSTP1", "GSN"), order=T, ncol=3)

# %% [code]
options(repr.plot.width = 21, repr.plot.height = 5) #T cells in cluster 2
VlnPlot(samples_integrated[, samples_integrated$seurat_clusters == 2], c("S100A14", "GSTP1", "GSN"), group.by = "disease")

# %% [code]
#Keratinocytes in cluster 0
VlnPlot(samples_integrated[, samples_integrated$seurat_clusters == 0], c("S100A14", "GSTP1", "GSN"), group.by = "disease")

# %% [code]
options(repr.plot.width = 21, repr.plot.height = 5) #Fibroblasts in cluster 5
VlnPlot(samples_integrated[, samples_integrated$seurat_clusters == 5], c("S100A14", "GSTP1", "GSN"), group.by = "disease")

# %% [markdown]
Expression levels of these genes formed a bimodal distribution between keratinocyte/fibroblast clusters and T cell cluster.

Thus, we were able to define clear expression level cutoff (Expression level = 2.5) to filter ambient RNA contamination.

# %% [code]
samples_integrated_to_modify@assays$RNA@data["S100A14",] <- ifelse(samples_integrated_to_modify@assays$RNA@data["S100A14",] < 2.5, 0, samples_integrated_to_modify@assays$RNA@data["S100A14",])
samples_integrated_to_modify@assays$RNA@data["GSTP1",] <- ifelse(samples_integrated_to_modify@assays$RNA@data["GSTP1",] < 2.5, 0, samples_integrated_to_modify@assays$RNA@data["GSTP1",])
samples_integrated_to_modify@assays$RNA@data["GSN",] <- ifelse(samples_integrated_to_modify@assays$RNA@data["GSN",] < 2.5, 0, samples_integrated_to_modify@assays$RNA@data["GSN",])

# %% [code]
#T cells in cluster 2
VlnPlot(samples_integrated_to_modify[, samples_integrated_to_modify$seurat_clusters == 2], c("S100A14", "GSTP1", "GSN"), group.by = "disease")

# %% [code]
#Keratinocytes in cluster 0
VlnPlot(samples_integrated_to_modify[, samples_integrated_to_modify$seurat_clusters == 0], c("S100A14", "GSTP1", "GSN"), group.by = "disease")

# %% [code]
#Fibroblasts in cluster 5
VlnPlot(samples_integrated_to_modify[, samples_integrated_to_modify$seurat_clusters == 5], c("S100A14", "GSTP1", "GSN"), group.by = "disease")

# %% [code]
options(repr.plot.width = 17, repr.plot.height = 5)
FeaturePlot(samples_integrated_to_modify, features = c("S100A14", "GSTP1", "GSN"), order=T, ncol=3)

# %% [markdown]
# S100A13, S100A16

# %% [code]
options(repr.plot.width = 13, repr.plot.height = 5)
FeaturePlot(samples_integrated, features = c("S100A13", "S100A16"), order=T)

# %% [code]
options(repr.plot.width = 10, repr.plot.height = 5) #T cells in cluster 2
VlnPlot(samples_integrated[, samples_integrated$seurat_clusters == 2], c("S100A13", "S100A16"), group.by = "disease")

# %% [code]
#Fibroblasts in cluster 5
VlnPlot(samples_integrated[, samples_integrated$seurat_clusters == 5], c("S100A13", "S100A16"), group.by = "disease")

# %% [code]
#Keratinocytes in cluster 0
VlnPlot(samples_integrated[, samples_integrated$seurat_clusters == 0], c("S100A13", "S100A16"), group.by = "disease")

# %% [markdown]
Expression levels of these genes formed a bimodal distribution between keratinocyte/fibroblast clusters and T cell cluster.

Thus, we were able to define clear expression level cutoff (Expression level = 2) to filter ambient RNA contamination.

# %% [code]
samples_integrated_to_modify@assays$RNA@data["S100A13",] <- ifelse(samples_integrated_to_modify@assays$RNA@data["S100A13",] < 2, 0, samples_integrated_to_modify@assays$RNA@data["S100A13",])
samples_integrated_to_modify@assays$RNA@data["S100A16",] <- ifelse(samples_integrated_to_modify@assays$RNA@data["S100A16",] < 2, 0, samples_integrated_to_modify@assays$RNA@data["S100A16",])

# %% [code]
#T cells in cluster 2
VlnPlot(samples_integrated_to_modify[, samples_integrated_to_modify$seurat_clusters == 2], c("S100A13", "S100A16"), group.by = "disease")

# %% [code]
#Fibroblasts in cluster 5
VlnPlot(samples_integrated_to_modify[, samples_integrated_to_modify$seurat_clusters == 5], c("S100A13", "S100A16"), group.by = "disease")

# %% [code]
#Keratinocytes in cluster 0
VlnPlot(samples_integrated_to_modify[, samples_integrated_to_modify$seurat_clusters == 0], c("S100A13", "S100A16"), group.by = "disease")

# %% [code]
FeaturePlot(samples_integrated_to_modify, features = c("S100A13", "S100A16"), order=T)

# %% [code]
