# Supplementary material for: Dupilumab-associated head and neck dermatitis shows a pronounced type 22 immune signature mediated by oligoclonally expanded T cells
Source: Nat Commun. 2024 Apr 2;15:2839. doi: 10.1038/s41467-024-46540-0 (PMC10987549; doi:10.1038/s41467-024-46540-0)
Supplement: Supplementary file 12 — Supplementary Software [file 41467_2024_46540_MOESM12_ESM.zip › Part1.4.DAHND_final_integration.ipynb]

# %% [code]
#packages
set.seed(2)
library(Seurat)
library(ggplot2)
library(cowplot)
library(magrittr)
library(dplyr)
library(tidyverse)
library(scran)
library(sctransform)

# %% [code]
setwd("/home/jupyter/AD_HN_all_Cemm/objects/one_by_one")

# %% [code]
#HC
HC112<-readRDS("HC112_raw.RDS")
HC115<-readRDS("HC115_raw.RDS")
HC116<-readRDS("HC116_raw.RDS")
HC121<-readRDS("HC121_raw.RDS")

#ADtrunk (Trunk AD)
ADtrunk74<-readRDS("ADtrunk74_raw.RDS")
ADtrunk75<-readRDS("ADtrunk75_raw.RDS")
ADtrunk77<-readRDS("ADtrunk77_raw.RDS")
ADtrunk81<-readRDS("ADtrunk81_raw.RDS")
ADtrunk96dunn<-readRDS("ADtrunk96dunn_raw.RDS")

#ADuHN (untreated head/neck AD)
ADuHN148<-readRDS("ADuHN148_raw.RDS")
ADuHN151<-readRDS("ADuHN151_raw.RDS")
ADuHN176<-readRDS("ADuHN176_raw.RDS")
ADuHN177<-readRDS("ADuHN177_raw.RDS")
ADuHN180<-readRDS("ADuHN180_raw.RDS")

#ADdHN (DAHND)
ADdHN120<-readRDS("ADdHN120_raw.RDS")
ADdHN126<-readRDS("ADdHN126_raw.RDS")
ADdHN133<-readRDS("ADdHN133_raw.RDS")
ADdHN137<-readRDS("ADdHN137_raw.RDS")
ADdHN147<-readRDS("ADdHN147_raw.RDS")
ADdHN161<-readRDS("ADdHN161_raw.RDS")

# %% [code]
#construction of the list of Seurat objects
sample.list<-c(HC112, HC115, HC116, HC121,
              ADtrunk74, ADtrunk75, ADtrunk77, ADtrunk81, ADtrunk96dunn,
              ADuHN148, ADuHN151, ADuHN176, ADuHN177, ADuHN180,
              ADdHN120, ADdHN126, ADdHN133, ADdHN137, ADdHN147, ADdHN161)

# %% [code]
setwd("/home/jupyter/AD_HN_all_Cemm/objects")

# %% [code]
sample.list <- lapply(X = sample.list, FUN = function(x) {
    x <- NormalizeData(x, verbose = FALSE)
    x <- FindVariableFeatures(x, verbose = FALSE)
})#### here removal of krt genes

# %% [code]
options(repr.plot.width = 10, repr.plot.height = 5)
VlnPlot(sample.list[[6]][,], c("KRT14"), group.by = "disease")

# %% [code]
for (i in 1:length(sample.list)) {
  sample.list[[i]]@assays$RNA@data[c("S100A13", "S100A16"),] <- ifelse(sample.list[[i]]@assays$RNA@data[c("S100A13", "S100A16"),] < 2, 0, sample.list[[i]]@assays$RNA@data[c("S100A13", "S100A16"),])
  sample.list[[i]]@assays$RNA@data[c("S100A14", "GSTP1", "GSN"),] <- ifelse(sample.list[[i]]@assays$RNA@data[c("S100A14", "GSTP1", "GSN"),] < 2.5, 0, sample.list[[i]]@assays$RNA@data[c("S100A14", "GSTP1", "GSN"),])
  sample.list[[i]]@assays$RNA@data[c("LGALS7","DSP", "S100A4", "S100A10", "KRT2", "LY6D", "KRT6B", "KRT6C", "FABP5", "KRT17", "DMKN", "AQP3", "CXCL14"),] <- ifelse(sample.list[[i]]@assays$RNA@data[c("LGALS7","DSP", "S100A4", "S100A10", "KRT2", "LY6D", "KRT6B", "KRT6C", "FABP5", "KRT17", "DMKN", "AQP3", "CXCL14"),] < 3, 0, sample.list[[i]]@assays$RNA@data[c("LGALS7","DSP", "S100A4", "S100A10", "KRT2", "LY6D", "KRT6B", "KRT6C", "FABP5", "KRT17", "DMKN", "AQP3", "CXCL14"),])
  sample.list[[i]]@assays$RNA@data[c("S100A2", "SFN", "PERP"),] <- ifelse(sample.list[[i]]@assays$RNA@data[c("S100A2", "SFN", "PERP"),] < 3.5, 0, sample.list[[i]]@assays$RNA@data[c("S100A2", "SFN", "PERP"),])
  sample.list[[i]]@assays$RNA@data[c("KRT1", "KRT10", "KRT5", "KRT14", "S100A6", "S100A7", "S100A8", "S100A9", "KRT6A", "KRT16", "KRTDAP", "LGALS7B"),] <- ifelse(sample.list[[i]]@assays$RNA@data[c("KRT1", "KRT10", "KRT5", "KRT14", "S100A6", "S100A7", "S100A8", "S100A9", "KRT6A", "KRT16", "KRTDAP", "LGALS7B"),] < 4, 0, sample.list[[i]]@assays$RNA@data[c("KRT1", "KRT10", "KRT5", "KRT14", "S100A6", "S100A7", "S100A8", "S100A9", "KRT6A", "KRT16", "KRTDAP", "LGALS7B"),])
}

# %% [code]
options(repr.plot.width = 10, repr.plot.height = 5)
VlnPlot(sample.list[[6]][,], c("KRT1"), group.by = "disease")

# %% [code]
features <- SelectIntegrationFeatures(object.list = sample.list)
sample.list <- lapply(X = sample.list, FUN = function(x) {
    x <- ScaleData(x, features = features, verbose = FALSE)
    x <- RunPCA(x, features = features, verbose = FALSE)
})

# %% [code]
anchors <- FindIntegrationAnchors(object.list = sample.list, reduction = "rpca", dims = 1:50)
samples_integrated <- IntegrateData(anchorset = anchors, dims = 1:50)

# %% [code]
samples_integrated

# %% [code]
saveRDS(samples_integrated, "samples_integrated.RDS")

# %% [code]
samples_integrated

# %% [code]
#samples_integrated<-readRDS("samples_integrated.RDS")

# %% [code]
# specify that we will perform downstream analysis on the corrected data note that the
# original unmodified data still resides in the 'RNA' assay
DefaultAssay(samples_integrated) <- "integrated"

# Run the standard workflow for visualization and clustering
samples_integrated <- ScaleData(samples_integrated, verbose = FALSE)
samples_integrated <- RunPCA(samples_integrated, npcs = 50, verbose = FALSE)
samples_integrated <- RunUMAP(samples_integrated, reduction = "pca", dims = 1:50)
samples_integrated <- FindNeighbors(samples_integrated, reduction = "pca", dims = 1:50)
samples_integrated <- FindClusters(samples_integrated, resolution = 0.5)

# %% [code]
saveRDS(samples_integrated, "samples_integrated_clustered.RDS")

# %% [code]
setwd("/home/jupyter/AD_HN_all_Cemm/objects")

# %% [code]
samples_integrated<-readRDS("samples_integrated_clustered.RDS")

# %% [code]
DimPlot(samples_integrated, reduction = "umap",label = TRUE) + NoLegend()

# %% [code]
