# Supplementary material for: Dupilumab-associated head and neck dermatitis shows a pronounced type 22 immune signature mediated by oligoclonally expanded T cells
Source: Nat Commun. 2024 Apr 2;15:2839. doi: 10.1038/s41467-024-46540-0 (PMC10987549; doi:10.1038/s41467-024-46540-0)
Supplement: Supplementary file 12 — Supplementary Software [file 41467_2024_46540_MOESM12_ESM.zip › Part1.5.DAHND_adjustment_phenotyping.ipynb]

# %% [code]
#packages
library(Seurat)
library(ggplot2)
library(cowplot)
library(magrittr)
library(dplyr)
library(tidyverse)
library(scran)
library(sctransform)

# %% [code]
setwd("/home/jupyter/AD_HN_all_Cemm/objects")

# %% [code]
samples_integrated<-readRDS("samples_integrated_clustered.RDS")

# %% [code]
DimPlot(samples_integrated, reduction = "umap",label = TRUE)

# %% [markdown]
Topographies of canonical markers of cell subsets were evaluated visually in FeaturePlots and detailed cell subpopulations were then captured by manual adjustment of the resolution in the "FindClusters" function.
Thus, to improve the clustering and to secure separation of rare and small cell subpopulations we did the following:

# %% [code]
Idents(samples_integrated)<-"seurat_clusters"
options(repr.plot.width = 8, repr.plot.height = 8)
DefaultAssay(samples_integrated) <- "integrated"
# Subset cluster2 of samples_integrated and sub-cluster it
samples_integrated.c2 <- subset(samples_integrated, idents = 2)
samples_integrated.c2 <- FindNeighbors(samples_integrated.c2, dims = 1:50)
samples_integrated.c2 <- FindClusters(samples_integrated.c2, resolution=0.5)

# Generate a new subcluster column in the metadata
samples_integrated$sub_cluster_1 <- as.character(Idents(samples_integrated))

# Change the information of cells containing sub-cluster information
samples_integrated$sub_cluster_1[Cells(samples_integrated.c2)] <- paste("c2",Idents(samples_integrated.c2))
options(repr.plot.width = 8, repr.plot.height = 8)
DimPlot(samples_integrated, group.by = "sub_cluster_1", label=TRUE)

# %% [code]
samples_integrated.c2 <- subset(samples_integrated, idents = c("2", "17", "14"))
DimPlot(samples_integrated.c2, group.by = "sub_cluster_1", label=TRUE)
DefaultAssay(samples_integrated.c2) <- "RNA"
FeaturePlot(samples_integrated.c2, features = c("IL13"))
FeaturePlot(samples_integrated.c2, features = c("CD4"))
FeaturePlot(samples_integrated.c2, features = c("CD8A"))
FeaturePlot(samples_integrated.c2, features = c("IL9"))
FeaturePlot(samples_integrated.c2, features = c("CRTAM"))

# %% [code]
Idents(samples_integrated)<-"sub_cluster_1"
options(repr.plot.width = 8, repr.plot.height = 8)
DefaultAssay(samples_integrated) <- "integrated"
# Subset cluster17 of samples_integrated and sub-cluster it
samples_integrated.c17 <- subset(samples_integrated, idents = 17)
samples_integrated.c17 <- FindNeighbors(samples_integrated.c17, dims = 1:50)
samples_integrated.c17 <- FindClusters(samples_integrated.c17, resolution=0.3)

# Generate a new subcluster column in the metadata
samples_integrated$sub_cluster_2 <- as.character(Idents(samples_integrated))

# Change the information of cells containing sub-cluster information
samples_integrated$sub_cluster_2[Cells(samples_integrated.c17)] <- paste("c17",Idents(samples_integrated.c17))
options(repr.plot.width = 8, repr.plot.height = 8)
DimPlot(samples_integrated, group.by = "sub_cluster_2", label=TRUE)

# %% [code]
samples_integrated.c17 <- subset(samples_integrated, idents = 17)
DimPlot(samples_integrated.c17, group.by = "sub_cluster_2", label=TRUE)
DefaultAssay(samples_integrated.c17) <- "RNA"
FeaturePlot(samples_integrated.c17, features = c("KLRD1"))
FeaturePlot(samples_integrated.c17, features = c("CD3D"))

# %% [code]
Idents(samples_integrated)<-"sub_cluster_2"
options(repr.plot.width = 8, repr.plot.height = 8)
DefaultAssay(samples_integrated) <- "integrated"
# Subset cluster1 of samples_integrated and sub-cluster it
samples_integrated.c1 <- subset(samples_integrated, idents = 1)
samples_integrated.c1 <- FindNeighbors(samples_integrated.c1, dims = 1:50)
samples_integrated.c1 <- FindClusters(samples_integrated.c1, resolution=0.1)

# Generate a new subcluster column in the metadata
samples_integrated$sub_cluster_3 <- as.character(Idents(samples_integrated))

# Change the information of cells containing sub-cluster information
samples_integrated$sub_cluster_3[Cells(samples_integrated.c1)] <- paste("c1",Idents(samples_integrated.c1))
options(repr.plot.width = 8, repr.plot.height = 8)
DimPlot(samples_integrated, group.by = "sub_cluster_3", label=TRUE)

# %% [code]
samples_integrated.c1 <- subset(samples_integrated, idents = 1)
DimPlot(samples_integrated.c1, group.by = "sub_cluster_3", label=TRUE)
DefaultAssay(samples_integrated.c1) <- "RNA"
FeaturePlot(samples_integrated.c1, features = c("TPSAB1"))

# %% [code]
Idents(samples_integrated)<-"sub_cluster_3"
options(repr.plot.width = 8, repr.plot.height = 6)
DefaultAssay(samples_integrated) <- "integrated"
# Subset cluster6 of samples_integrated and sub-cluster it
samples_integrated.c6 <- subset(samples_integrated, idents = 6)
samples_integrated.c6 <- FindNeighbors(samples_integrated.c6, dims = 1:50)
samples_integrated.c6 <- FindClusters(samples_integrated.c6, resolution=0.07)

# Generate a new subcluster column in the metadata
samples_integrated$sub_cluster_4 <- as.character(Idents(samples_integrated))

# Change the information of cells containing sub-cluster information
samples_integrated$sub_cluster_4[Cells(samples_integrated.c6)] <- paste("c6",Idents(samples_integrated.c6))
options(repr.plot.width = 8, repr.plot.height = 8)
DimPlot(samples_integrated, group.by = "sub_cluster_4", label=TRUE)

# %% [code]
samples_integrated.c6 <- subset(samples_integrated, idents = 6)
DimPlot(samples_integrated.c6, group.by = "sub_cluster_4", label=TRUE)
DefaultAssay(samples_integrated.c6) <- "RNA"
FeaturePlot(samples_integrated.c6, features = c("CCL19"))

# %% [code]
Idents(samples_integrated)<-"sub_cluster_4"
options(repr.plot.width = 8, repr.plot.height = 6)
DefaultAssay(samples_integrated) <- "integrated"
# Subset cluster9 of samples_integrated and sub-cluster it
samples_integrated.c9 <- subset(samples_integrated, idents = 9)
samples_integrated.c9 <- FindNeighbors(samples_integrated.c9, dims = 1:50)
samples_integrated.c9 <- FindClusters(samples_integrated.c9, resolution=0.15)

# Generate a new subcluster column in the metadata
samples_integrated$sub_cluster_5 <- as.character(Idents(samples_integrated))

# Change the information of cells containing sub-cluster information
samples_integrated$sub_cluster_5[Cells(samples_integrated.c9)] <- paste("c9",Idents(samples_integrated.c9))
options(repr.plot.width = 8, repr.plot.height = 8)
DimPlot(samples_integrated, group.by = "sub_cluster_5", label=TRUE)

# %% [code]
samples_integrated.c9 <- subset(samples_integrated, idents = 9)
DimPlot(samples_integrated.c9, group.by = "sub_cluster_5", label=TRUE)
DefaultAssay(samples_integrated.c9) <- "RNA"
FeaturePlot(samples_integrated.c9, features = c("CD1A"))

# %% [code]
Idents(samples_integrated)<-"sub_cluster_5"
options(repr.plot.width = 8, repr.plot.height = 6)
DefaultAssay(samples_integrated) <- "integrated"
# Subset cluster22 of samples_integrated and sub-cluster it
samples_integrated.c22 <- subset(samples_integrated, idents = 22)
samples_integrated.c22 <- FindNeighbors(samples_integrated.c22, dims = 1:50)
samples_integrated.c22 <- FindClusters(samples_integrated.c22, resolution=0.05)

# Generate a new subcluster column in the metadata
samples_integrated$sub_cluster_6 <- as.character(Idents(samples_integrated))

# Change the information of cells containing sub-cluster information
samples_integrated$sub_cluster_6[Cells(samples_integrated.c22)] <- paste("c22",Idents(samples_integrated.c22))
options(repr.plot.width = 8, repr.plot.height = 8)
DimPlot(samples_integrated, group.by = "sub_cluster_6", label=TRUE)

# %% [code]
samples_integrated.c22 <- subset(samples_integrated, idents = 22)
DimPlot(samples_integrated.c22, group.by = "sub_cluster_6", label=TRUE)
DefaultAssay(samples_integrated.c22) <- "RNA"
FeaturePlot(samples_integrated.c22, features = c("CD207"))
FeaturePlot(samples_integrated.c22, features = c("MKI67"))

# %% [code]
Idents(samples_integrated)<-"sub_cluster_6"
options(repr.plot.width = 8, repr.plot.height = 6)
DefaultAssay(samples_integrated) <- "integrated"
# Subset cluster23 of samples_integrated and sub-cluster it
samples_integrated.c23 <- subset(samples_integrated, idents = 23)
samples_integrated.c23 <- FindNeighbors(samples_integrated.c23, dims = 1:50)
samples_integrated.c23 <- FindClusters(samples_integrated.c23, resolution=0.05)

# Generate a new subcluster column in the metadata
samples_integrated$sub_cluster_7 <- as.character(Idents(samples_integrated))

# Change the information of cells containing sub-cluster information
samples_integrated$sub_cluster_7[Cells(samples_integrated.c23)] <- paste("c23",Idents(samples_integrated.c23))
options(repr.plot.width = 8, repr.plot.height = 8)
DimPlot(samples_integrated, group.by = "sub_cluster_7", label=TRUE)

# %% [code]
Idents(samples_integrated)<-"sub_cluster_7"
options(repr.plot.width = 8, repr.plot.height = 6)
DefaultAssay(samples_integrated) <- "integrated"
# Subset cluster19 of samples_integrated and sub-cluster it
samples_integrated.c19 <- subset(samples_integrated, idents = 19)
samples_integrated.c19 <- FindNeighbors(samples_integrated.c19, dims = 1:50)
samples_integrated.c19 <- FindClusters(samples_integrated.c19, resolution=0.05)

# Generate a new subcluster column in the metadata
samples_integrated$sub_cluster_8 <- as.character(Idents(samples_integrated))

# Change the information of cells containing sub-cluster information
samples_integrated$sub_cluster_8[Cells(samples_integrated.c19)] <- paste("c19",Idents(samples_integrated.c19))
options(repr.plot.width = 8, repr.plot.height = 8)
DimPlot(samples_integrated, group.by = "sub_cluster_8", label=TRUE)

# %% [code]
Idents(samples_integrated)<-"sub_cluster_8"
options(repr.plot.width = 8, repr.plot.height = 6)
DefaultAssay(samples_integrated) <- "integrated"
# Subset cluster20 of samples_integrated and sub-cluster it
samples_integrated.c20 <- subset(samples_integrated, idents = 20)
samples_integrated.c20 <- FindNeighbors(samples_integrated.c20, dims = 1:50)
samples_integrated.c20 <- FindClusters(samples_integrated.c20, resolution=0.02)

# Generate a new subcluster column in the metadata
samples_integrated$sub_cluster_9 <- as.character(Idents(samples_integrated))

# Change the information of cells containing sub-cluster information
samples_integrated$sub_cluster_9[Cells(samples_integrated.c20)] <- paste("c20",Idents(samples_integrated.c20))
options(repr.plot.width = 8, repr.plot.height = 8)
DimPlot(samples_integrated, group.by = "sub_cluster_9", label=TRUE)

# %% [code]
Idents(samples_integrated)<-"seurat_clusters"
samples_integrated.c20 <- subset(samples_integrated, idents = 20)
DimPlot(samples_integrated.c20, group.by = "sub_cluster_9", label=TRUE)
DefaultAssay(samples_integrated.c20) <- "RNA"
FeaturePlot(samples_integrated.c20, features = c("NRXN1"))

# %% [code]
Idents(samples_integrated)<-"sub_cluster_9"
options(repr.plot.width = 8, repr.plot.height = 6)
DefaultAssay(samples_integrated) <- "integrated"
# Subset cluster16 of samples_integrated and sub-cluster it
samples_integrated.c16 <- subset(samples_integrated, idents = 16)
samples_integrated.c16 <- FindNeighbors(samples_integrated.c16, dims = 1:50)
samples_integrated.c16 <- FindClusters(samples_integrated.c16, resolution=0.05)

# Generate a new subcluster column in the metadata
samples_integrated$sub_cluster_10 <- as.character(Idents(samples_integrated))

# Change the information of cells containing sub-cluster information
samples_integrated$sub_cluster_10[Cells(samples_integrated.c16)] <- paste("c16",Idents(samples_integrated.c16))
options(repr.plot.width = 8, repr.plot.height = 8)
DimPlot(samples_integrated, group.by = "sub_cluster_10", label=TRUE)

# %% [code]
Idents(samples_integrated)<-"sub_cluster_10"
options(repr.plot.width = 8, repr.plot.height = 6)
DefaultAssay(samples_integrated) <- "integrated"
# Subset cluster26 of samples_integrated and sub-cluster it
samples_integrated.c26 <- subset(samples_integrated, idents = 26)
samples_integrated.c26 <- FindNeighbors(samples_integrated.c26, dims = 1:50)
samples_integrated.c26 <- FindClusters(samples_integrated.c26, resolution=0.01)

# Generate a new subcluster column in the metadata
samples_integrated$sub_cluster_11 <- as.character(Idents(samples_integrated))

# Change the information of cells containing sub-cluster information
samples_integrated$sub_cluster_11[Cells(samples_integrated.c26)] <- paste("c26",Idents(samples_integrated.c26))
options(repr.plot.width = 8, repr.plot.height = 8)
DimPlot(samples_integrated, group.by = "sub_cluster_11", label=TRUE)

# %% [code]
Idents(samples_integrated)<-"sub_cluster_11"
options(repr.plot.width = 8, repr.plot.height = 6)
DefaultAssay(samples_integrated) <- "integrated"
# Subset cluster3 of samples_integrated and sub-cluster it
samples_integrated.3 <- subset(samples_integrated, idents = 3)
samples_integrated.3 <- FindNeighbors(samples_integrated.3, dims = 1:50)
samples_integrated.3 <- FindClusters(samples_integrated.3, resolution=0.8)

# Generate a new subcluster column in the metadata
samples_integrated$sub_cluster_12 <- as.character(Idents(samples_integrated))

# Change the information of cells containing sub-cluster information
samples_integrated$sub_cluster_12[Cells(samples_integrated.3)] <- paste("c3",Idents(samples_integrated.3))
options(repr.plot.width = 8, repr.plot.height = 8)
DimPlot(samples_integrated, group.by = "sub_cluster_12", label=TRUE)

# %% [code]
Idents(samples_integrated)<-"seurat_clusters"
samples_integrated.c3 <- subset(samples_integrated, idents = 3)
DimPlot(samples_integrated.c3, group.by = "sub_cluster_12", label=TRUE)
DefaultAssay(samples_integrated.c3) <- "RNA"
FeaturePlot(samples_integrated.c3, features = c("RGCC"))

# %% [code]
DefaultAssay(samples_integrated) <- "RNA"
FeaturePlot(samples_integrated, features = c("MKI67"))

# %% [code]
samples_integrated

# %% [code]
DefaultAssay(samples_integrated) <- "integrated"

# %% [code]
DimPlot(samples_integrated, group.by = "sub_cluster_12", label=TRUE)

# %% [code]
Idents(samples_integrated)<-"sub_cluster_12"
samples_integrated <- RenameIdents(samples_integrated, 
                     "0" = "KC2", 
                     "c1 0" = "KC3",
                     "c1 1" = "KC3",
                     "c1 2" = "MC",
                     "c1 3" = "KC2",
                     "c2 0" = "T3", 
                     "c2 1" = "T3", 
                     "c2 2" = "T2", 
                     "c2 3" = "T2",
                     "c2 4" = "T4",
                     "c2 5" = "T4",
                     "c2 6" = "T3",
                     "c2 7" = "T6",
                     "c3 0" = "BEC2",
                     "c3 1" = "BEC2",
                     "c3 2" = "BEC2",
                     "c3 3" = "BEC2",
                     "c3 4" = "BEC2",
                     "c3 5" = "BEC2",
                     "c3 6" = "BEC2",
                     "c3 7" = "BEC2",
                     "c3 8" = "BEC3",
                     "c3 9" = "BEC2",
                     "c3 10" = "BEC2",
                     "c3 11" = "BEC3",
                     "c3 12" = "BEC2",
                     "c3 13" = "BEC2",
                     "4" = "KC2", 
                     "5" = "FB1", 
                     "c6 0" = "FB2",
                     "c6 1" = "FB3", 
                     "c6 2" = "FB1", 
                     "7" = "KC1", 
                     "8" = "KCpro", 
                     "c9 0" = "DC1", 
                     "c9 1" = "DC1",
                     "c9 2" = "DC2",
                     "c9 3" = "DC2",
                     "10" = "SMC2", 
                     "11" = "FB4", 
                     "12" = "MP",
                     "13" = "LEC",
                     "14" = "T1",
                     "15" = "KC4",
                     "c16 0" = "FB6",
                     "c16 1" = "FB5",
                     "c17 0" = "T5",
                     "c17 1" = "T5",
                     "c17 2" = "T5",
                     "c17 3" = "NK",
                     "18" = "BEC1",
                     "c19 0" = "DC3",
                     "c19 1" = "DCpro",
                     "c20 0" = "MEL",
                     "c20 1" = "MEL",
                     "c20 2" = "NC",
                     "21" = "SMC1", 
                     "c22 0" = "DC4",
                     "c22 1" = "LC",
                     "c23 0" = "Tpro",
                     "c23 1" = "DCpro",
                     "c23 2" = "FBpro",
                     "24" = "SG",
                     "25" = "ILC",
                     "c26 0" = "P",
                     "c26 1" = "BECpro",
                     "27" = "B")
samples_integrated[["cell_types"]] <- Idents(object = samples_integrated)

# %% [code]
DimPlot(samples_integrated, group.by = "cell_types", label=TRUE)

# %% [code]
write.csv(table(samples_integrated$cell_types), "counts_to_order.csv")

# %% [code]
getwd()

# %% [markdown]
Rename according to cluster cell size, arranged from largest to smallest

# %% [code]
Idents(samples_integrated) <- "cell_types"
samples_integrated <- RenameIdents(samples_integrated, 
"KC2" = "KC1",
"KC3" = "KC2",
"FB1" = "FB1",
"BEC2" = "BEC1",
"KC1" = "KC3",
"KCpro" = "KCpro",
"T3" = "T1",
"FB2" = "FB2",
"SMC2" = "SMC1",
"FB4" = "FB3",
"T2" = "T2",
"DC1" = "DC1",
"MP" = "MP",
"FB3" = "FB4",
"LEC" = "LEC",
"T1" = "T3",
"KC4" = "KC4",
"T4" = "T4",
"BEC1" = "BEC2",
"FB6" = "FB5",
"T5" = "T5",
"DC2" = "DC2",
"DC3" = "DC3",
"SMC1" = "SMC2",
"MEL" = "MEL",
"DC4" = "DC4",
"Tpro" = "Tpro",
"BEC3" = "BEC3",
"FB5" = "FB6",
"MC" = "MC",
"SG" = "SG",
"DCpro" = "DCpro",
"ILC" = "ILC",
"NK" = "NK",
"B" = "B",
"LC" = "LC",
"P" = "P",
"T6" = "T6",
"FBpro" = "FBpro",
"BECpro" = "BECpro",
"NC" = "NC")
samples_integrated[["cell_types"]] <- Idents(object = samples_integrated)
DimPlot(samples_integrated, group.by = "cell_types", label=TRUE)

# %% [code]
Idents(samples_integrated) <- factor(Idents(samples_integrated), 
          levels = c("T1", 
                     "T2", 
                     "T3",
                     "T4",
                     "T5",
                     "T6",
                     "Tpro",
                     "NK", 
                     "ILC",
                     "B",                     
                     "LC",
                     "DC1",
                     "DC2", 
                     "DC3",
                     "DC4", 
                     "DCpro",
                     "MP", 
                     "MC",
                     "NC",
                     "MEL", 
                     "SMC1",
                     "SMC2",
                     "LEC", 
                     "BEC1",
                     "BEC2", 
                     "BEC3",
                     "BECpro", 
                     "P", 
                     "FB1",
                     "FB2", 
                     "FB3",
                     "FB4", 
                     "FB5",
                     "FB6", 
                     "FBpro",
                     "SG", 
                     "KC1",
                     "KC2", 
                     "KC3",
                     "KC4", 
                     "KCpro"))
DimPlot(samples_integrated, label = FALSE)
samples_integrated[["cell_types"]] <- Idents(object = samples_integrated)

# %% [code]
DimPlot(samples_integrated, label = T)

# %% [code]
DimPlot(object = samples_integrated, cols= c(
                    "#7F5465", #"T1", 
                    "#E891B2", #"T2", 
                    "#9B2F58", #"T3",
                    "#C6A3B0", #"T4", 
                    "#DDCCD3", #"T5",
                    "#E86503", #"T6",
                    "#FFB583", #"Tpro",
                    "#AA2400", #"NK", 
                    "#FF00C9", #"ILC",
                    "#F7C800", #"B",                     
                    "#76A02D", #"LC",
                    "#8BBC06", #"DC1",
                    "#BAE505", #"DC2", 
                    "#0F9393", #"DC3",
                    "#007C0C", #"DC4", 
                    "#063A0B", #"DCpro",
                    "#50DD64", #"MP", 
                    "#05057F", #"MC",
                    "#2B2B35", #"NC",
                    "#9F9FB7", #"MEL", 
                    "#81FCF9", #"SMC1",
                    "#4059F2", #"SMC2",
                    "#007261", #"LEC", 
                    "#A194B2", #"BEC1",
                    "#562696", #"BEC2", 
                    "#8446D3", #"BEC3",
                    "#1A1AFF", #"BECpro", 
                    "#3E2263", #"P", 
                    "#FCD6D6", #"FB1",
                    "#7C5E68", #"FB2", 
                    "#89002E", #"FB3",
                    "#FC7A7A", #"FB4", 
                    "#C6583E", #"FB5",
                    "#7C4106", #"FB6", 
                    "#491104", #"FBpro",
                    "#5B5554", #"SG", 
                    "#6BCFF2", #"KC1",
                    "#197F73", #"KC2", 
                    "#106C8C", #"KC3",
                    "#ABD6D1", #"KC4", 
                    "#003F37"  #KCpro
), label=T)

# %% [code]
write.csv(table(samples_integrated$cell_types), "counts_to_order_check.csv")

# %% [code]
saveRDS(samples_integrated, file = "samples_integrated_cell_types_ordered.RDS")

# %% [code]
