# Supplementary material for: Dupilumab-associated head and neck dermatitis shows a pronounced type 22 immune signature mediated by oligoclonally expanded T cells
Source: Nat Commun. 2024 Apr 2;15:2839. doi: 10.1038/s41467-024-46540-0 (PMC10987549; doi:10.1038/s41467-024-46540-0)
Supplement: Supplementary file 12 — Supplementary Software [file 41467_2024_46540_MOESM12_ESM.zip › Part1.6.DAHND_adding_clonotypes.ipynb]

# %% [code]
#packages
library(Seurat)
library(ggplot2)
library(cowplot)
library(magrittr)
library(dplyr)
library(tidyverse)
library(scran)
library(sctransform)

# %% [code]
setwd("/home/jupyter/AD_HN_all_Cemm/objects")

# %% [code]
samples_integrated <- readRDS("samples_integrated_cell_types_ordered.RDS")

# %% [code]
DefaultAssay(samples_integrated) <- "RNA"

# %% [code]
samples_integrated

# %% [code]
Idents(samples_integrated) <- "patient"

# %% [code]
levels(samples_integrated)

# %% [code]
setwd("/home/jupyter/AD_HN_all_Cemm/data")

# %% [code]
#HC
HC112_nd_clone<-read.csv("HC/112/filtered_contig_annotations.csv")
HC115_nd_clone<-read.csv("HC/115/filtered_contig_annotations.csv")
HC116_nd_clone<-read.csv("HC/116/filtered_contig_annotations.csv")
HC121_nd_clone<-read.csv("HC/121/filtered_contig_annotations.csv")

#ADtrunk (Trunk AD)
ADtrunk74_nd_clone<-read.csv("AD_untreated_trunk/74/filtered_contig_annotations.csv")
ADtrunk75_nd_clone<-read.csv("AD_untreated_trunk/75/filtered_contig_annotations.csv")
ADtrunk77_nd_clone<-read.csv("AD_untreated_trunk/77/filtered_contig_annotations.csv")
ADtrunk81_nd_clone<-read.csv("AD_untreated_trunk/81/filtered_contig_annotations.csv")
ADtrunk96_dunn_nd_clone<-read.csv("AD_untreated_trunk/96dunn/filtered_contig_annotations.csv")

#ADuHN (Untreated head/neck)
ADuHN148_nd_clone<-read.csv("AD_untreated_head_neck/148/filtered_contig_annotations.csv")
ADuHN151_nd_clone<-read.csv("AD_untreated_head_neck/151/filtered_contig_annotations.csv")
ADuHN176_nd_clone<-read.csv("AD_untreated_head_neck/176/filtered_contig_annotations.csv")
ADuHN177_nd_clone<-read.csv("AD_untreated_head_neck/177/filtered_contig_annotations.csv")
ADuHN180_nd_clone<-read.csv("AD_untreated_head_neck/180/filtered_contig_annotations.csv")

#ADdHN (DAHND)
ADdHN120_nd_clone<-read.csv("AD_dupilumab_head_neck/120/filtered_contig_annotations.csv")
ADdHN126_nd_clone<-read.csv("AD_dupilumab_head_neck/126/filtered_contig_annotations.csv")
ADdHN133_nd_clone<-read.csv("AD_dupilumab_head_neck/133/filtered_contig_annotations.csv")
ADdHN137_nd_clone<-read.csv("AD_dupilumab_head_neck/137/filtered_contig_annotations.csv")
ADdHN147_nd_clone<-read.csv("AD_dupilumab_head_neck/147/filtered_contig_annotations.csv")
ADdHN161_nd_clone<-read.csv("AD_dupilumab_head_neck/161/filtered_contig_annotations.csv")

# %% [code]
setwd("/home/jupyter/transferred/DAHND/output/clonotypes")

# %% [code]
head(HC112_nd_clone, n=2)

# %% [code]
HC112_nd_clone$barcode<-as.character(HC112_nd_clone$barcode)
HC112_nd_clone$barcode <- paste0(HC112_nd_clone$barcode, c("_1"))
HC112_nd_clone<-mutate(HC112_nd_clone, chain_cdr3 = paste0(chain, ":", cdr3))
HC112_nd_clone<-mutate(HC112_nd_clone, chain_cdr3_nt = paste0(chain, ":", cdr3_nt))
HC112_nd_clone<-HC112_nd_clone %>%
  group_by(barcode) %>%
  summarise(chain = paste0(unique(sort(chain)), collapse = ","),
        v_gene = paste0(unique(sort(v_gene)), collapse = ","),
        d_gene = paste0(unique(sort(d_gene)), collapse = ","),
        j_gene = paste0(unique(sort(j_gene)), collapse = ","),
        c_gene = paste0(unique(sort(c_gene)), collapse = ","),
        raw_clonotype_id = paste0(unique(sort(raw_clonotype_id)), collapse = ","), 
        cdr3_nt_chains = paste0(unique(sort(chain_cdr3_nt)), collapse = ","),
        cdr3_chains = paste0(unique(sort(chain_cdr3)), collapse = ","))
HC112_nd_clone$donor <- '112'
HC112_nd_clone$has_TCR <- 'yes'
HC112_nd_clone$has_TCR<-as.character(HC112_nd_clone$has_TCR)
HC112_nd_clone$raw_clonotype_id<-as.character(HC112_nd_clone$raw_clonotype_id)
HC112_nd_clone$raw_clonotype_id <- paste0(HC112_nd_clone$raw_clonotype_id, c("_112"))
HC112_nd_clone=as.data.frame(HC112_nd_clone)
rownames(HC112_nd_clone) <- HC112_nd_clone[,1]
write.csv(HC112_nd_clone, "HC112_nd_clone.csv")

# %% [code]
HC115_nd_clone$barcode<-as.character(HC115_nd_clone$barcode)
HC115_nd_clone$barcode <- paste0(HC115_nd_clone$barcode, c("_2"))
HC115_nd_clone<-mutate(HC115_nd_clone, chain_cdr3 = paste0(chain, ":", cdr3))
HC115_nd_clone<-mutate(HC115_nd_clone, chain_cdr3_nt = paste0(chain, ":", cdr3_nt))
HC115_nd_clone<-HC115_nd_clone %>%
  group_by(barcode) %>%
  summarise(chain = paste0(unique(sort(chain)), collapse = ","),
        v_gene = paste0(unique(sort(v_gene)), collapse = ","),
        d_gene = paste0(unique(sort(d_gene)), collapse = ","),
        j_gene = paste0(unique(sort(j_gene)), collapse = ","),
        c_gene = paste0(unique(sort(c_gene)), collapse = ","),
        raw_clonotype_id = paste0(unique(sort(raw_clonotype_id)), collapse = ","), 
        cdr3_nt_chains = paste0(unique(sort(chain_cdr3_nt)), collapse = ","),
        cdr3_chains = paste0(unique(sort(chain_cdr3)), collapse = ","))
HC115_nd_clone$donor <- '115'
HC115_nd_clone$has_TCR <- 'yes'
HC115_nd_clone$has_TCR<-as.character(HC115_nd_clone$has_TCR)
HC115_nd_clone$raw_clonotype_id<-as.character(HC115_nd_clone$raw_clonotype_id)
HC115_nd_clone$raw_clonotype_id <- paste0(HC115_nd_clone$raw_clonotype_id, c("_115"))
HC115_nd_clone=as.data.frame(HC115_nd_clone)
rownames(HC115_nd_clone) <- HC115_nd_clone[,1]
write.csv(HC115_nd_clone, "HC115_nd_clone.csv")

# %% [code]
HC116_nd_clone$barcode<-as.character(HC116_nd_clone$barcode)
HC116_nd_clone$barcode <- paste0(HC116_nd_clone$barcode, c("_3"))
HC116_nd_clone<-mutate(HC116_nd_clone, chain_cdr3 = paste0(chain, ":", cdr3))
HC116_nd_clone<-mutate(HC116_nd_clone, chain_cdr3_nt = paste0(chain, ":", cdr3_nt))
HC116_nd_clone<-HC116_nd_clone %>%
  group_by(barcode) %>%
  summarise(chain = paste0(unique(sort(chain)), collapse = ","),
        v_gene = paste0(unique(sort(v_gene)), collapse = ","),
        d_gene = paste0(unique(sort(d_gene)), collapse = ","),
        j_gene = paste0(unique(sort(j_gene)), collapse = ","),
        c_gene = paste0(unique(sort(c_gene)), collapse = ","),
        raw_clonotype_id = paste0(unique(sort(raw_clonotype_id)), collapse = ","), 
        cdr3_nt_chains = paste0(unique(sort(chain_cdr3_nt)), collapse = ","),
        cdr3_chains = paste0(unique(sort(chain_cdr3)), collapse = ","))
HC116_nd_clone$donor <- '116'
HC116_nd_clone$has_TCR <- 'yes'
HC116_nd_clone$has_TCR<-as.character(HC116_nd_clone$has_TCR)
HC116_nd_clone$raw_clonotype_id<-as.character(HC116_nd_clone$raw_clonotype_id)
HC116_nd_clone$raw_clonotype_id <- paste0(HC116_nd_clone$raw_clonotype_id, c("_116"))
HC116_nd_clone=as.data.frame(HC116_nd_clone)
rownames(HC116_nd_clone) <- HC116_nd_clone[,1]
write.csv(HC116_nd_clone, "HC116_nd_clone.csv")

# %% [code]
HC121_nd_clone$barcode<-as.character(HC121_nd_clone$barcode)
HC121_nd_clone$barcode <- paste0(HC121_nd_clone$barcode, c("_4"))
HC121_nd_clone<-mutate(HC121_nd_clone, chain_cdr3 = paste0(chain, ":", cdr3))
HC121_nd_clone<-mutate(HC121_nd_clone, chain_cdr3_nt = paste0(chain, ":", cdr3_nt))
HC121_nd_clone<-HC121_nd_clone %>%
  group_by(barcode) %>%
  summarise(chain = paste0(unique(sort(chain)), collapse = ","),
        v_gene = paste0(unique(sort(v_gene)), collapse = ","),
        d_gene = paste0(unique(sort(d_gene)), collapse = ","),
        j_gene = paste0(unique(sort(j_gene)), collapse = ","),
        c_gene = paste0(unique(sort(c_gene)), collapse = ","),
        raw_clonotype_id = paste0(unique(sort(raw_clonotype_id)), collapse = ","), 
        cdr3_nt_chains = paste0(unique(sort(chain_cdr3_nt)), collapse = ","),
        cdr3_chains = paste0(unique(sort(chain_cdr3)), collapse = ","))
HC121_nd_clone$donor <- '121'
HC121_nd_clone$has_TCR <- 'yes'
HC121_nd_clone$has_TCR<-as.character(HC121_nd_clone$has_TCR)
HC121_nd_clone$raw_clonotype_id<-as.character(HC121_nd_clone$raw_clonotype_id)
HC121_nd_clone$raw_clonotype_id <- paste0(HC121_nd_clone$raw_clonotype_id, c("_121"))
HC121_nd_clone=as.data.frame(HC121_nd_clone)
rownames(HC121_nd_clone) <- HC121_nd_clone[,1]
write.csv(HC121_nd_clone, "HC121_nd_clone.csv")

# %% [code]
ADtrunk74_nd_clone$barcode<-as.character(ADtrunk74_nd_clone$barcode)
ADtrunk74_nd_clone$barcode <- paste0(ADtrunk74_nd_clone$barcode, c("_5"))
ADtrunk74_nd_clone<-mutate(ADtrunk74_nd_clone, chain_cdr3 = paste0(chain, ":", cdr3))
ADtrunk74_nd_clone<-mutate(ADtrunk74_nd_clone, chain_cdr3_nt = paste0(chain, ":", cdr3_nt))
ADtrunk74_nd_clone<-ADtrunk74_nd_clone %>%
  group_by(barcode) %>%
  summarise(chain = paste0(unique(sort(chain)), collapse = ","),
        v_gene = paste0(unique(sort(v_gene)), collapse = ","),
        d_gene = paste0(unique(sort(d_gene)), collapse = ","),
        j_gene = paste0(unique(sort(j_gene)), collapse = ","),
        c_gene = paste0(unique(sort(c_gene)), collapse = ","),
        raw_clonotype_id = paste0(unique(sort(raw_clonotype_id)), collapse = ","), 
        cdr3_nt_chains = paste0(unique(sort(chain_cdr3_nt)), collapse = ","),
        cdr3_chains = paste0(unique(sort(chain_cdr3)), collapse = ","))
ADtrunk74_nd_clone$donor <- '74'
ADtrunk74_nd_clone$has_TCR <- 'yes'
ADtrunk74_nd_clone$has_TCR<-as.character(ADtrunk74_nd_clone$has_TCR)
ADtrunk74_nd_clone$raw_clonotype_id<-as.character(ADtrunk74_nd_clone$raw_clonotype_id)
ADtrunk74_nd_clone$raw_clonotype_id <- paste0(ADtrunk74_nd_clone$raw_clonotype_id, c("_74"))
ADtrunk74_nd_clone=as.data.frame(ADtrunk74_nd_clone)
rownames(ADtrunk74_nd_clone) <- ADtrunk74_nd_clone[,1]
write.csv(ADtrunk74_nd_clone, "ADtrunk74_nd_clone.csv")

# %% [code]
ADtrunk75_nd_clone$barcode<-as.character(ADtrunk75_nd_clone$barcode)
ADtrunk75_nd_clone$barcode <- paste0(ADtrunk75_nd_clone$barcode, c("_6"))
ADtrunk75_nd_clone<-mutate(ADtrunk75_nd_clone, chain_cdr3 = paste0(chain, ":", cdr3))
ADtrunk75_nd_clone<-mutate(ADtrunk75_nd_clone, chain_cdr3_nt = paste0(chain, ":", cdr3_nt))
ADtrunk75_nd_clone<-ADtrunk75_nd_clone %>%
  group_by(barcode) %>%
  summarise(chain = paste0(unique(sort(chain)), collapse = ","),
        v_gene = paste0(unique(sort(v_gene)), collapse = ","),
        d_gene = paste0(unique(sort(d_gene)), collapse = ","),
        j_gene = paste0(unique(sort(j_gene)), collapse = ","),
        c_gene = paste0(unique(sort(c_gene)), collapse = ","),
        raw_clonotype_id = paste0(unique(sort(raw_clonotype_id)), collapse = ","), 
        cdr3_nt_chains = paste0(unique(sort(chain_cdr3_nt)), collapse = ","),
        cdr3_chains = paste0(unique(sort(chain_cdr3)), collapse = ","))
ADtrunk75_nd_clone$donor <- '75'
ADtrunk75_nd_clone$has_TCR <- 'yes'
ADtrunk75_nd_clone$has_TCR<-as.character(ADtrunk75_nd_clone$has_TCR)
ADtrunk75_nd_clone$raw_clonotype_id<-as.character(ADtrunk75_nd_clone$raw_clonotype_id)
ADtrunk75_nd_clone$raw_clonotype_id <- paste0(ADtrunk75_nd_clone$raw_clonotype_id, c("_75"))
ADtrunk75_nd_clone=as.data.frame(ADtrunk75_nd_clone)
rownames(ADtrunk75_nd_clone) <- ADtrunk75_nd_clone[,1]
write.csv(ADtrunk75_nd_clone, "ADtrunk75_nd_clone.csv")

# %% [code]
ADtrunk77_nd_clone$barcode<-as.character(ADtrunk77_nd_clone$barcode)
ADtrunk77_nd_clone$barcode <- paste0(ADtrunk77_nd_clone$barcode, c("_7"))
ADtrunk77_nd_clone<-mutate(ADtrunk77_nd_clone, chain_cdr3 = paste0(chain, ":", cdr3))
ADtrunk77_nd_clone<-mutate(ADtrunk77_nd_clone, chain_cdr3_nt = paste0(chain, ":", cdr3_nt))
ADtrunk77_nd_clone<-ADtrunk77_nd_clone %>%
  group_by(barcode) %>%
  summarise(chain = paste0(unique(sort(chain)), collapse = ","),
        v_gene = paste0(unique(sort(v_gene)), collapse = ","),
        d_gene = paste0(unique(sort(d_gene)), collapse = ","),
        j_gene = paste0(unique(sort(j_gene)), collapse = ","),
        c_gene = paste0(unique(sort(c_gene)), collapse = ","),
        raw_clonotype_id = paste0(unique(sort(raw_clonotype_id)), collapse = ","), 
        cdr3_nt_chains = paste0(unique(sort(chain_cdr3_nt)), collapse = ","),
        cdr3_chains = paste0(unique(sort(chain_cdr3)), collapse = ","))
ADtrunk77_nd_clone$donor <- '77'
ADtrunk77_nd_clone$has_TCR <- 'yes'
ADtrunk77_nd_clone$has_TCR<-as.character(ADtrunk77_nd_clone$has_TCR)
ADtrunk77_nd_clone$raw_clonotype_id<-as.character(ADtrunk77_nd_clone$raw_clonotype_id)
ADtrunk77_nd_clone$raw_clonotype_id <- paste0(ADtrunk77_nd_clone$raw_clonotype_id, c("_77"))
ADtrunk77_nd_clone=as.data.frame(ADtrunk77_nd_clone)
rownames(ADtrunk77_nd_clone) <- ADtrunk77_nd_clone[,1]
write.csv(ADtrunk77_nd_clone, "ADtrunk77_nd_clone.csv")

# %% [code]
ADtrunk81_nd_clone$barcode<-as.character(ADtrunk81_nd_clone$barcode)
ADtrunk81_nd_clone$barcode <- paste0(ADtrunk81_nd_clone$barcode, c("_8"))
ADtrunk81_nd_clone<-mutate(ADtrunk81_nd_clone, chain_cdr3 = paste0(chain, ":", cdr3))
ADtrunk81_nd_clone<-mutate(ADtrunk81_nd_clone, chain_cdr3_nt = paste0(chain, ":", cdr3_nt))
ADtrunk81_nd_clone<-ADtrunk81_nd_clone %>%
  group_by(barcode) %>%
  summarise(chain = paste0(unique(sort(chain)), collapse = ","),
        v_gene = paste0(unique(sort(v_gene)), collapse = ","),
        d_gene = paste0(unique(sort(d_gene)), collapse = ","),
        j_gene = paste0(unique(sort(j_gene)), collapse = ","),
        c_gene = paste0(unique(sort(c_gene)), collapse = ","),
        raw_clonotype_id = paste0(unique(sort(raw_clonotype_id)), collapse = ","), 
        cdr3_nt_chains = paste0(unique(sort(chain_cdr3_nt)), collapse = ","),
        cdr3_chains = paste0(unique(sort(chain_cdr3)), collapse = ","))
ADtrunk81_nd_clone$donor <- '81'
ADtrunk81_nd_clone$has_TCR <- 'yes'
ADtrunk81_nd_clone$has_TCR<-as.character(ADtrunk81_nd_clone$has_TCR)
ADtrunk81_nd_clone$raw_clonotype_id<-as.character(ADtrunk81_nd_clone$raw_clonotype_id)
ADtrunk81_nd_clone$raw_clonotype_id <- paste0(ADtrunk81_nd_clone$raw_clonotype_id, c("_81"))
ADtrunk81_nd_clone=as.data.frame(ADtrunk81_nd_clone)
rownames(ADtrunk81_nd_clone) <- ADtrunk81_nd_clone[,1]
write.csv(ADtrunk81_nd_clone, "ADtrunk81_nd_clone.csv")

# %% [code]
ADtrunk96_dunn_nd_clone$barcode<-as.character(ADtrunk96_dunn_nd_clone$barcode)
ADtrunk96_dunn_nd_clone$barcode <- paste0(ADtrunk96_dunn_nd_clone$barcode, c("_9"))
ADtrunk96_dunn_nd_clone<-mutate(ADtrunk96_dunn_nd_clone, chain_cdr3 = paste0(chain, ":", cdr3))
ADtrunk96_dunn_nd_clone<-mutate(ADtrunk96_dunn_nd_clone, chain_cdr3_nt = paste0(chain, ":", cdr3_nt))
ADtrunk96_dunn_nd_clone<-ADtrunk96_dunn_nd_clone %>%
  group_by(barcode) %>%
  summarise(chain = paste0(unique(sort(chain)), collapse = ","),
        v_gene = paste0(unique(sort(v_gene)), collapse = ","),
        d_gene = paste0(unique(sort(d_gene)), collapse = ","),
        j_gene = paste0(unique(sort(j_gene)), collapse = ","),
        c_gene = paste0(unique(sort(c_gene)), collapse = ","),
        raw_clonotype_id = paste0(unique(sort(raw_clonotype_id)), collapse = ","), 
        cdr3_nt_chains = paste0(unique(sort(chain_cdr3_nt)), collapse = ","),
        cdr3_chains = paste0(unique(sort(chain_cdr3)), collapse = ","))
ADtrunk96_dunn_nd_clone$donor <- '96'
ADtrunk96_dunn_nd_clone$has_TCR <- 'yes'
ADtrunk96_dunn_nd_clone$has_TCR<-as.character(ADtrunk96_dunn_nd_clone$has_TCR)
ADtrunk96_dunn_nd_clone$raw_clonotype_id<-as.character(ADtrunk96_dunn_nd_clone$raw_clonotype_id)
ADtrunk96_dunn_nd_clone$raw_clonotype_id <- paste0(ADtrunk96_dunn_nd_clone$raw_clonotype_id, c("_96"))
ADtrunk96_dunn_nd_clone=as.data.frame(ADtrunk96_dunn_nd_clone)
rownames(ADtrunk96_dunn_nd_clone) <- ADtrunk96_dunn_nd_clone[,1]
write.csv(ADtrunk96_dunn_nd_clone, "ADtrunk96_dunn_nd_clone.csv")

# %% [code]
ADuHN148_nd_clone$barcode<-as.character(ADuHN148_nd_clone$barcode)
ADuHN148_nd_clone$barcode <- paste0(ADuHN148_nd_clone$barcode, c("_10"))
ADuHN148_nd_clone<-mutate(ADuHN148_nd_clone, chain_cdr3 = paste0(chain, ":", cdr3))
ADuHN148_nd_clone<-mutate(ADuHN148_nd_clone, chain_cdr3_nt = paste0(chain, ":", cdr3_nt))
ADuHN148_nd_clone<-ADuHN148_nd_clone %>%
  group_by(barcode) %>%
  summarise(chain = paste0(unique(sort(chain)), collapse = ","),
        v_gene = paste0(unique(sort(v_gene)), collapse = ","),
        d_gene = paste0(unique(sort(d_gene)), collapse = ","),
        j_gene = paste0(unique(sort(j_gene)), collapse = ","),
        c_gene = paste0(unique(sort(c_gene)), collapse = ","),
        raw_clonotype_id = paste0(unique(sort(raw_clonotype_id)), collapse = ","), 
        cdr3_nt_chains = paste0(unique(sort(chain_cdr3_nt)), collapse = ","),
        cdr3_chains = paste0(unique(sort(chain_cdr3)), collapse = ","))
ADuHN148_nd_clone$donor <- '148'
ADuHN148_nd_clone$has_TCR <- 'yes'
ADuHN148_nd_clone$has_TCR<-as.character(ADuHN148_nd_clone$has_TCR)
ADuHN148_nd_clone$raw_clonotype_id<-as.character(ADuHN148_nd_clone$raw_clonotype_id)
ADuHN148_nd_clone$raw_clonotype_id <- paste0(ADuHN148_nd_clone$raw_clonotype_id, c("_148"))
ADuHN148_nd_clone=as.data.frame(ADuHN148_nd_clone)
rownames(ADuHN148_nd_clone) <- ADuHN148_nd_clone[,1]
write.csv(ADuHN148_nd_clone, "ADuHN148_nd_clone.csv")

# %% [code]
ADuHN151_nd_clone$barcode<-as.character(ADuHN151_nd_clone$barcode)
ADuHN151_nd_clone$barcode <- paste0(ADuHN151_nd_clone$barcode, c("_11"))
ADuHN151_nd_clone<-mutate(ADuHN151_nd_clone, chain_cdr3 = paste0(chain, ":", cdr3))
ADuHN151_nd_clone<-mutate(ADuHN151_nd_clone, chain_cdr3_nt = paste0(chain, ":", cdr3_nt))
ADuHN151_nd_clone<-ADuHN151_nd_clone %>%
  group_by(barcode) %>%
  summarise(chain = paste0(unique(sort(chain)), collapse = ","),
        v_gene = paste0(unique(sort(v_gene)), collapse = ","),
        d_gene = paste0(unique(sort(d_gene)), collapse = ","),
        j_gene = paste0(unique(sort(j_gene)), collapse = ","),
        c_gene = paste0(unique(sort(c_gene)), collapse = ","),
        raw_clonotype_id = paste0(unique(sort(raw_clonotype_id)), collapse = ","), 
        cdr3_nt_chains = paste0(unique(sort(chain_cdr3_nt)), collapse = ","),
        cdr3_chains = paste0(unique(sort(chain_cdr3)), collapse = ","))
ADuHN151_nd_clone$donor <- '151'
ADuHN151_nd_clone$has_TCR <- 'yes'
ADuHN151_nd_clone$has_TCR<-as.character(ADuHN151_nd_clone$has_TCR)
ADuHN151_nd_clone$raw_clonotype_id<-as.character(ADuHN151_nd_clone$raw_clonotype_id)
ADuHN151_nd_clone$raw_clonotype_id <- paste0(ADuHN151_nd_clone$raw_clonotype_id, c("_151"))
ADuHN151_nd_clone=as.data.frame(ADuHN151_nd_clone)
rownames(ADuHN151_nd_clone) <- ADuHN151_nd_clone[,1]
write.csv(ADuHN151_nd_clone, "ADuHN151_nd_clone.csv")

# %% [code]
ADuHN176_nd_clone$barcode<-as.character(ADuHN176_nd_clone$barcode)
ADuHN176_nd_clone$barcode <- paste0(ADuHN176_nd_clone$barcode, c("_12"))
ADuHN176_nd_clone<-mutate(ADuHN176_nd_clone, chain_cdr3 = paste0(chain, ":", cdr3))
ADuHN176_nd_clone<-mutate(ADuHN176_nd_clone, chain_cdr3_nt = paste0(chain, ":", cdr3_nt))
ADuHN176_nd_clone<-ADuHN176_nd_clone %>%
  group_by(barcode) %>%
  summarise(chain = paste0(unique(sort(chain)), collapse = ","),
        v_gene = paste0(unique(sort(v_gene)), collapse = ","),
        d_gene = paste0(unique(sort(d_gene)), collapse = ","),
        j_gene = paste0(unique(sort(j_gene)), collapse = ","),
        c_gene = paste0(unique(sort(c_gene)), collapse = ","),
        raw_clonotype_id = paste0(unique(sort(raw_clonotype_id)), collapse = ","), 
        cdr3_nt_chains = paste0(unique(sort(chain_cdr3_nt)), collapse = ","),
        cdr3_chains = paste0(unique(sort(chain_cdr3)), collapse = ","))
ADuHN176_nd_clone$donor <- '176'
ADuHN176_nd_clone$has_TCR <- 'yes'
ADuHN176_nd_clone$has_TCR<-as.character(ADuHN176_nd_clone$has_TCR)
ADuHN176_nd_clone$raw_clonotype_id<-as.character(ADuHN176_nd_clone$raw_clonotype_id)
ADuHN176_nd_clone$raw_clonotype_id <- paste0(ADuHN176_nd_clone$raw_clonotype_id, c("_176"))
ADuHN176_nd_clone=as.data.frame(ADuHN176_nd_clone)
rownames(ADuHN176_nd_clone) <- ADuHN176_nd_clone[,1]
write.csv(ADuHN176_nd_clone, "ADuHN176_nd_clone.csv")

# %% [code]
ADuHN177_nd_clone$barcode<-as.character(ADuHN177_nd_clone$barcode)
ADuHN177_nd_clone$barcode <- paste0(ADuHN177_nd_clone$barcode, c("_13"))
ADuHN177_nd_clone<-mutate(ADuHN177_nd_clone, chain_cdr3 = paste0(chain, ":", cdr3))
ADuHN177_nd_clone<-mutate(ADuHN177_nd_clone, chain_cdr3_nt = paste0(chain, ":", cdr3_nt))
ADuHN177_nd_clone<-ADuHN177_nd_clone %>%
  group_by(barcode) %>%
  summarise(chain = paste0(unique(sort(chain)), collapse = ","),
        v_gene = paste0(unique(sort(v_gene)), collapse = ","),
        d_gene = paste0(unique(sort(d_gene)), collapse = ","),
        j_gene = paste0(unique(sort(j_gene)), collapse = ","),
        c_gene = paste0(unique(sort(c_gene)), collapse = ","),
        raw_clonotype_id = paste0(unique(sort(raw_clonotype_id)), collapse = ","), 
        cdr3_nt_chains = paste0(unique(sort(chain_cdr3_nt)), collapse = ","),
        cdr3_chains = paste0(unique(sort(chain_cdr3)), collapse = ","))
ADuHN177_nd_clone$donor <- '177'
ADuHN177_nd_clone$has_TCR <- 'yes'
ADuHN177_nd_clone$has_TCR<-as.character(ADuHN177_nd_clone$has_TCR)
ADuHN177_nd_clone$raw_clonotype_id<-as.character(ADuHN177_nd_clone$raw_clonotype_id)
ADuHN177_nd_clone$raw_clonotype_id <- paste0(ADuHN177_nd_clone$raw_clonotype_id, c("_177"))
ADuHN177_nd_clone=as.data.frame(ADuHN177_nd_clone)
rownames(ADuHN177_nd_clone) <- ADuHN177_nd_clone[,1]
write.csv(ADuHN177_nd_clone, "ADuHN177_nd_clone.csv")

# %% [code]
ADuHN180_nd_clone$barcode<-as.character(ADuHN180_nd_clone$barcode)
ADuHN180_nd_clone$barcode <- paste0(ADuHN180_nd_clone$barcode, c("_14"))
ADuHN180_nd_clone<-mutate(ADuHN180_nd_clone, chain_cdr3 = paste0(chain, ":", cdr3))
ADuHN180_nd_clone<-mutate(ADuHN180_nd_clone, chain_cdr3_nt = paste0(chain, ":", cdr3_nt))
ADuHN180_nd_clone<-ADuHN180_nd_clone %>%
  group_by(barcode) %>%
  summarise(chain = paste0(unique(sort(chain)), collapse = ","),
        v_gene = paste0(unique(sort(v_gene)), collapse = ","),
        d_gene = paste0(unique(sort(d_gene)), collapse = ","),
        j_gene = paste0(unique(sort(j_gene)), collapse = ","),
        c_gene = paste0(unique(sort(c_gene)), collapse = ","),
        raw_clonotype_id = paste0(unique(sort(raw_clonotype_id)), collapse = ","), 
        cdr3_nt_chains = paste0(unique(sort(chain_cdr3_nt)), collapse = ","),
        cdr3_chains = paste0(unique(sort(chain_cdr3)), collapse = ","))
ADuHN180_nd_clone$donor <- '180'
ADuHN180_nd_clone$has_TCR <- 'yes'
ADuHN180_nd_clone$has_TCR<-as.character(ADuHN180_nd_clone$has_TCR)
ADuHN180_nd_clone$raw_clonotype_id<-as.character(ADuHN180_nd_clone$raw_clonotype_id)
ADuHN180_nd_clone$raw_clonotype_id <- paste0(ADuHN180_nd_clone$raw_clonotype_id, c("_180"))
ADuHN180_nd_clone=as.data.frame(ADuHN180_nd_clone)
rownames(ADuHN180_nd_clone) <- ADuHN180_nd_clone[,1]
write.csv(ADuHN180_nd_clone, "ADuHN180_nd_clone.csv")

# %% [code]
ADdHN120_nd_clone$barcode<-as.character(ADdHN120_nd_clone$barcode)
ADdHN120_nd_clone$barcode <- paste0(ADdHN120_nd_clone$barcode, c("_15"))
ADdHN120_nd_clone<-mutate(ADdHN120_nd_clone, chain_cdr3 = paste0(chain, ":", cdr3))
ADdHN120_nd_clone<-mutate(ADdHN120_nd_clone, chain_cdr3_nt = paste0(chain, ":", cdr3_nt))
ADdHN120_nd_clone<-ADdHN120_nd_clone %>%
  group_by(barcode) %>%
  summarise(chain = paste0(unique(sort(chain)), collapse = ","),
        v_gene = paste0(unique(sort(v_gene)), collapse = ","),
        d_gene = paste0(unique(sort(d_gene)), collapse = ","),
        j_gene = paste0(unique(sort(j_gene)), collapse = ","),
        c_gene = paste0(unique(sort(c_gene)), collapse = ","),
        raw_clonotype_id = paste0(unique(sort(raw_clonotype_id)), collapse = ","), 
        cdr3_nt_chains = paste0(unique(sort(chain_cdr3_nt)), collapse = ","),
        cdr3_chains = paste0(unique(sort(chain_cdr3)), collapse = ","))
ADdHN120_nd_clone$donor <- '120'
ADdHN120_nd_clone$has_TCR <- 'yes'
ADdHN120_nd_clone$has_TCR<-as.character(ADdHN120_nd_clone$has_TCR)
ADdHN120_nd_clone$raw_clonotype_id<-as.character(ADdHN120_nd_clone$raw_clonotype_id)
ADdHN120_nd_clone$raw_clonotype_id <- paste0(ADdHN120_nd_clone$raw_clonotype_id, c("_120"))
ADdHN120_nd_clone=as.data.frame(ADdHN120_nd_clone)
rownames(ADdHN120_nd_clone) <- ADdHN120_nd_clone[,1]
write.csv(ADdHN120_nd_clone, "ADdHN120_nd_clone.csv")

# %% [code]
ADdHN126_nd_clone$barcode<-as.character(ADdHN126_nd_clone$barcode)
ADdHN126_nd_clone$barcode <- paste0(ADdHN126_nd_clone$barcode, c("_16"))
ADdHN126_nd_clone<-mutate(ADdHN126_nd_clone, chain_cdr3 = paste0(chain, ":", cdr3))
ADdHN126_nd_clone<-mutate(ADdHN126_nd_clone, chain_cdr3_nt = paste0(chain, ":", cdr3_nt))
ADdHN126_nd_clone<-ADdHN126_nd_clone %>%
  group_by(barcode) %>%
  summarise(chain = paste0(unique(sort(chain)), collapse = ","),
        v_gene = paste0(unique(sort(v_gene)), collapse = ","),
        d_gene = paste0(unique(sort(d_gene)), collapse = ","),
        j_gene = paste0(unique(sort(j_gene)), collapse = ","),
        c_gene = paste0(unique(sort(c_gene)), collapse = ","),
        raw_clonotype_id = paste0(unique(sort(raw_clonotype_id)), collapse = ","), 
        cdr3_nt_chains = paste0(unique(sort(chain_cdr3_nt)), collapse = ","),
        cdr3_chains = paste0(unique(sort(chain_cdr3)), collapse = ","))
ADdHN126_nd_clone$donor <- '126'
ADdHN126_nd_clone$has_TCR <- 'yes'
ADdHN126_nd_clone$has_TCR<-as.character(ADdHN126_nd_clone$has_TCR)
ADdHN126_nd_clone$raw_clonotype_id<-as.character(ADdHN126_nd_clone$raw_clonotype_id)
ADdHN126_nd_clone$raw_clonotype_id <- paste0(ADdHN126_nd_clone$raw_clonotype_id, c("_126"))
ADdHN126_nd_clone=as.data.frame(ADdHN126_nd_clone)
rownames(ADdHN126_nd_clone) <- ADdHN126_nd_clone[,1]
write.csv(ADdHN126_nd_clone, "ADdHN126_nd_clone.csv")

# %% [code]
ADdHN133_nd_clone$barcode<-as.character(ADdHN133_nd_clone$barcode)
ADdHN133_nd_clone$barcode <- paste0(ADdHN133_nd_clone$barcode, c("_17"))
ADdHN133_nd_clone<-mutate(ADdHN133_nd_clone, chain_cdr3 = paste0(chain, ":", cdr3))
ADdHN133_nd_clone<-mutate(ADdHN133_nd_clone, chain_cdr3_nt = paste0(chain, ":", cdr3_nt))
ADdHN133_nd_clone<-ADdHN133_nd_clone %>%
  group_by(barcode) %>%
  summarise(chain = paste0(unique(sort(chain)), collapse = ","),
        v_gene = paste0(unique(sort(v_gene)), collapse = ","),
        d_gene = paste0(unique(sort(d_gene)), collapse = ","),
        j_gene = paste0(unique(sort(j_gene)), collapse = ","),
        c_gene = paste0(unique(sort(c_gene)), collapse = ","),
        raw_clonotype_id = paste0(unique(sort(raw_clonotype_id)), collapse = ","), 
        cdr3_nt_chains = paste0(unique(sort(chain_cdr3_nt)), collapse = ","),
        cdr3_chains = paste0(unique(sort(chain_cdr3)), collapse = ","))
ADdHN133_nd_clone$donor <- '133'
ADdHN133_nd_clone$has_TCR <- 'yes'
ADdHN133_nd_clone$has_TCR<-as.character(ADdHN133_nd_clone$has_TCR)
ADdHN133_nd_clone$raw_clonotype_id<-as.character(ADdHN133_nd_clone$raw_clonotype_id)
ADdHN133_nd_clone$raw_clonotype_id <- paste0(ADdHN133_nd_clone$raw_clonotype_id, c("_133"))
ADdHN133_nd_clone=as.data.frame(ADdHN133_nd_clone)
rownames(ADdHN133_nd_clone) <- ADdHN133_nd_clone[,1]
write.csv(ADdHN133_nd_clone, "ADdHN133_nd_clone.csv")

# %% [code]
ADdHN137_nd_clone$barcode<-as.character(ADdHN137_nd_clone$barcode)
ADdHN137_nd_clone$barcode <- paste0(ADdHN137_nd_clone$barcode, c("_18"))
ADdHN137_nd_clone<-mutate(ADdHN137_nd_clone, chain_cdr3 = paste0(chain, ":", cdr3))
ADdHN137_nd_clone<-mutate(ADdHN137_nd_clone, chain_cdr3_nt = paste0(chain, ":", cdr3_nt))
ADdHN137_nd_clone<-ADdHN137_nd_clone %>%
  group_by(barcode) %>%
  summarise(chain = paste0(unique(sort(chain)), collapse = ","),
        v_gene = paste0(unique(sort(v_gene)), collapse = ","),
        d_gene = paste0(unique(sort(d_gene)), collapse = ","),
        j_gene = paste0(unique(sort(j_gene)), collapse = ","),
        c_gene = paste0(unique(sort(c_gene)), collapse = ","),
        raw_clonotype_id = paste0(unique(sort(raw_clonotype_id)), collapse = ","), 
        cdr3_nt_chains = paste0(unique(sort(chain_cdr3_nt)), collapse = ","),
        cdr3_chains = paste0(unique(sort(chain_cdr3)), collapse = ","))
ADdHN137_nd_clone$donor <- '137'
ADdHN137_nd_clone$has_TCR <- 'yes'
ADdHN137_nd_clone$has_TCR<-as.character(ADdHN137_nd_clone$has_TCR)
ADdHN137_nd_clone$raw_clonotype_id<-as.character(ADdHN137_nd_clone$raw_clonotype_id)
ADdHN137_nd_clone$raw_clonotype_id <- paste0(ADdHN137_nd_clone$raw_clonotype_id, c("_137"))
ADdHN137_nd_clone=as.data.frame(ADdHN137_nd_clone)
rownames(ADdHN137_nd_clone) <- ADdHN137_nd_clone[,1]
write.csv(ADdHN137_nd_clone, "ADdHN137_nd_clone.csv")

# %% [code]
ADdHN147_nd_clone$barcode<-as.character(ADdHN147_nd_clone$barcode)
ADdHN147_nd_clone$barcode <- paste0(ADdHN147_nd_clone$barcode, c("_19"))
ADdHN147_nd_clone<-mutate(ADdHN147_nd_clone, chain_cdr3 = paste0(chain, ":", cdr3))
ADdHN147_nd_clone<-mutate(ADdHN147_nd_clone, chain_cdr3_nt = paste0(chain, ":", cdr3_nt))
ADdHN147_nd_clone<-ADdHN147_nd_clone %>%
  group_by(barcode) %>%
  summarise(chain = paste0(unique(sort(chain)), collapse = ","),
        v_gene = paste0(unique(sort(v_gene)), collapse = ","),
        d_gene = paste0(unique(sort(d_gene)), collapse = ","),
        j_gene = paste0(unique(sort(j_gene)), collapse = ","),
        c_gene = paste0(unique(sort(c_gene)), collapse = ","),
        raw_clonotype_id = paste0(unique(sort(raw_clonotype_id)), collapse = ","), 
        cdr3_nt_chains = paste0(unique(sort(chain_cdr3_nt)), collapse = ","),
        cdr3_chains = paste0(unique(sort(chain_cdr3)), collapse = ","))
ADdHN147_nd_clone$donor <- '147'
ADdHN147_nd_clone$has_TCR <- 'yes'
ADdHN147_nd_clone$has_TCR<-as.character(ADdHN147_nd_clone$has_TCR)
ADdHN147_nd_clone$raw_clonotype_id<-as.character(ADdHN147_nd_clone$raw_clonotype_id)
ADdHN147_nd_clone$raw_clonotype_id <- paste0(ADdHN147_nd_clone$raw_clonotype_id, c("_147"))
ADdHN147_nd_clone=as.data.frame(ADdHN147_nd_clone)
rownames(ADdHN147_nd_clone) <- ADdHN147_nd_clone[,1]
write.csv(ADdHN147_nd_clone, "ADdHN147_nd_clone.csv")

# %% [code]
ADdHN161_nd_clone$barcode<-as.character(ADdHN161_nd_clone$barcode)
ADdHN161_nd_clone$barcode <- paste0(ADdHN161_nd_clone$barcode, c("_20"))
ADdHN161_nd_clone<-mutate(ADdHN161_nd_clone, chain_cdr3 = paste0(chain, ":", cdr3))
ADdHN161_nd_clone<-mutate(ADdHN161_nd_clone, chain_cdr3_nt = paste0(chain, ":", cdr3_nt))
ADdHN161_nd_clone<-ADdHN161_nd_clone %>%
  group_by(barcode) %>%
  summarise(chain = paste0(unique(sort(chain)), collapse = ","),
        v_gene = paste0(unique(sort(v_gene)), collapse = ","),
        d_gene = paste0(unique(sort(d_gene)), collapse = ","),
        j_gene = paste0(unique(sort(j_gene)), collapse = ","),
        c_gene = paste0(unique(sort(c_gene)), collapse = ","),
        raw_clonotype_id = paste0(unique(sort(raw_clonotype_id)), collapse = ","), 
        cdr3_nt_chains = paste0(unique(sort(chain_cdr3_nt)), collapse = ","),
        cdr3_chains = paste0(unique(sort(chain_cdr3)), collapse = ","))
ADdHN161_nd_clone$donor <- '161'
ADdHN161_nd_clone$has_TCR <- 'yes'
ADdHN161_nd_clone$has_TCR<-as.character(ADdHN161_nd_clone$has_TCR)
ADdHN161_nd_clone$raw_clonotype_id<-as.character(ADdHN161_nd_clone$raw_clonotype_id)
ADdHN161_nd_clone$raw_clonotype_id <- paste0(ADdHN161_nd_clone$raw_clonotype_id, c("_161"))
ADdHN161_nd_clone=as.data.frame(ADdHN161_nd_clone)
rownames(ADdHN161_nd_clone) <- ADdHN161_nd_clone[,1]
write.csv(ADdHN161_nd_clone, "ADdHN161_nd_clone.csv")

# %% [code]
clone=bind_rows(list(HC112_nd_clone, HC115_nd_clone, HC116_nd_clone, HC121_nd_clone,
                    ADtrunk74_nd_clone, ADtrunk75_nd_clone, ADtrunk77_nd_clone,
                    ADtrunk81_nd_clone, ADtrunk96_dunn_nd_clone,
                    ADuHN148_nd_clone, ADuHN151_nd_clone, ADuHN176_nd_clone,
                    ADuHN177_nd_clone, ADuHN180_nd_clone,
                    ADdHN120_nd_clone, ADdHN126_nd_clone, ADdHN133_nd_clone,
                    ADdHN137_nd_clone, ADdHN147_nd_clone, ADdHN161_nd_clone))

# %% [code]
head(clone, n=5)

# %% [code]
samples_integrated <- AddMetaData(object=samples_integrated, metadata=clone)

# %% [code]
df=samples_integrated[[]]
write.csv(df, "samples_integrated.df_check.csv")

# %% [code]
Idents(samples_integrated) <- "cell_types"

# %% [code]
levels(samples_integrated)

# %% [code]
DimPlot(samples_integrated, label = T)

# %% [code]
setwd("/home/jupyter/AD_HN_all_Cemm/objects")
saveRDS(samples_integrated, "samples_integrated_cell_types_ordered_clonotypes.RDS")

# %% [code]
