# Supplementary material for: Dupilumab-associated head and neck dermatitis shows a pronounced type 22 immune signature mediated by oligoclonally expanded T cells
Source: Nat Commun. 2024 Apr 2;15:2839. doi: 10.1038/s41467-024-46540-0 (PMC10987549; doi:10.1038/s41467-024-46540-0)
Supplement: Supplementary file 12 — Supplementary Software [file 41467_2024_46540_MOESM12_ESM.zip › Part1.7.2.DAHND_Figure1C_Python_Cell_counts_plot.ipynb]

# %% [code]
#set the wd and packages
import os.path
import numpy as np
import pandas as pd
import sys
import sys
import seaborn as sns
from statsmodels import robust
import matplotlib
from matplotlib import rcParams
import matplotlib.pyplot as plt
%matplotlib inline
from matplotlib import rc
from matplotlib.pyplot import figure
from matplotlib.colors import LinearSegmentedColormap
from pandas import DataFrame
matplotlib.style.use('ggplot')

import os
os.chdir(r"/home/jupyter/transferred/DAHND/output/new_organized_figures/Figure_1")

# %% [code]
import pandas as pd 
df = pd.read_csv('Table_S1_cell_counts_all.csv',index_col=0)

# %% [code]
df

# %% [code]
df.index.values

# %% [code]
df.columns.values

# %% [code]
df.index = df.index.map(str)

# %% [code]
df2 = df.loc['112'] 

# %% [code]
df=df.T

# %% [code]
df.columns = df.columns.astype(str)

# %% [code]
import numpy as np
import matplotlib.pyplot as plt
from matplotlib import rc
from matplotlib.pyplot import figure
import pandas as pd
matplotlib.style.use('default')
matplotlib.rcParams.update({'font.size': 8})
# Data
rcParams['figure.figsize'] = 10, 5
r = [0, 1, 2, 3, 4, 5, 6, 7, 8, 9, 10, 11, 12, 13, 14, 15, 16, 17, 18, 19, 20, 21, 22, 23, 24, 25, 26, 27, 28, 29, 30, 
    31, 32, 33, 34, 35, 36, 37, 38, 39, 40]

df = pd.DataFrame(df)


# From raw value to percentage
totals = [a+b+c+d+e+f+g+h+i+j+k+l+m+n+o+p+q+r+s+t for a,b,c,d,e,f,g,h,i,j,k,l,m,n,o,p,q,r,s,t 
          in zip(df['112'], df['115'], df['116'], df['121'],
                 df['74'], df['75'],  df['77'], df['81'], df['96'],
                 df['148'], df['151'], df['176'], df['177'], df['180'], 
                 df['120'], df['126'], df['133'], df['137'], df['147'], df['161'],)]

HC112 = [a / b * 100 for a,b in zip(df['112'], totals)]
HC115 = [a / b * 100 for a,b in zip(df['115'], totals)]
HC116 = [a / b * 100 for a,b in zip(df['116'], totals)]
HC121 = [a / b * 100 for a,b in zip(df['121'], totals)]

AD_trunk_74 = [a / b * 100 for a,b in zip(df['74'], totals)]
AD_trunk_75 = [a / b * 100 for a,b in zip(df['75'], totals)]
AD_trunk_77 = [a / b * 100 for a,b in zip(df['77'], totals)]
AD_trunk_81 = [a / b * 100 for a,b in zip(df['81'], totals)]
AD_trunk_96 = [a / b * 100 for a,b in zip(df['96'], totals)]

AD_untreated_HN_148 = [a / b * 100 for a,b in zip(df['148'], totals)]
AD_untreated_HN_151 = [a / b * 100 for a,b in zip(df['151'], totals)]
AD_untreated_HN_176 = [a / b * 100 for a,b in zip(df['176'], totals)]
AD_untreated_HN_177 = [a / b * 100 for a,b in zip(df['177'], totals)]
AD_untreated_HN_180 = [a / b * 100 for a,b in zip(df['180'], totals)]

AD_dupilumab_HN_120 = [a / b * 100 for a,b in zip(df['120'], totals)]
AD_dupilumab_HN_126 = [a / b * 100 for a,b in zip(df['126'], totals)]
AD_dupilumab_HN_133 = [a / b * 100 for a,b in zip(df['133'], totals)]
AD_dupilumab_HN_137 = [a / b * 100 for a,b in zip(df['137'], totals)]
AD_dupilumab_HN_147 = [a / b * 100 for a,b in zip(df['147'], totals)]
AD_dupilumab_HN_161 = [a / b * 100 for a,b in zip(df['161'], totals)]

# plot
barWidth = 0.85
names = ("T1","T2","T3","T4","T5","T6","Tpro","NK","ILC","B","LC","DC1","DC2","DC3","DC4","DCpro","MP","MC",
"NC","MEL","SMC1","SMC2","LEC","BEC1","BEC2","BEC3","BECpro","P","FB1","FB2","FB3","FB4","FB5","FB6","FBpro",
"SG","KC1","KC2","KC3","KC4","KCpro")

# Create HC Bars
plt.bar(r, HC112, color='#FFCC00', edgecolor='white', width=barWidth, 
label="HC112")

plt.bar(r, HC115, bottom=HC112, color='#FFCC00', edgecolor='white', 
width=barWidth, label="HC115")

plt.bar(r, HC116, bottom=[a+b for a,b in zip(HC112, HC115)], color='#FFCC00', 
edgecolor='white', width=barWidth, label="HC116")

plt.bar(r, HC121, bottom=[a+b+c for a,b,c in zip(HC112, HC115,HC116)], color='#FFCC00', 
edgecolor='white', width=barWidth, label="HC121")


# Create AD_trunk Bars
plt.bar(r, AD_trunk_74, bottom=[a+b+c+d for a,b,c,d in zip(HC112, HC115,HC116,HC121)], color='#FF6633', 
edgecolor='white', width=barWidth, label="AD_trunk_74")

plt.bar(r, AD_trunk_75, bottom=[a+b+c+d+e for a,b,c,d,e in zip(HC112, HC115,HC116,HC121,AD_trunk_74)], color='#FF6633', 
edgecolor='white', width=barWidth, label="AD_trunk_75")

plt.bar(r, AD_trunk_77, bottom=[a+b+c+d+e+f for a,b,c,d,e,f in zip(HC112, HC115,HC116,HC121,AD_trunk_74,AD_trunk_75)], color='#FF6633', 
edgecolor='white', width=barWidth, label="AD_trunk_77")

plt.bar(r, AD_trunk_81, bottom=[a+b+c+d+e+f+g for a,b,c,d,e,f,g in zip(HC112, HC115,HC116,HC121,AD_trunk_74,AD_trunk_75,
                                                                       AD_trunk_77)], 
        color='#FF6633', edgecolor='white', width=barWidth, label="AD_trunk_81")

plt.bar(r, AD_trunk_96, bottom=[a+b+c+d+e+f+g+h for a,b,c,d,e,f,g,h in zip(HC112, HC115,HC116,HC121,AD_trunk_74,
                                                    AD_trunk_75,AD_trunk_77,AD_trunk_81)], 
        color='#FF6633', edgecolor='white', width=barWidth, label="AD_trunk_96")

# Create AD_untreated Bars
plt.bar(r, AD_untreated_HN_148, bottom=[a+b+c+d+e+f+g+h+i for a,b,c,d,e,f,g,h,i in zip(HC112, 
                                        HC115,HC116,HC121,AD_trunk_74,
                                              AD_trunk_75,AD_trunk_77,AD_trunk_81,AD_trunk_96)], 
        color='#CC0000', edgecolor='white', width=barWidth, label="AD_untreated_HN_148")

plt.bar(r, AD_untreated_HN_151, bottom=[a+b+c+d+e+f+g+h+i+j for a,b,c,d,e,f,g,h,i,j in zip(HC112, HC115,HC116,HC121,
                                                                                           AD_trunk_74,
                                    AD_trunk_75,AD_trunk_77,AD_trunk_81,AD_trunk_96, AD_untreated_HN_148)], 
        color='#CC0000', edgecolor='white', width=barWidth, label="AD_untreated_HN_151")

plt.bar(r, AD_untreated_HN_176, bottom=[a+b+c+d+e+f+g+h+i+j+k for a,b,c,d,e,f,g,h,i,j,k in zip(HC112, HC115,HC116,
                                                                                               HC121,AD_trunk_74,
                        AD_trunk_75,AD_trunk_77,AD_trunk_81,AD_trunk_96, AD_untreated_HN_148,AD_untreated_HN_151)], 
        color='#CC0000', edgecolor='white', width=barWidth, label="AD_untreated_HN_176")

plt.bar(r, AD_untreated_HN_177, bottom=[a+b+c+d+e+f+g+h+i+j+k+l for a,b,c,d,e,f,g,h,i,j,k,l in zip(HC112, HC115,
                                                                                HC116,HC121,AD_trunk_74,
                         AD_trunk_75,AD_trunk_77,AD_trunk_81,AD_trunk_96, AD_untreated_HN_148,
                                 AD_untreated_HN_151,AD_untreated_HN_176)], 
        color='#CC0000', edgecolor='white', width=barWidth, label="AD_untreated_HN_177")

plt.bar(r, AD_untreated_HN_180, bottom=[a+b+c+d+e+f+g+h+i+j+k+l+m for a,b,c,d,e,f,g,h,i,j,k,l,m in zip(HC112, HC115,
                                                                                    HC116,HC121,
               AD_trunk_74, AD_trunk_75,AD_trunk_77,AD_trunk_81,AD_trunk_96, AD_untreated_HN_148,AD_untreated_HN_151,
                                            AD_untreated_HN_176,AD_untreated_HN_177)], 
        color='#CC0000', edgecolor='white', width=barWidth, label="AD_untreated_HN_180")


# Create AD_dupilumab_HN Bars
plt.bar(r, AD_dupilumab_HN_120, bottom=[a+b+c+d+e+f+g+h+i+j+k+l+m+n for a,b,c,d,e,f,g,h,i,j,k,l,m,n in zip(HC112,
                                                                                        HC115,HC116,
          HC121,AD_trunk_74, AD_trunk_75,AD_trunk_77,AD_trunk_81,AD_trunk_96, AD_untreated_HN_148,
                         AD_untreated_HN_151,AD_untreated_HN_176,AD_untreated_HN_177,AD_untreated_HN_180)], 
        color='#8F2F1D', edgecolor='white', width=barWidth, label="AD_dupilumab_HN_120")

plt.bar(r, AD_dupilumab_HN_126, bottom=[a+b+c+d+e+f+g+h+i+j+k+l+m+n+o for a,b,c,d,e,f,g,h,i,j,k,l,m,n,o in zip(HC112,
                                                                                            HC115,HC116,
                        HC121,AD_trunk_74, AD_trunk_75,AD_trunk_77,AD_trunk_81, AD_trunk_96,AD_untreated_HN_148,
                                    AD_untreated_HN_151,AD_untreated_HN_176,AD_untreated_HN_177,AD_untreated_HN_180, 
                                             AD_dupilumab_HN_120)], 
        color='#8F2F1D', edgecolor='white', width=barWidth, label="AD_dupilumab_HN_126")

plt.bar(r, AD_dupilumab_HN_133, bottom=[a+b+c+d+e+f+g+h+i+j+k+l+m+n+o+p for a,b,c,d,e,f,g,h,i,j,k,l,m,n,o,p in zip(HC112, 
                    HC115,HC116,HC121,AD_trunk_74, AD_trunk_75,AD_trunk_77,AD_trunk_81,AD_trunk_96, 
                                        AD_untreated_HN_148, AD_untreated_HN_151,AD_untreated_HN_176,
                                    AD_untreated_HN_177,AD_untreated_HN_180, AD_dupilumab_HN_120,AD_dupilumab_HN_126)], 
        color='#8F2F1D', edgecolor='white', width=barWidth, label="AD_dupilumab_HN_133")

plt.bar(r, AD_dupilumab_HN_137, bottom=[a+b+c+d+e+f+g+h+i+j+k+l+m+n+o+p+q for a,b,c,d,e,f,g,h,i,j,k,l,m,n,o,p,q in 
             zip(HC112, HC115,HC116,HC121,AD_trunk_74, AD_trunk_75,AD_trunk_77,AD_trunk_81,AD_trunk_96, 
                                        AD_untreated_HN_148, AD_untreated_HN_151,AD_untreated_HN_176,
                                    AD_untreated_HN_177,AD_untreated_HN_180, AD_dupilumab_HN_120,AD_dupilumab_HN_126,
                            AD_dupilumab_HN_133)], 
        color='#8F2F1D', edgecolor='white', width=barWidth, label="AD_dupilumab_HN_137")

plt.bar(r, AD_dupilumab_HN_147, bottom=[a+b+c+d+e+f+g+h+i+j+k+l+m+n+o+p+q+r for a,b,c,d,e,f,g,h,i,j,k,l,m,n,o,p,q,r in zip(HC112, 
                    HC115,HC116,HC121,AD_trunk_74, AD_trunk_75,AD_trunk_77,AD_trunk_81,AD_trunk_96, 
                                        AD_untreated_HN_148, AD_untreated_HN_151,AD_untreated_HN_176,
                                    AD_untreated_HN_177,AD_untreated_HN_180, AD_dupilumab_HN_120,AD_dupilumab_HN_126,
                            AD_dupilumab_HN_133,AD_dupilumab_HN_137)], 
        color='#8F2F1D', edgecolor='white', width=barWidth, label="AD_dupilumab_HN_147")

plt.bar(r, AD_dupilumab_HN_161, bottom=[a+b+c+d+e+f+g+h+i+j+k+l+m+n+o+p+q+r+s for a,b,c,d,e,f,g,h,i,j,k,l,m,n,o,p,q,r,s in zip(HC112, 
                    HC115,HC116,HC121,AD_trunk_74, AD_trunk_75,AD_trunk_77,AD_trunk_81,AD_trunk_96, 
                                        AD_untreated_HN_148, AD_untreated_HN_151,AD_untreated_HN_176,
                                    AD_untreated_HN_177,AD_untreated_HN_180, AD_dupilumab_HN_120,AD_dupilumab_HN_126,
                            AD_dupilumab_HN_133,AD_dupilumab_HN_137, AD_dupilumab_HN_147)], 
        color='#8F2F1D', edgecolor='white', width=barWidth, label="AD_dupilumab_HN_161")


# Custom x axis
plt.xticks(r, names, fontsize=7, rotation=90)
plt.xlabel("cell_types")

# Custom y axis
plt.ylabel("cells, % of the cluster")

# Add a legend
plt.legend(loc='upper left', bbox_to_anchor=(1, 1), ncol=1)

#set size


#save
plt.savefig('C.Cell_types_counts_patient.pdf', dpi=300, bbox_inches='tight')

# Show graphic
plt.show()

# %% [code]
