# Supplementary material for: Dupilumab-associated head and neck dermatitis shows a pronounced type 22 immune signature mediated by oligoclonally expanded T cells
Source: Nat Commun. 2024 Apr 2;15:2839. doi: 10.1038/s41467-024-46540-0 (PMC10987549; doi:10.1038/s41467-024-46540-0)
Supplement: Supplementary file 12 — Supplementary Software [file 41467_2024_46540_MOESM12_ESM.zip › Part1.7.3.DAHND_TableS3_Python_DEG_clusters_by_diseases_ordered.ipynb]

# %% [code]
pip install openpyxl

# %% [code]
pip install xlsxwriter

# %% [code]
import xlsxwriter

# %% [code]
import pandas as pd

# %% [code]
import os
os.chdir("/home/jupyter/transferred/DAHND/output/new_organized_figures/Figure_1/DEG_disease")

# %% [code]
file = pd.read_csv("DEG.Data.T1.less0.05padj_noMT_RB.csv")
HC = file[file["cluster"] == "HC"]
AD_trunk = file[file["cluster"] == "AD_trunk"]
AD_untreated_HN = file[file["cluster"] == "AD_untreated_HN"]
AD_dupilumab_HN = file[file["cluster"] == "AD_dupilumab_HN"]

HC_d = HC.drop(HC.columns[[0, 1]], axis=1)
AD_trunk_d = AD_trunk.drop(AD_trunk.columns[[0, 1]], axis=1)
AD_untreated_HN_d = AD_untreated_HN.drop(AD_untreated_HN.columns[[0, 1]], axis=1)
AD_dupilumab_HN_d = AD_dupilumab_HN.drop(AD_dupilumab_HN.columns[[0, 1]], axis=1)

HC_d[""] = " "
AD_trunk_d[""] = " "
AD_untreated_HN_d[""] = " "
AD_dupilumab_HN_d[""] = " "

pdList = [HC_d, AD_trunk_d, AD_untreated_HN_d, AD_dupilumab_HN_d]
separated=pd.concat(
    pdList,
    axis=1,
    join="outer",
    ignore_index=False)
ordered=separated.apply(lambda x : pd.Series(x.dropna().values))
orderedT1=pd.DataFrame(ordered)

# %% [code]
file = pd.read_csv("DEG.Data.T2.less0.05padj_noMT_RB.csv")
HC = file[file["cluster"] == "HC"]
AD_trunk = file[file["cluster"] == "AD_trunk"]
AD_untreated_HN = file[file["cluster"] == "AD_untreated_HN"]
AD_dupilumab_HN = file[file["cluster"] == "AD_dupilumab_HN"]

HC_d = HC.drop(HC.columns[[0, 1]], axis=1)
AD_trunk_d = AD_trunk.drop(AD_trunk.columns[[0, 1]], axis=1)
AD_untreated_HN_d = AD_untreated_HN.drop(AD_untreated_HN.columns[[0, 1]], axis=1)
AD_dupilumab_HN_d = AD_dupilumab_HN.drop(AD_dupilumab_HN.columns[[0, 1]], axis=1)

HC_d[""] = " "
AD_trunk_d[""] = " "
AD_untreated_HN_d[""] = " "
AD_dupilumab_HN_d[""] = " "

pdList = [HC_d, AD_trunk_d, AD_untreated_HN_d, AD_dupilumab_HN_d]
separated=pd.concat(
    pdList,
    axis=1,
    join="outer",
    ignore_index=False)
ordered=separated.apply(lambda x : pd.Series(x.dropna().values))
orderedT2=pd.DataFrame(ordered)

# %% [code]
file = pd.read_csv("DEG.Data.T3.less0.05padj_noMT_RB.csv")
HC = file[file["cluster"] == "HC"]
AD_trunk = file[file["cluster"] == "AD_trunk"]
AD_untreated_HN = file[file["cluster"] == "AD_untreated_HN"]
AD_dupilumab_HN = file[file["cluster"] == "AD_dupilumab_HN"]

HC_d = HC.drop(HC.columns[[0, 1]], axis=1)
AD_trunk_d = AD_trunk.drop(AD_trunk.columns[[0, 1]], axis=1)
AD_untreated_HN_d = AD_untreated_HN.drop(AD_untreated_HN.columns[[0, 1]], axis=1)
AD_dupilumab_HN_d = AD_dupilumab_HN.drop(AD_dupilumab_HN.columns[[0, 1]], axis=1)

HC_d[""] = " "
AD_trunk_d[""] = " "
AD_untreated_HN_d[""] = " "
AD_dupilumab_HN_d[""] = " "

pdList = [HC_d, AD_trunk_d, AD_untreated_HN_d, AD_dupilumab_HN_d]
separated=pd.concat(
    pdList,
    axis=1,
    join="outer",
    ignore_index=False)
ordered=separated.apply(lambda x : pd.Series(x.dropna().values))
orderedT3=pd.DataFrame(ordered)

# %% [code]
file = pd.read_csv("DEG.Data.T4.less0.05padj_noMT_RB.csv")
HC = file[file["cluster"] == "HC"]
AD_trunk = file[file["cluster"] == "AD_trunk"]
AD_untreated_HN = file[file["cluster"] == "AD_untreated_HN"]
AD_dupilumab_HN = file[file["cluster"] == "AD_dupilumab_HN"]

HC_d = HC.drop(HC.columns[[0, 1]], axis=1)
AD_trunk_d = AD_trunk.drop(AD_trunk.columns[[0, 1]], axis=1)
AD_untreated_HN_d = AD_untreated_HN.drop(AD_untreated_HN.columns[[0, 1]], axis=1)
AD_dupilumab_HN_d = AD_dupilumab_HN.drop(AD_dupilumab_HN.columns[[0, 1]], axis=1)

HC_d[""] = " "
AD_trunk_d[""] = " "
AD_untreated_HN_d[""] = " "
AD_dupilumab_HN_d[""] = " "

pdList = [HC_d, AD_trunk_d, AD_untreated_HN_d, AD_dupilumab_HN_d]
separated=pd.concat(
    pdList,
    axis=1,
    join="outer",
    ignore_index=False)
ordered=separated.apply(lambda x : pd.Series(x.dropna().values))
orderedT4=pd.DataFrame(ordered)

# %% [code]
file = pd.read_csv("DEG.Data.T5.less0.05padj_noMT_RB.csv")
HC = file[file["cluster"] == "HC"]
AD_trunk = file[file["cluster"] == "AD_trunk"]
AD_untreated_HN = file[file["cluster"] == "AD_untreated_HN"]
AD_dupilumab_HN = file[file["cluster"] == "AD_dupilumab_HN"]

HC_d = HC.drop(HC.columns[[0, 1]], axis=1)
AD_trunk_d = AD_trunk.drop(AD_trunk.columns[[0, 1]], axis=1)
AD_untreated_HN_d = AD_untreated_HN.drop(AD_untreated_HN.columns[[0, 1]], axis=1)
AD_dupilumab_HN_d = AD_dupilumab_HN.drop(AD_dupilumab_HN.columns[[0, 1]], axis=1)

HC_d[""] = " "
AD_trunk_d[""] = " "
AD_untreated_HN_d[""] = " "
AD_dupilumab_HN_d[""] = " "

pdList = [HC_d, AD_trunk_d, AD_untreated_HN_d, AD_dupilumab_HN_d]
separated=pd.concat(
    pdList,
    axis=1,
    join="outer",
    ignore_index=False)
ordered=separated.apply(lambda x : pd.Series(x.dropna().values))
orderedT5=pd.DataFrame(ordered)

# %% [code]
file = pd.read_csv("DEG.Data.T6.less0.05padj_noMT_RB.csv")
HC = file[file["cluster"] == "HC"]
AD_trunk = file[file["cluster"] == "AD_trunk"]
AD_untreated_HN = file[file["cluster"] == "AD_untreated_HN"]
AD_dupilumab_HN = file[file["cluster"] == "AD_dupilumab_HN"]

HC_d = HC.drop(HC.columns[[0, 1]], axis=1)
AD_trunk_d = AD_trunk.drop(AD_trunk.columns[[0, 1]], axis=1)
AD_untreated_HN_d = AD_untreated_HN.drop(AD_untreated_HN.columns[[0, 1]], axis=1)
AD_dupilumab_HN_d = AD_dupilumab_HN.drop(AD_dupilumab_HN.columns[[0, 1]], axis=1)

HC_d[""] = " "
AD_trunk_d[""] = " "
AD_untreated_HN_d[""] = " "
AD_dupilumab_HN_d[""] = " "

pdList = [HC_d, AD_trunk_d, AD_untreated_HN_d, AD_dupilumab_HN_d]
separated=pd.concat(
    pdList,
    axis=1,
    join="outer",
    ignore_index=False)
ordered=separated.apply(lambda x : pd.Series(x.dropna().values))
orderedT6=pd.DataFrame(ordered)

# %% [code]
file = pd.read_csv("DEG.Data.Tpro.less0.05padj_noMT_RB.csv")
HC = file[file["cluster"] == "HC"]
AD_trunk = file[file["cluster"] == "AD_trunk"]
AD_untreated_HN = file[file["cluster"] == "AD_untreated_HN"]
AD_dupilumab_HN = file[file["cluster"] == "AD_dupilumab_HN"]

HC_d = HC.drop(HC.columns[[0, 1]], axis=1)
AD_trunk_d = AD_trunk.drop(AD_trunk.columns[[0, 1]], axis=1)
AD_untreated_HN_d = AD_untreated_HN.drop(AD_untreated_HN.columns[[0, 1]], axis=1)
AD_dupilumab_HN_d = AD_dupilumab_HN.drop(AD_dupilumab_HN.columns[[0, 1]], axis=1)

HC_d[""] = " "
AD_trunk_d[""] = " "
AD_untreated_HN_d[""] = " "
AD_dupilumab_HN_d[""] = " "

pdList = [HC_d, AD_trunk_d, AD_untreated_HN_d, AD_dupilumab_HN_d]
separated=pd.concat(
    pdList,
    axis=1,
    join="outer",
    ignore_index=False)
ordered=separated.apply(lambda x : pd.Series(x.dropna().values))
orderedTpo=pd.DataFrame(ordered)

# %% [code]
file = pd.read_csv("DEG.Data.NK.less0.05padj_noMT_RB.csv")
HC = file[file["cluster"] == "HC"]
AD_trunk = file[file["cluster"] == "AD_trunk"]
AD_untreated_HN = file[file["cluster"] == "AD_untreated_HN"]
AD_dupilumab_HN = file[file["cluster"] == "AD_dupilumab_HN"]

HC_d = HC.drop(HC.columns[[0, 1]], axis=1)
AD_trunk_d = AD_trunk.drop(AD_trunk.columns[[0, 1]], axis=1)
AD_untreated_HN_d = AD_untreated_HN.drop(AD_untreated_HN.columns[[0, 1]], axis=1)
AD_dupilumab_HN_d = AD_dupilumab_HN.drop(AD_dupilumab_HN.columns[[0, 1]], axis=1)

HC_d[""] = " "
AD_trunk_d[""] = " "
AD_untreated_HN_d[""] = " "
AD_dupilumab_HN_d[""] = " "

pdList = [HC_d, AD_trunk_d, AD_untreated_HN_d, AD_dupilumab_HN_d]
separated=pd.concat(
    pdList,
    axis=1,
    join="outer",
    ignore_index=False)
ordered=separated.apply(lambda x : pd.Series(x.dropna().values))
orderedNK=pd.DataFrame(ordered)

# %% [code]
file = pd.read_csv("DEG.Data.ILC.less0.05padj_noMT_RB.csv")
HC = file[file["cluster"] == "HC"]
AD_trunk = file[file["cluster"] == "AD_trunk"]
AD_untreated_HN = file[file["cluster"] == "AD_untreated_HN"]
AD_dupilumab_HN = file[file["cluster"] == "AD_dupilumab_HN"]

HC_d = HC.drop(HC.columns[[0, 1]], axis=1)
AD_trunk_d = AD_trunk.drop(AD_trunk.columns[[0, 1]], axis=1)
AD_untreated_HN_d = AD_untreated_HN.drop(AD_untreated_HN.columns[[0, 1]], axis=1)
AD_dupilumab_HN_d = AD_dupilumab_HN.drop(AD_dupilumab_HN.columns[[0, 1]], axis=1)

HC_d[""] = " "
AD_trunk_d[""] = " "
AD_untreated_HN_d[""] = " "
AD_dupilumab_HN_d[""] = " "

pdList = [HC_d, AD_trunk_d, AD_untreated_HN_d, AD_dupilumab_HN_d]
separated=pd.concat(
    pdList,
    axis=1,
    join="outer",
    ignore_index=False)
ordered=separated.apply(lambda x : pd.Series(x.dropna().values))
orderedILC=pd.DataFrame(ordered)

# %% [code]
file = pd.read_csv("DEG.Data.B.less0.05padj_noMT_RB.csv")
HC = file[file["cluster"] == "HC"]
AD_trunk = file[file["cluster"] == "AD_trunk"]
AD_untreated_HN = file[file["cluster"] == "AD_untreated_HN"]
AD_dupilumab_HN = file[file["cluster"] == "AD_dupilumab_HN"]

HC_d = HC.drop(HC.columns[[0, 1]], axis=1)
AD_trunk_d = AD_trunk.drop(AD_trunk.columns[[0, 1]], axis=1)
AD_untreated_HN_d = AD_untreated_HN.drop(AD_untreated_HN.columns[[0, 1]], axis=1)
AD_dupilumab_HN_d = AD_dupilumab_HN.drop(AD_dupilumab_HN.columns[[0, 1]], axis=1)

HC_d[""] = " "
AD_trunk_d[""] = " "
AD_untreated_HN_d[""] = " "
AD_dupilumab_HN_d[""] = " "

pdList = [HC_d, AD_trunk_d, AD_untreated_HN_d, AD_dupilumab_HN_d]
separated=pd.concat(
    pdList,
    axis=1,
    join="outer",
    ignore_index=False)
ordered=separated.apply(lambda x : pd.Series(x.dropna().values))
orderedB=pd.DataFrame(ordered)

# %% [code]
file = pd.read_csv("DEG.Data.LC.less0.05padj_noMT_RB.csv")
HC = file[file["cluster"] == "HC"]
AD_trunk = file[file["cluster"] == "AD_trunk"]
AD_untreated_HN = file[file["cluster"] == "AD_untreated_HN"]
AD_dupilumab_HN = file[file["cluster"] == "AD_dupilumab_HN"]

HC_d = HC.drop(HC.columns[[0, 1]], axis=1)
AD_trunk_d = AD_trunk.drop(AD_trunk.columns[[0, 1]], axis=1)
AD_untreated_HN_d = AD_untreated_HN.drop(AD_untreated_HN.columns[[0, 1]], axis=1)
AD_dupilumab_HN_d = AD_dupilumab_HN.drop(AD_dupilumab_HN.columns[[0, 1]], axis=1)

HC_d[""] = " "
AD_trunk_d[""] = " "
AD_untreated_HN_d[""] = " "
AD_dupilumab_HN_d[""] = " "

pdList = [HC_d, AD_trunk_d, AD_untreated_HN_d, AD_dupilumab_HN_d]
separated=pd.concat(
    pdList,
    axis=1,
    join="outer",
    ignore_index=False)
ordered=separated.apply(lambda x : pd.Series(x.dropna().values))
orderedLC=pd.DataFrame(ordered)

# %% [code]
file = pd.read_csv("DEG.Data.DC1.less0.05padj_noMT_RB.csv")
HC = file[file["cluster"] == "HC"]
AD_trunk = file[file["cluster"] == "AD_trunk"]
AD_untreated_HN = file[file["cluster"] == "AD_untreated_HN"]
AD_dupilumab_HN = file[file["cluster"] == "AD_dupilumab_HN"]

HC_d = HC.drop(HC.columns[[0, 1]], axis=1)
AD_trunk_d = AD_trunk.drop(AD_trunk.columns[[0, 1]], axis=1)
AD_untreated_HN_d = AD_untreated_HN.drop(AD_untreated_HN.columns[[0, 1]], axis=1)
AD_dupilumab_HN_d = AD_dupilumab_HN.drop(AD_dupilumab_HN.columns[[0, 1]], axis=1)

HC_d[""] = " "
AD_trunk_d[""] = " "
AD_untreated_HN_d[""] = " "
AD_dupilumab_HN_d[""] = " "

pdList = [HC_d, AD_trunk_d, AD_untreated_HN_d, AD_dupilumab_HN_d]
separated=pd.concat(
    pdList,
    axis=1,
    join="outer",
    ignore_index=False)
ordered=separated.apply(lambda x : pd.Series(x.dropna().values))
orderedDC1=pd.DataFrame(ordered)

# %% [code]
file = pd.read_csv("DEG.Data.DC2.less0.05padj_noMT_RB.csv")
HC = file[file["cluster"] == "HC"]
AD_trunk = file[file["cluster"] == "AD_trunk"]
AD_untreated_HN = file[file["cluster"] == "AD_untreated_HN"]
AD_dupilumab_HN = file[file["cluster"] == "AD_dupilumab_HN"]

HC_d = HC.drop(HC.columns[[0, 1]], axis=1)
AD_trunk_d = AD_trunk.drop(AD_trunk.columns[[0, 1]], axis=1)
AD_untreated_HN_d = AD_untreated_HN.drop(AD_untreated_HN.columns[[0, 1]], axis=1)
AD_dupilumab_HN_d = AD_dupilumab_HN.drop(AD_dupilumab_HN.columns[[0, 1]], axis=1)

HC_d[""] = " "
AD_trunk_d[""] = " "
AD_untreated_HN_d[""] = " "
AD_dupilumab_HN_d[""] = " "

pdList = [HC_d, AD_trunk_d, AD_untreated_HN_d, AD_dupilumab_HN_d]
separated=pd.concat(
    pdList,
    axis=1,
    join="outer",
    ignore_index=False)
ordered=separated.apply(lambda x : pd.Series(x.dropna().values))
orderedDC2=pd.DataFrame(ordered)

# %% [code]
file = pd.read_csv("DEG.Data.DC3.less0.05padj_noMT_RB.csv")
HC = file[file["cluster"] == "HC"]
AD_trunk = file[file["cluster"] == "AD_trunk"]
AD_untreated_HN = file[file["cluster"] == "AD_untreated_HN"]
AD_dupilumab_HN = file[file["cluster"] == "AD_dupilumab_HN"]

HC_d = HC.drop(HC.columns[[0, 1]], axis=1)
AD_trunk_d = AD_trunk.drop(AD_trunk.columns[[0, 1]], axis=1)
AD_untreated_HN_d = AD_untreated_HN.drop(AD_untreated_HN.columns[[0, 1]], axis=1)
AD_dupilumab_HN_d = AD_dupilumab_HN.drop(AD_dupilumab_HN.columns[[0, 1]], axis=1)

HC_d[""] = " "
AD_trunk_d[""] = " "
AD_untreated_HN_d[""] = " "
AD_dupilumab_HN_d[""] = " "

pdList = [HC_d, AD_trunk_d, AD_untreated_HN_d, AD_dupilumab_HN_d]
separated=pd.concat(
    pdList,
    axis=1,
    join="outer",
    ignore_index=False)
ordered=separated.apply(lambda x : pd.Series(x.dropna().values))
orderedDC3=pd.DataFrame(ordered)

# %% [code]
file = pd.read_csv("DEG.Data.DC4.less0.05padj_noMT_RB.csv")
HC = file[file["cluster"] == "HC"]
AD_trunk = file[file["cluster"] == "AD_trunk"]
AD_untreated_HN = file[file["cluster"] == "AD_untreated_HN"]
AD_dupilumab_HN = file[file["cluster"] == "AD_dupilumab_HN"]

HC_d = HC.drop(HC.columns[[0, 1]], axis=1)
AD_trunk_d = AD_trunk.drop(AD_trunk.columns[[0, 1]], axis=1)
AD_untreated_HN_d = AD_untreated_HN.drop(AD_untreated_HN.columns[[0, 1]], axis=1)
AD_dupilumab_HN_d = AD_dupilumab_HN.drop(AD_dupilumab_HN.columns[[0, 1]], axis=1)

HC_d[""] = " "
AD_trunk_d[""] = " "
AD_untreated_HN_d[""] = " "
AD_dupilumab_HN_d[""] = " "

pdList = [HC_d, AD_trunk_d, AD_untreated_HN_d, AD_dupilumab_HN_d]
separated=pd.concat(
    pdList,
    axis=1,
    join="outer",
    ignore_index=False)
ordered=separated.apply(lambda x : pd.Series(x.dropna().values))
orderedDC4=pd.DataFrame(ordered)

# %% [code]
file = pd.read_csv("DEG.Data.DCpro.less0.05padj_noMT_RB.csv")
HC = file[file["cluster"] == "HC"]
AD_trunk = file[file["cluster"] == "AD_trunk"]
AD_untreated_HN = file[file["cluster"] == "AD_untreated_HN"]
AD_dupilumab_HN = file[file["cluster"] == "AD_dupilumab_HN"]

HC_d = HC.drop(HC.columns[[0, 1]], axis=1)
AD_trunk_d = AD_trunk.drop(AD_trunk.columns[[0, 1]], axis=1)
AD_untreated_HN_d = AD_untreated_HN.drop(AD_untreated_HN.columns[[0, 1]], axis=1)
AD_dupilumab_HN_d = AD_dupilumab_HN.drop(AD_dupilumab_HN.columns[[0, 1]], axis=1)

HC_d[""] = " "
AD_trunk_d[""] = " "
AD_untreated_HN_d[""] = " "
AD_dupilumab_HN_d[""] = " "

pdList = [HC_d, AD_trunk_d, AD_untreated_HN_d, AD_dupilumab_HN_d]
separated=pd.concat(
    pdList,
    axis=1,
    join="outer",
    ignore_index=False)
ordered=separated.apply(lambda x : pd.Series(x.dropna().values))
orderedDCpro=pd.DataFrame(ordered)

# %% [code]
file = pd.read_csv("DEG.Data.MP.less0.05padj_noMT_RB.csv")
HC = file[file["cluster"] == "HC"]
AD_trunk = file[file["cluster"] == "AD_trunk"]
AD_untreated_HN = file[file["cluster"] == "AD_untreated_HN"]
AD_dupilumab_HN = file[file["cluster"] == "AD_dupilumab_HN"]

HC_d = HC.drop(HC.columns[[0, 1]], axis=1)
AD_trunk_d = AD_trunk.drop(AD_trunk.columns[[0, 1]], axis=1)
AD_untreated_HN_d = AD_untreated_HN.drop(AD_untreated_HN.columns[[0, 1]], axis=1)
AD_dupilumab_HN_d = AD_dupilumab_HN.drop(AD_dupilumab_HN.columns[[0, 1]], axis=1)

HC_d[""] = " "
AD_trunk_d[""] = " "
AD_untreated_HN_d[""] = " "
AD_dupilumab_HN_d[""] = " "

pdList = [HC_d, AD_trunk_d, AD_untreated_HN_d, AD_dupilumab_HN_d]
separated=pd.concat(
    pdList,
    axis=1,
    join="outer",
    ignore_index=False)
ordered=separated.apply(lambda x : pd.Series(x.dropna().values))
orderedMP=pd.DataFrame(ordered)

# %% [code]
file = pd.read_csv("DEG.Data.MC.less0.05padj_noMT_RB.csv")
HC = file[file["cluster"] == "HC"]
AD_trunk = file[file["cluster"] == "AD_trunk"]
AD_untreated_HN = file[file["cluster"] == "AD_untreated_HN"]
AD_dupilumab_HN = file[file["cluster"] == "AD_dupilumab_HN"]

HC_d = HC.drop(HC.columns[[0, 1]], axis=1)
AD_trunk_d = AD_trunk.drop(AD_trunk.columns[[0, 1]], axis=1)
AD_untreated_HN_d = AD_untreated_HN.drop(AD_untreated_HN.columns[[0, 1]], axis=1)
AD_dupilumab_HN_d = AD_dupilumab_HN.drop(AD_dupilumab_HN.columns[[0, 1]], axis=1)

HC_d[""] = " "
AD_trunk_d[""] = " "
AD_untreated_HN_d[""] = " "
AD_dupilumab_HN_d[""] = " "

pdList = [HC_d, AD_trunk_d, AD_untreated_HN_d, AD_dupilumab_HN_d]
separated=pd.concat(
    pdList,
    axis=1,
    join="outer",
    ignore_index=False)
ordered=separated.apply(lambda x : pd.Series(x.dropna().values))
orderedMC=pd.DataFrame(ordered)

# %% [code]
file = pd.read_csv("DEG.Data.NC.less0.05padj_noMT_RB.csv")
HC = file[file["cluster"] == "HC"]
AD_trunk = file[file["cluster"] == "AD_trunk"]
AD_untreated_HN = file[file["cluster"] == "AD_untreated_HN"]
AD_dupilumab_HN = file[file["cluster"] == "AD_dupilumab_HN"]

HC_d = HC.drop(HC.columns[[0, 1]], axis=1)
AD_trunk_d = AD_trunk.drop(AD_trunk.columns[[0, 1]], axis=1)
AD_untreated_HN_d = AD_untreated_HN.drop(AD_untreated_HN.columns[[0, 1]], axis=1)
AD_dupilumab_HN_d = AD_dupilumab_HN.drop(AD_dupilumab_HN.columns[[0, 1]], axis=1)

HC_d[""] = " "
AD_trunk_d[""] = " "
AD_untreated_HN_d[""] = " "
AD_dupilumab_HN_d[""] = " "

pdList = [HC_d, AD_trunk_d, AD_untreated_HN_d, AD_dupilumab_HN_d]
separated=pd.concat(
    pdList,
    axis=1,
    join="outer",
    ignore_index=False)
ordered=separated.apply(lambda x : pd.Series(x.dropna().values))
orderedNC=pd.DataFrame(ordered)

# %% [code]
file = pd.read_csv("DEG.Data.MEL.less0.05padj_noMT_RB.csv")
HC = file[file["cluster"] == "HC"]
AD_trunk = file[file["cluster"] == "AD_trunk"]
AD_untreated_HN = file[file["cluster"] == "AD_untreated_HN"]
AD_dupilumab_HN = file[file["cluster"] == "AD_dupilumab_HN"]

HC_d = HC.drop(HC.columns[[0, 1]], axis=1)
AD_trunk_d = AD_trunk.drop(AD_trunk.columns[[0, 1]], axis=1)
AD_untreated_HN_d = AD_untreated_HN.drop(AD_untreated_HN.columns[[0, 1]], axis=1)
AD_dupilumab_HN_d = AD_dupilumab_HN.drop(AD_dupilumab_HN.columns[[0, 1]], axis=1)

HC_d[""] = " "
AD_trunk_d[""] = " "
AD_untreated_HN_d[""] = " "
AD_dupilumab_HN_d[""] = " "

pdList = [HC_d, AD_trunk_d, AD_untreated_HN_d, AD_dupilumab_HN_d]
separated=pd.concat(
    pdList,
    axis=1,
    join="outer",
    ignore_index=False)
ordered=separated.apply(lambda x : pd.Series(x.dropna().values))
orderedMEL=pd.DataFrame(ordered)

# %% [code]
file = pd.read_csv("DEG.Data.SMC1.less0.05padj_noMT_RB.csv")
HC = file[file["cluster"] == "HC"]
AD_trunk = file[file["cluster"] == "AD_trunk"]
AD_untreated_HN = file[file["cluster"] == "AD_untreated_HN"]
AD_dupilumab_HN = file[file["cluster"] == "AD_dupilumab_HN"]

HC_d = HC.drop(HC.columns[[0, 1]], axis=1)
AD_trunk_d = AD_trunk.drop(AD_trunk.columns[[0, 1]], axis=1)
AD_untreated_HN_d = AD_untreated_HN.drop(AD_untreated_HN.columns[[0, 1]], axis=1)
AD_dupilumab_HN_d = AD_dupilumab_HN.drop(AD_dupilumab_HN.columns[[0, 1]], axis=1)

HC_d[""] = " "
AD_trunk_d[""] = " "
AD_untreated_HN_d[""] = " "
AD_dupilumab_HN_d[""] = " "

pdList = [HC_d, AD_trunk_d, AD_untreated_HN_d, AD_dupilumab_HN_d]
separated=pd.concat(
    pdList,
    axis=1,
    join="outer",
    ignore_index=False)
ordered=separated.apply(lambda x : pd.Series(x.dropna().values))
orderedSMC1=pd.DataFrame(ordered)

# %% [code]
file = pd.read_csv("DEG.Data.SMC2.less0.05padj_noMT_RB.csv")
HC = file[file["cluster"] == "HC"]
AD_trunk = file[file["cluster"] == "AD_trunk"]
AD_untreated_HN = file[file["cluster"] == "AD_untreated_HN"]
AD_dupilumab_HN = file[file["cluster"] == "AD_dupilumab_HN"]

HC_d = HC.drop(HC.columns[[0, 1]], axis=1)
AD_trunk_d = AD_trunk.drop(AD_trunk.columns[[0, 1]], axis=1)
AD_untreated_HN_d = AD_untreated_HN.drop(AD_untreated_HN.columns[[0, 1]], axis=1)
AD_dupilumab_HN_d = AD_dupilumab_HN.drop(AD_dupilumab_HN.columns[[0, 1]], axis=1)

HC_d[""] = " "
AD_trunk_d[""] = " "
AD_untreated_HN_d[""] = " "
AD_dupilumab_HN_d[""] = " "

pdList = [HC_d, AD_trunk_d, AD_untreated_HN_d, AD_dupilumab_HN_d]
separated=pd.concat(
    pdList,
    axis=1,
    join="outer",
    ignore_index=False)
ordered=separated.apply(lambda x : pd.Series(x.dropna().values))
orderedSMC2=pd.DataFrame(ordered)

# %% [code]
file = pd.read_csv("DEG.Data.LEC.less0.05padj_noMT_RB.csv")
HC = file[file["cluster"] == "HC"]
AD_trunk = file[file["cluster"] == "AD_trunk"]
AD_untreated_HN = file[file["cluster"] == "AD_untreated_HN"]
AD_dupilumab_HN = file[file["cluster"] == "AD_dupilumab_HN"]

HC_d = HC.drop(HC.columns[[0, 1]], axis=1)
AD_trunk_d = AD_trunk.drop(AD_trunk.columns[[0, 1]], axis=1)
AD_untreated_HN_d = AD_untreated_HN.drop(AD_untreated_HN.columns[[0, 1]], axis=1)
AD_dupilumab_HN_d = AD_dupilumab_HN.drop(AD_dupilumab_HN.columns[[0, 1]], axis=1)

HC_d[""] = " "
AD_trunk_d[""] = " "
AD_untreated_HN_d[""] = " "
AD_dupilumab_HN_d[""] = " "

pdList = [HC_d, AD_trunk_d, AD_untreated_HN_d, AD_dupilumab_HN_d]
separated=pd.concat(
    pdList,
    axis=1,
    join="outer",
    ignore_index=False)
ordered=separated.apply(lambda x : pd.Series(x.dropna().values))
orderedLEC=pd.DataFrame(ordered)

# %% [code]
file = pd.read_csv("DEG.Data.EC1.less0.05padj_noMT_RB.csv")
HC = file[file["cluster"] == "HC"]
AD_trunk = file[file["cluster"] == "AD_trunk"]
AD_untreated_HN = file[file["cluster"] == "AD_untreated_HN"]
AD_dupilumab_HN = file[file["cluster"] == "AD_dupilumab_HN"]

HC_d = HC.drop(HC.columns[[0, 1]], axis=1)
AD_trunk_d = AD_trunk.drop(AD_trunk.columns[[0, 1]], axis=1)
AD_untreated_HN_d = AD_untreated_HN.drop(AD_untreated_HN.columns[[0, 1]], axis=1)
AD_dupilumab_HN_d = AD_dupilumab_HN.drop(AD_dupilumab_HN.columns[[0, 1]], axis=1)

HC_d[""] = " "
AD_trunk_d[""] = " "
AD_untreated_HN_d[""] = " "
AD_dupilumab_HN_d[""] = " "

pdList = [HC_d, AD_trunk_d, AD_untreated_HN_d, AD_dupilumab_HN_d]
separated=pd.concat(
    pdList,
    axis=1,
    join="outer",
    ignore_index=False)
ordered=separated.apply(lambda x : pd.Series(x.dropna().values))
orderedBEC1=pd.DataFrame(ordered)

# %% [code]
file = pd.read_csv("DEG.Data.EC2.less0.05padj_noMT_RB.csv")
HC = file[file["cluster"] == "HC"]
AD_trunk = file[file["cluster"] == "AD_trunk"]
AD_untreated_HN = file[file["cluster"] == "AD_untreated_HN"]
AD_dupilumab_HN = file[file["cluster"] == "AD_dupilumab_HN"]

HC_d = HC.drop(HC.columns[[0, 1]], axis=1)
AD_trunk_d = AD_trunk.drop(AD_trunk.columns[[0, 1]], axis=1)
AD_untreated_HN_d = AD_untreated_HN.drop(AD_untreated_HN.columns[[0, 1]], axis=1)
AD_dupilumab_HN_d = AD_dupilumab_HN.drop(AD_dupilumab_HN.columns[[0, 1]], axis=1)

HC_d[""] = " "
AD_trunk_d[""] = " "
AD_untreated_HN_d[""] = " "
AD_dupilumab_HN_d[""] = " "

pdList = [HC_d, AD_trunk_d, AD_untreated_HN_d, AD_dupilumab_HN_d]
separated=pd.concat(
    pdList,
    axis=1,
    join="outer",
    ignore_index=False)
ordered=separated.apply(lambda x : pd.Series(x.dropna().values))
orderedBEC2=pd.DataFrame(ordered)

# %% [code]
file = pd.read_csv("DEG.Data.EC3.less0.05padj_noMT_RB.csv")
HC = file[file["cluster"] == "HC"]
AD_trunk = file[file["cluster"] == "AD_trunk"]
AD_untreated_HN = file[file["cluster"] == "AD_untreated_HN"]
AD_dupilumab_HN = file[file["cluster"] == "AD_dupilumab_HN"]

HC_d = HC.drop(HC.columns[[0, 1]], axis=1)
AD_trunk_d = AD_trunk.drop(AD_trunk.columns[[0, 1]], axis=1)
AD_untreated_HN_d = AD_untreated_HN.drop(AD_untreated_HN.columns[[0, 1]], axis=1)
AD_dupilumab_HN_d = AD_dupilumab_HN.drop(AD_dupilumab_HN.columns[[0, 1]], axis=1)

HC_d[""] = " "
AD_trunk_d[""] = " "
AD_untreated_HN_d[""] = " "
AD_dupilumab_HN_d[""] = " "

pdList = [HC_d, AD_trunk_d, AD_untreated_HN_d, AD_dupilumab_HN_d]
separated=pd.concat(
    pdList,
    axis=1,
    join="outer",
    ignore_index=False)
ordered=separated.apply(lambda x : pd.Series(x.dropna().values))
orderedBEC3=pd.DataFrame(ordered)

# %% [code]
file = pd.read_csv("DEG.Data.ECpro.less0.05padj_noMT_RB.csv")
HC = file[file["cluster"] == "HC"]
AD_trunk = file[file["cluster"] == "AD_trunk"]
AD_untreated_HN = file[file["cluster"] == "AD_untreated_HN"]
AD_dupilumab_HN = file[file["cluster"] == "AD_dupilumab_HN"]

HC_d = HC.drop(HC.columns[[0, 1]], axis=1)
AD_trunk_d = AD_trunk.drop(AD_trunk.columns[[0, 1]], axis=1)
AD_untreated_HN_d = AD_untreated_HN.drop(AD_untreated_HN.columns[[0, 1]], axis=1)
AD_dupilumab_HN_d = AD_dupilumab_HN.drop(AD_dupilumab_HN.columns[[0, 1]], axis=1)

HC_d[""] = " "
AD_trunk_d[""] = " "
AD_untreated_HN_d[""] = " "
AD_dupilumab_HN_d[""] = " "

pdList = [HC_d, AD_trunk_d, AD_untreated_HN_d, AD_dupilumab_HN_d]
separated=pd.concat(
    pdList,
    axis=1,
    join="outer",
    ignore_index=False)
ordered=separated.apply(lambda x : pd.Series(x.dropna().values))
orderedBECpro=pd.DataFrame(ordered)

# %% [code]
file = pd.read_csv("DEG.Data.Pcluster.less0.05padj_noMT_RB.csv")
HC = file[file["cluster"] == "HC"]
AD_trunk = file[file["cluster"] == "AD_trunk"]
AD_untreated_HN = file[file["cluster"] == "AD_untreated_HN"]
AD_dupilumab_HN = file[file["cluster"] == "AD_dupilumab_HN"]

HC_d = HC.drop(HC.columns[[0, 1]], axis=1)
AD_trunk_d = AD_trunk.drop(AD_trunk.columns[[0, 1]], axis=1)
AD_untreated_HN_d = AD_untreated_HN.drop(AD_untreated_HN.columns[[0, 1]], axis=1)
AD_dupilumab_HN_d = AD_dupilumab_HN.drop(AD_dupilumab_HN.columns[[0, 1]], axis=1)

HC_d[""] = " "
AD_trunk_d[""] = " "
AD_untreated_HN_d[""] = " "
AD_dupilumab_HN_d[""] = " "

pdList = [HC_d, AD_trunk_d, AD_untreated_HN_d, AD_dupilumab_HN_d]
separated=pd.concat(
    pdList,
    axis=1,
    join="outer",
    ignore_index=False)
ordered=separated.apply(lambda x : pd.Series(x.dropna().values))
orderedP=pd.DataFrame(ordered)

# %% [code]
file = pd.read_csv("DEG.Data.FB1.less0.05padj_noMT_RB.csv")
HC = file[file["cluster"] == "HC"]
AD_trunk = file[file["cluster"] == "AD_trunk"]
AD_untreated_HN = file[file["cluster"] == "AD_untreated_HN"]
AD_dupilumab_HN = file[file["cluster"] == "AD_dupilumab_HN"]

HC_d = HC.drop(HC.columns[[0, 1]], axis=1)
AD_trunk_d = AD_trunk.drop(AD_trunk.columns[[0, 1]], axis=1)
AD_untreated_HN_d = AD_untreated_HN.drop(AD_untreated_HN.columns[[0, 1]], axis=1)
AD_dupilumab_HN_d = AD_dupilumab_HN.drop(AD_dupilumab_HN.columns[[0, 1]], axis=1)

HC_d[""] = " "
AD_trunk_d[""] = " "
AD_untreated_HN_d[""] = " "
AD_dupilumab_HN_d[""] = " "

pdList = [HC_d, AD_trunk_d, AD_untreated_HN_d, AD_dupilumab_HN_d]
separated=pd.concat(
    pdList,
    axis=1,
    join="outer",
    ignore_index=False)
ordered=separated.apply(lambda x : pd.Series(x.dropna().values))
orderedFB1=pd.DataFrame(ordered)

# %% [code]
file = pd.read_csv("DEG.Data.FB2.less0.05padj_noMT_RB.csv")
HC = file[file["cluster"] == "HC"]
AD_trunk = file[file["cluster"] == "AD_trunk"]
AD_untreated_HN = file[file["cluster"] == "AD_untreated_HN"]
AD_dupilumab_HN = file[file["cluster"] == "AD_dupilumab_HN"]

HC_d = HC.drop(HC.columns[[0, 1]], axis=1)
AD_trunk_d = AD_trunk.drop(AD_trunk.columns[[0, 1]], axis=1)
AD_untreated_HN_d = AD_untreated_HN.drop(AD_untreated_HN.columns[[0, 1]], axis=1)
AD_dupilumab_HN_d = AD_dupilumab_HN.drop(AD_dupilumab_HN.columns[[0, 1]], axis=1)

HC_d[""] = " "
AD_trunk_d[""] = " "
AD_untreated_HN_d[""] = " "
AD_dupilumab_HN_d[""] = " "

pdList = [HC_d, AD_trunk_d, AD_untreated_HN_d, AD_dupilumab_HN_d]
separated=pd.concat(
    pdList,
    axis=1,
    join="outer",
    ignore_index=False)
ordered=separated.apply(lambda x : pd.Series(x.dropna().values))
orderedFB2=pd.DataFrame(ordered)

# %% [code]
file = pd.read_csv("DEG.Data.FB3.less0.05padj_noMT_RB.csv")
HC = file[file["cluster"] == "HC"]
AD_trunk = file[file["cluster"] == "AD_trunk"]
AD_untreated_HN = file[file["cluster"] == "AD_untreated_HN"]
AD_dupilumab_HN = file[file["cluster"] == "AD_dupilumab_HN"]

HC_d = HC.drop(HC.columns[[0, 1]], axis=1)
AD_trunk_d = AD_trunk.drop(AD_trunk.columns[[0, 1]], axis=1)
AD_untreated_HN_d = AD_untreated_HN.drop(AD_untreated_HN.columns[[0, 1]], axis=1)
AD_dupilumab_HN_d = AD_dupilumab_HN.drop(AD_dupilumab_HN.columns[[0, 1]], axis=1)

HC_d[""] = " "
AD_trunk_d[""] = " "
AD_untreated_HN_d[""] = " "
AD_dupilumab_HN_d[""] = " "

pdList = [HC_d, AD_trunk_d, AD_untreated_HN_d, AD_dupilumab_HN_d]
separated=pd.concat(
    pdList,
    axis=1,
    join="outer",
    ignore_index=False)
ordered=separated.apply(lambda x : pd.Series(x.dropna().values))
orderedFB3=pd.DataFrame(ordered)

# %% [code]
file = pd.read_csv("DEG.Data.FB4.less0.05padj_noMT_RB.csv")
HC = file[file["cluster"] == "HC"]
AD_trunk = file[file["cluster"] == "AD_trunk"]
AD_untreated_HN = file[file["cluster"] == "AD_untreated_HN"]
AD_dupilumab_HN = file[file["cluster"] == "AD_dupilumab_HN"]

HC_d = HC.drop(HC.columns[[0, 1]], axis=1)
AD_trunk_d = AD_trunk.drop(AD_trunk.columns[[0, 1]], axis=1)
AD_untreated_HN_d = AD_untreated_HN.drop(AD_untreated_HN.columns[[0, 1]], axis=1)
AD_dupilumab_HN_d = AD_dupilumab_HN.drop(AD_dupilumab_HN.columns[[0, 1]], axis=1)

HC_d[""] = " "
AD_trunk_d[""] = " "
AD_untreated_HN_d[""] = " "
AD_dupilumab_HN_d[""] = " "

pdList = [HC_d, AD_trunk_d, AD_untreated_HN_d, AD_dupilumab_HN_d]
separated=pd.concat(
    pdList,
    axis=1,
    join="outer",
    ignore_index=False)
ordered=separated.apply(lambda x : pd.Series(x.dropna().values))
orderedFB4=pd.DataFrame(ordered)

# %% [code]
file = pd.read_csv("DEG.Data.FB5.less0.05padj_noMT_RB.csv")
HC = file[file["cluster"] == "HC"]
AD_trunk = file[file["cluster"] == "AD_trunk"]
AD_untreated_HN = file[file["cluster"] == "AD_untreated_HN"]
AD_dupilumab_HN = file[file["cluster"] == "AD_dupilumab_HN"]

HC_d = HC.drop(HC.columns[[0, 1]], axis=1)
AD_trunk_d = AD_trunk.drop(AD_trunk.columns[[0, 1]], axis=1)
AD_untreated_HN_d = AD_untreated_HN.drop(AD_untreated_HN.columns[[0, 1]], axis=1)
AD_dupilumab_HN_d = AD_dupilumab_HN.drop(AD_dupilumab_HN.columns[[0, 1]], axis=1)

HC_d[""] = " "
AD_trunk_d[""] = " "
AD_untreated_HN_d[""] = " "
AD_dupilumab_HN_d[""] = " "

pdList = [HC_d, AD_trunk_d, AD_untreated_HN_d, AD_dupilumab_HN_d]
separated=pd.concat(
    pdList,
    axis=1,
    join="outer",
    ignore_index=False)
ordered=separated.apply(lambda x : pd.Series(x.dropna().values))
orderedFB5=pd.DataFrame(ordered)

# %% [code]
file = pd.read_csv("DEG.Data.FB6.less0.05padj_noMT_RB.csv")
HC = file[file["cluster"] == "HC"]
AD_trunk = file[file["cluster"] == "AD_trunk"]
AD_untreated_HN = file[file["cluster"] == "AD_untreated_HN"]
AD_dupilumab_HN = file[file["cluster"] == "AD_dupilumab_HN"]

HC_d = HC.drop(HC.columns[[0, 1]], axis=1)
AD_trunk_d = AD_trunk.drop(AD_trunk.columns[[0, 1]], axis=1)
AD_untreated_HN_d = AD_untreated_HN.drop(AD_untreated_HN.columns[[0, 1]], axis=1)
AD_dupilumab_HN_d = AD_dupilumab_HN.drop(AD_dupilumab_HN.columns[[0, 1]], axis=1)

HC_d[""] = " "
AD_trunk_d[""] = " "
AD_untreated_HN_d[""] = " "
AD_dupilumab_HN_d[""] = " "

pdList = [HC_d, AD_trunk_d, AD_untreated_HN_d, AD_dupilumab_HN_d]
separated=pd.concat(
    pdList,
    axis=1,
    join="outer",
    ignore_index=False)
ordered=separated.apply(lambda x : pd.Series(x.dropna().values))
orderedFB6=pd.DataFrame(ordered)

# %% [code]
file = pd.read_csv("DEG.Data.FBpro.less0.05padj_noMT_RB.csv")
HC = file[file["cluster"] == "HC"]
AD_trunk = file[file["cluster"] == "AD_trunk"]
AD_untreated_HN = file[file["cluster"] == "AD_untreated_HN"]
AD_dupilumab_HN = file[file["cluster"] == "AD_dupilumab_HN"]

HC_d = HC.drop(HC.columns[[0, 1]], axis=1)
AD_trunk_d = AD_trunk.drop(AD_trunk.columns[[0, 1]], axis=1)
AD_untreated_HN_d = AD_untreated_HN.drop(AD_untreated_HN.columns[[0, 1]], axis=1)
AD_dupilumab_HN_d = AD_dupilumab_HN.drop(AD_dupilumab_HN.columns[[0, 1]], axis=1)

HC_d[""] = " "
AD_trunk_d[""] = " "
AD_untreated_HN_d[""] = " "
AD_dupilumab_HN_d[""] = " "

pdList = [HC_d, AD_trunk_d, AD_untreated_HN_d, AD_dupilumab_HN_d]
separated=pd.concat(
    pdList,
    axis=1,
    join="outer",
    ignore_index=False)
ordered=separated.apply(lambda x : pd.Series(x.dropna().values))
orderedFBpro=pd.DataFrame(ordered)

# %% [code]
file = pd.read_csv("DEG.Data.SG.less0.05padj_noMT_RB.csv")
HC = file[file["cluster"] == "HC"]
AD_trunk = file[file["cluster"] == "AD_trunk"]
AD_untreated_HN = file[file["cluster"] == "AD_untreated_HN"]
AD_dupilumab_HN = file[file["cluster"] == "AD_dupilumab_HN"]

HC_d = HC.drop(HC.columns[[0, 1]], axis=1)
AD_trunk_d = AD_trunk.drop(AD_trunk.columns[[0, 1]], axis=1)
AD_untreated_HN_d = AD_untreated_HN.drop(AD_untreated_HN.columns[[0, 1]], axis=1)
AD_dupilumab_HN_d = AD_dupilumab_HN.drop(AD_dupilumab_HN.columns[[0, 1]], axis=1)

HC_d[""] = " "
AD_trunk_d[""] = " "
AD_untreated_HN_d[""] = " "
AD_dupilumab_HN_d[""] = " "

pdList = [HC_d, AD_trunk_d, AD_untreated_HN_d, AD_dupilumab_HN_d]
separated=pd.concat(
    pdList,
    axis=1,
    join="outer",
    ignore_index=False)
ordered=separated.apply(lambda x : pd.Series(x.dropna().values))
orderedSG=pd.DataFrame(ordered)

# %% [code]
file = pd.read_csv("DEG.Data.KC1.less0.05padj_noMT_RB.csv")
HC = file[file["cluster"] == "HC"]
AD_trunk = file[file["cluster"] == "AD_trunk"]
AD_untreated_HN = file[file["cluster"] == "AD_untreated_HN"]
AD_dupilumab_HN = file[file["cluster"] == "AD_dupilumab_HN"]

HC_d = HC.drop(HC.columns[[0, 1]], axis=1)
AD_trunk_d = AD_trunk.drop(AD_trunk.columns[[0, 1]], axis=1)
AD_untreated_HN_d = AD_untreated_HN.drop(AD_untreated_HN.columns[[0, 1]], axis=1)
AD_dupilumab_HN_d = AD_dupilumab_HN.drop(AD_dupilumab_HN.columns[[0, 1]], axis=1)

HC_d[""] = " "
AD_trunk_d[""] = " "
AD_untreated_HN_d[""] = " "
AD_dupilumab_HN_d[""] = " "

pdList = [HC_d, AD_trunk_d, AD_untreated_HN_d, AD_dupilumab_HN_d]
separated=pd.concat(
    pdList,
    axis=1,
    join="outer",
    ignore_index=False)
ordered=separated.apply(lambda x : pd.Series(x.dropna().values))
orderedKC1=pd.DataFrame(ordered)

# %% [code]
file = pd.read_csv("DEG.Data.KC2.less0.05padj_noMT_RB.csv")
HC = file[file["cluster"] == "HC"]
AD_trunk = file[file["cluster"] == "AD_trunk"]
AD_untreated_HN = file[file["cluster"] == "AD_untreated_HN"]
AD_dupilumab_HN = file[file["cluster"] == "AD_dupilumab_HN"]

HC_d = HC.drop(HC.columns[[0, 1]], axis=1)
AD_trunk_d = AD_trunk.drop(AD_trunk.columns[[0, 1]], axis=1)
AD_untreated_HN_d = AD_untreated_HN.drop(AD_untreated_HN.columns[[0, 1]], axis=1)
AD_dupilumab_HN_d = AD_dupilumab_HN.drop(AD_dupilumab_HN.columns[[0, 1]], axis=1)

HC_d[""] = " "
AD_trunk_d[""] = " "
AD_untreated_HN_d[""] = " "
AD_dupilumab_HN_d[""] = " "

pdList = [HC_d, AD_trunk_d, AD_untreated_HN_d, AD_dupilumab_HN_d]
separated=pd.concat(
    pdList,
    axis=1,
    join="outer",
    ignore_index=False)
ordered=separated.apply(lambda x : pd.Series(x.dropna().values))
orderedKC2=pd.DataFrame(ordered)

# %% [code]
file = pd.read_csv("DEG.Data.KC3.less0.05padj_noMT_RB.csv")
HC = file[file["cluster"] == "HC"]
AD_trunk = file[file["cluster"] == "AD_trunk"]
AD_untreated_HN = file[file["cluster"] == "AD_untreated_HN"]
AD_dupilumab_HN = file[file["cluster"] == "AD_dupilumab_HN"]

HC_d = HC.drop(HC.columns[[0, 1]], axis=1)
AD_trunk_d = AD_trunk.drop(AD_trunk.columns[[0, 1]], axis=1)
AD_untreated_HN_d = AD_untreated_HN.drop(AD_untreated_HN.columns[[0, 1]], axis=1)
AD_dupilumab_HN_d = AD_dupilumab_HN.drop(AD_dupilumab_HN.columns[[0, 1]], axis=1)

HC_d[""] = " "
AD_trunk_d[""] = " "
AD_untreated_HN_d[""] = " "
AD_dupilumab_HN_d[""] = " "

pdList = [HC_d, AD_trunk_d, AD_untreated_HN_d, AD_dupilumab_HN_d]
separated=pd.concat(
    pdList,
    axis=1,
    join="outer",
    ignore_index=False)
ordered=separated.apply(lambda x : pd.Series(x.dropna().values))
orderedKC3=pd.DataFrame(ordered)

# %% [code]
file = pd.read_csv("DEG.Data.KC4.less0.05padj_noMT_RB.csv")
HC = file[file["cluster"] == "HC"]
AD_trunk = file[file["cluster"] == "AD_trunk"]
AD_untreated_HN = file[file["cluster"] == "AD_untreated_HN"]
AD_dupilumab_HN = file[file["cluster"] == "AD_dupilumab_HN"]

HC_d = HC.drop(HC.columns[[0, 1]], axis=1)
AD_trunk_d = AD_trunk.drop(AD_trunk.columns[[0, 1]], axis=1)
AD_untreated_HN_d = AD_untreated_HN.drop(AD_untreated_HN.columns[[0, 1]], axis=1)
AD_dupilumab_HN_d = AD_dupilumab_HN.drop(AD_dupilumab_HN.columns[[0, 1]], axis=1)

HC_d[""] = " "
AD_trunk_d[""] = " "
AD_untreated_HN_d[""] = " "
AD_dupilumab_HN_d[""] = " "

pdList = [HC_d, AD_trunk_d, AD_untreated_HN_d, AD_dupilumab_HN_d]
separated=pd.concat(
    pdList,
    axis=1,
    join="outer",
    ignore_index=False)
ordered=separated.apply(lambda x : pd.Series(x.dropna().values))
orderedKC4=pd.DataFrame(ordered)

# %% [code]
file = pd.read_csv("DEG.Data.KCpro.less0.05padj_noMT_RB.csv")
HC = file[file["cluster"] == "HC"]
AD_trunk = file[file["cluster"] == "AD_trunk"]
AD_untreated_HN = file[file["cluster"] == "AD_untreated_HN"]
AD_dupilumab_HN = file[file["cluster"] == "AD_dupilumab_HN"]

HC_d = HC.drop(HC.columns[[0, 1]], axis=1)
AD_trunk_d = AD_trunk.drop(AD_trunk.columns[[0, 1]], axis=1)
AD_untreated_HN_d = AD_untreated_HN.drop(AD_untreated_HN.columns[[0, 1]], axis=1)
AD_dupilumab_HN_d = AD_dupilumab_HN.drop(AD_dupilumab_HN.columns[[0, 1]], axis=1)

HC_d[""] = " "
AD_trunk_d[""] = " "
AD_untreated_HN_d[""] = " "
AD_dupilumab_HN_d[""] = " "

pdList = [HC_d, AD_trunk_d, AD_untreated_HN_d, AD_dupilumab_HN_d]
separated=pd.concat(
    pdList,
    axis=1,
    join="outer",
    ignore_index=False)
ordered=separated.apply(lambda x : pd.Series(x.dropna().values))
orderedKCpro=pd.DataFrame(ordered)

# %% [code]
import pandas as pd
import numpy as np
import os
os.chdir("/home/jupyter/transferred/DAHND/output/new_organized_figures/Figure_1/DEG_disease/one_file")
path = "Table_S3.DEG_clusters_by_diseases.xlsx"

writer = pd.ExcelWriter(path, engine = 'xlsxwriter')
orderedT1.to_excel(writer, sheet_name = 'T1', index = False, header=True)
orderedT2.to_excel(writer, sheet_name = 'T2', index = False, header=True)
orderedT3.to_excel(writer, sheet_name = 'T3', index = False, header=True)
orderedT4.to_excel(writer, sheet_name = 'T4', index = False, header=True)
orderedT5.to_excel(writer, sheet_name = 'T5', index = False, header=True)
orderedT6.to_excel(writer, sheet_name = 'T6', index = False, header=True)
orderedTpo.to_excel(writer, sheet_name = 'Tpro', index = False, header=True)

orderedNK.to_excel(writer, sheet_name = 'NK', index = False, header=True)
orderedILC.to_excel(writer, sheet_name = 'ILC', index = False, header=True)

orderedB.to_excel(writer, sheet_name = 'B', index = False, header=True)

orderedLC.to_excel(writer, sheet_name = 'LC', index = False, header=True)
orderedDC1.to_excel(writer, sheet_name = 'DC1', index = False, header=True)
orderedDC2.to_excel(writer, sheet_name = 'DC2', index = False, header=True)
orderedDC3.to_excel(writer, sheet_name = 'DC3', index = False, header=True)
orderedDC4.to_excel(writer, sheet_name = 'DC4', index = False, header=True)
orderedDCpro.to_excel(writer, sheet_name = 'DCpro', index = False, header=True)

orderedMP.to_excel(writer, sheet_name = 'MP', index = False, header=True)
orderedMC.to_excel(writer, sheet_name = 'MC', index = False, header=True)
orderedNC.to_excel(writer, sheet_name = 'NC', index = False, header=True)
orderedMEL.to_excel(writer, sheet_name = 'MEL', index = False, header=True)

orderedSMC1.to_excel(writer, sheet_name = 'SMC1', index = False, header=True)
orderedSMC2.to_excel(writer, sheet_name = 'SMC2', index = False, header=True)

orderedLEC.to_excel(writer, sheet_name = 'LEC', index = False, header=True)
orderedBEC1.to_excel(writer, sheet_name = 'BEC1', index = False, header=True)
orderedBEC2.to_excel(writer, sheet_name = 'BEC2', index = False, header=True)
orderedBEC3.to_excel(writer, sheet_name = 'BEC3', index = False, header=True)
orderedBECpro.to_excel(writer, sheet_name = 'BECpro', index = False, header=True)
orderedP.to_excel(writer, sheet_name = 'P', index = False, header=True)


orderedFB1.to_excel(writer, sheet_name = 'FB1', index = False, header=True)
orderedFB2.to_excel(writer, sheet_name = 'FB2', index = False, header=True)
orderedFB3.to_excel(writer, sheet_name = 'FB3', index = False, header=True)
orderedFB4.to_excel(writer, sheet_name = 'FB4', index = False, header=True)
orderedFB5.to_excel(writer, sheet_name = 'FB5', index = False, header=True)
orderedFB6.to_excel(writer, sheet_name = 'FB6', index = False, header=True)
orderedFBpro.to_excel(writer, sheet_name = 'FBpro', index = False, header=True)

orderedSG.to_excel(writer, sheet_name = 'SG', index = False, header=True)

orderedKC1.to_excel(writer, sheet_name = 'KC1', index = False, header=True)
orderedKC2.to_excel(writer, sheet_name = 'KC2', index = False, header=True)
orderedKC3.to_excel(writer, sheet_name = 'KC3', index = False, header=True)
orderedKC4.to_excel(writer, sheet_name = 'KC4', index = False, header=True)
orderedKCpro.to_excel(writer, sheet_name = 'KCpro', index = False, header=True)


writer.save()
writer.close()

# %% [code]
