# Supplementary material for: Dupilumab-associated head and neck dermatitis shows a pronounced type 22 immune signature mediated by oligoclonally expanded T cells
Source: Nat Commun. 2024 Apr 2;15:2839. doi: 10.1038/s41467-024-46540-0 (PMC10987549; doi:10.1038/s41467-024-46540-0)
Supplement: Supplementary file 12 — Supplementary Software [file 41467_2024_46540_MOESM12_ESM.zip › Part1.8.DAHND_Figure2_Bcells_pDCs_clustering.ipynb]

# %% [code]
#packages
library(Seurat)
library(ggplot2)
library(cowplot)
library(magrittr)
library(dplyr)
library(tidyverse)
library(scran)
library(sctransform)

# %% [code]
setwd("/home/jupyter/transferred/DAHND/imported_objects")

# %% [code]
samples_integrated <- readRDS("samples_integrated_cell_types_ordered_clonotypes.RDS")

# %% [code]
DefaultAssay(samples_integrated) <- "RNA"

# %% [code]
Idents(samples_integrated) <- "cell_types"

# %% [code]
options(repr.plot.width = 12, repr.plot.height = 10)
DimPlot(object = samples_integrated, cols= c(
                    "#7F5465",    #"T1", 
                    "#E891B2",    #"T2", 
                    "#9B2F58",    #"T3",
                    "#C6A3B0",    #"T4", 
                    "#DDCCD3",    #"T5",
                    "#E86503",    #"T6",
                    "#FFB583",    #"Tpro",
                    "#AA2400",    #"NK", 
                    "#FF00C9",    #"ILC",
                    "#F7C800",    #"B",                     
                    "#76A02D",    #"LC",
                    "#8BBC06",    #"DC1",
                    "#BAE505",    #"DC2", 
                    "#0F9393",    #"DC3",
                    "#007C0C",    #"DC4", 
                    "#063A0B",    #"DCpro",
                    "#50DD64",    #"MP", 
                    "#05057F",    #"MC",
                    "#2B2B35",    #"NC",
                    "#9F9FB7",    #"MEL", 
                    "#81FCF9",    #"SMC1",
                    "#4059F2",    #"SMC2",
                    "#007261",    #"LEC", 
                    "#A194B2",    #"BEC1",
                    "#562696",    #"BEC2", 
                    "#8446D3",    #"BEC3",
                    "#1A1AFF",    #"BECpro", 
                    "#3E2263",    #"P", 
                    "#FCD6D6",    #"FB1",
                    "#7C5E68",    #"FB2", 
                    "#89002E",    #"FB3",
                    "#FC7A7A",    #"FB4", 
                    "#C6583E",    #"FB5",
                    "#7C4106",    #"FB6", 
                    "#491104",    #"FBpro",
                    "#5B5554",    #"SG", 
                    "#6BCFF2",    #"KC1",
                    "#197F73",    #"KC2", 
                    "#106C8C",    #"KC3",
                    "#ABD6D1",    #"KC4", 
                    "#003F37" ),  # "KCpro"
label = T)  

# %% [code]
B <- subset(samples_integrated, idents="B")

# %% [code]
options(repr.plot.width = 12, repr.plot.height = 10)
DimPlot(object = B, cols = c("#F7C800"), label = T)

# %% [code]
Idents(samples_integrated)<-"cell_types"
options(repr.plot.width = 8, repr.plot.height = 8)
DefaultAssay(samples_integrated) <- "integrated"
# Subset pbmc_small cluster1 and sub-cluster
B <- subset(samples_integrated, idents = "B")
B <- FindNeighbors(B, dims = 1:50)
B <- FindClusters(B, resolution=0.2)

DimPlot(B, label=TRUE)

# %% [code]
DefaultAssay(B) <- "RNA"

# %% [code]
options(repr.plot.width = 9, repr.plot.height = 10)
FeaturePlot(B, features = "CD27",raster=FALSE, cols = c("lightgrey", "#EA0000"),  order=T, pt.size=0.5)

# %% [code]
options(repr.plot.width = 24, repr.plot.height = 6)
FeaturePlot(B, features = "CD27", raster=FALSE, cols = c("lightgrey", "#EA0000"), split.by="disease",  order=T, pt.size=0.1)

# %% [code]
options(repr.plot.width = 24, repr.plot.height = 6)
FeaturePlot(B, features = "MS4A1",raster=FALSE, cols = c("lightgrey", "#EA0000"), split.by="disease",  order=T, pt.size=0.1)

# %% [code]
FeaturePlot(B, features = "CD79A",raster=FALSE, cols = c("lightgrey", "#EA0000"), split.by="disease",  order=T, pt.size=0.1)

# %% [code]
FeaturePlot(B, features = "CLEC4C",raster=FALSE, cols = c("lightgrey", "#EA0000"), split.by="disease",  order=T, pt.size=0.1)

# %% [code]
B <- RenameIdents(B,   "0" =  "B_cells", 
                       "1" = "pDCs",
                       "2" = "plasma_cells")
B[["B_cluster"]] <- Idents(object = B)

# %% [code]
options(repr.plot.width =12, repr.plot.height = 10)
DimPlot(B, label=F)

# %% [code]
options(repr.plot.width = 10, repr.plot.height = 10)
DimPlot(object = B, cols = c("#00B4AC",   #"B_cells", 
                             "#404141",   #"pDCs", 
                             "#2D307A"),  #"plasma_cells",
label = F)   #colors updated

# %% [code]
setwd("/home/jupyter/transferred/DAHND/output")
saveRDS(B, "B_cell_cluster.rds")

# %% [code]
setwd("/home/jupyter/transferred/DAHND/output/new_organized_figures/Figure_2")

# %% [code]
pdf("A.DimPlot_B_cell_cluster_labelled_new.pdf",  width = 10, height = 10)
DimPlot(object = B, cols = c("#00B4AC",   #"B_cells", 
                             "#404141",   #"pDCs", 
                             "#2D317B"),  #"plasma_cells",
label = F) 
dev.off()

# %% [code]
write.csv(table(B$patient, B$B_cluster), "B_cluster_cell_counts.csv")

# %% [code]
pdf("C.B_cluster_MS4A1_by_disease.pdf",  width = 18, height = 5)
FeaturePlot(B, features = "MS4A1",raster = FALSE, cols = c("lightgrey", "#EA0000"), split.by = "disease",  order = T, pt.size = 0.1)
dev.off()

# %% [code]
pdf("D.B_cluster_CD79A_by_disease.pdf",  width = 18, height = 5)
FeaturePlot(B, features = "CD79A",raster = FALSE, cols = c("lightgrey", "#EA0000"), split.by = "disease",  order = T, pt.size = 0.1)
dev.off()

# %% [code]
pdf("E.B_cluster_CD27_by_disease.pdf",  width = 18, height = 5)
FeaturePlot(B, features = "CD27",raster = FALSE, cols = c("lightgrey", "#EA0000"), split.by = "disease",  order = T, pt.size = 0.1)
dev.off()

# %% [code]
pdf("F.B_cluster_CLEC4C_by_disease.pdf",  width = 18, height = 5)
FeaturePlot(B, features = "CLEC4C",raster = FALSE, cols = c("lightgrey", "#EA0000"), split.by = "disease",  order = T, pt.size = 0.1)
dev.off()

# %% [code]
