# Supplementary material for: Dupilumab-associated head and neck dermatitis shows a pronounced type 22 immune signature mediated by oligoclonally expanded T cells
Source: Nat Commun. 2024 Apr 2;15:2839. doi: 10.1038/s41467-024-46540-0 (PMC10987549; doi:10.1038/s41467-024-46540-0)
Supplement: Supplementary file 12 — Supplementary Software [file 41467_2024_46540_MOESM12_ESM.zip › Part1.9.1.DAHND_Figure3_Lymphocytes_characterisation_p1.ipynb]

# %% [code]
#packages
library(Seurat)
library(ggplot2)
library(cowplot)
library(magrittr)
library(dplyr)
library(tidyverse)
library(scran)
library(sctransform)

# %% [code]
setwd("/home/jupyter/transferred/DAHND/imported_objects")

# %% [code]
samples_integrated <- readRDS("samples_integrated_cell_types_ordered_clonotypes.RDS")

# %% [code]
DefaultAssay(samples_integrated) <- "RNA"

# %% [code]
options(repr.plot.width =12, repr.plot.height = 10)
DimPlot(object = samples_integrated, cols= c(
                    "#7F5465",    #"T1", 
                    "#E891B2",    #"T2", 
                    "#9B2F58",    #"T3",
                    "#C6A3B0",    #"T4", 
                    "#DDCCD3",    #"T5",
                    "#E86503",    #"T6",
                    "#FFB583",    #"Tpro",
                    "#AA2400",    #"NK", 
                    "#FF00C9",    #"ILC",
                    "#F7C800",    #"B",                     
                    "#76A02D",    #"LC",
                    "#8BBC06",    #"DC1",
                    "#BAE505",    #"DC2", 
                    "#0F9393",    #"DC3",
                    "#007C0C",    #"DC4", 
                    "#063A0B",    #"DCpro",
                    "#50DD64",    #"MP", 
                    "#05057F",    #"MC",
                    "#2B2B35",    #"NC",
                    "#9F9FB7",    #"MEL", 
                    "#81FCF9",    #"SMC1",
                    "#4059F2",    #"SMC2",
                    "#007261",    #"LEC", 
                    "#A194B2",    #"BEC1",
                    "#562696",    #"BEC2", 
                    "#8446D3",    #"BEC3",
                    "#1A1AFF",    #"BECpro", 
                    "#3E2263",    #"P", 
                    "#FCD6D6",    #"FB1",
                    "#7C5E68",    #"FB2", 
                    "#89002E",    #"FB3",
                    "#FC7A7A",    #"FB4", 
                    "#C6583E",    #"FB5",
                    "#7C4106",    #"FB6", 
                    "#491104",    #"FBpro",
                    "#5B5554",    #"SG", 
                    "#6BCFF2",    #"KC1",
                    "#197F73",    #"KC2", 
                    "#106C8C",    #"KC3",
                    "#ABD6D1",    #"KC4", 
                    "#003F37" ),  # "KCpro"
label=T)  

# %% [code]
setwd("/home/jupyter/transferred/DAHND/output/new_organized_figures/Figure_3")

# %% [markdown]
## A

# %% [code]
options(repr.plot.width =12, repr.plot.height = 10)
Ly<-subset(samples_integrated, idents=c("T1", "T2", "T3", "T4", "T5", "T6", "Tpro", "NK", "ILC"))
DimPlot(object = Ly, 
cols = c("#7F5465",   #"T1", 
         "#E891B2",   #"T2", 
         "#9B2F58",   #"T3",
         "#C6A3B0",   #"T4", 
         "#DDCCD3",   #"T5",
         "#E86503",   #"T6",
         "#FFB583",   #"Tpro",
         "#AA2400",   #"NK", 
         "#FF00C9"),  #"ILC"
label = T)  

# %% [code]
pdf("A.DimPlot_Ly_labelled.pdf",  width=12, height=10)
DimPlot(object = Ly, 
cols = c("#7F5465",   #"T1", 
        "#E891B2",   #"T2", 
        "#9B2F58",   #"T3",
        "#C6A3B0",   #"T4", 
        "#DDCCD3",   #"T5",
        "#E86503",   #"T6",
        "#FFB583",   #"Tpro",
        "#AA2400",   #"NK", 
        "#FF00C9"),  #"ILC"
label = T, raster = FALSE)  
dev.off()

# %% [code]
pdf("A.DimPlot_Ly_unlabelled.pdf",  width=12, height=10)
DimPlot(object = Ly,
cols = c("#7F5465",   #"T1", 
        "#E891B2",   #"T2", 
        "#9B2F58",   #"T3",
        "#C6A3B0",   #"T4", 
        "#DDCCD3",   #"T5",
        "#E86503",   #"T6",
        "#FFB583",   #"Tpro",
        "#AA2400",   #"NK", 
        "#FF00C9"),  #"ILC"
label = F, raster=FALSE)  # "KCpro" ))
dev.off()

# %% [markdown]
## B

# %% [code]
pdf("B.FeaturePlot_Ly_CD3G.pdf", width=10, height=8)
FeaturePlot(Ly, features = "CD3G",raster=FALSE, cols = c("lightgrey", "#EA0000"),  order=T, pt.size=0.1)
dev.off()

# %% [code]
pdf("B.FeaturePlot_Ly_CD4.pdf", width=10, height=8)
FeaturePlot(Ly, features = "CD4",raster=FALSE, cols = c("lightgrey", "#EA0000"),  order=T, pt.size=0.1)
dev.off()

# %% [code]
pdf("B.FeaturePlot_Ly_CD8A.pdf", width=10, height=8)
FeaturePlot(Ly, features = "CD8A",raster=FALSE, cols = c("lightgrey", "#EA0000"),  order=T, pt.size=0.1)
dev.off()

# %% [code]
pdf("B.FeaturePlot_Ly_CCL4.pdf", width=10, height=8)
FeaturePlot(Ly, features = "CCL4",raster=FALSE, cols = c("lightgrey", "#EA0000"),  order=T, pt.size=0.1)
dev.off()

# %% [code]
pdf("B.FeaturePlot_Ly_CCL5.pdf", width=10, height=8)
FeaturePlot(Ly, features = "CCL5",raster=FALSE, cols = c("lightgrey", "#EA0000"),  order=T, pt.size=0.1)
dev.off()

# %% [markdown]
# C

# %% [code]
options(repr.plot.width = 7, repr.plot.height = 3)
DotPlot(object = Ly, features = c("CD3D", "CD4", "CD8A", "FOXP3", "IL2RA", "CD96", "CRTAM", "CCL1", "IFNG", "IL4", "IL9", "IL13", "IL31", "CSF2", "IL17A", "IL17F", "IL22", 
"IL26", "GZMB", "NKG7", "KLRB1", "KLRD1", "MKI67"), 
cols = c("lightgrey", "#EA0000")) & theme(legend.text = element_text(size = 12), text = element_text(family = "sans",size = 12),
axis.text.x = element_text(size = 12,angle = 90, hjust = 0.95, vjust = 0.5, family = "sans"),
axis.text.y = element_text(size = 12, family = "sans"), axis.title = element_text(size = 12))

# %% [code]
pdf("C.DotPlot.pdf", width=7, height=3)
DotPlot(object = Ly, features = c("CD3D", "CD4", "CD8A", "FOXP3", "IL2RA", "CD96", "CRTAM", "CCL1", "IFNG", "IL4", "IL9", "IL13", "IL31", "CSF2", "IL17A", "IL17F", "IL22", 
"IL26", "GZMB", "NKG7", "KLRB1", "KLRD1", "MKI67"), 
cols = c("lightgrey", "#EA0000")) & theme(legend.text = element_text(size = 12), text = element_text(family = "sans",size = 12),
axis.text.x = element_text(size = 12,angle = 90, hjust = 0.95, vjust = 0.5, family = "sans"),
axis.text.y = element_text(size = 12, family = "sans"), axis.title = element_text(size = 12))
dev.off()

# %% [markdown]
# D

# %% [code]
pdf("D.FeaturePlot_Ly_IL17RB_split.by_disease.pdf", width = 20, height = 4.3)
FeaturePlot(Ly, features = "IL17RB",raster = FALSE, cols = c("lightgrey", "#EA0000"),  order = T, pt.size = 0.1, split.by = "disease")
dev.off()

# %% [code]
pdf("D.FeaturePlot_Ly_PTGDR2_split.by_disease.pdf", width = 20, height = 4.3)
FeaturePlot(Ly, features = "PTGDR2",raster = FALSE, cols = c("lightgrey", "#EA0000"), order = T, pt.size = 0.1, split.by = "disease")
dev.off()

# %% [markdown]
# F-I

# %% [code]
T1<-subset(samples_integrated, idents="T1")
T4<-subset(samples_integrated, idents="T4")
T6<-subset(samples_integrated, idents="T6")
Tpro<-subset(samples_integrated, idents="Tpro")

# %% [code]
options(repr.plot.width =15, repr.plot.height = 3.5)
Idents(Tpro)<-"disease"
VlnPlot(Tpro, 
features = c("IL13", "IL22", "IL26", "AHR"),
           cols = c(
           "#FDCB08", #"HC", 
           "#F15F26", #"DAHND"
           "#C82026", #"HN"
           "#8F2F1D"), #"ADtrunk"
pt.size = 0, ncol = 4)

# %% [code]
pdf("F.VlnPlot_T1_by_disease.pdf", width=15, height=3.5)
Idents(T1)<-"disease"
VlnPlot(T1, 
features = c("IL13", "IL22", "IL26", "AHR"), 
           cols = c(
           "#FDCB08", #"HC", 
           "#F15F26", #"DAHND"
           "#C82026", #"HN"
           "#8F2F1D"), #"ADtrunk"
pt.size = 0, ncol = 4)
dev.off()

# %% [code]
pdf("G.VlnPlot_T4_by_disease.pdf", width=15, height=3.5)
Idents(T4) <- "disease"
VlnPlot(T4, 
features = c("IL13", "IL22", "IL26", "AHR"), 
           cols = c(
           "#FDCB08", #"HC", 
           "#F15F26", #"DAHND"
           "#C82026", #"HN"
           "#8F2F1D"), #"ADtrunk"
pt.size = 0, ncol = 4)
dev.off()

# %% [code]
pdf("H.VlnPlot_T6_by_disease.pdf", width=15, height=3.5)
Idents(T6) <- "disease"
VlnPlot(T6, 
features = c("IL13", "IL22", "IL26", "AHR"), 
           cols = c(
           "#F15F26", #"DAHND"
           "#C82026", #"HN"
           "#8F2F1D"),#"ADtrunk"
pt.size = 0, ncol = 4)
dev.off()

# %% [code]
pdf("I.VlnPlot_Tpro_by_disease.pdf", width=15, height=3.5)
Idents(Tpro) <- "disease"
VlnPlot(Tpro, 
features = c("IL13", "IL22", "IL26", "AHR"), 
           cols = c(
           "#FDCB08", #"HC", 
           "#F15F26", #"DAHND"
           "#C82026", #"HN"
           "#8F2F1D"), #"ADtrunk"
pt.size = 0, ncol = 4)
dev.off()

# %% [code]
