# Supplementary material for: Dupilumab-associated head and neck dermatitis shows a pronounced type 22 immune signature mediated by oligoclonally expanded T cells
Source: Nat Commun. 2024 Apr 2;15:2839. doi: 10.1038/s41467-024-46540-0 (PMC10987549; doi:10.1038/s41467-024-46540-0)
Supplement: Supplementary file 12 — Supplementary Software [file 41467_2024_46540_MOESM12_ESM.zip › Part1.9.2.DAHND_DEG_DAHND_vs_HN_only_Table_S4.ipynb]

# %% [code]
#packages
library(Seurat)
library(ggplot2)
library(cowplot)
library(magrittr)
library(dplyr)
library(tidyverse)
library(scran)
library(sctransform)

# %% [code]
setwd("/home/jupyter/transferred/DAHND/imported_objects")

# %% [code]
samples_integrated<-readRDS("samples_integrated_cell_types_ordered_clonotypes.RDS")

# %% [code]
Idents(samples_integrated)<-"cell_types"
levels(samples_integrated)

# %% [code]
options(repr.plot.width =12, repr.plot.height = 10)
DimPlot(object = samples_integrated, cols= c(
                    "#7F5465",    #"T1", 
                    "#E891B2",    #"T2", 
                    "#9B2F58",    #"T3",
                    "#C6A3B0",    #"T4", 
                    "#DDCCD3",    #"T5",
                    "#E86503",    #"T6",
                    "#FFB583",    #"Tpro",
                    "#AA2400",    #"NK", 
                    "#FF00C9",    #"ILC",
                    "#F7C800",    #"B",                     
                    "#76A02D",    #"LC",
                    "#8BBC06",    #"DC1",
                    "#BAE505",    #"DC2", 
                    "#0F9393",    #"DC3",
                    "#007C0C",    #"DC4", 
                    "#063A0B",    #"DCpro",
                    "#50DD64",    #"MP", 
                    "#05057F",    #"MC",
                    "#2B2B35",    #"NC",
                    "#9F9FB7",    #"MEL", 
                    "#81FCF9",    #"SMC1",
                    "#4059F2",    #"SMC2",
                    "#007261",    #"LEC", 
                    "#A194B2",    #"BEC1",
                    "#562696",    #"BEC2", 
                    "#8446D3",    #"BEC3",
                    "#1A1AFF",    #"BECpro", 
                    "#3E2263",    #"P", 
                    "#FCD6D6",    #"FB1",
                    "#7C5E68",    #"FB2", 
                    "#89002E",    #"FB3",
                    "#FC7A7A",    #"FB4", 
                    "#C6583E",    #"FB5",
                    "#7C4106",    #"FB6", 
                    "#491104",    #"FBpro",
                    "#5B5554",    #"SG", 
                    "#6BCFF2",    #"KC1",
                    "#197F73",    #"KC2", 
                    "#106C8C",    #"KC3",
                    "#ABD6D1",    #"KC4", 
                    "#003F37" ),  #KCpro
label=T,  raster=FALSE,  label.size = 7)

# %% [markdown]
# DEGs between DAHND and HN_u (untreated head/neck AD) only

# %% [code]
library(parallel)
detectCores()

# %% [code]
library(future)
plan()

# %% [code]
remotes::install_github("shinra-dev/memuse")

# %% [code]
memuse::Sys.meminfo()

# %% [code]
options(future.globals.maxSize = 325 * 1024 ^ 3)

# %% [code]
plan("multicore", workers = 50)

# %% [code]
Idents(samples_integrated) <- "disease"
levels(samples_integrated)

# %% [code]
selected <- subset(samples_integrated, idents=c('AD_untreated_HN', 'AD_dupilumab_HN'))

# %% [code]
setwd("/home/jupyter/transferred/DAHND/output/DAHND_vs_HN_u_only")

# %% [markdown]
For final display of the data, ribosomal and mitochondrial protein genes were filtered out. 

# %% [code]
#DEG
Idents(selected)<-"cell_types"

T1 <- subset(selected, idents = "T1")
Idents(T1) <- T1@meta.data$disease
DefaultAssay(T1) <- "RNA"

DEG.Data.T1 <-  FindAllMarkers(T1,  logfc.threshold = 0.25,  assay="RNA")
DEG.Data.T1 <- DEG.Data.T1 %>% group_by(cluster) %>%
        slice_max(n = 100000000000, order_by = avg_log2FC)

write.csv(DEG.Data.T1, "DEG.Data.T1.csv")


DEG.Data.T1.less0.05padj<-DEG.Data.T1[ DEG.Data.T1$p_val_adj<0.05  ,]
write.csv(DEG.Data.T1.less0.05padj, "DEG.Data.T1.less0.05padj.csv")


DEG.Data.T1.less0.05padj_noMT_RB <- DEG.Data.T1.less0.05padj[-(grep(pattern = "^RP[SL]|^MT-", x = DEG.Data.T1.less0.05padj$gene)),]
write.csv(DEG.Data.T1.less0.05padj_noMT_RB, "DEG.Data.T1.less0.05padj_noMT_RB.csv")


####
T2 <- subset(selected, idents = "T2")
Idents(T2) <- T2@meta.data$disease
DefaultAssay(T2) <- "RNA"
DEG.Data.T2 <-  FindAllMarkers(T2,  logfc.threshold = 0.25,   assay="RNA")
DEG.Data.T2 <- DEG.Data.T2 %>% group_by(cluster) %>%
        slice_max(n = 100000000000, order_by = avg_log2FC)

write.csv(DEG.Data.T2, "DEG.Data.T2.csv")

DEG.Data.T2.less0.05padj<-DEG.Data.T2[ DEG.Data.T2$p_val_adj<0.05  ,]
write.csv(DEG.Data.T2.less0.05padj, "DEG.Data.T2.less0.05padj.csv")

DEG.Data.T2.less0.05padj_noMT_RB <- DEG.Data.T2.less0.05padj[-(grep(pattern = "^RP[SL]|^MT-", x = DEG.Data.T2.less0.05padj$gene)),]
write.csv(DEG.Data.T2.less0.05padj_noMT_RB, "DEG.Data.T2.less0.05padj_noMT_RB.csv")


###
T3 <- subset(selected, idents = "T3")
Idents(T3) <- T3@meta.data$disease
DefaultAssay(T3) <- "RNA"
DEG.Data.T3 <-  FindAllMarkers(T3,  logfc.threshold = 0.25,    assay="RNA")
DEG.Data.T3 <- DEG.Data.T3 %>% group_by(cluster) %>%
        slice_max(n = 100000000000, order_by = avg_log2FC)

write.csv(DEG.Data.T3, "DEG.Data.T3.csv")

DEG.Data.T3.less0.05padj<-DEG.Data.T3[ DEG.Data.T3$p_val_adj<0.05  ,]
write.csv(DEG.Data.T3.less0.05padj, "DEG.Data.T3.less0.05padj.csv")

DEG.Data.T3.less0.05padj_noMT_RB <- DEG.Data.T3.less0.05padj[-(grep(pattern = "^RP[SL]|^MT-",x = DEG.Data.T3.less0.05padj$gene)),]
write.csv(DEG.Data.T3.less0.05padj_noMT_RB, "DEG.Data.T3.less0.05padj_noMT_RB.csv")


###
T4 <- subset(selected, idents = "T4")
Idents(T4) <- T4@meta.data$disease
DefaultAssay(T4) <- "RNA"
DEG.Data.T4 <-  FindAllMarkers(T4,  logfc.threshold = 0.25, assay="RNA")
DEG.Data.T4 <- DEG.Data.T4 %>% group_by(cluster) %>%
        slice_max(n = 100000000000, order_by = avg_log2FC)

write.csv(DEG.Data.T4, "DEG.Data.T4.csv")

DEG.Data.T4.less0.05padj<-DEG.Data.T4[ DEG.Data.T4$p_val_adj<0.05  ,]
write.csv(DEG.Data.T4.less0.05padj, "DEG.Data.T4.less0.05padj.csv")

DEG.Data.T4.less0.05padj_noMT_RB <- DEG.Data.T4.less0.05padj[-(grep(pattern = "^RP[SL]|^MT-", x = DEG.Data.T4.less0.05padj$gene)),]
write.csv(DEG.Data.T4.less0.05padj_noMT_RB, "DEG.Data.T4.less0.05padj_noMT_RB.csv")


###
T5 <- subset(selected, idents = "T5")
Idents(T5) <- T5@meta.data$disease
DefaultAssay(T5) <- "RNA"
DEG.Data.T5 <-  FindAllMarkers(T5,  logfc.threshold = 0.25,  assay="RNA")
DEG.Data.T5 <- DEG.Data.T5 %>% group_by(cluster) %>%
        slice_max(n = 100000000000, order_by = avg_log2FC)

write.csv(DEG.Data.T5, "DEG.Data.T5.csv")

DEG.Data.T5.less0.05padj<-DEG.Data.T5[ DEG.Data.T5$p_val_adj<0.05  ,]
write.csv(DEG.Data.T5.less0.05padj, "DEG.Data.T5.less0.05padj.csv")

DEG.Data.T5.less0.05padj_noMT_RB <- DEG.Data.T5.less0.05padj[-(grep(pattern = "^RP[SL]|^MT-", x = DEG.Data.T5.less0.05padj$gene)),]
write.csv(DEG.Data.T5.less0.05padj_noMT_RB, "DEG.Data.T5.less0.05padj_noMT_RB.csv")


###
T6 <- subset(selected, idents = "T6")
Idents(T6) <- T6@meta.data$disease
DefaultAssay(T6) <- "RNA"
DEG.Data.T6 <-  FindAllMarkers(T6,  logfc.threshold = 0.25, assay="RNA")
DEG.Data.T6 <- DEG.Data.T6 %>% group_by(cluster) %>%
        slice_max(n = 100000000000, order_by = avg_log2FC)

write.csv(DEG.Data.T6, "DEG.Data.T6.csv")

DEG.Data.T6.less0.05padj<-DEG.Data.T6[ DEG.Data.T6$p_val_adj<0.05  ,]
write.csv(DEG.Data.T6.less0.05padj, "DEG.Data.T6.less0.05padj.csv")

DEG.Data.T6.less0.05padj_noMT_RB <- DEG.Data.T6.less0.05padj[-(grep(pattern = "^RP[SL]|^MT-", x = DEG.Data.T6.less0.05padj$gene)),]
write.csv(DEG.Data.T6.less0.05padj_noMT_RB, "DEG.Data.T6.less0.05padj_noMT_RB.csv")


###
Tpro <- subset(selected, idents = "Tpro")
Idents(Tpro) <- Tpro@meta.data$disease
DefaultAssay(Tpro) <- "RNA"
DEG.Data.Tpro <-  FindAllMarkers(Tpro,   logfc.threshold = 0.25,  assay="RNA")
DEG.Data.Tpro <- DEG.Data.Tpro %>% group_by(cluster) %>%
        slice_max(n = 100000000000, order_by = avg_log2FC)

write.csv(DEG.Data.Tpro, "DEG.Data.Tpro.csv")

DEG.Data.Tpro.less0.05padj<-DEG.Data.Tpro[ DEG.Data.Tpro$p_val_adj<0.05  ,]
write.csv(DEG.Data.Tpro.less0.05padj, "DEG.Data.Tpro.less0.05padj.csv")

DEG.Data.Tpro.less0.05padj_noMT_RB <- DEG.Data.Tpro.less0.05padj[-(grep(pattern = "^RP[SL]|^MT-", x = DEG.Data.Tpro.less0.05padj$gene)),]
write.csv(DEG.Data.Tpro.less0.05padj_noMT_RB, "DEG.Data.Tpro.less0.05padj_noMT_RB.csv")


###
NK <- subset(selected, idents = "NK")
Idents(NK) <- NK@meta.data$disease
DefaultAssay(NK) <- "RNA"
DEG.Data.NK <-  FindAllMarkers(NK,  logfc.threshold = 0.25,    assay="RNA")
DEG.Data.NK <- DEG.Data.NK %>% group_by(cluster) %>%
        slice_max(n = 100000000000, order_by = avg_log2FC)

write.csv(DEG.Data.NK, "DEG.Data.NK.csv")

DEG.Data.NK.less0.05padj<-DEG.Data.NK[ DEG.Data.NK$p_val_adj<0.05  ,]
write.csv(DEG.Data.NK.less0.05padj, "DEG.Data.NK.less0.05padj.csv")

DEG.Data.NK.less0.05padj_noMT_RB <- DEG.Data.NK.less0.05padj[-(grep(pattern = "^RP[SL]|^MT-", x = DEG.Data.NK.less0.05padj$gene)),]
write.csv(DEG.Data.NK.less0.05padj_noMT_RB, "DEG.Data.NK.less0.05padj_noMT_RB.csv")


###
ILC <- subset(selected, idents = "ILC")
Idents(ILC) <- ILC@meta.data$disease
DefaultAssay(ILC) <- "RNA"
DEG.Data.ILC <-  FindAllMarkers(ILC,   logfc.threshold = 0.25,   assay="RNA")
DEG.Data.ILC <- DEG.Data.ILC %>% group_by(cluster) %>%
        slice_max(n = 100000000000, order_by = avg_log2FC)

write.csv(DEG.Data.ILC, "DEG.Data.ILC.csv")

DEG.Data.ILC.less0.05padj<-DEG.Data.ILC[ DEG.Data.ILC$p_val_adj<0.05  ,]
write.csv(DEG.Data.ILC.less0.05padj, "DEG.Data.ILC.less0.05padj.csv")

DEG.Data.ILC.less0.05padj_noMT_RB <- DEG.Data.ILC.less0.05padj[-(grep(pattern = "^RP[SL]|^MT-", x = DEG.Data.ILC.less0.05padj$gene)),]
write.csv(DEG.Data.ILC.less0.05padj_noMT_RB, "DEG.Data.ILC.less0.05padj_noMT_RB.csv")


###
B <- subset(selected, idents = "B")
Idents(B) <- B@meta.data$disease
DefaultAssay(B) <- "RNA"
DEG.Data.B <-  FindAllMarkers(B,  logfc.threshold = 0.25,   assay="RNA")
DEG.Data.B <- DEG.Data.B %>% group_by(cluster) %>%
        slice_max(n = 100000000000, order_by = avg_log2FC)

write.csv(DEG.Data.B, "DEG.Data.B.csv")

DEG.Data.B.less0.05padj<-DEG.Data.B[ DEG.Data.B$p_val_adj<0.05  ,]
write.csv(DEG.Data.B.less0.05padj, "DEG.Data.B.less0.05padj.csv")

DEG.Data.B.less0.05padj_noMT_RB <- DEG.Data.B.less0.05padj[-(grep(pattern = "^RP[SL]|^MT-", x = DEG.Data.B.less0.05padj$gene)),]
write.csv(DEG.Data.B.less0.05padj_noMT_RB, "DEG.Data.B.less0.05padj_noMT_RB.csv")


###
LC <- subset(selected, idents = "LC")
Idents(LC) <- LC@meta.data$disease
DefaultAssay(LC) <- "RNA"
DEG.Data.LC <-  FindAllMarkers(LC,   logfc.threshold = 0.25,     assay="RNA")
DEG.Data.LC <- DEG.Data.LC %>% group_by(cluster) %>%
        slice_max(n = 100000000000, order_by = avg_log2FC)

write.csv(DEG.Data.LC, "DEG.Data.LC.csv")

DEG.Data.LC.less0.05padj<-DEG.Data.LC[ DEG.Data.LC$p_val_adj<0.05  ,]
write.csv(DEG.Data.LC.less0.05padj, "DEG.Data.LC.less0.05padj.csv")

DEG.Data.LC.less0.05padj_noMT_RB <- DEG.Data.LC.less0.05padj[-(grep(pattern = "^RP[SL]|^MT-", x = DEG.Data.LC.less0.05padj$gene)),]
write.csv(DEG.Data.LC.less0.05padj_noMT_RB, "DEG.Data.LC.less0.05padj_noMT_RB.csv")


###
DC1 <- subset(selected, idents = "DC1")
Idents(DC1) <- DC1@meta.data$disease
DefaultAssay(DC1) <- "RNA"
DEG.Data.DC1 <-  FindAllMarkers(DC1,   logfc.threshold = 0.25,  assay="RNA")
DEG.Data.DC1 <- DEG.Data.DC1 %>% group_by(cluster) %>%
        slice_max(n = 100000000000, order_by = avg_log2FC)

write.csv(DEG.Data.DC1, "DEG.Data.DC1.csv")

DEG.Data.DC1.less0.05padj<-DEG.Data.DC1[ DEG.Data.DC1$p_val_adj<0.05  ,]
write.csv(DEG.Data.DC1.less0.05padj, "DEG.Data.DC1.less0.05padj.csv")

DEG.Data.DC1.less0.05padj_noMT_RB <- DEG.Data.DC1.less0.05padj[-(grep(pattern = "^RP[SL]|^MT-", x = DEG.Data.DC1.less0.05padj$gene)),]
write.csv(DEG.Data.DC1.less0.05padj_noMT_RB, "DEG.Data.DC1.less0.05padj_noMT_RB.csv")


###
DC2 <- subset(selected, idents = "DC2")
Idents(DC2) <- DC2@meta.data$disease
DefaultAssay(DC2) <- "RNA"
DEG.Data.DC2 <-  FindAllMarkers(DC2,   logfc.threshold = 0.25,      assay="RNA")
DEG.Data.DC2 <- DEG.Data.DC2 %>% group_by(cluster) %>%
        slice_max(n = 100000000000, order_by = avg_log2FC)

write.csv(DEG.Data.DC2, "DEG.Data.DC2.csv")

DEG.Data.DC2.less0.05padj<-DEG.Data.DC2[ DEG.Data.DC2$p_val_adj<0.05  ,]
write.csv(DEG.Data.DC2.less0.05padj, "DEG.Data.DC2.less0.05padj.csv")

DEG.Data.DC2.less0.05padj_noMT_RB <- DEG.Data.DC2.less0.05padj[-(grep(pattern = "^RP[SL]|^MT-", x = DEG.Data.DC2.less0.05padj$gene)),]
write.csv(DEG.Data.DC2.less0.05padj_noMT_RB, "DEG.Data.DC2.less0.05padj_noMT_RB.csv")


###
DC3 <- subset(selected, idents = "DC3")
Idents(DC3) <- DC3@meta.data$disease
DefaultAssay(DC3) <- "RNA"
DEG.Data.DC3 <-  FindAllMarkers(DC3,   logfc.threshold = 0.25,     assay="RNA")
DEG.Data.DC3 <- DEG.Data.DC3 %>% group_by(cluster) %>%
        slice_max(n = 100000000000, order_by = avg_log2FC)


write.csv(DEG.Data.DC3, "DEG.Data.DC3.csv")

DEG.Data.DC3.less0.05padj<-DEG.Data.DC3[ DEG.Data.DC3$p_val_adj<0.05  ,]
write.csv(DEG.Data.DC3.less0.05padj, "DEG.Data.DC3.less0.05padj.csv")

DEG.Data.DC3.less0.05padj_noMT_RB <- DEG.Data.DC3.less0.05padj[-(grep(pattern = "^RP[SL]|^MT-", x = DEG.Data.DC3.less0.05padj$gene)),]
write.csv(DEG.Data.DC3.less0.05padj_noMT_RB, "DEG.Data.DC3.less0.05padj_noMT_RB.csv")


###
DC4 <- subset(selected, idents = "DC4")
Idents(DC4) <- DC4@meta.data$disease
DefaultAssay(DC4) <- "RNA"
DEG.Data.DC4 <-  FindAllMarkers(DC4,   logfc.threshold = 0.25,    assay="RNA")
DEG.Data.DC4 <- DEG.Data.DC4 %>% group_by(cluster) %>%
        slice_max(n = 100000000000, order_by = avg_log2FC)

write.csv(DEG.Data.DC4, "DEG.Data.DC4.csv")

DEG.Data.DC4.less0.05padj<-DEG.Data.DC4[ DEG.Data.DC4$p_val_adj<0.05  ,]
write.csv(DEG.Data.DC4.less0.05padj, "DEG.Data.DC4.less0.05padj.csv")

DEG.Data.DC4.less0.05padj_noMT_RB <- DEG.Data.DC4.less0.05padj[-(grep(pattern = "^RP[SL]|^MT-", x = DEG.Data.DC4.less0.05padj$gene)),]
write.csv(DEG.Data.DC4.less0.05padj_noMT_RB, "DEG.Data.DC4.less0.05padj_noMT_RB.csv")


###
DCpro <- subset(selected, idents = "DCpro")
Idents(DCpro) <- DCpro@meta.data$disease
DefaultAssay(DCpro) <- "RNA"
DEG.Data.DCpro <-  FindAllMarkers(DCpro,   logfc.threshold = 0.25,     assay="RNA")
DEG.Data.DCpro <- DEG.Data.DCpro %>% group_by(cluster) %>%
        slice_max(n = 100000000000, order_by = avg_log2FC)

write.csv(DEG.Data.DCpro, "DEG.Data.DCpro.csv")

DEG.Data.DCpro.less0.05padj<-DEG.Data.DCpro[ DEG.Data.DCpro$p_val_adj<0.05  ,]
write.csv(DEG.Data.DCpro.less0.05padj, "DEG.Data.DCpro.less0.05padj.csv")

DEG.Data.DCpro.less0.05padj_noMT_RB <- DEG.Data.DCpro.less0.05padj[-(grep(pattern = "^RP[SL]|^MT-", x = DEG.Data.DCpro.less0.05padj$gene)),]
write.csv(DEG.Data.DCpro.less0.05padj_noMT_RB, "DEG.Data.DCpro.less0.05padj_noMT_RB.csv")


###
MP <- subset(selected, idents = "MP")
Idents(MP) <- MP@meta.data$disease
DefaultAssay(MP) <- "RNA"
DEG.Data.MP <-  FindAllMarkers(MP,  logfc.threshold = 0.25,     assay="RNA")
DEG.Data.MP <- DEG.Data.MP %>% group_by(cluster) %>%
        slice_max(n = 100000000000, order_by = avg_log2FC)

write.csv(DEG.Data.MP, "DEG.Data.MP.csv")

DEG.Data.MP.less0.05padj<-DEG.Data.MP[ DEG.Data.MP$p_val_adj<0.05  ,]
write.csv(DEG.Data.MP.less0.05padj, "DEG.Data.MP.less0.05padj.csv")

DEG.Data.MP.less0.05padj_noMT_RB <- DEG.Data.MP.less0.05padj[-(grep(pattern = "^RP[SL]|^MT-", x = DEG.Data.MP.less0.05padj$gene)),]
write.csv(DEG.Data.MP.less0.05padj_noMT_RB, "DEG.Data.MP.less0.05padj_noMT_RB.csv")


###
MC <- subset(selected, idents = "MC")
Idents(MC) <- MC@meta.data$disease
DefaultAssay(MC) <- "RNA"
DEG.Data.MC <-  FindAllMarkers(MC,  logfc.threshold = 0.25,     assay="RNA")
DEG.Data.MC <- DEG.Data.MC %>% group_by(cluster) %>%
        slice_max(n = 100000000000, order_by = avg_log2FC)

write.csv(DEG.Data.MC, "DEG.Data.MC.csv")

DEG.Data.MC.less0.05padj<-DEG.Data.MC[ DEG.Data.MC$p_val_adj<0.05  ,]
write.csv(DEG.Data.MC.less0.05padj, "DEG.Data.MC.less0.05padj.csv")

DEG.Data.MC.less0.05padj_noMT_RB <- DEG.Data.MC.less0.05padj[-(grep(pattern = "^RP[SL]|^MT-", x = DEG.Data.MC.less0.05padj$gene)),]
write.csv(DEG.Data.MC.less0.05padj_noMT_RB, "DEG.Data.MC.less0.05padj_noMT_RB.csv")


###
MEL <- subset(selected, idents = "MEL")
Idents(MEL) <- MEL@meta.data$disease
DefaultAssay(MEL) <- "RNA"
DEG.Data.MEL <-  FindAllMarkers(MEL,   logfc.threshold = 0.25,    assay="RNA")
DEG.Data.MEL <- DEG.Data.MEL %>% group_by(cluster) %>%
        slice_max(n = 100000000000, order_by = avg_log2FC)

write.csv(DEG.Data.MEL, "DEG.Data.MEL.csv")

DEG.Data.MEL.less0.05padj<-DEG.Data.MEL[ DEG.Data.MEL$p_val_adj<0.05  ,]
write.csv(DEG.Data.MEL.less0.05padj, "DEG.Data.MEL.less0.05padj.csv")

DEG.Data.MEL.less0.05padj_noMT_RB <- DEG.Data.MEL.less0.05padj[-(grep(pattern = "^RP[SL]|^MT-", x = DEG.Data.MEL.less0.05padj$gene)),]
write.csv(DEG.Data.MEL.less0.05padj_noMT_RB, "DEG.Data.MEL.less0.05padj_noMT_RB.csv")


###
NC <- subset(selected, idents = "NC")
Idents(NC) <- NC@meta.data$disease
DefaultAssay(NC) <- "RNA"
DEG.Data.NC <-  FindAllMarkers(NC,  logfc.threshold = 0.25,     assay="RNA")
DEG.Data.NC <- DEG.Data.NC %>% group_by(cluster) %>%
        slice_max(n = 100000000000, order_by = avg_log2FC)

write.csv(DEG.Data.NC, "DEG.Data.NC.csv")

DEG.Data.NC.less0.05padj<-DEG.Data.NC[ DEG.Data.NC$p_val_adj<0.05  ,]
write.csv(DEG.Data.NC.less0.05padj, "DEG.Data.NC.less0.05padj.csv")

DEG.Data.NC.less0.05padj_noMT_RB <- DEG.Data.NC.less0.05padj[-(grep(pattern = "^RP[SL]|^MT-", x = DEG.Data.NC.less0.05padj$gene)),]
write.csv(DEG.Data.NC.less0.05padj_noMT_RB, "DEG.Data.NC.less0.05padj_noMT_RB.csv")


###
SMC1 <- subset(selected, idents = "SMC1")
Idents(SMC1) <- SMC1@meta.data$disease
DefaultAssay(SMC1) <- "RNA"
DEG.Data.SMC1 <-  FindAllMarkers(SMC1,   logfc.threshold = 0.25,    assay="RNA")
DEG.Data.SMC1 <- DEG.Data.SMC1 %>% group_by(cluster) %>%
        slice_max(n = 100000000000, order_by = avg_log2FC)

write.csv(DEG.Data.SMC1, "DEG.Data.SMC1.csv")

DEG.Data.SMC1.less0.05padj<-DEG.Data.SMC1[ DEG.Data.SMC1$p_val_adj<0.05  ,]
write.csv(DEG.Data.SMC1.less0.05padj, "DEG.Data.SMC1.less0.05padj.csv")

DEG.Data.SMC1.less0.05padj_noMT_RB <- DEG.Data.SMC1.less0.05padj[-(grep(pattern = "^RP[SL]|^MT-", x = DEG.Data.SMC1.less0.05padj$gene)),]
write.csv(DEG.Data.SMC1.less0.05padj_noMT_RB, "DEG.Data.SMC1.less0.05padj_noMT_RB.csv")


###
SMC2 <- subset(selected, idents = "SMC2")
Idents(SMC2) <- SMC2@meta.data$disease
DefaultAssay(SMC2) <- "RNA"
DEG.Data.SMC2 <-  FindAllMarkers(SMC2,   logfc.threshold = 0.25,        assay="RNA")
DEG.Data.SMC2 <- DEG.Data.SMC2 %>% group_by(cluster) %>%
        slice_max(n = 100000000000, order_by = avg_log2FC)


write.csv(DEG.Data.SMC2, "DEG.Data.SMC2.csv")

DEG.Data.SMC2.less0.05padj<-DEG.Data.SMC2[ DEG.Data.SMC2$p_val_adj<0.05  ,]
write.csv(DEG.Data.SMC2.less0.05padj, "DEG.Data.SMC2.less0.05padj.csv")

DEG.Data.SMC2.less0.05padj_noMT_RB <- DEG.Data.SMC2.less0.05padj[-(grep(pattern = "^RP[SL]|^MT-", x = DEG.Data.SMC2.less0.05padj$gene)),]
write.csv(DEG.Data.SMC2.less0.05padj_noMT_RB, "DEG.Data.SMC2.less0.05padj_noMT_RB.csv")


###
LEC <- subset(selected, idents = "LEC")
Idents(LEC) <- LEC@meta.data$disease
DefaultAssay(LEC) <- "RNA"
DEG.Data.LEC <-  FindAllMarkers(LEC,  logfc.threshold = 0.25,    assay="RNA")
DEG.Data.LEC <- DEG.Data.LEC %>% group_by(cluster) %>%
        slice_max(n = 100000000000, order_by = avg_log2FC)


write.csv(DEG.Data.LEC, "DEG.Data.LEC.csv")

DEG.Data.LEC.less0.05padj<-DEG.Data.LEC[ DEG.Data.LEC$p_val_adj<0.05  ,]
write.csv(DEG.Data.LEC.less0.05padj, "DEG.Data.LEC.less0.05padj.csv")

DEG.Data.LEC.less0.05padj_noMT_RB <- DEG.Data.LEC.less0.05padj[-(grep(pattern = "^RP[SL]|^MT-", x = DEG.Data.LEC.less0.05padj$gene)),]
write.csv(DEG.Data.LEC.less0.05padj_noMT_RB, "DEG.Data.LEC.less0.05padj_noMT_RB.csv")


###
EC1 <- subset(selected, idents = "BEC1")
Idents(EC1) <- EC1@meta.data$disease
DefaultAssay(EC1) <- "RNA"
DEG.Data.EC1 <-  FindAllMarkers(EC1,  logfc.threshold = 0.25,    assay="RNA")
DEG.Data.EC1 <- DEG.Data.EC1 %>% group_by(cluster) %>%
        slice_max(n = 100000000000, order_by = avg_log2FC)


write.csv(DEG.Data.EC1, "DEG.Data.BEC1.csv")

DEG.Data.EC1.less0.05padj<-DEG.Data.EC1[ DEG.Data.EC1$p_val_adj<0.05  ,]
write.csv(DEG.Data.EC1.less0.05padj, "DEG.Data.EC1.less0.05padj.csv")

DEG.Data.EC1.less0.05padj_noMT_RB <- DEG.Data.EC1.less0.05padj[-(grep(pattern = "^RP[SL]|^MT-", x = DEG.Data.EC1.less0.05padj$gene)),]
write.csv(DEG.Data.EC1.less0.05padj_noMT_RB, "DEG.Data.EC1.less0.05padj_noMT_RB.csv")


###
EC2 <- subset(selected, idents = "BEC2")
Idents(EC2) <- EC2@meta.data$disease
DefaultAssay(EC2) <- "RNA"
DEG.Data.EC2 <-  FindAllMarkers(EC2,   logfc.threshold = 0.25,   assay="RNA")
DEG.Data.EC2 <- DEG.Data.EC2 %>% group_by(cluster) %>%
        slice_max(n = 100000000000, order_by = avg_log2FC)


write.csv(DEG.Data.EC2, "DEG.Data.BEC2.csv")

DEG.Data.EC2.less0.05padj<-DEG.Data.EC2[ DEG.Data.EC2$p_val_adj<0.05  ,]
write.csv(DEG.Data.EC2.less0.05padj, "DEG.Data.EC2.less0.05padj.csv")

DEG.Data.EC2.less0.05padj_noMT_RB <- DEG.Data.EC2.less0.05padj[-(grep(pattern = "^RP[SL]|^MT-", x = DEG.Data.EC2.less0.05padj$gene)),]
write.csv(DEG.Data.EC2.less0.05padj_noMT_RB, "DEG.Data.EC2.less0.05padj_noMT_RB.csv")


###
EC3 <- subset(selected, idents = "BEC3")
Idents(EC3) <- EC3@meta.data$disease
DefaultAssay(EC3) <- "RNA"
DEG.Data.EC3 <-  FindAllMarkers(EC3,   logfc.threshold = 0.25,    assay="RNA")
DEG.Data.EC3 <- DEG.Data.EC3 %>% group_by(cluster) %>%
        slice_max(n = 100000000000, order_by = avg_log2FC)

write.csv(DEG.Data.EC3, "DEG.Data.BEC3.csv")

DEG.Data.EC3.less0.05padj<-DEG.Data.EC3[ DEG.Data.EC3$p_val_adj<0.05  ,]
write.csv(DEG.Data.EC3.less0.05padj, "DEG.Data.EC3.less0.05padj.csv")

DEG.Data.EC3.less0.05padj_noMT_RB <- DEG.Data.EC3.less0.05padj[-(grep(pattern = "^RP[SL]|^MT-", x = DEG.Data.EC3.less0.05padj$gene)),]
write.csv(DEG.Data.EC3.less0.05padj_noMT_RB, "DEG.Data.EC3.less0.05padj_noMT_RB.csv")


###
ECpro <- subset(selected, idents = "BECpro")
Idents(ECpro) <- ECpro@meta.data$disease
DefaultAssay(ECpro) <- "RNA"
DEG.Data.ECpro <-  FindAllMarkers(ECpro,  logfc.threshold = 0.25,  assay="RNA")
DEG.Data.ECpro <- DEG.Data.ECpro %>% group_by(cluster) %>%
        slice_max(n = 100000000000, order_by = avg_log2FC)


write.csv(DEG.Data.ECpro, "DEG.Data.BECpro.csv")

DEG.Data.ECpro.less0.05padj<-DEG.Data.ECpro[ DEG.Data.ECpro$p_val_adj<0.05  ,]
write.csv(DEG.Data.ECpro.less0.05padj, "DEG.Data.ECpro.less0.05padj.csv")

DEG.Data.ECpro.less0.05padj_noMT_RB <- DEG.Data.ECpro.less0.05padj[-(grep(pattern = "^RP[SL]|^MT-", x = DEG.Data.ECpro.less0.05padj$gene)),]
write.csv(DEG.Data.ECpro.less0.05padj_noMT_RB, "DEG.Data.ECpro.less0.05padj_noMT_RB.csv")


###
Pcluster <- subset(selected, idents = "P")
Idents(Pcluster) <- Pcluster@meta.data$disease
DefaultAssay(Pcluster) <- "RNA"
DEG.Data.Pcluster <-  FindAllMarkers(Pcluster,  logfc.threshold = 0.25,       assay="RNA")
DEG.Data.Pcluster <- DEG.Data.Pcluster %>% group_by(cluster) %>%
        slice_max(n = 100000000000, order_by = avg_log2FC)

write.csv(DEG.Data.Pcluster, "DEG.Data.Pcluster.csv")

DEG.Data.Pcluster.less0.05padj<-DEG.Data.Pcluster[ DEG.Data.Pcluster$p_val_adj<0.05  ,]
write.csv(DEG.Data.Pcluster.less0.05padj, "DEG.Data.Pcluster.less0.05padj.csv")

DEG.Data.Pcluster.less0.05padj_noMT_RB <- DEG.Data.Pcluster.less0.05padj[-(grep(pattern = "^RP[SL]|^MT-", x = DEG.Data.Pcluster.less0.05padj$gene)),]
write.csv(DEG.Data.Pcluster.less0.05padj_noMT_RB, "DEG.Data.Pcluster.less0.05padj_noMT_RB.csv")


###
FB1 <- subset(selected, idents = "FB1")
Idents(FB1) <- FB1@meta.data$disease
DefaultAssay(FB1) <- "RNA"
DEG.Data.FB1 <-  FindAllMarkers(FB1,   logfc.threshold = 0.25,  assay="RNA")
DEG.Data.FB1 <- DEG.Data.FB1 %>% group_by(cluster) %>%
        slice_max(n = 100000000000, order_by = avg_log2FC)

write.csv(DEG.Data.FB1, "DEG.Data.FB1.csv")

DEG.Data.FB1.less0.05padj<-DEG.Data.FB1[ DEG.Data.FB1$p_val_adj<0.05  ,]
write.csv(DEG.Data.FB1.less0.05padj, "DEG.Data.FB1.less0.05padj.csv")

DEG.Data.FB1.less0.05padj_noMT_RB <- DEG.Data.FB1.less0.05padj[-(grep(pattern = "^RP[SL]|^MT-",x = DEG.Data.FB1.less0.05padj$gene)),]
write.csv(DEG.Data.FB1.less0.05padj_noMT_RB, "DEG.Data.FB1.less0.05padj_noMT_RB.csv")


###
FB2 <- subset(selected, idents = "FB2")
Idents(FB2) <- FB2@meta.data$disease
DefaultAssay(FB2) <- "RNA"
DEG.Data.FB2 <-  FindAllMarkers(FB2,   logfc.threshold = 0.25,   assay="RNA")
DEG.Data.FB2 <- DEG.Data.FB2 %>% group_by(cluster) %>%
        slice_max(n = 100000000000, order_by = avg_log2FC)

write.csv(DEG.Data.FB2, "DEG.Data.FB2.csv")

DEG.Data.FB2.less0.05padj<-DEG.Data.FB2[ DEG.Data.FB2$p_val_adj<0.05  ,]
write.csv(DEG.Data.FB2.less0.05padj, "DEG.Data.FB2.less0.05padj.csv")

DEG.Data.FB2.less0.05padj_noMT_RB <- DEG.Data.FB2.less0.05padj[-(grep(pattern = "^RP[SL]|^MT-", x = DEG.Data.FB2.less0.05padj$gene)),]
write.csv(DEG.Data.FB2.less0.05padj_noMT_RB, "DEG.Data.FB2.less0.05padj_noMT_RB.csv")


###
FB3 <- subset(selected, idents = "FB3")
Idents(FB3) <- FB3@meta.data$disease
DefaultAssay(FB3) <- "RNA"
DEG.Data.FB3 <-  FindAllMarkers(FB3,   logfc.threshold = 0.25,   assay="RNA")
DEG.Data.FB3 <- DEG.Data.FB3 %>% group_by(cluster) %>%
        slice_max(n = 100000000000, order_by = avg_log2FC)

write.csv(DEG.Data.FB3, "DEG.Data.FB3.csv")

DEG.Data.FB3.less0.05padj<-DEG.Data.FB3[ DEG.Data.FB3$p_val_adj<0.05  ,]
write.csv(DEG.Data.FB3.less0.05padj, "DEG.Data.FB3.less0.05padj.csv")

DEG.Data.FB3.less0.05padj_noMT_RB <- DEG.Data.FB3.less0.05padj[-(grep(pattern = "^RP[SL]|^MT-", x = DEG.Data.FB3.less0.05padj$gene)),]
write.csv(DEG.Data.FB3.less0.05padj_noMT_RB, "DEG.Data.FB3.less0.05padj_noMT_RB.csv")


###
FB4 <- subset(selected, idents = "FB4")
Idents(FB4) <- FB4@meta.data$disease
DefaultAssay(FB4) <- "RNA"
DEG.Data.FB4 <-  FindAllMarkers(FB4,   logfc.threshold = 0.25,          assay="RNA")
DEG.Data.FB4 <- DEG.Data.FB4 %>% group_by(cluster) %>%
        slice_max(n = 100000000000, order_by = avg_log2FC)

write.csv(DEG.Data.FB4, "DEG.Data.FB4.csv")

DEG.Data.FB4.less0.05padj<-DEG.Data.FB4[ DEG.Data.FB4$p_val_adj<0.05  ,]
write.csv(DEG.Data.FB4.less0.05padj, "DEG.Data.FB4.less0.05padj.csv")

DEG.Data.FB4.less0.05padj_noMT_RB <- DEG.Data.FB4.less0.05padj[-(grep(pattern = "^RP[SL]|^MT-", x = DEG.Data.FB4.less0.05padj$gene)),]
write.csv(DEG.Data.FB4.less0.05padj_noMT_RB, "DEG.Data.FB4.less0.05padj_noMT_RB.csv")


###
FB5 <- subset(selected, idents = "FB5")
Idents(FB5) <- FB5@meta.data$disease
DefaultAssay(FB5) <- "RNA"
DEG.Data.FB5 <-  FindAllMarkers(FB5,   logfc.threshold = 0.25, assay="RNA")
DEG.Data.FB5 <- DEG.Data.FB5 %>% group_by(cluster) %>%
        slice_max(n = 100000000000, order_by = avg_log2FC)

write.csv(DEG.Data.FB5, "DEG.Data.FB5.csv")

DEG.Data.FB5.less0.05padj<-DEG.Data.FB5[ DEG.Data.FB5$p_val_adj<0.05  ,]
write.csv(DEG.Data.FB5.less0.05padj, "DEG.Data.FB5.less0.05padj.csv")

DEG.Data.FB5.less0.05padj_noMT_RB <- DEG.Data.FB5.less0.05padj[-(grep(pattern = "^RP[SL]|^MT-", x = DEG.Data.FB5.less0.05padj$gene)),]
write.csv(DEG.Data.FB5.less0.05padj_noMT_RB, "DEG.Data.FB5.less0.05padj_noMT_RB.csv")


###
FB6 <- subset(selected, idents = "FB6")
Idents(FB6) <- FB6@meta.data$disease
DefaultAssay(FB6) <- "RNA"
DEG.Data.FB6 <-  FindAllMarkers(FB6,   logfc.threshold = 0.25,  assay="RNA")
DEG.Data.FB6 <- DEG.Data.FB6 %>% group_by(cluster) %>%
        slice_max(n = 100000000000, order_by = avg_log2FC)

write.csv(DEG.Data.FB6, "DEG.Data.FB6.csv")

DEG.Data.FB6.less0.05padj<-DEG.Data.FB6[ DEG.Data.FB6$p_val_adj<0.05  ,]
write.csv(DEG.Data.FB6.less0.05padj, "DEG.Data.FB6.less0.05padj.csv")

DEG.Data.FB6.less0.05padj_noMT_RB <- DEG.Data.FB6.less0.05padj[-(grep(pattern = "^RP[SL]|^MT-", x = DEG.Data.FB6.less0.05padj$gene)),]
write.csv(DEG.Data.FB6.less0.05padj_noMT_RB, "DEG.Data.FB6.less0.05padj_noMT_RB.csv")


###
FBpro <- subset(selected, idents = "FBpro")
Idents(FBpro) <- FBpro@meta.data$disease
DefaultAssay(FBpro) <- "RNA"
DEG.Data.FBpro <-  FindAllMarkers(FBpro,   logfc.threshold = 0.25,  assay="RNA")
DEG.Data.FBpro <- DEG.Data.FBpro %>% group_by(cluster) %>%
        slice_max(n = 100000000000, order_by = avg_log2FC)

write.csv(DEG.Data.FBpro, "DEG.Data.FBpro.csv")

DEG.Data.FBpro.less0.05padj<-DEG.Data.FBpro[ DEG.Data.FBpro$p_val_adj<0.05  ,]
write.csv(DEG.Data.FBpro.less0.05padj, "DEG.Data.FBpro.less0.05padj.csv")

DEG.Data.FBpro.less0.05padj_noMT_RB <- DEG.Data.FBpro.less0.05padj[-(grep(pattern = "^RP[SL]|^MT-", x = DEG.Data.FBpro.less0.05padj$gene)),]
write.csv(DEG.Data.FBpro.less0.05padj_noMT_RB, "DEG.Data.FBpro.less0.05padj_noMT_RB.csv")


###
SG <- subset(selected, idents = "SG")
Idents(SG) <- SG@meta.data$disease
DefaultAssay(SG) <- "RNA"
DEG.Data.SG <-  FindAllMarkers(SG,   logfc.threshold = 0.25,  assay="RNA")
DEG.Data.SG <- DEG.Data.SG %>% group_by(cluster) %>%
        slice_max(n = 100000000000, order_by = avg_log2FC)

write.csv(DEG.Data.SG, "DEG.Data.SG.csv")

DEG.Data.SG.less0.05padj<-DEG.Data.SG[ DEG.Data.SG$p_val_adj<0.05  ,]
write.csv(DEG.Data.SG.less0.05padj, "DEG.Data.SG.less0.05padj.csv")


DEG.Data.SG.less0.05padj_noMT_RB <- DEG.Data.SG.less0.05padj[-(grep(pattern = "^RP[SL]|^MT-", x = DEG.Data.SG.less0.05padj$gene)),]
write.csv(DEG.Data.SG.less0.05padj_noMT_RB, "DEG.Data.SG.less0.05padj_noMT_RB.csv")


###
KC1 <- subset(selected, idents = "KC1")
Idents(KC1) <- KC1@meta.data$disease
DefaultAssay(KC1) <- "RNA"
DEG.Data.KC1 <-  FindAllMarkers(KC1,   logfc.threshold = 0.25,      assay="RNA")
DEG.Data.KC1 <- DEG.Data.KC1 %>% group_by(cluster) %>%
        slice_max(n = 100000000000, order_by = avg_log2FC)

write.csv(DEG.Data.KC1, "DEG.Data.KC1.csv")

DEG.Data.KC1.less0.05padj<-DEG.Data.KC1[ DEG.Data.KC1$p_val_adj<0.05  ,]
write.csv(DEG.Data.KC1.less0.05padj, "DEG.Data.KC1.less0.05padj.csv")

DEG.Data.KC1.less0.05padj_noMT_RB <- DEG.Data.KC1.less0.05padj[-(grep(pattern = "^RP[SL]|^MT-", x = DEG.Data.KC1.less0.05padj$gene)),]
write.csv(DEG.Data.KC1.less0.05padj_noMT_RB, "DEG.Data.KC1.less0.05padj_noMT_RB.csv")


###
KC2 <- subset(selected, idents = "KC2")
Idents(KC2) <- KC2@meta.data$disease
DefaultAssay(KC2) <- "RNA"
DEG.Data.KC2 <-  FindAllMarkers(KC2,  logfc.threshold = 0.25,    assay="RNA")
DEG.Data.KC2 <- DEG.Data.KC2 %>% group_by(cluster) %>%
        slice_max(n = 100000000000, order_by = avg_log2FC)

write.csv(DEG.Data.KC2, "DEG.Data.KC2.csv")

DEG.Data.KC2.less0.05padj<-DEG.Data.KC2[ DEG.Data.KC2$p_val_adj<0.05  ,]
write.csv(DEG.Data.KC2.less0.05padj, "DEG.Data.KC2.less0.05padj.csv")

DEG.Data.KC2.less0.05padj_noMT_RB <- DEG.Data.KC2.less0.05padj[-(grep(pattern = "^RP[SL]|^MT-", x = DEG.Data.KC2.less0.05padj$gene)),]
write.csv(DEG.Data.KC2.less0.05padj_noMT_RB, "DEG.Data.KC2.less0.05padj_noMT_RB.csv")


###
KC3 <- subset(selected, idents = "KC3")
Idents(KC3) <- KC3@meta.data$disease
DefaultAssay(KC3) <- "RNA"
DEG.Data.KC3 <-  FindAllMarkers(KC3,   logfc.threshold = 0.25,         assay="RNA")
DEG.Data.KC3 <- DEG.Data.KC3 %>% group_by(cluster) %>%
        slice_max(n = 100000000000, order_by = avg_log2FC)

write.csv(DEG.Data.KC3, "DEG.Data.KC3.csv")

DEG.Data.KC3.less0.05padj<-DEG.Data.KC3[ DEG.Data.KC3$p_val_adj<0.05  ,]
write.csv(DEG.Data.KC3.less0.05padj, "DEG.Data.KC3.less0.05padj.csv")

DEG.Data.KC3.less0.05padj_noMT_RB <- DEG.Data.KC3.less0.05padj[-(grep(pattern = "^RP[SL]|^MT-", x = DEG.Data.KC3.less0.05padj$gene)),]
write.csv(DEG.Data.KC3.less0.05padj_noMT_RB, "DEG.Data.KC3.less0.05padj_noMT_RB.csv")


###
KC4 <- subset(selected, idents = "KC4")
Idents(KC4) <- KC4@meta.data$disease
DefaultAssay(KC4) <- "RNA"
DEG.Data.KC4 <-  FindAllMarkers(KC4,   logfc.threshold = 0.25,   assay="RNA")
DEG.Data.KC4 <- DEG.Data.KC4 %>% group_by(cluster) %>%
        slice_max(n = 100000000000, order_by = avg_log2FC)

write.csv(DEG.Data.KC4, "DEG.Data.KC4.csv")

DEG.Data.KC4.less0.05padj<-DEG.Data.KC4[ DEG.Data.KC4$p_val_adj<0.05  ,]
write.csv(DEG.Data.KC4.less0.05padj, "DEG.Data.KC4.less0.05padj.csv")

DEG.Data.KC4.less0.05padj_noMT_RB <- DEG.Data.KC4.less0.05padj[-(grep(pattern = "^RP[SL]|^MT-", x = DEG.Data.KC4.less0.05padj$gene)),]
write.csv(DEG.Data.KC4.less0.05padj_noMT_RB, "DEG.Data.KC4.less0.05padj_noMT_RB.csv")


###
KCpro <- subset(selected, idents = "KCpro")
Idents(KCpro) <- KCpro@meta.data$disease
DefaultAssay(KCpro) <- "RNA"
DEG.Data.KCpro <-  FindAllMarkers(KCpro,  logfc.threshold = 0.25,     assay="RNA")
DEG.Data.KCpro <- DEG.Data.KCpro %>% group_by(cluster) %>%
        slice_max(n = 100000000000, order_by = avg_log2FC)

write.csv(DEG.Data.KCpro, "DEG.Data.KCpro.csv")

DEG.Data.KCpro.less0.05padj<-DEG.Data.KCpro[ DEG.Data.KCpro$p_val_adj<0.05  ,]
write.csv(DEG.Data.KCpro.less0.05padj, "DEG.Data.KCpro.less0.05padj.csv")
                  
DEG.Data.KCpro.less0.05padj_noMT_RB <- DEG.Data.KCpro.less0.05padj[-(grep(pattern = "^RP[SL]|^MT-", x = DEG.Data.KCpro.less0.05padj$gene)),]
write.csv(DEG.Data.KCpro.less0.05padj_noMT_RB, "DEG.Data.KCpro.less0.05padj_noMT_RB.csv")


# %% [markdown]
for Table S4 (DEGs between two conditions, DAHND and head/neck AD, for every cluster) please address the script "Part1.9.3.DAHND_DEG_DAHND_vs_HN_only_Python_ordered_Table_S4.ipynb"

# %% [code]
