# Supplementary material for: Dupilumab-associated head and neck dermatitis shows a pronounced type 22 immune signature mediated by oligoclonally expanded T cells
Source: Nat Commun. 2024 Apr 2;15:2839. doi: 10.1038/s41467-024-46540-0 (PMC10987549; doi:10.1038/s41467-024-46540-0)
Supplement: Supplementary file 12 — Supplementary Software [file 41467_2024_46540_MOESM12_ESM.zip › Part2.0.DAHND_FigureS2_Lymphocytes_p2.ipynb]

# %% [code]
#packages
library(Seurat)
library(ggplot2)
library(cowplot)
library(magrittr)
library(dplyr)
library(tidyverse)
library(scran)
library(sctransform)

# %% [code]
setwd("/home/jupyter/transferred/DAHND/imported_objects")

# %% [code]
samples_integrated <- readRDS("samples_integrated_cell_types_ordered_clonotypes.RDS")

# %% [code]
DefaultAssay(samples_integrated) <- "RNA"

# %% [code]
setwd("/home/jupyter/transferred/DAHND/output/new_organized_figures/Figure_S2")

# %% [code]
Idents(samples_integrated) <- "cell_types"
levels(samples_integrated)

# %% [code]
options(repr.plot.width = 12, repr.plot.height = 10)
DimPlot(object = samples_integrated, cols= c(
                    "#7F5465",    #"T1", 
                    "#E891B2",    #"T2", 
                    "#9B2F58",    #"T3",
                    "#C6A3B0",    #"T4", 
                    "#DDCCD3",    #"T5",
                    "#E86503",    #"T6",
                    "#FFB583",    #"Tpro",
                    "#AA2400",    #"NK", 
                    "#FF00C9",    #"ILC",
                    "#F7C800",    #"B",                     
                    "#76A02D",    #"LC",
                    "#8BBC06",    #"DC1",
                    "#BAE505",    #"DC2", 
                    "#0F9393",    #"DC3",
                    "#007C0C",    #"DC4", 
                    "#063A0B",    #"DCpro",
                    "#50DD64",    #"MP", 
                    "#05057F",    #"MC",
                    "#2B2B35",    #"NC",
                    "#9F9FB7",    #"MEL", 
                    "#81FCF9",    #"SMC1",
                    "#4059F2",    #"SMC2",
                    "#007261",    #"LEC", 
                    "#A194B2",    #"BEC1",
                    "#562696",    #"BEC2", 
                    "#8446D3",    #"BEC3",
                    "#1A1AFF",    #"BECpro", 
                    "#3E2263",    #"P", 
                    "#FCD6D6",    #"FB1",
                    "#7C5E68",    #"FB2", 
                    "#89002E",    #"FB3",
                    "#FC7A7A",    #"FB4", 
                    "#C6583E",    #"FB5",
                    "#7C4106",    #"FB6", 
                    "#491104",    #"FBpro",
                    "#5B5554",    #"SG", 
                    "#6BCFF2",    #"KC1",
                    "#197F73",    #"KC2", 
                    "#106C8C",    #"KC3",
                    "#ABD6D1",    #"KC4", 
                    "#003F37" ),  #KCpro
label = T)

# %% [code]
T1 <- subset(samples_integrated, idents = "T1")
T2 <- subset(samples_integrated, idents = "T2")
T4 <- subset(samples_integrated, idents = "T4")
T6 <- subset(samples_integrated, idents = "T6")
Tpro <- subset(samples_integrated, idents = "Tpro")

# %% [code]
options(repr.plot.width = 24, repr.plot.height = 4)
Idents(T1) <- "disease"
VlnPlot(T1, features = c("PDCD4", "AREG", "LIME1", "AHNAK", "ITM2A", "CCL4", "CCL5", "IFNG"), cols = c(
"#FDCB08",  #"HC", 
"#F15F26",  #"Trunk AD"
"#C82026",  #"Untreated head/neck AD"
"#8F2F1D"), #"DAHND"
pt.size = 0, ncol = 8)

# %% [code]
options(repr.plot.width = 24, repr.plot.height = 4)
pdf("VlnPlot_T1.pdf", width = 24, height = 4)
Idents(T1) <- "disease"
VlnPlot(T1, features = c("PDCD4", "AREG", "LIME1", "AHNAK", "ITM2A", "CCL4", "CCL5", "IFNG"), cols = c(
"#FDCB08",  #"HC", 
"#F15F26",  #"Trunk AD"
"#C82026",  #"Untreated head/neck AD"
"#8F2F1D"), #"DAHND"
pt.size = 0, ncol = 8)
dev.off()

# %% [code]
Idents(T2) <- "disease"
VlnPlot(T2, features = c("PDCD4", "AREG", "LIME1", "AHNAK", "ITM2A", "CCL4", "CCL5", "IFNG"), cols = c(
"#FDCB08",  #"HC", 
"#F15F26",  #"Trunk AD"
"#C82026",  #"Untreated head/neck AD"
"#8F2F1D"), #"DAHND"
pt.size = 0, ncol = 8)

# %% [code]
options(repr.plot.width = 24, repr.plot.height = 4)
pdf("VlnPlot_T2.pdf", width = 24, height = 4)
Idents(T2) <- "disease"
VlnPlot(T2, features = c("PDCD4", "AREG", "LIME1", "AHNAK", "ITM2A", "CCL4", "CCL5", "IFNG"), cols = c(
"#FDCB08",  #"HC", 
"#F15F26",  #"Trunk AD"
"#C82026",  #"Untreated head/neck AD"
"#8F2F1D"), #"DAHND"
pt.size = 0, ncol = 8)
dev.off()

# %% [code]
Idents(T4) <- "disease"
VlnPlot(T4, features = c("PDCD4", "AREG", "LIME1", "AHNAK", "ITM2A", "CCL4", "CCL5", "IFNG"), cols = c(
"#FDCB08",  #"HC", 
"#F15F26",  #"Trunk AD"
"#C82026",  #"Untreated head/neck AD"
"#8F2F1D"), #"DAHND"
pt.size = 0, ncol = 8)

# %% [code]
options(repr.plot.width = 24, repr.plot.height = 4)
pdf("VlnPlot_T4.pdf", width = 24, height = 4)
Idents(T4) <- "disease"
VlnPlot(T4, features = c("PDCD4", "AREG", "LIME1", "AHNAK", "ITM2A", "CCL4", "CCL5", "IFNG"), cols = c(
"#FDCB08",  #"HC", 
"#F15F26",  #"Trunk AD"
"#C82026",  #"Untreated head/neck AD"
"#8F2F1D"), #"DAHND"
pt.size = 0, ncol = 8)
dev.off()

# %% [code]
Idents(T6) <- "disease"
VlnPlot(T6, features = c("PDCD4", "AREG", "LIME1", "AHNAK", "ITM2A", "CCL4", "CCL5", "IFNG"), cols = c(
"#F15F26",  #"Trunk AD"
"#C82026",  #"Untreated head/neck AD"
"#8F2F1D"), #"DAHND"
pt.size = 0, ncol = 8)

# %% [code]
options(repr.plot.width = 24, repr.plot.height = 4)
pdf("VlnPlot_T6.pdf", width = 24, height = 4)
Idents(T6) <- "disease"
VlnPlot(T6, features = c("PDCD4", "AREG", "LIME1", "AHNAK", "ITM2A", "CCL4", "CCL5", "IFNG"), cols = c(
"#F15F26",  #"Trunk AD"
"#C82026",  #"Untreated head/neck AD"
"#8F2F1D"), #"DAHND"
pt.size = 0, ncol = 8)
dev.off()

# %% [code]
Idents(Tpro) <- "disease"
VlnPlot(Tpro, features = c("PDCD4", "AREG", "LIME1", "AHNAK", "ITM2A", "CCL4", "CCL5", "IFNG"), cols = c(
"#FDCB08",  #"HC", 
"#F15F26",  #"Trunk AD"
"#C82026",  #"Untreated head/neck AD"
"#8F2F1D"), #"DAHND"
pt.size = 0, ncol = 8)

# %% [code]
options(repr.plot.width = 24, repr.plot.height = 4)
pdf("VlnPlot_Tpro.pdf", width = 24, height = 4)
Idents(Tpro) <- "disease"
VlnPlot(Tpro, features = c("PDCD4", "AREG", "LIME1", "AHNAK", "ITM2A", "CCL4", "CCL5", "IFNG"), cols = c(
"#FDCB08",  #"HC", 
"#F15F26",  #"Trunk AD"
"#C82026",  #"Untreated head/neck AD"
"#8F2F1D"), #"DAHND"
pt.size = 0, ncol = 8)
dev.off()

# %% [code]
