# Supplementary material for: Dupilumab-associated head and neck dermatitis shows a pronounced type 22 immune signature mediated by oligoclonally expanded T cells
Source: Nat Commun. 2024 Apr 2;15:2839. doi: 10.1038/s41467-024-46540-0 (PMC10987549; doi:10.1038/s41467-024-46540-0)
Supplement: Supplementary file 12 — Supplementary Software [file 41467_2024_46540_MOESM12_ESM.zip › Part2.1.DAHND_top10_clonotypes_grouping.ipynb]

# %% [code]
#packages
library(Seurat)
library(ggplot2)
library(cowplot)
library(magrittr)
library(dplyr)
library(tidyverse)
library(scran)
library(sctransform)

# %% [code]
setwd("/home/jupyter/transferred/DAHND/imported_objects")

# %% [code]
samples_integrated<-readRDS("samples_integrated_cell_types_ordered_clonotypes.RDS")

# %% [code]
DefaultAssay(samples_integrated)<-"RNA"

# %% [code]
Idents(samples_integrated)<-"patient"
levels(samples_integrated)

# %% [code]
samples_integrated$patient <- factor(x = samples_integrated$patient, levels = c('112','115','116','121','74','75','77','81','96','148','151','176','177','180','120','126','133','137','147','161'))

# %% [code]
Idents(samples_integrated)<-"cell_types"

# %% [code]
Tcells_ILCs_NK<-subset(samples_integrated, idents=c("T1", "T2", "T3", "T4", "T5", "T6", "Tpro", "ILC", "NK"))

# %% [code]
DimPlot(object = Tcells_ILCs_NK, cols= c(
   "#7F5465", #"T1", 
   "#E891B2", #"T2", 
   "#9B2F58", #"T3",
   "#C6A3B0",  #"T4", 
   "#DDCCD3",  #"T5",
   "#E86503",  #"T6",
   "#FFB583",   #"Tpro",
   "#AA2400",   #"NK", 
   "#FF00C9"),  #"ILC",
raster = FALSE, label = TRUE)

# %% [code]
Idents(Tcells_ILCs_NK) <- "has_TCR"

# %% [code]
Tcells_ILCs_NK

# %% [code]
Tcells_ILCs_NK_TCR <- subset(x = Tcells_ILCs_NK, idents = "yes")

# %% [code]
Tcells_ILCs_NK_TCR

# %% [code]
Idents(Tcells_ILCs_NK_TCR) <- "cell_types"

# %% [code]
DimPlot(object = Tcells_ILCs_NK_TCR, cols = c(
   "#7F5465", #"T1", 
   "#E891B2", #"T2", 
   "#9B2F58", #"T3",
   "#C6A3B0",  #"T4", 
   "#DDCCD3",  #"T5",
   "#E86503",  #"T6",
   "#FFB583",   #"Tpro",
   "#AA2400",   #"NK", 
   "#FF00C9"),  #"Tpro",
raster = FALSE, label = TRUE)

# %% [code]
Idents(Tcells_ILCs_NK_TCR) <- "patient"
levels(Tcells_ILCs_NK_TCR)

# %% [code]
HC112 <- subset(Tcells_ILCs_NK_TCR, idents = "112")
HC115 <- subset(Tcells_ILCs_NK_TCR, idents = "115")
HC116 <- subset(Tcells_ILCs_NK_TCR, idents = "116")
HC121 <- subset(Tcells_ILCs_NK_TCR, idents = "121")

AD74 <- subset(Tcells_ILCs_NK_TCR, idents = "74")
AD75 <- subset(Tcells_ILCs_NK_TCR, idents = "75")
AD77 <- subset(Tcells_ILCs_NK_TCR, idents = "77")
AD81 <- subset(Tcells_ILCs_NK_TCR, idents = "81")
AD96 <- subset(Tcells_ILCs_NK_TCR, idents = "96")

HN148 <- subset(Tcells_ILCs_NK_TCR, idents = "148")
HN151 <- subset(Tcells_ILCs_NK_TCR, idents = "151")
HN176 <- subset(Tcells_ILCs_NK_TCR, idents = "176")
HN177 <- subset(Tcells_ILCs_NK_TCR, idents = "177")
HN180 <- subset(Tcells_ILCs_NK_TCR, idents = "180")

DAHND120 <- subset(Tcells_ILCs_NK_TCR, idents = "120")
DAHND126 <- subset(Tcells_ILCs_NK_TCR, idents = "126")
DAHND133 <- subset(Tcells_ILCs_NK_TCR, idents = "133")
DAHND137 <- subset(Tcells_ILCs_NK_TCR, idents = "137")
DAHND147 <- subset(Tcells_ILCs_NK_TCR, idents = "147")
DAHND161 <- subset(Tcells_ILCs_NK_TCR, idents = "161")

# %% [code]
setwd("/home/jupyter/transferred/DAHND/output/new_organized_figures/Figure_4/clonotypes/Top10/for_selection")

# %% [code]
df=table(HC112$cdr3_chains)
df =data.frame(df)
colnames(df) <- c("cdr3_chains", "counts")
total_counts=sum(df$counts)
df$percentage <- df$counts * 100 /total_counts
df <- df %>% arrange(desc(counts))
write.csv(head(df, n=12), "HC112.csv")

# %% [code]
df=table(HC115$cdr3_chains)
df =data.frame(df)
colnames(df) <- c("cdr3_chains", "counts")
total_counts=sum(df$counts)
df$percentage <- df$counts * 100 /total_counts
df <- df %>% arrange(desc(counts))
write.csv(head(df, n=12), "HC115.csv")

# %% [code]
df=table(HC116$cdr3_chains)
df =data.frame(df)
colnames(df) <- c("cdr3_chains", "counts")
total_counts=sum(df$counts)
df$percentage <- df$counts * 100 /total_counts
df <- df %>% arrange(desc(counts))
write.csv(head(df, n=12), "HC116.csv")

# %% [code]
df=table(HC121$cdr3_chains)
df =data.frame(df)
colnames(df) <- c("cdr3_chains", "counts")
total_counts=sum(df$counts)
df$percentage <- df$counts * 100 /total_counts
df <- df %>% arrange(desc(counts))
write.csv(head(df, n=12), "HC121.csv")

# %% [code]
df=table(AD74$cdr3_chains)
df =data.frame(df)
colnames(df) <- c("cdr3_chains", "counts")
total_counts=sum(df$counts)
df$percentage <- df$counts * 100 /total_counts
df <- df %>% arrange(desc(counts))
write.csv(head(df, n=13), "AD74.csv")

# %% [code]
df=table(AD75$cdr3_chains)
df =data.frame(df)
colnames(df) <- c("cdr3_chains", "counts")
total_counts=sum(df$counts)
df$percentage <- df$counts * 100 /total_counts
df <- df %>% arrange(desc(counts))
write.csv(head(df, n=12), "AD75.csv")

# %% [code]
df=table(AD77$cdr3_chains)
df =data.frame(df)
colnames(df) <- c("cdr3_chains", "counts")
total_counts=sum(df$counts)
df$percentage <- df$counts * 100 /total_counts
df <- df %>% arrange(desc(counts))
write.csv(head(df, n=12), "AD77.csv")

# %% [code]
df=table(AD81$cdr3_chains)
df =data.frame(df)
colnames(df) <- c("cdr3_chains", "counts")
total_counts=sum(df$counts)
df$percentage <- df$counts * 100 /total_counts
df <- df %>% arrange(desc(counts))
write.csv(head(df, n=12), "AD81.csv")

# %% [code]
df=table(AD96$cdr3_chains)
df =data.frame(df)
colnames(df) <- c("cdr3_chains", "counts")
total_counts=sum(df$counts)
df$percentage <- df$counts * 100 /total_counts
df <- df %>% arrange(desc(counts))
write.csv(head(df, n=12), "AD96_dunn.csv")

# %% [code]
df=table(HN148$cdr3_chains)
df =data.frame(df)
colnames(df) <- c("cdr3_chains", "counts")
total_counts=sum(df$counts)
df$percentage <- df$counts * 100 /total_counts
df <- df %>% arrange(desc(counts))
write.csv(head(df, n=12), "HN148.csv")

# %% [code]
df=table(HN151$cdr3_chains)
df =data.frame(df)
colnames(df) <- c("cdr3_chains", "counts")
total_counts=sum(df$counts)
df$percentage <- df$counts * 100 /total_counts
df <- df %>% arrange(desc(counts))
write.csv(head(df, n=12), "HN151.csv")

# %% [code]
df=table(HN176$cdr3_chains)
df =data.frame(df)
colnames(df) <- c("cdr3_chains", "counts")
total_counts=sum(df$counts)
df$percentage <- df$counts * 100 /total_counts
df <- df %>% arrange(desc(counts))
write.csv(head(df, n=12), "HN176.csv")

# %% [code]
df=table(HN177$cdr3_chains)
df =data.frame(df)
colnames(df) <- c("cdr3_chains", "counts")
total_counts=sum(df$counts)
df$percentage <- df$counts * 100 /total_counts
df <- df %>% arrange(desc(counts))
write.csv(head(df, n=12), "HN177.csv")

# %% [code]
df=table(HN180$cdr3_chains)
df =data.frame(df)
colnames(df) <- c("cdr3_chains", "counts")
total_counts=sum(df$counts)
df$percentage <- df$counts * 100 /total_counts
df <- df %>% arrange(desc(counts))
write.csv(head(df, n=12), "HN180.csv")

# %% [code]
df=table(DAHND120$cdr3_chains)
df =data.frame(df)
colnames(df) <- c("cdr3_chains", "counts")
total_counts=sum(df$counts)
df$percentage <- df$counts * 100 /total_counts
df <- df %>% arrange(desc(counts))
write.csv(head(df, n=25), "DAHND120.csv")

# %% [code]
df=table(DAHND126$cdr3_chains)
df =data.frame(df)
colnames(df) <- c("cdr3_chains", "counts")
total_counts=sum(df$counts)
df$percentage <- df$counts * 100 /total_counts
df <- df %>% arrange(desc(counts))
write.csv(head(df, n=20), "DAHND126.csv")

# %% [code]
df=table(DAHND133$cdr3_chains)
df =data.frame(df)
colnames(df) <- c("cdr3_chains", "counts")
total_counts=sum(df$counts)
df$percentage <- df$counts * 100 /total_counts
df <- df %>% arrange(desc(counts))
write.csv(head(df, n=20), "DAHND133.csv")

# %% [code]
df=table(DAHND137$cdr3_chains)
df =data.frame(df)
colnames(df) <- c("cdr3_chains", "counts")
total_counts=sum(df$counts)
df$percentage <- df$counts * 100 /total_counts
df <- df %>% arrange(desc(counts))
write.csv(head(df, n=20), "DAHND137.csv")

# %% [code]
df=table(DAHND147$cdr3_chains)
df =data.frame(df)
colnames(df) <- c("cdr3_chains", "counts")
total_counts=sum(df$counts)
df$percentage <- df$counts * 100 /total_counts
df <- df %>% arrange(desc(counts))
write.csv(head(df, n=20), "DAHND147.csv")

# %% [code]
df=table(DAHND161$cdr3_chains)
df =data.frame(df)
colnames(df) <- c("cdr3_chains", "counts")
total_counts=sum(df$counts)
df$percentage <- df$counts * 100 /total_counts
df <- df %>% arrange(desc(counts))
write.csv(head(df, n=20), "DAHND161.csv")

# %% [code]
setwd("/home/jupyter/transferred/DAHND/output/new_organized_figures/Figure_4/clonotypes/Top10/for_selection/total")

# %% [code]
write.csv(table(HC112$cdr3_chains), "HC112.csv")
write.csv(table(HC115$cdr3_chains), "HC115.csv")
write.csv(table(HC116$cdr3_chains), "HC116.csv")
write.csv(table(HC121$cdr3_chains), "HC121.csv")

write.csv(table(AD74$cdr3_chains), "AD74.csv")
write.csv(table(AD75$cdr3_chains), "AD75.csv")
write.csv(table(AD77$cdr3_chains), "AD77.csv")
write.csv(table(AD81$cdr3_chains), "AD81.csv")
write.csv(table(AD96$cdr3_chains), "AD96.csv")

write.csv(table(HN148$cdr3_chains), "HN148.csv")
write.csv(table(HN151$cdr3_chains), "HN151.csv")
write.csv(table(HN176$cdr3_chains), "HN176.csv")
write.csv(table(HN177$cdr3_chains), "HN177.csv")
write.csv(table(HN180$cdr3_chains), "HN180.csv")

write.csv(table(DAHND120$cdr3_chains), "DAHND120.csv")
write.csv(table(DAHND126$cdr3_chains), "DAHND126.csv")
write.csv(table(DAHND133$cdr3_chains), "DAHND133.csv")
write.csv(table(DAHND137$cdr3_chains), "DAHND137.csv")
write.csv(table(DAHND147$cdr3_chains), "DAHND147.csv")
write.csv(table(DAHND161$cdr3_chains), "DAHND161.csv")

# %% [code]
setwd("/home/jupyter/transferred/DAHND/output/new_organized_figures/Figure_4/clonotypes/Top10/grouping")

# %% [code]
Idents(Tcells_ILCs_NK)<-"patient"
levels(Tcells_ILCs_NK)

# %% [code]
HC112<-subset(Tcells_ILCs_NK, idents="112")
HC115<-subset(Tcells_ILCs_NK, idents="115")
HC116<-subset(Tcells_ILCs_NK, idents="116")
HC121<-subset(Tcells_ILCs_NK, idents="121")

AD74<-subset(Tcells_ILCs_NK, idents="74")
AD75<-subset(Tcells_ILCs_NK, idents="75")
AD77<-subset(Tcells_ILCs_NK, idents="77")
AD81<-subset(Tcells_ILCs_NK, idents="81")
AD96<-subset(Tcells_ILCs_NK, idents="96")

HN148<-subset(Tcells_ILCs_NK, idents="148")
HN151<-subset(Tcells_ILCs_NK, idents="151")
HN176<-subset(Tcells_ILCs_NK, idents="176")
HN177<-subset(Tcells_ILCs_NK, idents="177")
HN180<-subset(Tcells_ILCs_NK, idents="180")

DAHND120<-subset(Tcells_ILCs_NK, idents="120")
DAHND126<-subset(Tcells_ILCs_NK, idents="126")
DAHND133<-subset(Tcells_ILCs_NK, idents="133")
DAHND137<-subset(Tcells_ILCs_NK, idents="137")
DAHND147<-subset(Tcells_ILCs_NK, idents="147")
DAHND161<-subset(Tcells_ILCs_NK, idents="161")

# %% [markdown]
HC112 #checked

# %% [code]
HC112$tcr <- ifelse(grepl(pattern = c("TRA:CAASVGGTSYGKLTF"), HC112$cdr3_chains), "HC_112_TRA_CAASVGGTSYGKLTF_TRB_CASSQTGVINSPLHF",
                         ifelse(grepl(pattern = c("TRB:CASSQTGVINSPLHF"), HC112$cdr3_chains), "HC_112_TRA_CAASVGGTSYGKLTF_TRB_CASSQTGVINSPLHFF",
                                
                                 ifelse(grepl(pattern = c("TRA:CAVRDSSGGYQKVTF"), HC112$cdr3_chains), "HC_112_TRA_CAVRDSSGGYQKVTF_TRA_CLAREGRNTDKLIF_TRB_CASSLGLAESYEQYF_TRB_CASSVGLRLGIGELFF",
                                  ifelse(grepl(pattern = c("TRA:CLAREGRNTDKLIF"), HC112$cdr3_chains), "HC_112_TRA_CAVRDSSGGYQKVTF_TRA_CLAREGRNTDKLIF_TRB_CASSLGLAESYEQYF_TRB_CASSVGLRLGIGELFF",
                                    ifelse(grepl(pattern = c("TRB:CASSLGLAESYEQYF"), HC112$cdr3_chains), "HC_112_TRA_CAVRDSSGGYQKVTF_TRA_CLAREGRNTDKLIF_TRB_CASSLGLAESYEQYF_TRB_CASSVGLRLGIGELFF",
                                      ifelse(grepl(pattern = c("TRB:CASSVGLRLGIGELFF"), HC112$cdr3_chains), "HC_112_TRA_CAVRDSSGGYQKVTF_TRA_CLAREGRNTDKLIF_TRB_CASSLGLAESYEQYF_TRB_CASSVGLRLGIGELFF",
                                                              
                                  ifelse(grepl(pattern = c("TRA:CAARGGDKFYF"), HC112$cdr3_chains), "HC_112_TRA_CAARGGDKFYF_TRB_CASSSQGGNTEAFF", 
                                         ifelse(grepl(pattern = c("TRB:CASSSQGGNTEAFF"), HC112$cdr3_chains), "HC_112_TRA_CAARGGDKFYF_TRB_CASSSQGGNTEAFF", #
                                                
                                                  ifelse(grepl(pattern = c("TRA:CAGEAAGNKLTF"), HC112$cdr3_chains), "HC_112_TRA_CAGEAAGNKLTF_TRB_CASSLSADTQYF", 
                                         ifelse(grepl(pattern = c("TRB:CASSLSADTQYF"), HC112$cdr3_chains), "HC_112_TRA_CAGEAAGNKLTF_TRB_CASSLSADTQYF", #
                                                
                                                  ifelse(grepl(pattern = c("TRA:CAMRHFGNEKLTF"), HC112$cdr3_chains), "HC_112_TRA_CAMRHFGNEKLTF_TRB_CASNLNQGLRPQHF", 
                                         ifelse(grepl(pattern = c("TRB:CASNLNQGLRPQHF"), HC112$cdr3_chains), "HC_112_TRA_CAMRHFGNEKLTF_TRB_CASNLNQGLRPQHF", #
                                                
                                                  ifelse(grepl(pattern = c("TRA:CAVRSGLDNDMRF"), HC112$cdr3_chains), "HC_112_TRA_CAVRSGLDNDMRF_TRB_CASSFTGYNEQFF", 
                                         ifelse(grepl(pattern = c("TRB:CASSFTGYNEQFF"), HC112$cdr3_chains), "HC_112_TRA_CAVRSGLDNDMRF_TRB_CASSFTGYNEQFF", #
                                                
                                                 ifelse(grepl(pattern = c("TRA:CAVSAQAAGNKLTF"), HC112$cdr3_chains), "HC_112_TRA_CAVSAQAAGNKLTF_TRB_CASSSMGLAGGREQFF", 
                                         ifelse(grepl(pattern = c("TRB:CASSSMGLAGGREQFF"), HC112$cdr3_chains), "HC_112_TRA_CAVSAQAAGNKLTF_TRB_CASSSMGLAGGREQFF", 
                                                
                                                ifelse(grepl(pattern = c("TRA:CAASVRGGSEKLVF"), HC112$cdr3_chains), "HC_112_TRA_CAASVRGGSEKLVF_TRB_CSSWGQGSYEQYF", 
                                         ifelse(grepl(pattern = c("TRB:CSSWGQGSYEQYF"), HC112$cdr3_chains), "HC_112_TRA_CAASVRGGSEKLVF_TRB_CSSWGQGSYEQYF", 
                                                
                                                ifelse(grepl(pattern = c("TRA:CAFAQTGGGNKLTF"), HC112$cdr3_chains), "HC_112_TRA_CAFAQTGGGNKLTF", 
                                                       
                                                       
                                         ifelse(grepl(pattern = c("TRA:CALSDKSFGNEKLTF"), HC112$cdr3_chains), "HC_112_TRA_CALSDKSFGNEKLTF", 
                                                
                                                          
                                       ifelse(grepl(pattern ="TRA", HC112$cdr3_chains), "other_clonotype",
                                              ifelse(grepl(pattern ="TRB" , HC112$cdr3_chains), "other_clonotype",
                                                     ifelse(!is.na(HC112$cdr3_chains), "other_clonotype", "n/a")))))))))))))))))))))))

Idents(HC112)<-"tcr"#checked#double

# %% [markdown]
HC115 #checked

# %% [code]
HC115$tcr <- ifelse(grepl(pattern = c("TRA:CAVEDVKAAGNKLTF"), HC115$cdr3_chains), "HC_115_TRA_CAVEDVKAAGNKLTF",#1
                               
                                 ifelse(grepl(pattern = c("TRA:CAASTRDARLMF"), HC115$cdr3_chains), "HC_115_TRA_CAASTRDARLMF_TRB_CASSYVSPTHEQFF",
                                         ifelse(grepl(pattern = c("TRB:CASSYVSPTHEQFF"), HC115$cdr3_chains), "HC_115_TRA_CAASTRDARLMF_TRB_CASSYVSPTHEQFF",#2
                                                
                                  ifelse(grepl(pattern = c("TRA:CIVGYNDYKLSF"), HC115$cdr3_chains), "HC_115_TRA_CIVGYNDYKLSF_TRB_CASSHLRGLFRKNTEAFF", 
                                         ifelse(grepl(pattern = c("TRB:CASSHLRGLFRKNTEAFF"), HC115$cdr3_chains), "HC_115_TRA_CIVGYNDYKLSF_TRB_CASSHLRGLFRKNTEAFF", #3
                                                
                                                  ifelse(grepl(pattern = c("TRA:CAVELGGSYIPTF"), HC115$cdr3_chains), "HC_115_TRA_CAVELGGSYIPTF_TRB_CASSPPLTLYEQYF", 
                                         ifelse(grepl(pattern = c("TRB:CASSPPLTLYEQYF"), HC115$cdr3_chains), "HC_115_TRA_CAVELGGSYIPTF_TRB_CASSPPLTLYEQYF", #4
                                                
                                                  ifelse(grepl(pattern = c("TRA:CAVTQTQGGKLIF"), HC115$cdr3_chains), "HC_115_TRA_CAVTQTQGGKLIF_TRB_CASSPNDREGQETQYF", 
                                         ifelse(grepl(pattern = c("TRB:CASSPNDREGQETQYF"), HC115$cdr3_chains), "HC_115_TRA_CAVTQTQGGKLIF_TRB_CASSPNDREGQETQYF", #5
                                                
                                                  ifelse(grepl(pattern = c("TRA:CAVVKGTYKYIF"), HC115$cdr3_chains), "HC_115_TRA_CAVVKGTYKYIF_TRB_CASSLIGDQETQYF", 
                                         ifelse(grepl(pattern = c("TRB:CASSLIGDQETQYF"), HC115$cdr3_chains), "HC_115_TRA_CAVVKGTYKYIF_TRB_CASSLIGDQETQYF", #6
                                                
                                                 ifelse(grepl(pattern = c("TRA:CAAYSNSGYALNF"), HC115$cdr3_chains), "HC_115_TRA_CAAYSNSGYALNF_TRB_CSASPLILLAGGFNEQFF", 
                                         ifelse(grepl(pattern = c("TRB:CSASPLILLAGGFNEQFF"), HC115$cdr3_chains), "HC_115_TRA_CAAYSNSGYALNF_TRB_CSASPLILLAGGFNEQFF", #7
                                                
                                                ifelse(grepl(pattern = c("TRA:CAGGGGNKLVF"), HC115$cdr3_chains), "HC_115_TRA_CAGGGGNKLVF_TRB_CASSLQETQYF", 
                                         ifelse(grepl(pattern = c("TRB:CASSLQETQYF"), HC115$cdr3_chains), "HC_115_TRA_CAGGGGNKLVF_TRB_CASSLQETQYF", #8
                                                
                                                ifelse(grepl(pattern = c("TRA:CAGRSSNTGKLIF"), HC115$cdr3_chains), "HC_115_TRA_CAGRSSNTGKLIF_TRB_CASSLGGTGRADTQYF", #9
                                                        ifelse(grepl(pattern = c("TRB:CASSLGGTGRADTQYF"), HC115$cdr3_chains), "HC_115_TRA_CAGRSSNTGKLIF_TRB_CASSLGGTGRADTQYF", #9
                                                       
                                            ifelse(grepl(pattern = c("TRA:CARAAGNKLTF"), HC115$cdr3_chains), "HC_115_TRA_CARAAGNKLTF_TRB_CASSGGTAGEKLFF", #10
                                                 ifelse(grepl(pattern = c("TRB:CASSGGTAGEKLFF"), HC115$cdr3_chains), "HC_115_TRA_CARAAGNKLTF_TRB_CASSGGTAGEKLFF", #10
                                                
                                            ifelse(grepl(pattern ="TRA", HC115$cdr3_chains), "other_clonotype",
                                              ifelse(grepl(pattern ="TRB" , HC115$cdr3_chains), "other_clonotype",
                                                     ifelse(!is.na(HC115$cdr3_chains), "other_clonotype", "n/a"))))))))))))))))))))))

Idents(HC115)<-"tcr"#checked#double

# %% [markdown]
HC116 #checked

# %% [code]
HC116$tcr <- ifelse(grepl(pattern = c("TRA:CALSERFTMNRDDKIIF"), HC116$cdr3_chains), "HC_116_TRA_CALSERFTMNRDDKIIF_TRB_CASSQEIVDSEGTDTQYF",
                         ifelse(grepl(pattern = c("TRB:CASSQEIVDSEGTDTQYF"), HC116$cdr3_chains), "HC_116_TRA_CALSERFTMNRDDKIIF_TRB_CASSQEIVDSEGTDTQYF",#1
                                
                                 ifelse(grepl(pattern = c("TRA:CAGGETSGSRLTF"), HC116$cdr3_chains), "HC_116_TRA_CAGGETSGSRLTF_TRB_CASSLGQGAWGYTF",
                                         ifelse(grepl(pattern = c("TRB:CASSLGQGAWGYTF"), HC116$cdr3_chains), "HC_116_TRA_CAGGETSGSRLTF_TRB_CASSLGQGAWGYTF",#2
                                                
                                  ifelse(grepl(pattern = c("TRA:CAVNPDTGFQKLVF"), HC116$cdr3_chains), "HC_116_TRA_CAVNPDTGFQKLVF_TRB_CATSRDRLAGGTGELFF", 
                                         ifelse(grepl(pattern = c("TRB:CATSRDRLAGGTGELFF"), HC116$cdr3_chains), "HC_116_TRA_CAVNPDTGFQKLVF_TRB_CATSRDRLAGGTGELFF", #3
                                                
                                                  ifelse(grepl(pattern = c("TRA:CAVQADGFQKLVF"), HC116$cdr3_chains), "HC_116_TRA_CAVQADGFQKLVF_TRB_CSAKGLDRPEYNEQFF", 
                                         ifelse(grepl(pattern = c("TRB:CSAKGLDRPEYNEQFF"), HC116$cdr3_chains), "HC_116_TRA_CAVQADGFQKLVF_TRB_CSAKGLDRPEYNEQFF", #4
                                                
                                                  ifelse(grepl(pattern = c("TRA:CAVQGAQKLVF"), HC116$cdr3_chains), "HC_116_TRA_CAVQGAQKLVF_TRB_CASTPGDRGSGELFF", 
                                         ifelse(grepl(pattern = c("TRB:CASTPGDRGSGELFF"), HC116$cdr3_chains), "HC_116_TRA_CAVQGAQKLVF_TRB_CASTPGDRGSGELFF", #5
                                                
                                                  ifelse(grepl(pattern = c("TRA:CAVRDKGNTGFQKLVF"), HC116$cdr3_chains), "HC_116_TRA_CAVRDKGNTGFQKLVF_TRB_CASSLGGTGGGLRTEAFF", 
                                         ifelse(grepl(pattern = c("TRB:CASSLGGTGGGLRTEAFF"), HC116$cdr3_chains), "HC_116_TRA_CAVRDKGNTGFQKLVF_TRB_CASSLGGTGGGLRTEAFF", #6
                                                
                                                 ifelse(grepl(pattern = c("TRA:CAVRENGGGNKLTF"), HC116$cdr3_chains), "HC_116_TRA_CAVRENGGGNKLTF_TRB_CASSWTSGGLTGTGELFF", 
                                         ifelse(grepl(pattern = c("TRB:CASSWTSGGLTGTGELFF"), HC116$cdr3_chains), "HC_116_TRA_CAVRENGGGNKLTF_TRB_CASSWTSGGLTGTGELFF", #7
                                                
                                                ifelse(grepl(pattern = c("TRA:CAGPRTYKYIF"), HC116$cdr3_chains), "HC_116_TRA_CAGPRTYKYIF_TRB_CASSTGTEAFF", 
                                         ifelse(grepl(pattern = c("TRB:CASSTGTEAFF"), HC116$cdr3_chains), "HC_116_TRA_CAGPRTYKYIF_TRB_CASSTGTEAFF", #8
                                                
                                                ifelse(grepl(pattern = c("TRA:CALSAIGIGNNAGNMLTF"), HC116$cdr3_chains), "HC_116_TRA_CALSAIGIGNNAGNMLTF_TRB_CASSQDLGFGDTQYF", #9
                                         ifelse(grepl(pattern = c("TRB:CASSQDLGFGDTQYF"), HC116$cdr3_chains), "HC_116_TRA_CALSAIGIGNNAGNMLTF_TRB_CASSQDLGFGDTQYF", #9
                                                       
                                                       
                                         ifelse(grepl(pattern = c("TRA:CALSDLLYGNKLVF"), HC116$cdr3_chains), "HC_116_TRA_CALSDLLYGNKLVF_TRB_CASSGGQGISYEQYF", #10
                                                  ifelse(grepl(pattern = c("TRB:CASSGGQGISYEQYF"), HC116$cdr3_chains), "HC_116_TRA_CALSDLLYGNKLVF_TRB_CASSGGQGISYEQYF", #10
                                                
                                                          
                                       ifelse(grepl(pattern ="TRA", HC116$cdr3_chains), "other_clonotype",
                                              ifelse(grepl(pattern ="TRB" , HC116$cdr3_chains), "other_clonotype",
                                                     ifelse(!is.na(HC116$cdr3_chains), "other_clonotype", "n/a")))))))))))))))))))))))

Idents(HC116)<-"tcr"#checked#double

# %% [markdown]
HC121 #checked

# %% [code]
HC121$tcr <- ifelse(grepl(pattern = c("TRA:CALPPTQGGSEKLVF"), HC121$cdr3_chains), "HC_121_TRA_CALPPTQGGSEKLVF_TRA_CALSEPLGNQGGKLIF_TRB_CASSAGSQETQYF",
                         ifelse(grepl(pattern = c("TRA:CALSEPLGNQGGKLIF"), HC121$cdr3_chains), "HC_121_TRA_CALPPTQGGSEKLVF_TRA_CALSEPLGNQGGKLIF_TRB_CASSAGSQETQYF",#1
                                  ifelse(grepl(pattern = c("TRB:CASSAGSQETQYF"), HC121$cdr3_chains), "HC_121_TRA_CALPPTQGGSEKLVF_TRA_CALSEPLGNQGGKLIF_TRB_CASSAGSQETQYF",#1
                                
                                 ifelse(grepl(pattern = c("TRA:CAVSLGSGTYKYIF"), HC121$cdr3_chains), "HC_121_TRA_CAVSLGSGTYKYIF_TRB_CAIRGGGEQFF",
                                         ifelse(grepl(pattern = c("TRB:CAIRGGGEQFF"), HC121$cdr3_chains), "HC_121_TRA_CAVSLGSGTYKYIF_TRB_CAIRGGGEQFF",#2
                                                
                                  ifelse(grepl(pattern = c("TRA:CATGNNNAGNMLTF"), HC121$cdr3_chains), "HC_121_TRA_CATGNNNAGNMLTF_TRB_CASSLGDFGNEQYF", 
                                         ifelse(grepl(pattern = c("TRB:CASSLGDFGNEQYF"), HC121$cdr3_chains), "HC_121_TRA_CATGNNNAGNMLTF_TRB_CASSLGDFGNEQYF", #3
                                                
                                                  ifelse(grepl(pattern = c("TRA:CAVIQGGSEKLVF"), HC121$cdr3_chains), "HC_121_TRA_CAVIQGGSEKLVF_TRB_CASNKDRSNQPQHF", 
                                         ifelse(grepl(pattern = c("TRB:CASNKDRSNQPQHF"), HC121$cdr3_chains), "HC_121_TRA_CAVIQGGSEKLVF_TRB_CASNKDRSNQPQHF", #4
                                                
                                                  ifelse(grepl(pattern = c("TRA:CAVSVNNDMRF"), HC121$cdr3_chains), "HC_121_TRA_CAVSVNNDMRF_TRB_CASSYRTGGYGYTF", 
                                         ifelse(grepl(pattern = c("TRB:CASSYRTGGYGYTF"), HC121$cdr3_chains), "HC_121_TRA_CAVSVNNDMRF_TRB_CASSYRTGGYGYTF", #5
                                                
                                                  ifelse(grepl(pattern = c("TRA:CAAAGTGFQKLVF"), HC121$cdr3_chains), "HC_121_TRA_CAAAGTGFQKLVF_TRB_CASKFRSDTGELFF", 
                                         ifelse(grepl(pattern = c("TRB:CASKFRSDTGELFF"), HC121$cdr3_chains), "HC_121_TRA_CAAAGTGFQKLVF_TRB_CASKFRSDTGELFF", #6
                                                
                                                 ifelse(grepl(pattern = c("TRA:CAAGTQGGSEKLVF"), HC121$cdr3_chains), "HC_121_TRA_CAAGTQGGSEKLVF_TRB_CASGAGAYEQYF", 
                                         ifelse(grepl(pattern = c("TRB:CASGAGAYEQYF"), HC121$cdr3_chains), "HC_121_TRA_CAAGTQGGSEKLVF_TRB_CASGAGAYEQYF", #7
                                                
               ifelse(grepl(pattern = c("TRA:CAASIVRPQNAGNMLTF"), HC121$cdr3_chains), "HC_121_TRA_CAASIVRPQNAGNMLTF_TRA_CALRVYGQNFVF_TRB_CASSESFDWEFREGPKNTEAFF", 
                    ifelse(grepl(pattern = c("TRA:CALRVYGQNFVF"), HC121$cdr3_chains), "HC_121_TRA_CAASIVRPQNAGNMLTF_TRA_CALRVYGQNFVF_TRB_CASSESFDWEFREGPKNTEAFF", #8
                      ifelse(grepl(pattern = c("TRB:CASSESFDWEFREGPKNTEAFF"), HC121$cdr3_chains), "HC_121_TRA_CAASIVRPQNAGNMLTF_TRA_CALRVYGQNFVF_TRB_CASSESFDWEFREGPKNTEAFF", #8
                                                
                                                ifelse(grepl(pattern = c("TRA:CAASSSGGFKTIF"), HC121$cdr3_chains), "HC_121_TRA_CAASSSGGFKTIF_TRB_CASSIDGTSGIEQYF", #9
                                                         ifelse(grepl(pattern = c("TRB:CASSIDGTSGIEQYF"), HC121$cdr3_chains), "HC_121_TRA_CAASSSGGFKTIF_TRB_CASSIDGTSGIEQYF", #9
                                                       
                                                       
                                         ifelse(grepl(pattern = c("TRA:CAEFNAGKSTF"), HC121$cdr3_chains), "HC_121_TRA_CAEFNAGKSTF_TRB_CASSSPVLGNNSPLHF", #10
                                                  ifelse(grepl(pattern = c("TRB:CASSSPVLGNNSPLHF"), HC121$cdr3_chains), "HC_121_TRA_CAEFNAGKSTF_TRB_CASSSPVLGNNSPLHF", #10
                                                
                                                          
                                       ifelse(grepl(pattern ="TRA", HC121$cdr3_chains), "other_clonotype",
                                              ifelse(grepl(pattern ="TRB" , HC121$cdr3_chains), "other_clonotype",
                                                     ifelse(!is.na(HC121$cdr3_chains), "other_clonotype", "n/a")))))))))))))))))))))))))

Idents(HC121)<-"tcr"#checked#double

# %% [markdown]
AD74 #checked

# %% [code]
#correction
AD74$tcr <-  ifelse(grepl(pattern = c("TRA:CAALGYNFNKFYF"), AD74$cdr3_chains), "AD_74_TRA_CAALGYNFNKFYF_TRB_CASSLAGGNTEAFF",
                ifelse(grepl(pattern = c("TRB:CASSLAGGNTEAFF"), AD74$cdr3_chains), "AD_74_TRA_CAALGYNFNKFYF_TRB_CASSLAGGNTEAFF",#1
                                                     
                ifelse(grepl(pattern = c("TRA:CAELTDSWGKLQF"), AD74$cdr3_chains), "AD_74_TRA_CAELTDSWGKLQF_TRB_CASSLGDRGQETQYF",
                    ifelse(grepl(pattern = c("TRB:CASSLGDRGQETQYF"), AD74$cdr3_chains), "AD_74_TRA_CAELTDSWGKLQF_TRB_CASSLGDRGQETQYF",#2
                                                     
               ifelse(grepl(pattern = c("TRA:CALSGNSGNTPLVF"), AD74$cdr3_chains), "AD_74_TRA_CALSGNSGNTPLVF_TRB_CASSAQGRDTQYF",#!!
                      ifelse(grepl(pattern = c("TRB:CASSAQGRDTQYF"), AD74$cdr3_chains), "AD_74_TRA_CALSGNSGNTPLVF_TRB_CASSAQGRDTQYF",
                             
                   ifelse(grepl(pattern = c("TRA:CAAKPPPGGYQKVTF"), AD74$cdr3_chains), "AD_74_TRA_CAAKPPPGGYQKVTF_TRA_CALSGYNFNKFYF_TRB_CSAGREGYNEQFF",
                     ifelse(grepl(pattern = c("TRA:CALSGYNFNKFYF"), AD74$cdr3_chains), "AD_74_TRA_CAAKPPPGGYQKVTF_TRA_CALSGYNFNKFYF_TRB_CSAGREGYNEQFF",#3
                      ifelse(grepl(pattern = c("TRB:CSAGREGYNEQFF"), AD74$cdr3_chains), "AD_74_TRA_CAAKPPPGGYQKVTF_TRA_CALSGYNFNKFYF_TRB_CSAGREGYNEQFF",#3
                                                     
                ifelse(grepl(pattern = c("TRA:CALRQSGGYQKVTF"), AD74$cdr3_chains), "AD_74_TRA_CALRQSGGYQKVTF_TRB_CASSEGYTQGIGELFF",
                     ifelse(grepl(pattern = c("TRB:CASSEGYTQGIGELFF"), AD74$cdr3_chains), "AD_74_TRA_CALRQSGGYQKVTF_TRB_CASSEGYTQGIGELFF",#4
                                                     
                       ifelse(grepl(pattern = c("TRA:CIVGSSGSARQLTF"), AD74$cdr3_chains), "AD_74_TRA_CIVGSSGSARQLTF_TRB_CASRWDRGPYEQYF",
                                     ifelse(grepl(pattern = c("TRB:CASRWDRGPYEQYF"), AD74$cdr3_chains), "AD_74_TRA_CIVGSSGSARQLTF_TRB_CASRWDRGPYEQYF",#5
                                                     
                                                     ifelse(grepl(pattern = c("TRA:CAMRPMNTGNQFYF"), AD74$cdr3_chains), "AD_74_TRA_CAMRPMNTGNQFYF_TRB_CASSQGGLSYNSPLHF",
                                              ifelse(grepl(pattern = c("TRB:CASSQGGLSYNSPLHF"), AD74$cdr3_chains), "AD_74_TRA_CAMRPMNTGNQFYF_TRB_CASSQGGLSYNSPLHF",#6
                                                     
                                                     ifelse(grepl(pattern = c("TRA:CATKEGGGNKLVF"), AD74$cdr3_chains), "AD_74_TRA_CATKEGGGNKLVF_TRB_CSAREGSGGAEQYF",
                                              ifelse(grepl(pattern = c("TRB:CSAREGSGGAEQYF"), AD74$cdr3_chains), "AD_74_TRA_CATKEGGGNKLVF_TRB_CSAREGSGGAEQYF",#7
                                                     
                                                                                                           
                                                      ifelse(grepl(pattern = c("TRA:CAYAGGTSYGKLTF"), AD74$cdr3_chains), "AD_74_TRA_CAYAGGTSYGKLTF_TRB_CASSPAGAPTDTQYF",
                                              ifelse(grepl(pattern = c("TRB:CASSPAGAPTDTQYF"), AD74$cdr3_chains), "AD_74_TRA_CAYAGGTSYGKLTF_TRB_CASSPAGAPTDTQYF",#8
                                                     
                                                      ifelse(grepl(pattern = c("TRA:CAATPQDDKIIF"), AD74$cdr3_chains), "AD_74_TRA_CAATPQDDKIIF_TRB_CASSLESSSYNEQFF",
                                              ifelse(grepl(pattern = c("TRB:CASSLESSSYNEQFF"), AD74$cdr3_chains), "AD_74_TRA_CAATPQDDKIIF_TRB_CASSLESSSYNEQFF",#9
                                                     
                                                                                                     
                                                    
                                                                                                                  
                                       ifelse(grepl(pattern ="TRA", AD74$cdr3_chains), "other_clonotype",
                                              ifelse(grepl(pattern ="TRB" , AD74$cdr3_chains), "other_clonotype",
                                                     ifelse(!is.na(AD74$cdr3_chains), "other_clonotype", "n/a"))))))))))))))))))))))))

Idents(AD74)<-"tcr"#chekced#double
                    

# %% [markdown]
AD75 #checked

# %% [code]
AD75$tcr <-   ifelse(grepl(pattern = c("TRA:CAFRSNDYKLSF"), AD75$cdr3_chains), "AD_75_TRA_CAFRSNDYKLSF_TRB_CASSSWGLGGATEAFF",
                                              ifelse(grepl(pattern = c("TRB:CASSSWGLGGATEAFF"), AD75$cdr3_chains), "AD_75_TRA_CAFRSNDYKLSF_TRB_CASSSWGLGGATEAFF",#1
                                                     
                                            ifelse(grepl(pattern = c("TRA:CAVRDRDDKIIF"), AD75$cdr3_chains), "AD_75_TRA_CAVRDRDDKIIF_TRB_CASSPGTSASYEQYF",
                                              ifelse(grepl(pattern = c("TRB:CASSPGTSASYEQYF"), AD75$cdr3_chains), "AD_75_TRA_CAVRDRDDKIIF_TRB_CASSPGTSASYEQYF",#2
                                                    
                                                      ifelse(grepl(pattern = c("TRA:CVVNLGNQFYF"), AD75$cdr3_chains), "AD_75_TRA_CVVNLGNQFYF_TRB_CSAHTGRVADTQYF",
                                              ifelse(grepl(pattern = c("TRB:CSAHTGRVADTQYF"), AD75$cdr3_chains), "AD_75_TRA_CVVNLGNQFYF_TRB_CSAHTGRVADTQYF",#6
                                                    
                                                        ifelse(grepl(pattern = c("TRA:CAAFYSGSARQLTF"), AD75$cdr3_chains), "AD_75_TRA_CAAFYSGSARQLTF_TRB_CASRGLQETQYF",#4
                                              ifelse(grepl(pattern = c("TRB:CASRGLQETQYF"), AD75$cdr3_chains), "AD_75_TRA_CAAFYSGSARQLTF_TRB_CASRGLQETQYF",
                                                    
                                                     ifelse(grepl(pattern = c("TRA:CAVNTDNQGGKLIF"), AD75$cdr3_chains), "AD_75_TRA_CAVNTDNQGGKLIF_TRB_CASSIGGYNEQFF",#3
                                              ifelse(grepl(pattern = c("TRB:CASSIGGYNEQFF"), AD75$cdr3_chains), "AD_75_TRA_CAVNTDNQGGKLIF_TRB_CASSIGGYNEQFF",
                                                     
                                                    
                                                     ifelse(grepl(pattern = c("TRA:CAVSGQTGANNLFF"), AD75$cdr3_chains), "AD_75_TRA_CAVSGQTGANNLFF_TRB_CASSQVFRKTNTEAFF",
                                              ifelse(grepl(pattern = c("TRB:CASSQVFRKTNTEAFF"), AD75$cdr3_chains), "AD_75_TRA_CAVSGQTGANNLFF_TRB_CASSQVFRKTNTEAFF",#5
                                                     
                                                        ifelse(grepl(pattern = c("TRA:CAGRGGGNKLTF"), AD75$cdr3_chains), "AD_75_TRA_CAGRGGGNKLTF_TRB_CASSLSTGEGYEQYF",
                                              ifelse(grepl(pattern = c("TRB:CASSLSTGEGYEQYF"), AD75$cdr3_chains), "AD_75_TRA_CAGRGGGNKLTF_TRB_CASSLSTGEGYEQYF",#9
                                                  
                                                     ifelse(grepl(pattern = c("TRA:CALSETGGSYIPTF"), AD75$cdr3_chains), "AD_75_TRA_CALSETGGSYIPTF_TRB_CASSQGRTNGYTF",
                                              ifelse(grepl(pattern = c("TRB:CASSQGRTNGYTF"), AD75$cdr3_chains), "AD_75_TRA_CALSETGGSYIPTF_TRB_CASSQGRTNGYTF",#7
                                                     
                                                      ifelse(grepl(pattern = c("TRA:CAMRRFSGGYNKLIF"), AD75$cdr3_chains), "AD_75_TRA_CAMRRFSGGYNKLIF_TRB_CASSVGGDSNEQFF",
                                              ifelse(grepl(pattern = c("TRB:CASSVGGDSNEQFF"), AD75$cdr3_chains), "AD_75_TRA_CAMRRFSGGYNKLIF_TRB_CASSVGGDSNEQFF",#8
                                                     
                                                     
                                                     ifelse(grepl(pattern = c("TRA:CVPQGGSEKLVF"), AD75$cdr3_chains), "AD_75_TRA_CVPQGGSEKLVF_TRB_CASSSRPSLDTIYF",
                                              ifelse(grepl(pattern = c("TRB:CASSSRPSLDTIYF"), AD75$cdr3_chains), "AD_75_TRA_CVPQGGSEKLVF_TRB_CASSSRPSLDTIYF",#10
                                                     
                                                    
                                                                                                                  
                                       ifelse(grepl(pattern ="TRA", AD75$cdr3_chains), "other_clonotype",
                                              ifelse(grepl(pattern ="TRB" , AD75$cdr3_chains), "other_clonotype",
                                                     ifelse(!is.na(AD75$cdr3_chains), "other_clonotype", "n/a")))))))))))))))))))))))

Idents(AD75)<-"tcr"#checked#double

# %% [markdown]
AD77 #checked

# %% [code]
AD77$tcr <-    ifelse(grepl(pattern = c("TRA:CAASMMPGYALNF"), AD77$cdr3_chains), "AD_77_TRA_CAASMMPGYALNF_TRB_CASSIFSGARNEQFF",
                                              ifelse(grepl(pattern = c("TRB:CASSIFSGARNEQFF"), AD77$cdr3_chains), "AD_77_TRA_CAASMMPGYALNF_TRB_CASSIFSGARNEQFF",#1
                                                     
                        ifelse(grepl(pattern = c("TRA:CAASAGGADGLTF"), AD77$cdr3_chains), "AD_77_TRA_CAASAGGADGLTF_TRA_CAYNQGAQKLVF_TRB_CASSYFDGNQPQHF",
                            ifelse(grepl(pattern = c("TRA:CAYNQGAQKLVF"), AD77$cdr3_chains), "AD_77_TRA_CAASAGGADGLTF_TRA_CAYNQGAQKLVF_TRB_CASSYFDGNQPQHF",
                              ifelse(grepl(pattern = c("TRB:CASSYFDGNQPQHF"), AD77$cdr3_chains), "AD_77_TRA_CAASAGGADGLTF_TRA_CAYNQGAQKLVF_TRB_CASSYFDGNQPQHF",#2
                                                     
                                                     ifelse(grepl(pattern = c("TRA:CAMSDGGVSSNTGKLIF"), AD77$cdr3_chains), "AD_77_TRA_CAMSDGGVSSNTGKLIF_TRB_CASSSKLVTDTQYF",
                                              ifelse(grepl(pattern = c("TRB:CASSSKLVTDTQYF"), AD77$cdr3_chains), "AD_77_TRA_CAMSDGGVSSNTGKLIF_TRB_CASSSKLVTDTQYF",#3
                                                     
                                                     ifelse(grepl(pattern = c("TRA:CAVINDYKLSF"), AD77$cdr3_chains), "AD_77_TRA_CAVINDYKLSF_TRB_CASSSSGTGGEGYTF",
                                              ifelse(grepl(pattern = c("TRB:CASSSSGTGGEGYTF"), AD77$cdr3_chains), "AD_77_TRA_CAVINDYKLSF_TRB_CASSSSGTGGEGYTF",#4
                                                     
                                                     ifelse(grepl(pattern = c("TRA:CAVAGNQFYF"), AD77$cdr3_chains), "AD_77_TRA_CAVAGNQFYF_TRB_CSARASVTAYSTDTQYF",
                                              ifelse(grepl(pattern = c("TRB:CSARASVTAYSTDTQYF"), AD77$cdr3_chains), "AD_77_TRA_CAVAGNQFYF_TRB_CSARASVTAYSTDTQYF",#5
                                                     
                                                     
                                                     ifelse(grepl(pattern = c("TRA:CAVTVSGGSYIPTF"), AD77$cdr3_chains), "AD_77_TRA_CAVTVSGGSYIPTF_TRB_CASSELGEKNQPQHF",
                                              ifelse(grepl(pattern = c("TRB:CASSELGEKNQPQHF"), AD77$cdr3_chains), "AD_77_TRA_CAVTVSGGSYIPTF_TRB_CASSELGEKNQPQHF",#6
                                                     
                                                      
                                                      ifelse(grepl(pattern = c("TRA:CAMREEYSNTGKLIF"), AD77$cdr3_chains), "AD_77_TRA_CAMREEYSNTGKLIF_TRB_CATVKVGAHQETQYF",
                                              ifelse(grepl(pattern = c("TRB:CATVKVGAHQETQYF"), AD77$cdr3_chains), "AD_77_TRA_CAMREEYSNTGKLIF_TRB_CATVKVGAHQETQYF",#7
                                                     
                      ifelse(grepl(pattern = c("TRA:CAAPLLRGDSSYKLIF"), AD77$cdr3_chains), "AD_77_TRA_CAAPLLRGDSSYKLIF_TRA_CAVRDGYTNAGKSTF_TRB_CASIPALRGADNEQFF",
                        ifelse(grepl(pattern = c("TRA:CAVRDGYTNAGKSTF"), AD77$cdr3_chains), "AD_77_TRA_CAAPLLRGDSSYKLIF_TRA_CAVRDGYTNAGKSTF_TRB_CASIPALRGADNEQFF",#8
                           ifelse(grepl(pattern = c("TRB:CASIPALRGADNEQFF"), AD77$cdr3_chains), "AD_77_TRA_CAAPLLRGDSSYKLIF_TRA_CAVRDGYTNAGKSTF_TRB_CASIPALRGADNEQFF",
                                                     
                                            ifelse(grepl(pattern = c("TRA:CAEFKTSGTYKYIF"), AD77$cdr3_chains), "AD_77_TRA_CAEFKTSGTYKYIF_TRB_CASSRDTGGYQPQHF",
                                                   ifelse(grepl(pattern = c("TRB:CASSRDTGGYQPQHF"), AD77$cdr3_chains), "AD_77_TRA_CAEFKTSGTYKYIF_TRB_CASSRDTGGYQPQHF",#####9
                                                           
                                     ifelse(grepl(pattern = c("TRA:CAMRPDRGSTLGRLYF"), AD77$cdr3_chains), "AD_77_TRA_CAMRPDRGSTLGRLYF_TRB_CAWSDPGQGVRQSNQPQHF",
                                  ifelse(grepl(pattern = c("TRB:CAWSDPGQGVRQSNQPQHF"), AD77$cdr3_chains), "AD_77_TRA_CAMRPDRGSTLGRLYF_TRB_CAWSDPGQGVRQSNQPQHF",#10
                                                     
                                                     
                                                                                                                  
                                       ifelse(grepl(pattern ="TRA", AD77$cdr3_chains), "other_clonotype",
                                              ifelse(grepl(pattern ="TRB" , AD77$cdr3_chains), "other_clonotype",
                                                     ifelse(!is.na(AD77$cdr3_chains), "other_clonotype", "n/a")))))))))))))))))))))))))

Idents(AD77)<-"tcr"#checked#double

# %% [markdown]
AD81 #checked

# %% [code]
AD81$tcr <- ifelse(grepl(pattern = c("TRA:CAVRDANAGGTSYGKLTF"), AD81$cdr3_chains), "AD_81_TRA_CAVRDANAGGTSYGKLTF_TRB_CASSPVGAANTIYF",
              ifelse(grepl(pattern = c("TRB:CASSPVGAANTIYF"), AD81$cdr3_chains), "AD_81_TRA_CAVRDANAGGTSYGKLTF_TRB_CASSPVGAANTIYF",
                                                     
               ifelse(grepl(pattern = c("TRA:CAVNWGNNRLAF"), AD81$cdr3_chains), "AD_81_TRA_TRA_CAVNWGNNRLAF_TRB_CASSLGNQPQHF",
                   ifelse(grepl(pattern = c("TRB:CASSLGNQPQHF"), AD81$cdr3_chains), "AD_81_TRA_TRA_CAVNWGNNRLAF_TRB_CASSLGNQPQHF",
                                                     
               ifelse(grepl(pattern = c("TRA:CVVNGGATNKLIF"), AD81$cdr3_chains), "AD_81_TRA_CVVNGGATNKLIF_TRB_CAISMTGNTGELFF",
                    ifelse(grepl(pattern = c("TRB:CAISMTGNTGELFF"), AD81$cdr3_chains), "AD_81_TRA_CVVNGGATNKLIF_TRB_CAISMTGNTGELFF",
                                                     
               ifelse(grepl(pattern = c("TRA:CALSEARNYGGSQGNLIF"), AD81$cdr3_chains), "AD_81_TRA_CALSEARNYGGSQGNLIF_TRB_CASSYPGTGGYEQYF",
                     ifelse(grepl(pattern = c("TRB:CASSYPGTGGYEQYF"), AD81$cdr3_chains), "AD_81_TRA_CALSEARNYGGSQGNLIF_TRB_CASSYPGTGGYEQYF",
                                                     
               ifelse(grepl(pattern = c("TRA:CAVGAGNNARLMF"), AD81$cdr3_chains), "AD_81_TRA_CAVGAGNNARLMF_TRB_CASSLWAGARNEQYF",
                      ifelse(grepl(pattern = c("TRB:CASSLWAGARNEQYF"), AD81$cdr3_chains), "AD_81_TRA_CAVGAGNNARLMF_TRB_CASSLWAGARNEQYF",
                                                     
                                                     
               ifelse(grepl(pattern = c("TRA:CHSGGSNYKLTF"), AD81$cdr3_chains), "AD_81_TRA_CHSGGSNYKLTF_TRB_CSATGLAGNYEQYF",
                      ifelse(grepl(pattern = c("TRB:CSATGLAGNYEQYF"), AD81$cdr3_chains), "AD_81_TRA_CHSGGSNYKLTF_TRB_CSATGLAGNYEQYF",
                                                     
               ifelse(grepl(pattern = c("TRA:CAESRGSQGNLIF"), AD81$cdr3_chains), "AD_81_TRA_CAESRGSQGNLIF_TRB_CASSYSEQFF",
                      ifelse(grepl(pattern = c("TRB:CASSYSEQFF"), AD81$cdr3_chains), "AD_81_TRA_CAESRGSQGNLIF_TRB_CASSYSEQFF",
                                                     
     ifelse(grepl(pattern = c("TRA:CATARAGYSSASKIIF"), AD81$cdr3_chains), "AD_81_TRA_CATARAGYSSASKIIF_TRA_CAVTSNTGGFKTIF_TRB_CASSEAGGAGGYGYTF",
     ifelse(grepl(pattern = c("TRA:CAVTSNTGGFKTIF"), AD81$cdr3_chains), "AD_81_TRA_CATARAGYSSASKIIF_TRA_CAVTSNTGGFKTIF_TRB_CASSEAGGAGGYGYTF",
    ifelse(grepl(pattern = c("TRB:CASSEAGGAGGYGYTF"), AD81$cdr3_chains), "AD_81_TRA_CATARAGYSSASKIIF_TRA_CAVTSNTGGFKTIF_TRB_CASSEAGGAGGYGYTF",
                                                     
      ifelse(grepl(pattern = c("TRA:CVVNVGAGSYQLTF"), AD81$cdr3_chains), "AD_81_TRA_CVVNVGAGSYQLTF_TRB_CASSIFGLTGELFF",
                   ifelse(grepl(pattern = c("TRB:CASSIFGLTGELFF"), AD81$cdr3_chains), "AD_81_TRA_CVVNVGAGSYQLTF_TRB_CASSIFGLTGELFF",
                                                     
        ifelse(grepl(pattern = c("TRA:CAAGSRDDKIIF"), AD81$cdr3_chains), "AD_81_TRA_CAAGSRDDKIIF_TRA_CAFRSNDYKLSF_TRB_CASRALAGSYNEQFF",
             ifelse(grepl(pattern = c("TRA:CAFRSNDYKLSF"), AD81$cdr3_chains), "AD_81_TRA_CAAGSRDDKIIF_TRA_CAFRSNDYKLSF_TRB_CASRALAGSYNEQFF",
            ifelse(grepl(pattern = c("TRB:CASRALAGSYNEQFF"), AD81$cdr3_chains), "AD_81_TRA_CAAGSRDDKIIF_TRA_CAFRSNDYKLSF_TRB_CASRALAGSYNEQFF",
                                                     
                                                                                                                  
                                       ifelse(grepl(pattern ="TRA", AD81$cdr3_chains), "other_clonotype",
                                              ifelse(grepl(pattern ="TRB" , AD81$cdr3_chains), "other_clonotype",
                                                     ifelse(!is.na(AD81$cdr3_chains), "other_clonotype", "n/a")))))))))))))))))))))))))

Idents(AD81)<-"tcr"#checked#double

# %% [markdown]
AD96 #checked

# %% [code]
AD96$tcr <-     ifelse(grepl(pattern = c("TRA:CAMSISNFGNEKLTF"), AD96$cdr3_chains), "AD_96_TRA_CAMSISNFGNEKLTF_TRB_CASSLALAGGSSPLHF",
                                              ifelse(grepl(pattern = c("TRB:CASSLALAGGSSPLHF"), AD96$cdr3_chains), "AD_96_TRA_CAMSISNFGNEKLTF_TRB_CASSLALAGGSSPLHF",#1
                                                     
                                         ifelse(grepl(pattern = c("TRA:CAASGDGIAGNMLTF"), AD96$cdr3_chains), "AD_96_TRA_CAASGDGIAGNMLTF_TRB_CASSSNSVGNEQFF",
                                              ifelse(grepl(pattern = c("TRB:CASSSNSVGNEQFF"), AD96$cdr3_chains), "AD_96_TRA_CAASGDGIAGNMLTF_TRB_CASSSNSVGNEQFF",#2
                                                     
                                         ifelse(grepl(pattern = c("TRA:CALSEGDAYNTDKLIF"), AD96$cdr3_chains), "AD_96_TRA_CALSEGDAYNTDKLIF_TRB_CASSQDQQNSYEQYF",
                                              ifelse(grepl(pattern = c("TRB:CASSQDQQNSYEQYF"), AD96$cdr3_chains), "AD_96_TRA_CALSEGDAYNTDKLIF_TRB_CASSQDQQNSYEQYF",#3
                                                     
                                         ifelse(grepl(pattern = c("TRA:CAAQPATTGANSKLTF"), AD96$cdr3_chains), "AD_96_TRA_CAAQPATTGANSKLTF_TRB_CASSLGNTIYF",
                                              ifelse(grepl(pattern = c("TRB:CASSLGNTIYF"), AD96$cdr3_chains), "AD_96_TRA_CAAQPATTGANSKLTF_TRB_CASSLGNTIYF",#4
                                                     
                                         ifelse(grepl(pattern = c("TRA:CAMREGPGSNDYKLSF"), AD96$cdr3_chains), "AD_96_TRA_CAMREGPGSNDYKLSF_TRB_CASSIYVMETQYF",
                                              ifelse(grepl(pattern = c("TRB:CASSIYVMETQYF"), AD96$cdr3_chains), "AD_96_TRA_CAMREGPGSNDYKLSF_TRB_CASSIYVMETQYF",#5
                                                     
                                         ifelse(grepl(pattern = c("TRA:CAMSEGDNRLAF"), AD96$cdr3_chains), "AD_96_TRA_CAMSEGDNRLAF_TRB_CASSDSGVVSYNSPLHF",
                                              ifelse(grepl(pattern = c("TRB:CASSDSGVVSYNSPLHF"), AD96$cdr3_chains), "AD_96_TRA_CAMSEGDNRLAF_TRB_CASSDSGVVSYNSPLHF",#6
                                                     
                                         ifelse(grepl(pattern = c("TRA:CVVSEMDSSYKLIF"), AD96$cdr3_chains), "AD_96_TRA_CVVSEMDSSYKLIF_TRB_CASSSDREANVLTF",
                                              ifelse(grepl(pattern = c("TRB:CASSSDREANVLTF"), AD96$cdr3_chains), "AD_96_TRA_CVVSEMDSSYKLIF_TRB_CASSSDREANVLTF",#7
                                                     
                                          ifelse(grepl(pattern = c("TRA:CALSEAGTASKLTF"), AD96$cdr3_chains), "AD_96_TRA_CALSEAGTASKLTF_TRB_CSAARGQHYNEQFF",
                                        ifelse(grepl(pattern = c("TRB:CSAARGQHYNEQFF"), AD96$cdr3_chains), "AD_96_TRA_CALSEAGTASKLTF_TRB_CSAARGQHYNEQFF",#####8
                                                     
                                        ifelse(grepl(pattern = c("TRA:CAYRGNARLMF"), AD96$cdr3_chains), "AD_96_TRA_CAYRGNARLMF_TRB_CASFAGPSGGYQETQYF",
                                              ifelse(grepl(pattern = c("TRB:CASFAGPSGGYQETQYF"), AD96$cdr3_chains), "AD_96_TRA_CAYRGNARLMF_TRB_CASFAGPSGGYQETQYF",#9
                                                     
                                       ifelse(grepl(pattern = c("TRA:CAYRSDDSGGSNYKLTF"), AD96$cdr3_chains), "AD_96_TRA_CAYRSDDSGGSNYKLTF_TRB_CASSVYSQGDGEQNSTW",
                                        ifelse(grepl(pattern = c("TRB:CASSVYSQGDGEQNSTW"), AD96$cdr3_chains), "AD_96_TRA_CAYRSDDSGGSNYKLTF_TRB_CASSVYSQGDGEQNSTW",#10
                                                     
                                                                                                                  
                                       ifelse(grepl(pattern ="TRA", AD96$cdr3_chains), "other_clonotype",
                                              ifelse(grepl(pattern ="TRB" , AD96$cdr3_chains), "other_clonotype",
                                                     ifelse(!is.na(AD96$cdr3_chains), "other_clonotype", "n/a")))))))))))))))))))))))

Idents(AD96)<-"tcr"#checked#double


# %% [markdown]
HN_148 #checked

# %% [code]
HN148$tcr <-     ifelse(grepl(pattern = c("TRA:CIVRVAPRLTF"), HN148$cdr3_chains), "HN_148_TRA_CIVRVAPRLTF_TRB_CAWSVLASGALAKNIQYF",
                                              ifelse(grepl(pattern = c("TRB:CAWSVLASGALAKNIQYF"), HN148$cdr3_chains), "HN_148_TRA_CIVRVAPRLTF_TRB_CAWSVLASGALAKNIQYF",#1
                                                     
                                         ifelse(grepl(pattern = c("TRA:CAVEEGGYNTDKLIF"), HN148$cdr3_chains), "HN_148_TRA_CAVEEGGYNTDKLIF_TRB_CAWKVLTSGSLGLYNEQFF",
                                              ifelse(grepl(pattern = c("TRB:CAWKVLTSGSLGLYNEQFF"), HN148$cdr3_chains), "HN_148_TRA_CAVEEGGYNTDKLIF_TRB_CAWKVLTSGSLGLYNEQFF",#2
                                                     
                                         ifelse(grepl(pattern = c("TRA:CAEKITGNQFYF"), HN148$cdr3_chains), "HN_148_TRA_CAEKITGNQFYF_TRB_CASSLDSRWEQYF",
                                              ifelse(grepl(pattern = c("TRB:CASSLDSRWEQYF"), HN148$cdr3_chains), "HN_148_TRA_CAEKITGNQFYF_TRB_CASSLDSRWEQYF",#3
                                                     
                                         ifelse(grepl(pattern = c("TRA:CALWFGGFKTIF"), HN148$cdr3_chains), "HN_148_TRA_CALWFGGFKTIF_TRB_CSARDTGGSTDTQYF",
                                              ifelse(grepl(pattern = c("TRB:CSARDTGGSTDTQYF"), HN148$cdr3_chains), "HN_148_TRA_CALWFGGFKTIF_TRB_CSARDTGGSTDTQYF",#4
                                                     
                                         ifelse(grepl(pattern = c("TRA:CAASAGNQFYF"), HN148$cdr3_chains), "HN_148_TRA_CAASAGNQFYF_TRB_CASSARQGPYYNEQFF",
                                              ifelse(grepl(pattern = c("TRB:CASSARQGPYYNEQFF"), HN148$cdr3_chains), "HN_148_TRA_CAASAGNQFYF_TRB_CASSARQGPYYNEQFF",#5
                                                     
                                         ifelse(grepl(pattern = c("TRA:CAGGLMF"), HN148$cdr3_chains), "HN_148_TRA_CAGGLMF_TRA_CAVNYGQNFVF_TRB_CASRQGTEQFF",
                                              ifelse(grepl(pattern = c("TRA:CAVNYGQNFVF"), HN148$cdr3_chains), "HN_148_TRA_CAGGLMF_TRA_CAVNYGQNFVF_TRB_CASRQGTEQFF",
                                                     ifelse(grepl(pattern = c("TRB:CASRQGTEQFF"), HN148$cdr3_chains), "HN_148_TRA_CAGGLMF_TRA_CAVNYGQNFVF_TRB_CASRQGTEQFF",#6
                                                     
                                         ifelse(grepl(pattern = c("TRA:CAMREGWSTDKLIF"), HN148$cdr3_chains), "HN_148_TRA_CAMREGWSTDKLIF_TRB_CSARLAGVRETQYF",
                                              ifelse(grepl(pattern = c("TRB:CSARLAGVRETQYF"), HN148$cdr3_chains), "HN_148_TRA_CAMREGWSTDKLIF_TRB_CSARLAGVRETQYF",#7
                                                     
                                          ifelse(grepl(pattern = c("TRA:CAVRPNNARLMF"), HN148$cdr3_chains), "HN_148_TRA_CAVRPNNARLMF_TRB_CSVDGTSDYEQYF",
                                        ifelse(grepl(pattern = c("TRB:CSVDGTSDYEQYF"), HN148$cdr3_chains), "HN_148_TRA_CAVRPNNARLMF_TRB_CSVDGTSDYEQYF",#####8
                                                     
                                        ifelse(grepl(pattern = c("TRA:CAASTYSGGGADGLTF"), HN148$cdr3_chains), "HN_148_TRA_CAASTYSGGGADGLTF_TRB_CASSAGTGVTEAFF",
                                              ifelse(grepl(pattern = c("TRB:CASSAGTGVTEAFF"), HN148$cdr3_chains), "HN_148_TRA_CAASTYSGGGADGLTF_TRB_CASSAGTGVTEAFF",#9
                                                     
                                       ifelse(grepl(pattern = c("TRA:CAMRAPSNQFYF"), HN148$cdr3_chains), "HN_148_TRA_CAMRAPSNQFYF_TRB_CASSARQGENSPLHF",
                                        ifelse(grepl(pattern = c("TRB:CASSARQGENSPLHF"), HN148$cdr3_chains), "HN_148_TRA_CAMRAPSNQFYF_TRB_CASSARQGENSPLHF",#10
                                                     
                                                                                                                  
                                       ifelse(grepl(pattern ="TRA", HN148$cdr3_chains), "other_clonotype",
                                              ifelse(grepl(pattern ="TRB" , HN148$cdr3_chains), "other_clonotype",
                                                     ifelse(!is.na(HN148$cdr3_chains), "other_clonotype", "n/a"))))))))))))))))))))))))

Idents(HN148)<-"tcr"#checked#double

# %% [markdown]
HN_151 #checked

# %% [code]
HN151$tcr <-     ifelse(grepl(pattern = c("TRA:CAENNYGQNFVF"), HN151$cdr3_chains), "HN_151_TRA_CAENNYGQNFVF_TRB_CASSQVGSGPYEQYF",
                                              ifelse(grepl(pattern = c("TRB:CASSQVGSGPYEQYF"), HN151$cdr3_chains), "HN_151_TRA_CAENNYGQNFVF_TRB_CASSQVGSGPYEQYF",#1
                                                     
                                         ifelse(grepl(pattern = c("TRA:CAMREGGRGSYIPTF"), HN151$cdr3_chains), "HN_151_TRA_CAMREGGRGSYIPTF_TRB_CASSSTAVRYEDTQYF",
                                              ifelse(grepl(pattern = c("TRB:CASSSTAVRYEDTQYF"), HN151$cdr3_chains), "HN_151_TRA_CAMREGGRGSYIPTF_TRB_CASSSTAVRYEDTQYF",#2
                                                     
                                         ifelse(grepl(pattern = c("TRA:CAMSGSNFGNEKLTF"), HN151$cdr3_chains), "HN_151_TRA_CAMSGSNFGNEKLTF_TRB_CASSGDGWANTGELFF",
                                              ifelse(grepl(pattern = c("TRB:CASSGDGWANTGELFF"), HN151$cdr3_chains), "HN_151_TRA_CAMSGSNFGNEKLTF_TRB_CASSGDGWANTGELFF",#3
                                                     
                                         ifelse(grepl(pattern = c("TRA:CAFEGDSNYQLIW"), HN151$cdr3_chains), "HN_151_TRA_CAFEGDSNYQLIW_TRB_CASSETYSYEQYF",
                                              ifelse(grepl(pattern = c("TRB:CASSETYSYEQYF"), HN151$cdr3_chains), "HN_151_TRA_CAFEGDSNYQLIW_TRB_CASSETYSYEQYF",#4
                                                     
                                         ifelse(grepl(pattern = c("TRA:CAVRDLTGGGNKLTF"), HN151$cdr3_chains), "HN_151_TRA_CAVRDLTGGGNKLTF_TRB_CASSRQGGRNEQFF",
                                              ifelse(grepl(pattern = c("TRB:CASSRQGGRNEQFF"), HN151$cdr3_chains), "HN_151_TRA_CAVRDLTGGGNKLTF_TRB_CASSRQGGRNEQFF",#5
                                                     
                                         ifelse(grepl(pattern = c("TRA:CVVTRSNDYKLSF"), HN151$cdr3_chains), "HN_151_TRA_CVVTRSNDYKLSF_TRB_CAISELDRDPTYEQYF",
                                              ifelse(grepl(pattern = c("TRB:CAISELDRDPTYEQYF"), HN151$cdr3_chains), "HN_151_TRA_CVVTRSNDYKLSF_TRB_CAISELDRDPTYEQYF",###TRA->TRB corrected
                                                     
                                         ifelse(grepl(pattern = c("TRA:CAMRPMEYGNKLVF"), HN151$cdr3_chains), "HN_151_TRA_CAMRPMEYGNKLVF_TRB_CASLNSAGEGRSYNEQFF",
                                              ifelse(grepl(pattern = c("TRB:CASLNSAGEGRSYNEQFF"), HN151$cdr3_chains), "HN_151_TRA_CAMRPMEYGNKLVF_TRB_CASLNSAGEGRSYNEQFF",#7
                                                     
                                          ifelse(grepl(pattern = c("TRA:CAAAPGFGNVLHC"), HN151$cdr3_chains), "HN_151_TRA_CAAAPGFGNVLHC_TRB_CASSLVLAGELGETQYF",
                                        ifelse(grepl(pattern = c("TRB:CASSLVLAGELGETQYF"), HN151$cdr3_chains), "HN_151_TRA_CAAAPGFGNVLHC_TRB_CASSLVLAGELGETQYF",#####8
                                                     
                                        ifelse(grepl(pattern = c("TRA:CAVRASASKIIF"), HN151$cdr3_chains), "HN_151_TRA_CAVRASASKIIF_TRB_CASSPPRAGGQDTQYF",
                                              ifelse(grepl(pattern = c("TRB:CASSPPRAGGQDTQYF"), HN151$cdr3_chains), "HN_151_TRA_CAVRASASKIIF_TRB_CASSPPRAGGQDTQYF",#9
                                                     
                                       ifelse(grepl(pattern = c("TRA:CATDARDTGRRALTF"), HN151$cdr3_chains), "HN_151_TRA_CATDARDTGRRALTF_TRB_CASSFQGRTNEKLFF",
                                        ifelse(grepl(pattern = c("TRB:CASSFQGRTNEKLFF"), HN151$cdr3_chains), "HN_151_TRA_CATDARDTGRRALTF_TRB_CASSFQGRTNEKLFF",#10
                                                     
                                                                                                                  
                                       ifelse(grepl(pattern ="TRA", HN151$cdr3_chains), "other_clonotype",
                                              ifelse(grepl(pattern ="TRB" , HN151$cdr3_chains), "other_clonotype",
                                                     ifelse(!is.na(HN151$cdr3_chains), "other_clonotype", "n/a")))))))))))))))))))))))

Idents(HN151)<-"tcr"#checked#double

# %% [markdown]
HN176 #checked

# %% [code]
HN176$tcr <-     ifelse(grepl(pattern = c("TRA:CVVTTGGGNKLTF"), HN176$cdr3_chains), "HN_176_TRA_CVVTTGGGNKLTF_TRB_CSARPQGWASNQPQHF",
                                              ifelse(grepl(pattern = c("TRB:CSARPQGWASNQPQHF"), HN176$cdr3_chains), "HN_176_TRA_CVVTTGGGNKLTF_TRB_CSARPQGWASNQPQHF",#1
                                                     
                                         ifelse(grepl(pattern = c("TRA:CAVEDEYGNKLVF"), HN176$cdr3_chains), "HN_176_TRA_CAVEDEYGNKLVF_TRB_CASSLLNTGELFF",
                                              ifelse(grepl(pattern = c("TRB:CASSLLNTGELFF"), HN176$cdr3_chains), "HN_176_TRA_CAVEDEYGNKLVF_TRB_CASSLLNTGELFF",#2
                                                     
                                         ifelse(grepl(pattern = c("TRA:CVVCGGFKTIF"), HN176$cdr3_chains), "HN_176_TRA_CVVCGGFKTIF_TRB_CASSSGTSYEQYF",
                                              ifelse(grepl(pattern = c("TRB:CASSSGTSYEQYF"), HN176$cdr3_chains), "HN_176_TRA_CVVCGGFKTIF_TRB_CASSSGTSYEQYF",#3
                                                     
                                         ifelse(grepl(pattern = c("TRA:CAKGTGRRALTF"), HN176$cdr3_chains), "HN_176_TRA_CAKGTGRRALTF_TRB_CASSLEGLAGTGELFF",
                                              ifelse(grepl(pattern = c("TRB:CASSLEGLAGTGELFF"), HN176$cdr3_chains), "HN_176_TRA_CAKGTGRRALTF_TRB_CASSLEGLAGTGELFF",#4
                                                     
                                         ifelse(grepl(pattern = c("TRA:CAATGDGQNFVF"), HN176$cdr3_chains), "HN_176_TRA_CAATGDGQNFVF_TRB_CSARDVRGDSGMWADTQYF",
                                              ifelse(grepl(pattern = c("TRB:CSARDVRGDSGMWADTQYF"), HN176$cdr3_chains), "HN_176_TRA_CAATGDGQNFVF_TRB_CSARDVRGDSGMWADTQYF",#5
                                                     
                                         ifelse(grepl(pattern = c("TRA:CAGGGAAGNKLTF"), HN176$cdr3_chains), "HN_176_TRA_CAGGGAAGNKLTF_TRB_CASSPGKWLGNQPQHF",
                                              ifelse(grepl(pattern = c("TRB:CASSPGKWLGNQPQHF"), HN176$cdr3_chains), "HN_176_TRA_CAGGGAAGNKLTF_TRB_CASSPGKWLGNQPQHF",###TRA->TRB corrected
                                                     
                                         ifelse(grepl(pattern = c("TRA:CLVGDKIKAAGNKLTF"), HN176$cdr3_chains), "HN_176_TRA_CLVGDKIKAAGNKLTF_TRB_CASSWGGNTEAFF",
                                              ifelse(grepl(pattern = c("TRB:CASSWGGNTEAFF"), HN176$cdr3_chains), "HN_176_TRA_CLVGDKIKAAGNKLTF_TRB_CASSWGGNTEAFF",#7
                                                     
                                          ifelse(grepl(pattern = c("TRA:CAAIPGSARQLTF"), HN176$cdr3_chains), "HN_176_TRA_CAAIPGSARQLTF_TRB_CASIGRYQETQYF",
                                        ifelse(grepl(pattern = c("TRB:CASIGRYQETQYF"), HN176$cdr3_chains), "HN_176_TRA_CAAIPGSARQLTF_TRB_CASIGRYQETQYF",#####8
                                                     
                                        ifelse(grepl(pattern = c("TRA:CAESGGDTGRRALTF"), HN176$cdr3_chains), "HN_176_TRA_CAESGGDTGRRALTF_TRB_CASSWDDTGTDTQYF",
                                              ifelse(grepl(pattern = c("TRB:CASSWDDTGTDTQYF"), HN176$cdr3_chains), "HN_176_TRA_CAESGGDTGRRALTF_TRB_CASSWDDTGTDTQYF",#9
                                                     
                                       ifelse(grepl(pattern = c("TRA:CVVSAGGSYIPTF"), HN176$cdr3_chains), "HN_176_TRA_CVVSAGGSYIPTF_TRB_CASIGSSWTSNQPQHF",
                                        ifelse(grepl(pattern = c("TRB:CASIGSSWTSNQPQHF"), HN176$cdr3_chains), "HN_176_TRA_CVVSAGGSYIPTF_TRB_CASIGSSWTSNQPQHF",#10
                                                     
                                                                                                                  
                                       ifelse(grepl(pattern ="TRA", HN176$cdr3_chains), "other_clonotype",
                                              ifelse(grepl(pattern ="TRB" , HN176$cdr3_chains), "other_clonotype",
                                                     ifelse(!is.na(HN176$cdr3_chains), "other_clonotype", "n/a")))))))))))))))))))))))

Idents(HN176)<-"tcr"#checked#double


# %% [markdown]
HN177 #checked

# %% [code]
HN177$tcr <-     ifelse(grepl(pattern = c("TRA:CGADSGETSGSRLTF"), HN177$cdr3_chains), "HN_177_TRA_CGADSGETSGSRLTF_TRB_CSVLGLYMNTEAFF",
                                              ifelse(grepl(pattern = c("TRB:CSVLGLYMNTEAFF"), HN177$cdr3_chains), "HN_177_TRA_CGADSGETSGSRLTF_TRB_CSVLGLYMNTEAFF",#1
                                                     
                                         ifelse(grepl(pattern = c("TRA:CGADYSPQAGTALIF"), HN177$cdr3_chains), "HN_177_TRA_CGADYSPQAGTALIF_TRB_CSYPGQGVGEQFF",
                                              ifelse(grepl(pattern = c("TRB:CSYPGQGVGEQFF"), HN177$cdr3_chains), "HN_177_TRA_CGADYSPQAGTALIF_TRB_CSYPGQGVGEQFF",#2
                                                     
                                         ifelse(grepl(pattern = c("TRA:CAVRPGSSYKLIF"), HN177$cdr3_chains), "HN_177_TRA_CAVRPGSSYKLIF_TRB_CASSQPPSGPANTGELFF",
                                              ifelse(grepl(pattern = c("TRB:CASSQPPSGPANTGELFF"), HN177$cdr3_chains), "HN_177_TRA_CAVRPGSSYKLIF_TRB_CASSQPPSGPANTGELFF",#3
                                                     
                                         ifelse(grepl(pattern = c("TRA:CALSEGTGRRALTF"), HN177$cdr3_chains), "HN_177_TRA_CALSEGTGRRALTF_TRA_CAVNIGGFYF_TRB_CASSHTLAEQYF",
                                             ifelse(grepl(pattern = c("TRA:CAVNIGGFYF"), HN177$cdr3_chains), "HN_177_TRA_CALSEGTGRRALTF_TRA_CAVNIGGFYF_TRB_CASSHTLAEQYF",
                                                ifelse(grepl(pattern = c("TRB:CASSHTLAEQYF"), HN177$cdr3_chains), "HN_177_TRA_CALSEGTGRRALTF_TRA_CAVNIGGFYF_TRB_CASSHTLAEQYF",#4
                                                     
                                         ifelse(grepl(pattern = c("TRA:CGADAVITGANNLFF"), HN177$cdr3_chains), "HN_177_TRA_CGADAVITGANNLFF_TRB_CAWSEDQQGFGTDTQYF",
                                              ifelse(grepl(pattern = c("TRB:CAWSEDQQGFGTDTQYF"), HN177$cdr3_chains), "HN_177_TRA_CGADAVITGANNLFF_TRB_CAWSEDQQGFGTDTQYF",#5
                                                     
                                         ifelse(grepl(pattern = c("TRA:CAPSSGGSYIPTF"), HN177$cdr3_chains), "HN_177_TRA_CAPSSGGSYIPTF_TRB_CASSVDSPLHF",
                                              ifelse(grepl(pattern = c("TRB:CASSVDSPLHF"), HN177$cdr3_chains), "HN_177_TRA_CAPSSGGSYIPTF_TRB_CASSVDSPLHF", ###TRA->TRB corrected
                                                     
                                         ifelse(grepl(pattern = c("TRA:CAASLGGSNYKLTF"), HN177$cdr3_chains), "HN_177_TRA_CAASLGGSNYKLTF_TRB_CASSLEGDVYGYTF",
                                              ifelse(grepl(pattern = c("TRB:CASSLEGDVYGYTF"), HN177$cdr3_chains), "HN_177_TRA_CAASLGGSNYKLTF_TRB_CASSLEGDVYGYTF",#7
                                                     
                                          ifelse(grepl(pattern = c("TRA:CALGVSGYSTLTF"), HN177$cdr3_chains), "HN_177_TRA_CALGVSGYSTLTF_TRB_CSVEDDRGLVNTEAFF",
                                        ifelse(grepl(pattern = c("TRB:CSVEDDRGLVNTEAFF"), HN177$cdr3_chains), "HN_177_TRA_CALGVSGYSTLTF_TRB_CSVEDDRGLVNTEAFF",#####8
                                                     
                                        ifelse(grepl(pattern = c("TRB:CASSEPNLGPNEQFF"), HN177$cdr3_chains), "HN_177_TRB_CASSEPNLGPNEQFF",#9
                                              
                                                     
                                       ifelse(grepl(pattern = c("TRB:CASSHSTGSHEQYF"), HN177$cdr3_chains), "HN_177_TRB_CASSHSTGSHEQYF", #10
                                       
                                                     
                                                                                                                  
                                       ifelse(grepl(pattern ="TRA", HN177$cdr3_chains), "other_clonotype",
                                              ifelse(grepl(pattern ="TRB" , HN177$cdr3_chains), "other_clonotype",
                                                     ifelse(!is.na(HN177$cdr3_chains), "other_clonotype", "n/a"))))))))))))))))))))))

Idents(HN177)<-"tcr"#checked#double


# %% [markdown]
HN_180 #checked

# %% [code]
HN180$tcr <-     ifelse(grepl(pattern = c("TRA:CAQRTGNQFYF"), HN180$cdr3_chains), "HN_180_TRA_CAQRTGNQFYF_TRB_CATRTISYNEQFF",
                                              ifelse(grepl(pattern = c("TRB:CATRTISYNEQFF"), HN180$cdr3_chains), "HN_180_TRA_CAQRTGNQFYF_TRB_CATRTISYNEQFF",#1
                                                     
                                         ifelse(grepl(pattern = c("TRA:CAYRYNNNDMRF"), HN180$cdr3_chains), "HN_180_TRA_CAYRYNNNDMRF_TRB_CASSYRVGLVEQYF",
                                              ifelse(grepl(pattern = c("TRB:CASSYRVGLVEQYF"), HN180$cdr3_chains), "HN_180_TRA_CAYRYNNNDMRF_TRB_CASSYRVGLVEQYF",#2
                                                     
                                         ifelse(grepl(pattern = c("TRA:CAMLRGADGLTF"), HN180$cdr3_chains), "HN_180_TRA_CAMLRGADGLTF_TRB_CASSGRVLLRYEQYF",
                                              ifelse(grepl(pattern = c("TRB:CASSGRVLLRYEQYF"), HN180$cdr3_chains), "HN_180_TRA_CAMLRGADGLTF_TRB_CASSGRVLLRYEQYF",#3
                                                     
                                         ifelse(grepl(pattern = c("TRA:CAMMAARQLTF"), HN180$cdr3_chains), "HN_180_TRA_CAMMAARQLTF_TRB_CASSLLGNTGELFF",
                                              ifelse(grepl(pattern = c("TRB:CASSLLGNTGELFF"), HN180$cdr3_chains), "HN_180_TRA_CAMMAARQLTF_TRB_CASSLLGNTGELFF",#4
                                                     
                                         ifelse(grepl(pattern = c("TRA:CAGMTYGGATNKLIF"), HN180$cdr3_chains), "HN_180_TRA_CAGMTYGGATNKLIF_TRA_CALSEAADGNYQLIW_TRB_CASSPRQGYQPQHF",
                                             ifelse(grepl(pattern = c("TRA:CALSEAADGNYQLIW"), HN180$cdr3_chains), "HN_180_TRA_CAGMTYGGATNKLIF_TRA_CALSEAADGNYQLIW_TRB_CASSPRQGYQPQHF",
                                                ifelse(grepl(pattern = c("TRB:CASSPRQGYQPQHF"), HN180$cdr3_chains), "HN_180_TRA_CAGMTYGGATNKLIF_TRA_CALSEAADGNYQLIW_TRB_CASSPRQGYQPQHF",#5
                                                     
                                         ifelse(grepl(pattern = c("TRA:CAENFSSGGSNYKLTF"), HN180$cdr3_chains), "HN_180_TRA_CAENFSSGGSNYKLTF_TRB_CASTVGRNTEAFF",
                                              ifelse(grepl(pattern = c("TRB:CASTVGRNTEAFF"), HN180$cdr3_chains), "HN_180_TRA_CAENFSSGGSNYKLTF_TRB_CASTVGRNTEAFF",###TRA->TRB corrected
                                                     
                                         ifelse(grepl(pattern = c("TRA:CIVRVTSNTGNQFYF"), HN180$cdr3_chains), "HN_180_TRA_CIVRVTSNTGNQFYF_TRB_CASSLIPNGEAFF",
                                              ifelse(grepl(pattern = c("TRB:CASSLIPNGEAFF"), HN180$cdr3_chains), "HN_180_TRA_CIVRVTSNTGNQFYF_TRB_CASSLIPNGEAFF",#7
                                                     
                                          ifelse(grepl(pattern = c("TRA:CAGPYSGAGSYQLTF"), HN180$cdr3_chains), "HN_180_TRA_CAGPYSGAGSYQLTF_TRB_CSAVGTGVYEQYF",
                                        ifelse(grepl(pattern = c("TRB:CSAVGTGVYEQYF"), HN180$cdr3_chains), "HN_180_TRA_CAGPYSGAGSYQLTF_TRB_CSAVGTGVYEQYF",#####8
                                                     
                                        ifelse(grepl(pattern = c("TRA:CALRDTGGFKTIF"), HN180$cdr3_chains), "HN_180_TRA_CALRDTGGFKTIF_TRB_CASTGGQTNTGELFF",
                                              ifelse(grepl(pattern = c("TRB:CASTGGQTNTGELFF"), HN180$cdr3_chains), "HN_180_TRA_CALRDTGGFKTIF_TRB_CASTGGQTNTGELFF",#9
                                                     
                                       ifelse(grepl(pattern = c("TRA:CAVSGLSDGQKLLF"), HN180$cdr3_chains), "HN_180_TRA_CAVSGLSDGQKLLF_TRB_CASSISPSSGSEQYF",
                                        ifelse(grepl(pattern = c("TRB:CASSISPSSGSEQYF"), HN180$cdr3_chains), "HN_180_TRA_CAVSGLSDGQKLLF_TRB_CASSISPSSGSEQYF",#10
                                                     
                                                                                                                  
                                       ifelse(grepl(pattern ="TRA", HN180$cdr3_chains), "other_clonotype",
                                              ifelse(grepl(pattern ="TRB" , HN180$cdr3_chains), "other_clonotype",
                                                     ifelse(!is.na(HN180$cdr3_chains), "other_clonotype", "n/a"))))))))))))))))))))))))

Idents(HN180)<-"tcr"#checked#double

# %% [markdown]
DAHND_120 #checked

# %% [code]
DAHND120$tcr <-     ifelse(grepl(pattern = c("TRA:CAGPTSGTYKYIF"), DAHND120$cdr3_chains), "DAHND_120_TRA_CAGPTSGTYKYIF_TRB_CASRDEGGPNTEAFF",
                                              ifelse(grepl(pattern = c("TRB:CASRDEGGPNTEAFF"), DAHND120$cdr3_chains), "DAHND_120_TRA_CAGPTSGTYKYIF_TRB_CASRDEGGPNTEAFF",#1
                                                     
                                         ifelse(grepl(pattern = c("TRA:CLVGYGSGGSYIPTF"), DAHND120$cdr3_chains), "DAHND_120_TRA_CLVGYGSGGSYIPTF_TRB_CSAADGNYGYTF",
                                              ifelse(grepl(pattern = c("TRB:CSAADGNYGYTF"), DAHND120$cdr3_chains), "DAHND_120_TRA_CLVGYGSGGSYIPTF_TRB_CSAADGNYGYTF",#2
                                                     
                                         ifelse(grepl(pattern = c("TRA:CAESILSGAGSYQLTF"), DAHND120$cdr3_chains), "DAHND_120_TRA_CAESILSGAGSYQLTF_TRB_CATSGGWNRGFYEQYF",
                                              ifelse(grepl(pattern = c("TRB:CATSGGWNRGFYEQYF"), DAHND120$cdr3_chains), "DAHND_120_TRA_CAESILSGAGSYQLTF_TRB_CATSGGWNRGFYEQYF",#3
                                                     
                                         ifelse(grepl(pattern = c("TRA:CGTEEGAQGGSEKLVF"), DAHND120$cdr3_chains), "DAHND_120_TRA_CGTEEGAQGGSEKLVF_TRB_CAINRQGTMGEQFF",
                                              ifelse(grepl(pattern = c("TRB:CAINRQGTMGEQFF"), DAHND120$cdr3_chains), "DAHND_120_TRA_CGTEEGAQGGSEKLVF_TRB_CAINRQGTMGEQFF",#4
                                                     
                                         ifelse(grepl(pattern = c("TRA:CAVAPSGSARQLTF"), DAHND120$cdr3_chains), "DAHND_120_TRA_CAVAPSGSARQLTF",#5
                                                     
                                         ifelse(grepl(pattern = c("TRA:CAVRSGGGADGLTF"), DAHND120$cdr3_chains), "DAHND_120_TRA_CAVRSGGGADGLTF_TRB_CASNQDRASYGYTF",
                                              ifelse(grepl(pattern = c("TRB:CASNQDRASYGYTF"), DAHND120$cdr3_chains), "DAHND_120_TRA_CAVRSGGGADGLTF_TRB_CASNQDRASYGYTF",###TRA->TRB corrected
                                                     
                                         ifelse(grepl(pattern = c("TRA:CAERYTGNQFYF"), DAHND120$cdr3_chains), "DAHND_120_TRA_CAERYTGNQFYF_TRB_CSAIRDLSSEQYF",
                                              ifelse(grepl(pattern = c("TRB:CSAIRDLSSEQYF"), DAHND120$cdr3_chains), "DAHND_120_TRA_CAERYTGNQFYF_TRB_CSAIRDLSSEQYF",#7
                                                     
                                          ifelse(grepl(pattern = c("TRA:CALSPLRNQGGKLIF"), DAHND120$cdr3_chains), "DAHND_120_TRA_CALSPLRNQGGKLIF_TRB_CASSLMTGGDYTF",
                                        ifelse(grepl(pattern = c("TRB:CASSLMTGGDYTF"), DAHND120$cdr3_chains), "DAHND_120_TRA_CALSPLRNQGGKLIF_TRB_CASSLMTGGDYTF",#####8
                                                     
                                        ifelse(grepl(pattern = c("TRA:CALSSFTGGGNKLTF"), DAHND120$cdr3_chains), "DAHND_120_TRA_CALSSFTGGGNKLTF_TRB_CASSPRVRREETQYF",
                                              ifelse(grepl(pattern = c("TRB:CASSPRVRREETQYF"), DAHND120$cdr3_chains), "DAHND_120_TRA_CALSSFTGGGNKLTF_TRB_CASSPRVRREETQYF",#9
                                                     
                                       ifelse(grepl(pattern = c("TRA:CAVNIRDRLMF"), DAHND120$cdr3_chains), "DAHND_120_TRA_CAVNIRDRLMF_TRB_CAWMRGRNTEAFF",
                                        ifelse(grepl(pattern = c("TRB:CAWMRGRNTEAFF"), DAHND120$cdr3_chains), "DAHND_120_TRA_CAVNIRDRLMF_TRB_CAWMRGRNTEAFF",#10
                                                     
                                                                                                                  
                                       ifelse(grepl(pattern ="TRA", DAHND120$cdr3_chains), "other_clonotype",
                                              ifelse(grepl(pattern ="TRB" , DAHND120$cdr3_chains), "other_clonotype",
                                                     ifelse(!is.na(DAHND120$cdr3_chains), "other_clonotype", "n/a"))))))))))))))))))))))

Idents(DAHND120)<-"tcr"#checked#double

# %% [markdown]
DAHND_126 #checked

# %% [code]
DAHND126$tcr <-     ifelse(grepl(pattern = c("TRA:CAVRPENYGGSQGNLIF"), DAHND126$cdr3_chains), "DAHND_126_TRA_CAVRPENYGGSQGNLIF_TRB_CASSVDRHTSSNGYTF",
                                              ifelse(grepl(pattern = c("TRB:CASSVDRHTSSNGYTF"), DAHND126$cdr3_chains), "DAHND_126_TRA_CAVRPENYGGSQGNLIF_TRB_CASSVDRHTSSNGYTF",#1
                                                     
                                         ifelse(grepl(pattern = c("TRA:CAYDFGNEKLTF"), DAHND126$cdr3_chains), "DAHND_126_TRA_CAYDFGNEKLTF_TRB_CASSESGGGDTQYF",
                                              ifelse(grepl(pattern = c("TRB:CASSESGGGDTQYF"), DAHND126$cdr3_chains), "DAHND_126_TRA_CAYDFGNEKLTF_TRB_CASSESGGGDTQYF",#2
                                                     
                                         ifelse(grepl(pattern = c("TRA:CAVRGNTDKLIF"), DAHND126$cdr3_chains), "DAHND_126_TRA_CAVRGNTDKLIF_TRA_CAWTMDSNYQLIW_TRB_CASSPKVGGYTF",
                                                ifelse(grepl(pattern = c("TRA:CAWTMDSNYQLIW"), DAHND126$cdr3_chains), "DAHND_126_TRA_CAVRGNTDKLIF_TRA_CAWTMDSNYQLIW_TRB_CASSPKVGGYTF",#3
                                              ifelse(grepl(pattern = c("TRB:CASSPKVGGYTF"), DAHND126$cdr3_chains), "DAHND_126_TRA_CAVRGNTDKLIF_TRA_CAWTMDSNYQLIW_TRB_CASSPKVGGYTF",#3
                                                     
                                         ifelse(grepl(pattern = c("TRA:CAASGQSGGSNYKLTF"), DAHND126$cdr3_chains), "DAHND_126_TRA_CAASGQSGGSNYKLTF_TRB_CASSLWTSKQFF",
                                              ifelse(grepl(pattern = c("TRB:CASSLWTSKQFF"), DAHND126$cdr3_chains), "DAHND_126_TRA_CAASGQSGGSNYKLTF_TRB_CASSLWTSKQFF",#4
                                                     
                                         ifelse(grepl(pattern = c("TRA:CAVPDFGNEKLTF"), DAHND126$cdr3_chains), "DAHND_126_TRA_CAVPDFGNEKLTF_TRB_CALSLGYEQYF",
                                              ifelse(grepl(pattern = c("TRB:CALSLGYEQYF"), DAHND126$cdr3_chains), "DAHND_126_TRA_CAVPDFGNEKLTF_TRB_CALSLGYEQYF",#5
                                                     
                                         ifelse(grepl(pattern = c("TRA:CALSEAQTSGSRLTF"), DAHND126$cdr3_chains), "DAHND_126_TRA_CALSEAQTSGSRLTF_TRB_CASSVDYSNGYTF",
                                              ifelse(grepl(pattern = c("TRB:CASSVDYSNGYTF"), DAHND126$cdr3_chains), "DAHND_126_TRA_CALSEAQTSGSRLTF_TRB_CASSVDYSNGYTF",###TRA->TRB corrected
                                                     
                                         ifelse(grepl(pattern = c("TRA:CATEGYNTDKLIF"), DAHND126$cdr3_chains), "DAHND_126_TRA_CATEGYNTDKLIF_TRB_CAINSKGLAGGITDTQYF",
                                              ifelse(grepl(pattern = c("TRB:CAINSKGLAGGITDTQYF"), DAHND126$cdr3_chains), "DAHND_126_TRA_CATEGYNTDKLIF_TRB_CAINSKGLAGGITDTQYF",#7
                                                     
                                          ifelse(grepl(pattern = c("TRA:CAASRDSGYALNF"), DAHND126$cdr3_chains), "DAHND_126_TRA_CAASRDSGYALNF_TRA_CAPSRDNNDMRF_TRB_CASSSGTGQETQYF",
                                                 ifelse(grepl(pattern = c("TRA:CAPSRDNNDMRF"), DAHND126$cdr3_chains), "DAHND_126_TRA_CAASRDSGYALNF_TRA_CAPSRDNNDMRF_TRB_CASSSGTGQETQYF",
                                        ifelse(grepl(pattern = c("TRB:CASSSGTGQETQYF"), DAHND126$cdr3_chains), "DAHND_126_TRA_CAASRDSGYALNF_TRA_CAPSRDNNDMRF_TRB_CASSSGTGQETQYF",#####8
                                                     
                                        ifelse(grepl(pattern = c("TRA:CAEKSNSGNTPLVF"), DAHND126$cdr3_chains), "DAHND_126_TRA_CAEKSNSGNTPLVF_TRB_CASSVSATNEKLFF",
                                              ifelse(grepl(pattern = c("TRB:CASSVSATNEKLFF"), DAHND126$cdr3_chains), "DAHND_126_TRA_CAEKSNSGNTPLVF_TRB_CASSVSATNEKLFF",#9
                                                     
                                       ifelse(grepl(pattern = c("TRA:CVVSASMDLTF"), DAHND126$cdr3_chains), "DAHND_126_TRA_CVVSASMDLTF_TRB_CAWSVRRAIEAFF",
                                        ifelse(grepl(pattern = c("TRB:CAWSVRRAIEAFF"), DAHND126$cdr3_chains), "DAHND_126_TRA_CVVSASMDLTF_TRB_CAWSVRRAIEAFF",#10
                                                     
                                                                                                                  
                                       ifelse(grepl(pattern ="TRA", DAHND126$cdr3_chains), "other_clonotype",
                                              ifelse(grepl(pattern ="TRB" , DAHND126$cdr3_chains), "other_clonotype",
                                                     ifelse(!is.na(DAHND126$cdr3_chains), "other_clonotype", "n/a")))))))))))))))))))))))))

Idents(DAHND126)<-"tcr"#checked#double

# %% [markdown]
DAHND_133 #checked

# %% [code]
DAHND133$tcr <-     ifelse(grepl(pattern = c("TRA:CAPVSTTSGTYKYIF"), DAHND133$cdr3_chains), "DAHND_133_TRA_CAPVSTTSGTYKYIF_TRB_CASSSQGVTYEQYF",
                                              ifelse(grepl(pattern = c("TRB:CASSSQGVTYEQYF"), DAHND133$cdr3_chains), "DAHND_133_TRA_CAPVSTTSGTYKYIF_TRB_CASSSQGVTYEQYF",#1
                                                     
                                         ifelse(grepl(pattern = c("TRA:CAVRPVLARLMF"), DAHND133$cdr3_chains), "DAHND_133_TRA_CAVRPVLARLMF_TRA_CAVRPYNTNAGKSTF_TRB_CASTGGYSNQPQHF",
                                            ifelse(grepl(pattern = c("TRA:CAVRPYNTNAGKSTF"), DAHND133$cdr3_chains), "DAHND_133_TRA_CAVRPVLARLMF_TRA_CAVRPYNTNAGKSTF_TRB_CASTGGYSNQPQHF",
                                                ifelse(grepl(pattern = c("TRB:CASTGGYSNQPQHF"), DAHND133$cdr3_chains), "DAHND_133_TRA_CAVRPVLARLMF_TRA_CAVRPYNTNAGKSTF_TRB_CASTGGYSNQPQHF",#2
                                                     
                                         ifelse(grepl(pattern = c("TRA:CAFQMGYGGGADGLTF"), DAHND133$cdr3_chains), "DAHND_133_TRA_CAFQMGYGGGADGLTF_TRB_CASSPPVQGRNTEAFF",
                                              ifelse(grepl(pattern = c("TRB:CASSPPVQGRNTEAFF"), DAHND133$cdr3_chains), "DAHND_133_TRA_CAFQMGYGGGADGLTF_TRB_CASSPPVQGRNTEAFF",#3
                                                     
                                         ifelse(grepl(pattern = c("TRA:CAVFNSGNTPLVF"), DAHND133$cdr3_chains), "DAHND_133_TRA_CAVFNSGNTPLVF_TRB_CSARPNLGYNEQFF",
                                              ifelse(grepl(pattern = c("TRB:CSARPNLGYNEQFF"), DAHND133$cdr3_chains), "DAHND_133_TRA_CAVFNSGNTPLVF_TRB_CSARPNLGYNEQFF",#4
                                                     
                                         ifelse(grepl(pattern = c("TRA:CVVILGNTGKLIF"), DAHND133$cdr3_chains), "DAHND_133_TRA_CVVILGNTGKLIF_TRB_CSARVIAGGRNNEQFF",
                                              ifelse(grepl(pattern = c("TRB:CSARVIAGGRNNEQFF"), DAHND133$cdr3_chains), "DAHND_133_TRA_CVVILGNTGKLIF_TRB_CSARVIAGGRNNEQFF",#5
                                                     
                                         ifelse(grepl(pattern = c("TRA:CALIVLTGGGNKLTF"), DAHND133$cdr3_chains), "DAHND_133_TRA_CALIVLTGGGNKLTF_TRA_CALSTRGLSF_TRB_CASSSDRDEQYF",
                                            ifelse(grepl(pattern = c("TRA:CALSTRGLSF"), DAHND133$cdr3_chains), "DAHND_133_TRA_CALIVLTGGGNKLTF_TRA_CALSTRGLSF_TRB_CASSSDRDEQYF",
                                                ifelse(grepl(pattern = c("TRB:CASSSDRDEQYF"), DAHND133$cdr3_chains), "DAHND_133_TRA_CALIVLTGGGNKLTF_TRA_CALSTRGLSF_TRB_CASSSDRDEQYF",
                                                     
                                         ifelse(grepl(pattern = c("TRA:CAVNPTGGNNRLAF"), DAHND133$cdr3_chains), "DAHND_133_TRA_CAVNPTGGNNRLAF_TRB_CASSEIGDGNYGYTF",
                                              ifelse(grepl(pattern = c("TRB:CASSEIGDGNYGYTF"), DAHND133$cdr3_chains), "DAHND_133_TRA_CAVNPTGGNNRLAF_TRB_CASSEIGDGNYGYTF",#7
                                                     
                                          ifelse(grepl(pattern = c("TRA:CAGRDGGSQGNLIF"), DAHND133$cdr3_chains), "DAHND_133_TRA_CAGRDGGSQGNLIF_TRB_CASSPLSGELFF",
                                        ifelse(grepl(pattern = c("TRB:CASSPLSGELFF"), DAHND133$cdr3_chains), "DAHND_133_TRA_CAGRDGGSQGNLIF_TRB_CASSPLSGELFF",#####8
                                                     
                                        ifelse(grepl(pattern = c("TRA:CAVGPGGITGGGNKLTF"), DAHND133$cdr3_chains), "DAHND_133_TRA_CAVGPGGITGGGNKLTF_TRB_CASSHGLAGPSTDTQYF",
                                              ifelse(grepl(pattern = c("TRB:CASSHGLAGPSTDTQYF"), DAHND133$cdr3_chains), "DAHND_133_TRA_CAVGPGGITGGGNKLTF_TRB_CASSHGLAGPSTDTQYF",#9
                                                     
                                       ifelse(grepl(pattern = c("TRA:CAVGARNAGGTSYGKLTF"), DAHND133$cdr3_chains), "DAHND_133_TRA_CAVGARNAGGTSYGKLTF_TRB_CASSYSSRTGWKTEAFF",
                                        ifelse(grepl(pattern = c("TRB:CASSYSSRTGWKTEAFF"), DAHND133$cdr3_chains), "DAHND_133_TRA_CAVGARNAGGTSYGKLTF_TRB_CASSYSSRTGWKTEAFF",#10
                                                     
                                                                                                                  
                                       ifelse(grepl(pattern ="TRA", DAHND133$cdr3_chains), "other_clonotype",
                                              ifelse(grepl(pattern ="TRB" , DAHND133$cdr3_chains), "other_clonotype",
                                                     ifelse(!is.na(DAHND133$cdr3_chains), "other_clonotype", "n/a")))))))))))))))))))))))))

Idents(DAHND133)<-"tcr"#checked#double


# %% [markdown]
DAHND_137 #checked

# %% [code]
DAHND137$tcr <-     ifelse(grepl(pattern = c("TRA:CAYRSLNTGFQKLVF"), DAHND137$cdr3_chains), "DAHND_137_TRA_CAYRSLNTGFQKLVF_TRB_CASSLSDGGGKNIQYF",
                                              ifelse(grepl(pattern = c("TRB:CASSLSDGGGKNIQYF"), DAHND137$cdr3_chains), "DAHND_137_TRA_CAYRSLNTGFQKLVF_TRB_CASSLSDGGGKNIQYF",#1
                                                     
                                         ifelse(grepl(pattern = c("TRA:CIVRVGSSGDKLTF"), DAHND137$cdr3_chains), "DAHND_137_TRA_CIVRVGSSGDKLTF_TRB_CASSPRTGYKTNTGELFF",
                                              ifelse(grepl(pattern = c("TRB:CASSPRTGYKTNTGELFF"), DAHND137$cdr3_chains), "DAHND_137_TRA_CIVRVGSSGDKLTF_TRB_CASSPRTGYKTNTGELFF",#2
                                                     
                                         ifelse(grepl(pattern = c("TRA:CAASDTGTASKLTF"), DAHND137$cdr3_chains), "DAHND_137_TRA_CAASDTGTASKLTF_TRB_CAIRGHGEEQYF",
                                              ifelse(grepl(pattern = c("TRB:CAIRGHGEEQYF"), DAHND137$cdr3_chains), "DAHND_137_TRA_CAASDTGTASKLTF_TRB_CAIRGHGEEQYF",#3
                                                     
                                         ifelse(grepl(pattern = c("TRA:CAMMDSSYKLIF"), DAHND137$cdr3_chains), "DAHND_137_TRA_CAMMDSSYKLIF_TRB_CASKGGGDGYTF",
                                              ifelse(grepl(pattern = c("TRB:CASKGGGDGYTF"), DAHND137$cdr3_chains), "DAHND_137_TRA_CAMMDSSYKLIF_TRB_CASKGGGDGYTF",#4
                                                     
                                         ifelse(grepl(pattern = c("TRA:CATAIAGGTSYGKLTF"), DAHND137$cdr3_chains), "DAHND_137_TRA_CATAIAGGTSYGKLTF_TRA_CIVRVGGGSNYKLTF_TRB_CASSSGGLAGQRFF",
                                                 ifelse(grepl(pattern = c("TRA:CIVRVGGGSNYKLTF"), DAHND137$cdr3_chains), "DAHND_137_TRA_CATAIAGGTSYGKLTF_TRA_CIVRVGGGSNYKLTF_TRB_CASSSGGLAGQRFF",
                                              ifelse(grepl(pattern = c("TRB:CASSSGGLAGQRFF"), DAHND137$cdr3_chains), "DAHND_137_TRA_CATAIAGGTSYGKLTF_TRA_CIVRVGGGSNYKLTF_TRB_CASSSGGLAGQRFF",#5
                                                     
                                         ifelse(grepl(pattern = c("TRB:CASSFGASGEQYF"), DAHND137$cdr3_chains), "DAHND_137_TRB_CASSFGASGEQYF",
                                                     
                                         ifelse(grepl(pattern = c("TRA:CATGFQKLVF"), DAHND137$cdr3_chains), "DAHND_137_TRA_CATGFQKLVF_TRA_CAVIPPRDDMRF_TRB_CASSLGQSSYEQYF",
                                                ifelse(grepl(pattern = c("TRA:CAVIPPRDDMRF"), DAHND137$cdr3_chains), "DAHND_137_TRA_CATGFQKLVF_TRA_CAVIPPRDDMRF_TRB_CASSLGQSSYEQYF",
                                              ifelse(grepl(pattern = c("TRB:CASSLGQSSYEQYF"), DAHND137$cdr3_chains), "DAHND_137_TRA_CATGFQKLVF_TRA_CAVIPPRDDMRF_TRB_CASSLGQSSYEQYF",#7
                                                     
                                          ifelse(grepl(pattern = c("TRA:CAVNTNAGKSTF"), DAHND137$cdr3_chains), "DAHND_137_TRA_CAVNTNAGKSTF_TRB_CASSHAKGVQGPMSGYTF",
                                        ifelse(grepl(pattern = c("TRB:CASSHAKGVQGPMSGYTF"), DAHND137$cdr3_chains), "DAHND_137_TRA_CAVNTNAGKSTF_TRB_CASSHAKGVQGPMSGYTF",#####8
                                                     
                                        ifelse(grepl(pattern = c("TRA:CAVTGDSNYQLIW"), DAHND137$cdr3_chains), "DAHND_137_TRA_CAVTGDSNYQLIW_TRB_CASSVEGEISEAFF",
                                              ifelse(grepl(pattern = c("TRB:CASSVEGEISEAFF"), DAHND137$cdr3_chains), "DAHND_137_TRA_CAVTGDSNYQLIW_TRB_CASSVEGEISEAFF",#9
                                                     
                                       ifelse(grepl(pattern = c("TRA:CAVSDRSSTLTF"), DAHND137$cdr3_chains), "DAHND_137_TRA_CAVSDRSSTLTF_TRB_CAWSVTDTQYF",
                                        ifelse(grepl(pattern = c("TRB:CAWSVTDTQYF"), DAHND137$cdr3_chains), "DAHND_137_TRA_CAVSDRSSTLTF_TRB_CAWSVTDTQYF",#10
                                                     
                                                                                                                  
                                       ifelse(grepl(pattern ="TRA", DAHND137$cdr3_chains), "other_clonotype",
                                              ifelse(grepl(pattern ="TRB" , DAHND137$cdr3_chains), "other_clonotype",
                                                     ifelse(!is.na(DAHND137$cdr3_chains), "other_clonotype", "n/a"))))))))))))))))))))))))

Idents(DAHND137)<-"tcr"#checked#double

# %% [markdown]
DAHND_147 #checked

# %% [code]
DAHND147$tcr <-     ifelse(grepl(pattern = c("TRA:CAVSGKGNRDDKIIF"), DAHND147$cdr3_chains), "DAHND_147_TRA_CAVSGKGNRDDKIIF_TRA_CGADPGAGSYQLTF_TRB_CSAPPGTDTQYF",
                           ifelse(grepl(pattern = c("TRA:CGADPGAGSYQLTF"), DAHND147$cdr3_chains), "DAHND_147_TRA_CAVSGKGNRDDKIIF_TRA_CGADPGAGSYQLTF_TRB_CSAPPGTDTQYF",                
                           ifelse(grepl(pattern = c("TRB:CSAPPGTDTQYF"), DAHND147$cdr3_chains), "DAHND_147_TRA_CAVSGKGNRDDKIIF_TRA_CGADPGAGSYQLTF_TRB_CSAPPGTDTQYF",#1
                                                     
                                         ifelse(grepl(pattern = c("TRA:CAFDNYGQNFVF"), DAHND147$cdr3_chains), "DAHND_147_TRA_CAFDNYGQNFVF_TRB_CASSLPDGYQETQYF",
                                              ifelse(grepl(pattern = c("TRB:CASSLPDGYQETQYF"), DAHND147$cdr3_chains), "DAHND_147_TRA_CAFDNYGQNFVF_TRB_CASSLPDGYQETQYF",#2
                                                     
                                         ifelse(grepl(pattern = c("TRA:CAVQESSSASKIIF"), DAHND147$cdr3_chains), "DAHND_147_TRA_CAVQESSSASKIIF_TRB_CSVEAGGDEQYF",
                                              ifelse(grepl(pattern = c("TRB:CSVEAGGDEQYF"), DAHND147$cdr3_chains), "DAHND_147_TRA_CAVQESSSASKIIF_TRB_CSVEAGGDEQYF",#3
                                                     
                                         ifelse(grepl(pattern = c("TRA:CAASIRAPFNNNDMRF"), DAHND147$cdr3_chains), "DAHND_147_TRA_CAASIRAPFNNNDMRF_TRA_CAVTAINYQLIW_TRB_CSVRLGELAGVYNEQFF",
                                           ifelse(grepl(pattern = c("TRA:CAVTAINYQLIW"), DAHND147$cdr3_chains), "DAHND_147_TRA_CAASIRAPFNNNDMRF_TRA_CAVTAINYQLIW_TRB_CSVRLGELAGVYNEQFF",
                                                ifelse(grepl(pattern = c("TRB:CSVRLGELAGVYNEQFF"), DAHND147$cdr3_chains), "DAHND_147_TRA_CAASIRAPFNNNDMRF_TRA_CAVTAINYQLIW_TRB_CSVRLGELAGVYNEQFF",#4
                                                     
                                         ifelse(grepl(pattern = c("TRA:CAVRMEYGNKLVF"), DAHND147$cdr3_chains), "DAHND_147_TRA_CAVRMEYGNKLVF_TRB_CASSLGTDYEQYF",
                                              ifelse(grepl(pattern = c("TRB:CASSLGTDYEQYF"), DAHND147$cdr3_chains), "DAHND_147_TRA_CAVRMEYGNKLVF_TRB_CASSLGTDYEQYF",#5
                                                     
                                         ifelse(grepl(pattern = c("TRA:CAMREATGANSKLTF"), DAHND147$cdr3_chains), "DAHND_147_TRA_CAMREATGANSKLTF_TRB_CASSVGDSRFEKLFF",
                                              ifelse(grepl(pattern = c("TRB:CASSVGDSRFEKLFF"), DAHND147$cdr3_chains), "DAHND_147_TRA_CAMREATGANSKLTF_TRB_CASSVGDSRFEKLFF",###TRA->TRB corrected
                                                     
                                         ifelse(grepl(pattern = c("TRA:CAVLVYTGNQFYF"), DAHND147$cdr3_chains), "DAHND_147_TRA_CAVLVYTGNQFYF_TRB_CASSLGTGAEQYF",
                                              ifelse(grepl(pattern = c("TRB:CASSLGTGAEQYF"), DAHND147$cdr3_chains), "DAHND_147_TRA_CAVLVYTGNQFYF_TRB_CASSLGTGAEQYF",#7
                                                     
                                          ifelse(grepl(pattern = c("TRA:CAYRSETQGAQKLVF"), DAHND147$cdr3_chains), "DAHND_147_TRA_CAYRSETQGAQKLVF_TRB_CSAGGSRRLYNEQFF",
                                        ifelse(grepl(pattern = c("TRB:CSAGGSRRLYNEQFF"), DAHND147$cdr3_chains), "DAHND_147_TRA_CAYRSETQGAQKLVF_TRB_CSAGGSRRLYNEQFF",#####8
                                                     
                                        ifelse(grepl(pattern = c("TRA:CGTDPQGAQKLVF"), DAHND147$cdr3_chains), "DAHND_147_TRA_CGTDPQGAQKLVF_TRB_CASTSLSTDTQYF",
                                              ifelse(grepl(pattern = c("TRB:CASTSLSTDTQYF"), DAHND147$cdr3_chains), "DAHND_147_TRA_CGTDPQGAQKLVF_TRB_CASTSLSTDTQYF",#9
                                                     
                                       ifelse(grepl(pattern = c("TRA:CAGARNAGKSTF"), DAHND147$cdr3_chains), "DAHND_147_TRA_CAGARNAGKSTF_TRB_CASSVRTSYNEQFF",
                                        ifelse(grepl(pattern = c("TRB:CASSVRTSYNEQFF"), DAHND147$cdr3_chains), "DAHND_147_TRA_CAGARNAGKSTF_TRB_CASSVRTSYNEQFF",#10
                                                     
                                                                                                                  
                                       ifelse(grepl(pattern ="TRA", DAHND147$cdr3_chains), "other_clonotype",
                                              ifelse(grepl(pattern ="TRB" , DAHND147$cdr3_chains), "other_clonotype",
                                                     ifelse(!is.na(DAHND147$cdr3_chains), "other_clonotype", "n/a")))))))))))))))))))))))))

Idents(DAHND147)<-"tcr"#checked#double

# %% [markdown]
DAHND_161 #checked

# %% [code]
DAHND161$tcr <-     ifelse(grepl(pattern = c("TRA:CATDPGGYNKLIF"), DAHND161$cdr3_chains), "DAHND_161_TRA_CATDPGGYNKLIF_TRB_CASSLGPALSDTEAFF",
                                              ifelse(grepl(pattern = c("TRB:CASSLGPALSDTEAFF"), DAHND161$cdr3_chains), "DAHND_161_TRA_CATDPGGYNKLIF_TRB_CASSLGPALSDTEAFF",#1
                                                     
                                         ifelse(grepl(pattern = c("TRA:CAPNFGNEKLTF"), DAHND161$cdr3_chains), "DAHND_161_TRA_CAPNFGNEKLTF_TRB_CASSLITPGLAGFDEQYF",
                                              ifelse(grepl(pattern = c("TRB:CASSLITPGLAGFDEQYF"), DAHND161$cdr3_chains), "DAHND_161_TRA_CAPNFGNEKLTF_TRB_CASSLITPGLAGFDEQYF",#2
                                                     
                                         ifelse(grepl(pattern = c("TRA:CAVTSLIQGAQKLVF"), DAHND161$cdr3_chains), "DAHND_161_TRA_CAVTSLIQGAQKLVF_TRB_CASSYSRWGAGRQPQHF",
                                              ifelse(grepl(pattern = c("TRB:CASSYSRWGAGRQPQHF"), DAHND161$cdr3_chains), "DAHND_161_TRA_CAVTSLIQGAQKLVF_TRB_CASSYSRWGAGRQPQHF",#3
                                                     
                                         ifelse(grepl(pattern = c("TRA:CALRVNNNARLMF"), DAHND161$cdr3_chains), "DAHND_161_TRA_CALRVNNNARLMF_TRB_CASSNTEGAGGYTF",
                                              ifelse(grepl(pattern = c("TRB:CASSNTEGAGGYTF"), DAHND161$cdr3_chains), "DAHND_161_TRA_CALRVNNNARLMF_TRB_CASSNTEGAGGYTF",#4
                                                     
                                         ifelse(grepl(pattern = c("TRA:CVVTPMNTGFQKLVF"), DAHND161$cdr3_chains), "DAHND_161_TRA_CVVTPMNTGFQKLVF_TRB_CASSDLLTGNNEQFF",
                                              ifelse(grepl(pattern = c("TRB:CASSDLLTGNNEQFF"), DAHND161$cdr3_chains), "DAHND_161_TRA_CVVTPMNTGFQKLVF_TRB_CASSDLLTGNNEQFF",#5
                                                     
                                         ifelse(grepl(pattern = c("TRA:CAVGAGSNYQLIW"), DAHND161$cdr3_chains), "DAHND_161_TRA_CAVGAGSNYQLIW_TRB_CASSIPMGGVGSYNEQFF",
                                              ifelse(grepl(pattern = c("TRB:CASSIPMGGVGSYNEQFF"), DAHND161$cdr3_chains), "DAHND_161_TRA_CAVGAGSNYQLIW_TRB_CASSIPMGGVGSYNEQFF",###correction TRB!!
                                                     
                                         ifelse(grepl(pattern = c("TRA:CLVAVGAGNNRKLIW"), DAHND161$cdr3_chains), "DAHND_161_TRA_CLVAVGAGNNRKLIW_TRB_CASSTPYSLKSTDTQYF",
                                              ifelse(grepl(pattern = c("TRB:CASSTPYSLKSTDTQYF"), DAHND161$cdr3_chains), "DAHND_161_TRA_CLVAVGAGNNRKLIW_TRB_CASSTPYSLKSTDTQYF",#7
                                                     
                                          ifelse(grepl(pattern = c("TRA:CALDPAGTALIF"), DAHND161$cdr3_chains), "DAHND_161_TRA_CALDPAGTALIF_TRB_CSARAPSGRGVADTQYF",
                                        ifelse(grepl(pattern = c("TRB:CSARAPSGRGVADTQYF"), DAHND161$cdr3_chains), "DAHND_161_TRA_CALDPAGTALIF_TRB_CSARAPSGRGVADTQYF",#####8
                                                     
                                        ifelse(grepl(pattern = c("TRA:CVPANTDKLIF"), DAHND161$cdr3_chains), "DAHND_161_TRA_CVPANTDKLIF_TRB_CASSLVGMADTQYF",
                                              ifelse(grepl(pattern = c("TRB:CASSLVGMADTQYF"), DAHND161$cdr3_chains), "DAHND_161_TRA_CVPANTDKLIF_TRB_CASSLVGMADTQYF",#9
                                                     
                                       ifelse(grepl(pattern = c("TRA:CAASANGGTSYGKLTF"), DAHND161$cdr3_chains), "DAHND_161_TRA_CAASANGGTSYGKLTF_TRB_CASSYQGAETQYF",
                                        ifelse(grepl(pattern = c("TRB:CASSYQGAETQYF"), DAHND161$cdr3_chains), "DAHND_161_TRA_CAASANGGTSYGKLTF_TRB_CASSYQGAETQYF",#10
                                                     
                                                                                                                  
                                       ifelse(grepl(pattern ="TRA", DAHND161$cdr3_chains), "other_clonotype",
                                              ifelse(grepl(pattern ="TRB" , DAHND161$cdr3_chains), "other_clonotype",
                                                     ifelse(!is.na(DAHND161$cdr3_chains), "other_clonotype", "n/a")))))))))))))))))))))))

Idents(DAHND161)<-"tcr"#checked#double

# %% [code]
df_HC112<-HC112[[]]
df_HC112=df_HC112[c("patient" ,"tcr")]

df_HC115<-HC115[[]]
df_HC115=df_HC115[c("patient" ,"tcr")]

df_HC116<-HC116[[]]
df_HC116=df_HC116[c("patient" ,"tcr")]

df_HC121<-HC121[[]]
df_HC121=df_HC121[c("patient" ,"tcr")]

df_AD74<-AD74[[]]
df_AD74=df_AD74[c("patient" ,"tcr")]

df_AD75<-AD75[[]]
df_AD75=df_AD75[c("patient" ,"tcr")]

df_AD77<-AD77[[]]
df_AD77=df_AD77[c("patient" ,"tcr")]

df_AD81<-AD81[[]]
df_AD81=df_AD81[c("patient" ,"tcr")]

df_AD96<-AD96[[]]
df_AD96=df_AD96[c("patient" ,"tcr")]

df_HN148<-HN148[[]]
df_HN148=df_HN148[c("patient" ,"tcr")]

df_HN151<-HN151[[]]
df_HN151=df_HN151[c("patient" ,"tcr")]

df_HN176<-HN176[[]]
df_HN176=df_HN176[c("patient" ,"tcr")]

df_HN177<-HN177[[]]
df_HN177=df_HN177[c("patient" ,"tcr")]

df_HN180<-HN180[[]]
df_HN180=df_HN180[c("patient" ,"tcr")]

df_DAHND120<-DAHND120[[]]
df_DAHND120=df_DAHND120[c("patient" ,"tcr")]

df_DAHND126<-DAHND126[[]]
df_DAHND126=df_DAHND126[c("patient" ,"tcr")]

df_DAHND133<-DAHND133[[]]
df_DAHND133=df_DAHND133[c("patient" ,"tcr")]

df_DAHND137<-DAHND137[[]]
df_DAHND137=df_DAHND137[c("patient" ,"tcr")]

df_DAHND147<-DAHND147[[]]
df_DAHND147=df_DAHND147[c("patient" ,"tcr")]

df_DAHND161<-DAHND161[[]]
df_DAHND161=df_DAHND161[c("patient" ,"tcr")]


# %% [code]
thelist=bind_rows(list(df_HC112, df_HC115, df_HC116, df_HC121,
                    df_AD74, df_AD75, df_AD77, df_AD81, df_AD96,
                    df_HN148, df_HN151,  df_HN176, df_HN177, df_HN180, 
                    df_DAHND120, df_DAHND126, df_DAHND133, df_DAHND137, df_DAHND147, df_DAHND161))

names(thelist)[names(thelist) == 'patient'] <- 'the_donor'

# %% [code]
head(thelist, n=2)

# %% [code]
Tcells_ILCs_NK <- AddMetaData(object=Tcells_ILCs_NK, metadata=thelist)

# %% [code]
head(Tcells_ILCs_NK[[]], n=2)

# %% [code]
Idents(HC112) <- "tcr"
levels(HC112)

# %% [code]
Tcells_ILCs_NK$disease_clonotype <- ifelse(grepl(pattern = c("HN_"), Tcells_ILCs_NK$tcr), "HN", #top 10 clonotypes from each sample of Untreated head/neck AD group 
                                        ifelse(grepl(pattern = c("DAHND_"), Tcells_ILCs_NK$tcr), "DAHND",  #top 10 clonotypes from each sample of DAHND group 
                                            ifelse(grepl(pattern = c("AD_"), Tcells_ILCs_NK$tcr), "AD", #top 10 clonotypes from each sample of Trunk AD group 
                                               ifelse(grepl(pattern = c("HC_"), Tcells_ILCs_NK$tcr), "HC", #top 10 clonotypes from each sample of HC group 
                                                  ifelse(grepl(pattern = c("n/a"), Tcells_ILCs_NK$tcr), "no_TCR",
                                                     ifelse(!is.na(Tcells_ILCs_NK$tcr), "other_clonotype", "no_TCR"))))))
Idents(Tcells_ILCs_NK)<-"disease_clonotype"
Tcells_ILCs_NK[["disease_clonotype"]] <- Idents(object = Tcells_ILCs_NK)

# %% [code]
Idents(Tcells_ILCs_NK) <- "disease_clonotype"
options(repr.plot.width = 20, repr.plot.height = 14)
DimPlot(Tcells_ILCs_NK, 
cols = c("other_clonotype" = "#E5E5E5", 
         "HC" = "#FFB36E", 
         "AD" =  "#C60000",
         "HN" =  "#00B6BF",
         "DAHND" =  "#000049",
         "no_TCR" = "#FFBBBB"), 
label = FALSE, pt.size = 1, 
order = c("AD",
          "HN",
          "DAHND",
          "HC",
          "other_clonotype", 
          "no_TCR"))

# %% [code]
setwd("/home/jupyter/transferred/DAHND/output")
saveRDS(Tcells_ILCs_NK, "Tcells_ILCs_NK_top10_clonotypes.rds")

# %% [code]
