# Supplementary material for: Dupilumab-associated head and neck dermatitis shows a pronounced type 22 immune signature mediated by oligoclonally expanded T cells
Source: Nat Commun. 2024 Apr 2;15:2839. doi: 10.1038/s41467-024-46540-0 (PMC10987549; doi:10.1038/s41467-024-46540-0)
Supplement: Supplementary file 12 — Supplementary Software [file 41467_2024_46540_MOESM12_ESM.zip › Part2.2.DAHND_Figure4.Lymphocytes_p3_Table_S5_Table_S6.ipynb]

# %% [code]
#packages
library(Seurat)
library(ggplot2)
library(cowplot)
library(magrittr)
library(dplyr)
library(tidyverse)
library(scran)
library(sctransform)

# %% [code]
setwd("/home/jupyter/transferred/DAHND/output")
Tcells_ILCs_NK <- readRDS("Tcells_ILCs_NK_top10_clonotypes.rds")
setwd("/home/jupyter/transferred/DAHND/output/new_organized_figures/Figure_4")

# %% [code]
Idents(Tcells_ILCs_NK) <- "disease_clonotype"
options(repr.plot.width = 60, repr.plot.height = 14)
DimPlot(Tcells_ILCs_NK,  cols = c("other_clonotype" = "#E5E5E5", 
"HC" = "purple", #top 10 clonotypes from each sample of HC group
"AD" =  "#F15F26", #top 10 clonotypes from each sample of Trunk AD group
"HN" =  "#C82026",  #top 10 clonotypes from each sample of Untreated head/neck AD group
"DAHND" =  "#8F2F1D", #top 10 clonotypes from each sample of DAHND group 
"no_TCR" = "#FFBBBB"), label = FALSE, pt.size = 1, order=c('AD', 'HN', 'DAHND', 'HC', 'other_clonotype', "no_TCR"), 
split.by = "disease")

# %% [code]
oligoclones <- subset(Tcells_ILCs_NK, idents = c("AD" ,"HN", "DAHND"))

# %% [code]
oligoclones_WithHC <- subset(Tcells_ILCs_NK, idents = c("HC", "AD" ,"HN", "DAHND"))

# %% [code]
table(oligoclones_WithHC$patient, oligoclones_WithHC$cell_types)

# %% [code]
table(Tcells_ILCs_NK$patient, Tcells_ILCs_NK$cell_types)

# %% [code]
write.csv(table(oligoclones_WithHC$patient, oligoclones_WithHC$cell_types), "A.B.oligoclones_HC_TrunkAD_HeadneckAD_DAHND_byLyclusters.csv")

# %% [markdown]
# clonal-vs-polyclonal-per-condition from all Ly clusters:

# %% [code]
Idents(Tcells_ILCs_NK) <- "disease"
levels(Tcells_ILCs_NK)

# %% [code]
AD_trunk <- subset(Tcells_ILCs_NK, idents = "AD_trunk")
HN_AD <- subset(Tcells_ILCs_NK, idents = "AD_untreated_HN")
DAHND <- subset(Tcells_ILCs_NK, idents = "AD_dupilumab_HN")

# %% [code]
Idents(AD_trunk) <- "disease_clonotype"
Idents(HN_AD) <- "disease_clonotype"
Idents(DAHND) <- "disease_clonotype"
levels(AD_trunk)

# %% [code]
AD_trunk_clonal_polyclonal <- subset(AD_trunk, idents="no_TCR", invert = T)
HN_AD_clonal_polyclonal <- subset(HN_AD, idents="no_TCR", invert = T)
DAHND_clonal_polyclonal <- subset(DAHND, idents="no_TCR", invert = T)

# %% [code]
setwd("/home/jupyter/transferred/DAHND/output/new_organized_figures/Figure_4/DEG_clonal_vs_polyclonal_per_disease")

# %% [markdown]
for Table S5:

# %% [markdown]
For final display of the data, ribosomal and mitochondrial protein genes were filtered out. 

# %% [code]
Idents(AD_trunk_clonal_polyclonal) <- "disease_clonotype"
AD_trunk_clonal_polyclonal.markers <- FindAllMarkers(AD_trunk_clonal_polyclonal, logfc.threshold = 0.25, assay="RNA")
AD_trunk_clonal_polyclonal.markers <- AD_trunk_clonal_polyclonal.markers %>%
    group_by(cluster) %>%
    slice_max(n = 100000000000, order_by = avg_log2FC)
#AD_trunk_clonal_polyclonal.markers
AD_trunk_clonal_polyclonal.markers.less0.05padj<-AD_trunk_clonal_polyclonal.markers[ AD_trunk_clonal_polyclonal.markers$p_val_adj<0.05  ,]
write.csv(AD_trunk_clonal_polyclonal.markers.less0.05padj, "DEG_AD_trunk_clonal_polyclonal.markers.less0.05padj.csv")
AD_trunk_clonal_polyclonal.markers.less0.05padj_noMT_RB <- AD_trunk_clonal_polyclonal.markers.less0.05padj[-(grep(pattern = "^RP[SL]|^MT-", x = AD_trunk_clonal_polyclonal.markers.less0.05padj$gene)),]
write.csv(AD_trunk_clonal_polyclonal.markers.less0.05padj_noMT_RB, "DEG_AD_trunk_clonal_polyclonal.markers.less0.05padj_noMT_RB.csv")

# %% [code]
Idents(HN_AD_clonal_polyclonal) <- "disease_clonotype"
HN_AD_clonal_polyclonal.markers <- FindAllMarkers(HN_AD_clonal_polyclonal, logfc.threshold = 0.25, assay="RNA")
HN_AD_clonal_polyclonal.markers <- HN_AD_clonal_polyclonal.markers %>%
    group_by(cluster) %>%
    slice_max(n = 100000000000, order_by = avg_log2FC)
#HN_AD_clonal_polyclonal.markers
HN_AD_clonal_polyclonal.markers.less0.05padj<-HN_AD_clonal_polyclonal.markers[ HN_AD_clonal_polyclonal.markers$p_val_adj<0.05  ,]
write.csv(HN_AD_clonal_polyclonal.markers.less0.05padj, "DEG_HN_AD_clonal_polyclonal.markers.less0.05padj.csv")
HN_AD_clonal_polyclonal.markers.less0.05padj_noMT_RB <- HN_AD_clonal_polyclonal.markers.less0.05padj[-(grep(pattern = "^RP[SL]|^MT-", x = HN_AD_clonal_polyclonal.markers.less0.05padj$gene)),]
write.csv(HN_AD_clonal_polyclonal.markers.less0.05padj_noMT_RB, "DEG_HN_AD_clonal_polyclonal.markers.less0.05padj_noMT_RB.csv")

# %% [code]
Idents(DAHND_clonal_polyclonal) <- "disease_clonotype"
DAHND_clonal_polyclonal.markers <- FindAllMarkers(DAHND_clonal_polyclonal, logfc.threshold = 0.25, assay="RNA")
DAHND_clonal_polyclonal.markers <- DAHND_clonal_polyclonal.markers %>%
    group_by(cluster) %>%
    slice_max(n = 100000000000, order_by = avg_log2FC)
#DAHND_clonal_polyclonal.markers
DAHND_clonal_polyclonal.markers.less0.05padj<-DAHND_clonal_polyclonal.markers[ DAHND_clonal_polyclonal.markers$p_val_adj<0.05  ,]
write.csv(DAHND_clonal_polyclonal.markers.less0.05padj, "DEG_DAHND_clonal_polyclonal.markers.less0.05padj.csv")
DAHND_clonal_polyclonal.markers.less0.05padj_noMT_RB <- DAHND_clonal_polyclonal.markers.less0.05padj[-(grep(pattern = "^RP[SL]|^MT-", x = DAHND_clonal_polyclonal.markers.less0.05padj$gene)),]
write.csv(DAHND_clonal_polyclonal.markers.less0.05padj_noMT_RB, "DEG_DAHND_clonal_polyclonal.markers.less0.05padj_noMT_RB.csv")

# %% [code]
setwd("/home/jupyter/transferred/DAHND/output/new_organized_figures/Figure_4")

# %% [code]
Idents(Tcells_ILCs_NK) <- "disease"
levels(Tcells_ILCs_NK)

# %% [code]
Tcells_ILCs_NK_no_HC <- subset(Tcells_ILCs_NK, idents = c("AD_trunk", "AD_untreated_HN", "AD_dupilumab_HN"))

# %% [code]
Idents(Tcells_ILCs_NK_no_HC)<-"disease_clonotype"
levels(Tcells_ILCs_NK_no_HC)

# %% [code]
Tcells_ILCs_NK_no_HC_clonal_polyclonal<-subset(Tcells_ILCs_NK_no_HC, idents=c("AD", "HN", "DAHND", "other_clonotype"))

# %% [code]
Idents(Tcells_ILCs_NK_no_HC_clonal_polyclonal)<-"disease_clonotype"
Tcells_ILCs_NK_no_HC_clonal_polyclonal <- RenameIdents(Tcells_ILCs_NK_no_HC_clonal_polyclonal,
"AD"="oligoclonal",
"HN"="oligoclonal",
"DAHND"="oligoclonal",
"other_clonotype"="polyclonal")
Tcells_ILCs_NK_no_HC_clonal_polyclonal[["tcr_oligoclonal_polyclonal"]] <- Idents(object = Tcells_ILCs_NK_no_HC_clonal_polyclonal)

# %% [code]
Idents(Tcells_ILCs_NK_no_HC_clonal_polyclonal) <- factor(Idents(Tcells_ILCs_NK_no_HC_clonal_polyclonal), levels = c( "polyclonal", "oligoclonal"))
Tcells_ILCs_NK_no_HC_clonal_polyclonal[["tcr_oligoclonal_polyclonal"]] <- Idents(object = Tcells_ILCs_NK_no_HC_clonal_polyclonal)

# %% [code]
Idents(Tcells_ILCs_NK_no_HC_clonal_polyclonal) <- "tcr_oligoclonal_polyclonal"
options(repr.plot.width = 3.4, repr.plot.height = 7)
DotPlot(Tcells_ILCs_NK_no_HC_clonal_polyclonal, features = c( 
    #up:
    "CD8A",
    "CD8B",
    "IL9R",
    "KLRK1",
    "IL13",
    "IL22",
    "IL26",
    "TGFBR3",
    "TNFSF10",
    "ID2",
    "CSF2",
    "AHR",
    
    #down:
    "LTB",
    "FOXP3",
    "CTLA4",
    "CCL5",
    "CD27",
    "SELL"), 
scale = T,
cols = c("lightgrey", "#EA0000")) &  theme(legend.text=element_text(size = 12), text = element_text(family = "sans", size = 12),
axis.text.x = element_text(size = 12,angle = 90,hjust = 0.95,vjust = 0.5, family = "sans"),
axis.text.y = element_text(size = 12, family = "sans") , axis.title = element_text(size = 12)) &  coord_flip()

# %% [code]
pdf("C.DotPlot_oligoclonal_vs_polyclonal_without_HC.pdf", width = 3.4, height = 7)
Idents(Tcells_ILCs_NK_no_HC_clonal_polyclonal) <- "tcr_oligoclonal_polyclonal"
options(repr.plot.width = 3.4, repr.plot.height = 7)
DotPlot(Tcells_ILCs_NK_no_HC_clonal_polyclonal, features = c( 
    #up:
    "CD8A",
    "CD8B",
    "IL9R",
    "KLRK1",
    "IL13",
    "IL22",
    "IL26",
    "TGFBR3",
    "TNFSF10",
    "ID2",
    "CSF2",
    "AHR",
    
    #down:
    "LTB",
    "FOXP3",
    "CTLA4",
    "CCL5",
    "CD27",
    "SELL"), 
scale = T,
cols = c("lightgrey", "#EA0000")) &  theme(legend.text=element_text(size = 12), text = element_text(family = "sans", size = 12),
axis.text.x = element_text(size = 12,angle = 90,hjust = 0.95,vjust = 0.5, family = "sans"),
axis.text.y = element_text(size = 12, family = "sans") , axis.title = element_text(size = 12)) &  coord_flip()
dev.off()

# %% [code]
Idents(oligoclones_WithHC) <- "tcr"
options(repr.plot.width = 40, repr.plot.height = 11)
DotPlot(oligoclones_WithHC, features = c("CD8A", "CD8B", "CD4"), 
cols = c("lightgrey", "#EA0000")) & theme(legend.text = element_text(size = 12), text = element_text(family = "sans", size = 12),
axis.text.x = element_text(size = 12,angle = 90,hjust = 0.95,vjust = 0.5, family = "sans"),
axis.text.y = element_text(size = 12, family = "sans"), axis.title = element_text(size = 12)) & coord_flip()

# %% [code]
pdf("D.DotPlot_CD4_CD8_in_oligoclones_HC_AD_HN_DAHND.pdf", width=40, height=11)
Idents(oligoclones_WithHC) <- "tcr"
options(repr.plot.width = 40, repr.plot.height = 11)
DotPlot(oligoclones_WithHC, features = c("CD8A", "CD8B", "CD4"), 
cols = c("lightgrey", "#EA0000")) & theme(legend.text = element_text(size = 12), text = element_text(family = "sans", size = 12),
axis.text.x = element_text(size = 12,angle = 90,hjust = 0.95,vjust = 0.5, family = "sans"),
axis.text.y = element_text(size = 12, family = "sans"), axis.title = element_text(size = 12)) & coord_flip()
dev.off()

# %% [code]
Idents(Tcells_ILCs_NK)<-"disease_clonotype"
options(repr.plot.width = 60, repr.plot.height = 14)
DimPlot(Tcells_ILCs_NK,  
cols = c("other_clonotype" = "#E5E5E5", 
         "HC" = "purple", 
         "AD" =  "#F15F26",
         "HN" =  "#C82026",
         "DAHND" =  "#8F2F1D",
         "no_TCR" = "#FFBBBB"), 
label = FALSE, pt.size = 1, order = c('AD', 'HN', 'DAHND', 'HC', 'other_clonotype', "no_TCR"), split.by = "disease")

# %% [code]
pdf("G.Oligoclones.pdf", width=60, height=14)
Idents(Tcells_ILCs_NK)<-"disease_clonotype"
options(repr.plot.width = 60, repr.plot.height = 14)
DimPlot(Tcells_ILCs_NK,  
cols = c("other_clonotype" = "#E5E5E5", 
         "HC" = "purple", 
         "AD" =  "#F15F26",
         "HN" =  "#C82026",
         "DAHND" =  "#8F2F1D",
         "no_TCR" = "#FFBBBB"), 
label = FALSE, pt.size = 1, order = c('AD', 'HN', 'DAHND', 'HC', 'other_clonotype', "no_TCR"), split.by = "disease")
dev.off()

# %% [code]
options(repr.plot.width = 25, repr.plot.height = 5)
FeaturePlot(Tcells_ILCs_NK, features = "IL13",raster=FALSE, cols = c("lightgrey", "#EA0000"), split.by = "disease",  order = T, pt.size = 0.1)

# %% [code]
pdf("H.FeaturePlot_IL13_Tcells_ILCs_NK_by_disease.pdf", width = 25, height = 5)
FeaturePlot(Tcells_ILCs_NK, features = "IL13",raster=FALSE, cols = c("lightgrey", "#EA0000"), split.by = "disease",  order = T, pt.size = 0.1)
dev.off()

# %% [code]
options(repr.plot.width = 25, repr.plot.height = 5)
FeaturePlot(Tcells_ILCs_NK, features = "IL22",raster=FALSE, cols = c("lightgrey", "#EA0000"), split.by = "disease",  order = T, pt.size = 0.1)

# %% [code]
pdf("H.FeaturePlot_IL22_Tcells_ILCs_NK_by_disease.pdf", width = 25, height = 5)
FeaturePlot(Tcells_ILCs_NK, features = "IL22",raster=FALSE, cols = c("lightgrey", "#EA0000"), split.by = "disease",  order = T, pt.size = 0.1)
dev.off()

# %% [code]
options(repr.plot.width = 25, repr.plot.height = 5)
FeaturePlot(Tcells_ILCs_NK, features = "IL26",raster=FALSE, cols = c("lightgrey", "#EA0000"), split.by = "disease",  order = T, pt.size = 0.1)

# %% [code]
pdf("H.FeaturePlot_IL26_Tcells_ILCs_NK_by_disease.pdf", width = 25, height = 5)
FeaturePlot(Tcells_ILCs_NK, features = "IL26",raster=FALSE, cols = c("lightgrey", "#EA0000"), split.by = "disease",  order = T, pt.size = 0.1)
dev.off()

# %% [code]
options(repr.plot.width = 25, repr.plot.height = 5)
FeaturePlot(Tcells_ILCs_NK, features = "CSF2",raster=FALSE, cols = c("lightgrey", "#EA0000"), split.by = "disease",  order = T, pt.size = 0.1)

# %% [code]
pdf("H.FeaturePlot_CSF2_Tcells_ILCs_NK_by_disease.pdf", width = 25, height = 5)
FeaturePlot(Tcells_ILCs_NK, features = "CSF2",raster=FALSE, cols = c("lightgrey", "#EA0000"), split.by = "disease",  order = T, pt.size = 0.1)
dev.off()

# %% [markdown]
For Table S6 (differentially expressed genes (DEGs) of top 10 expanded clones comparing trunk AD, head/neck AD and DAHND):

# %% [code]
Idents(Tcells_ILCs_NK) <- "disease_clonotype"
levels(Tcells_ILCs_NK)

# %% [code]
Tcells_ILCs_NK_clonal_only_wo_HC<-subset(Tcells_ILCs_NK, idents=c("no_TCR", "other_clonotype", "HC"), invert=T)

# %% [markdown]
For final display of the data, ribosomal and mitochondrial protein genes were filtered out. 

# %% [code]
Idents(Tcells_ILCs_NK_clonal_only_wo_HC)<-"disease_clonotype"
Tcells_ILCs_NK_clonal_only_wo_HC.markers <- FindAllMarkers(Tcells_ILCs_NK_clonal_only_wo_HC, logfc.threshold = 0.25, assay="RNA")
Tcells_ILCs_NK_clonal_only_wo_HC.markers <- Tcells_ILCs_NK_clonal_only_wo_HC.markers %>%
    group_by(cluster) %>%
    slice_max(n = 100000000000, order_by = avg_log2FC)
#Tcells_ILCs_NK_clonal_only_wo_HC.markers
Tcells_ILCs_NK_clonal_only_wo_HC.markers.less0.05padj<-Tcells_ILCs_NK_clonal_only_wo_HC.markers[ Tcells_ILCs_NK_clonal_only_wo_HC.markers$p_val_adj<0.05  ,]
write.csv(Tcells_ILCs_NK_clonal_only_wo_HC.markers.less0.05padj, "DEG_Tcells_ILCs_NK_clonal_only_wo_HC.markers.less0.05padj.csv")
Tcells_ILCs_NK_clonal_only_wo_HC.markers.less0.05padj_noMT_RB <- Tcells_ILCs_NK_clonal_only_wo_HC.markers.less0.05padj[-(grep(pattern = "^RP[SL]|^MT-", x = Tcells_ILCs_NK_clonal_only_wo_HC.markers.less0.05padj$gene)),]
write.csv(Tcells_ILCs_NK_clonal_only_wo_HC.markers.less0.05padj_noMT_RB, "Table.S6.DEG_Tcells_ILCs_NK_clonal_only_wo_HC.markers.less0.05padj_noMT_RB.csv")

# %% [code]
Idents(oligoclones) <- "disease_clonotype"
options(repr.plot.width = 4, repr.plot.height = 7)
DotPlot(oligoclones, features = c( 
    "AHR", "CCR6", "IL13", "IL22",  #DAHND
    "AREG", "CD7","GNLY", "NKG7",      #Head/neck AD 
    "CCL1", "CSF2", "TNF", "TNFRSF4", "IL26"),  #Trunk AD
cols = c("lightgrey", "#EA0000")) &  theme(legend.text = element_text(size = 12), text=element_text(family = "sans",size=12),
axis.text.x = element_text(size = 12,angle = 90,hjust = 0.95,vjust = 0.5, family = "sans"),
axis.text.y = element_text(size = 12, family = "sans") , axis.title = element_text(size=12)) & coord_flip()

# %% [code]
pdf("I.DotPlot_oligoclones_differences_between_diseases_without_HC.pdf", width = 4, height = 7)
Idents(oligoclones) <- "disease_clonotype"
options(repr.plot.width = 4, repr.plot.height = 7)
DotPlot(oligoclones, features = c( 
    "AHR", "CCR6", "IL13", "IL22",  #DAHND
    "AREG", "CD7","GNLY", "NKG7",      #Head/neck AD 
    "CCL1", "CSF2", "TNF", "TNFRSF4", "IL26"),  #Trunk AD
cols = c("lightgrey", "#EA0000")) &  theme(legend.text = element_text(size = 12), text=element_text(family = "sans",size=12),
axis.text.x = element_text(size = 12,angle = 90,hjust = 0.95,vjust = 0.5, family = "sans"),
axis.text.y = element_text(size = 12, family = "sans") , axis.title = element_text(size=12)) & coord_flip()
dev.off()

# %% [code]
