# Supplementary material for: Dupilumab-associated head and neck dermatitis shows a pronounced type 22 immune signature mediated by oligoclonally expanded T cells
Source: Nat Commun. 2024 Apr 2;15:2839. doi: 10.1038/s41467-024-46540-0 (PMC10987549; doi:10.1038/s41467-024-46540-0)
Supplement: Supplementary file 12 — Supplementary Software [file 41467_2024_46540_MOESM12_ESM.zip › Part2.3.DAHND_Figure5_Myeloid_cells.ipynb]

# %% [code]
#packages
library(Seurat)
library(ggplot2)
library(cowplot)
library(magrittr)
library(dplyr)
library(tidyverse)
library(scran)
library(sctransform)

# %% [code]
setwd("/home/jupyter/transferred/DAHND/imported_objects")

# %% [code]
samples_integrated<-readRDS("samples_integrated_cell_types_ordered_clonotypes.RDS")

# %% [code]
DefaultAssay(samples_integrated)<-"RNA"

# %% [code]
setwd("/home/jupyter/transferred/DAHND/output/new_organized_figures/Figure_5")

# %% [code]
Idents(samples_integrated)<-"cell_types"

# %% [code]
options(repr.plot.width =12, repr.plot.height = 10)
DimPlot(object = samples_integrated, cols= c(
                    "#7F5465",    #"T1", 
                    "#E891B2",    #"T2", 
                    "#9B2F58",    #"T3",
                    "#C6A3B0",    #"T4", 
                    "#DDCCD3",    #"T5",
                    "#E86503",    #"T6",
                    "#FFB583",    #"Tpro",
                    "#AA2400",    #"NK", 
                    "#FF00C9",    #"ILC",
                    "#F7C800",    #"B",                     
                    "#76A02D",    #"LC",
                    "#8BBC06",    #"DC1",
                    "#BAE505",    #"DC2", 
                    "#0F9393",    #"DC3",
                    "#007C0C",    #"DC4", 
                    "#063A0B",    #"DCpro",
                    "#50DD64",    #"MP", 
                    "#05057F",    #"MC",
                    "#2B2B35",    #"NC",
                    "#9F9FB7",    #"MEL", 
                    "#81FCF9",    #"SMC1",
                    "#4059F2",    #"SMC2",
                    "#007261",    #"LEC", 
                    "#A194B2",    #"BEC1",
                    "#562696",    #"BEC2", 
                    "#8446D3",    #"BEC3",
                    "#1A1AFF",    #"BECpro", 
                    "#3E2263",    #"P", 
                    "#FCD6D6",    #"FB1",
                    "#7C5E68",    #"FB2", 
                    "#89002E",    #"FB3",
                    "#FC7A7A",    #"FB4", 
                    "#C6583E",    #"FB5",
                    "#7C4106",    #"FB6", 
                    "#491104",    #"FBpro",
                    "#5B5554",    #"SG", 
                    "#6BCFF2",    #"KC1",
                    "#197F73",    #"KC2", 
                    "#106C8C",    #"KC3",
                    "#ABD6D1",    #"KC4", 
                    "#003F37" ),  #KCpro
label=T)

# %% [code]
Idents(samples_integrated) <- "cell_types"
levels(samples_integrated)

# %% [code]
options(repr.plot.width =12, repr.plot.height = 10)
APC_wo_B<-subset(samples_integrated, idents=c("DC1", "DC2", "DC3", "DC4", "DCpro", "MP", "LC"))
DimPlot(object = APC_wo_B, cols= c(
"#76A02D",  # "LC",
"#8BBC06",  #  "DC1",
"#BAE505",  #  "DC2", 
"#0F9393",  #  "DC3",
"#007C0C",  #  "DC4", 
"#063A0B",   #"DCpro",
"#50DD64"), label=T) 

# %% [code]
pdf("A.DimPlot_APC_wo_B_labelled.pdf", width=12, height=10)
options(repr.plot.width =12, repr.plot.height = 10)
APC_wo_B<-subset(samples_integrated, idents=c("DC1", "DC2", "DC3", "DC4", "DCpro", "MP", "LC"))
DimPlot(object = APC_wo_B, cols= c(
"#76A02D",  # "LC",
"#8BBC06",  #  "DC1",
"#BAE505",  #  "DC2", 
"#0F9393",  #  "DC3",
"#007C0C",  #  "DC4", 
"#063A0B",   #"DCpro",
"#50DD64"), label=T) 
dev.off()

# %% [code]
pdf("A.DimPlot_APC_wo_B_unlabelled.pdf", width=12, height=10)
options(repr.plot.width =12, repr.plot.height = 10)
APC_wo_B<-subset(samples_integrated, idents=c("DC1", "DC2", "DC3", "DC4", "DCpro", "MP", "LC"))
DimPlot(object = APC_wo_B, cols= c(
"#76A02D",  # "LC",
"#8BBC06",  #  "DC1",
"#BAE505",  #  "DC2", 
"#0F9393",  #  "DC3",
"#007C0C",  #  "DC4", 
"#063A0B",   #"DCpro",
"#50DD64"), label=F) 
dev.off()

# %% [code]
options(repr.plot.width =10, repr.plot.height = 3)
DotPlot(object = APC_wo_B, features = c("CD207", "FCER1A", "CD1A", "CD1C", "ITGAX", "CLEC9A", "XCR1", "LAMP3", "CD1B", "CD83", "MKI67", "CD36", "CD14", "CD68", "CD80", "CD86",
"FCGR1A", "CD38", "GPR18", "FPR2", "NOS1", "NOS2", "NOS3", "MRC1", "CD163", "MAF", "MS4A4A", "CD209", "CCL13", "CCL17", "CCL18", "CCL22"), 
cols =c("lightgrey", "#EA0000")) &   theme(legend.text=element_text(size=10), text=element_text(family="sans",size=10),
axis.text.x=element_text(size=10,angle=90,hjust=0.95,vjust=0.5, family="sans") ,
axis.text.y=element_text(size=10, family="sans") , axis.title = element_text(size=10))

# %% [code]
pdf("B.DotPlot_APC_wo_B.pdf", width=10, height=3)
DotPlot(object = APC_wo_B, features = c("CD207", "FCER1A", "CD1A", "CD1C", "ITGAX", "CLEC9A", "XCR1", "LAMP3", "CD1B", "CD83", "MKI67", "CD36", "CD14", "CD68", "CD80", "CD86",
"FCGR1A", "CD38", "GPR18", "FPR2", "NOS1", "NOS2", "NOS3", "MRC1", "CD163", "MAF", "MS4A4A", "CD209", "CCL13", "CCL17", "CCL18", "CCL22"), 
cols =c("lightgrey", "#EA0000")) &   theme(legend.text=element_text(size=10), text=element_text(family="sans",size=10),
axis.text.x=element_text(size=10,angle=90,hjust=0.95,vjust=0.5, family="sans") ,
axis.text.y=element_text(size=10, family="sans") , axis.title = element_text(size=10))
dev.off()

# %% [code]
MP<-subset(APC_wo_B, idents="MP")
DC1<-subset(APC_wo_B, idents="DC1")
DC2<-subset(APC_wo_B, idents="DC2")
DC3<-subset(APC_wo_B, idents="DC3")
DC4<-subset(APC_wo_B, idents="DC4")
LC<-subset(APC_wo_B, idents="LC")

# %% [code]
options(repr.plot.width =15, repr.plot.height = 4)
Idents(MP)<-"disease"
VlnPlot(MP, features = c("CCL13", "CCL18"),cols= c(
"#FDCB08", #"HC", 
"#F15F26", #"DAHND"
"#C82026", #"HN"
"#8F2F1D"  #"ADtrunk"
), pt.size=0, ncol=5)

# %% [code]
pdf("D.VlnPlot_MP_APC_wo_B.pdf", width=15, height=4)
options(repr.plot.width =15, repr.plot.height = 4)
Idents(MP)<-"disease"
VlnPlot(MP, features = c("CCL13", "CCL18"),cols= c(
"#FDCB08", #"HC", 
"#F15F26", #"DAHND"
"#C82026", #"HN"
"#8F2F1D"  #"ADtrunk"
), pt.size=0, ncol=5)
dev.off()

# %% [code]
options(repr.plot.width =15, repr.plot.height = 4)
Idents(DC2)<-"disease"
VlnPlot(DC2, features = c("CCL17"),cols= c(
"#FDCB08", #"HC", 
"#F15F26", #"DAHND"
"#C82026", #"HN"
"#8F2F1D"  #"ADtrunk"
), pt.size=0, ncol=5)

# %% [code]
pdf("D.VlnPlot_DC2_APC_wo_B.pdf", width=15, height=4)
options(repr.plot.width =15, repr.plot.height = 4)
Idents(DC2)<-"disease"
VlnPlot(DC2, features = c("CCL17"),cols= c(
"#FDCB08", #"HC", 
"#F15F26", #"DAHND"
"#C82026", #"HN"
"#8F2F1D"  #"ADtrunk"
), pt.size=0, ncol=5)
dev.off()

# %% [code]
options(repr.plot.width =15, repr.plot.height = 4)
Idents(DC4)<-"disease"
VlnPlot(DC4, features = c("CCL17", "CCL22"),cols= c(
"#FDCB08", #"HC", 
"#F15F26", #"DAHND"
"#C82026", #"HN"
"#8F2F1D"  #"ADtrunk"
), pt.size=0, ncol=5)

# %% [code]
pdf("D.VlnPlot_DC4_APC_wo_B.pdf", width=15, height=4)
Idents(DC4)<-"disease"
VlnPlot(DC4, features = c("CCL17", "CCL22"),cols= c(
"#FDCB08", #"HC", 
"#F15F26", #"DAHND"
"#C82026", #"HN"
"#8F2F1D"  #"ADtrunk"
), pt.size=0, ncol=5)
dev.off()

# %% [code]
Idents(DC2)<-"disease"
VlnPlot(DC2, features = c("CKLF"),cols= c(
"#FDCB08", #"HC",
"#F15F26", #"DAHND"
"#C82026", #"HN"
"#8F2F1D" #"ADtrunk"
), pt.size=0, ncol=5)

# %% [code]
pdf("E.VlnPlot_DC2_CKLF.pdf", width=15, height=4)
Idents(DC2)<-"disease"
VlnPlot(DC2, features = c("CKLF"),cols= c(
"#FDCB08", #"HC",
"#F15F26", #"DAHND"
"#C82026", #"HN"
"#8F2F1D" #"ADtrunk"
), pt.size=0, ncol=5)
dev.off()

# %% [code]
Idents(DC3)<-"disease"
VlnPlot(DC3, features = c("CKLF"),cols= c(
"#FDCB08", #"HC",
"#F15F26", #"DAHND"
"#C82026", #"HN"
"#8F2F1D"  #"ADtrunk"
), pt.size=0, ncol=5)

# %% [code]
pdf("E.VlnPlot_DC3_CKLF.pdf", width=15, height=4)
Idents(DC3)<-"disease"
VlnPlot(DC3, features = c("CKLF"),cols= c(
"#FDCB08", #"HC",
"#F15F26", #"DAHND"
"#C82026", #"HN"
"#8F2F1D"  #"ADtrunk"
), pt.size=0, ncol=5)
dev.off()

# %% [code]
DC1_DC2<-subset(APC_wo_B, idents=c("DC1", "DC2"))

# %% [code]
options(repr.plot.width =15, repr.plot.height = 4)
Idents(DC1_DC2)<-"disease"
VlnPlot(DC1_DC2, features = c("IL1B"),cols= c(
"#FDCB08", #"HC", 
"#F15F26", #"DAHND"
"#C82026", #"HN"
"#8F2F1D"  #"ADtrunk"
), pt.size=0, ncol=5)

# %% [code]
pdf("F.VlnPlot_DC1plusDC2_IL1B.pdf", width=15, height=4)
options(repr.plot.width =15, repr.plot.height = 4)
Idents(DC1_DC2)<-"disease"
VlnPlot(DC1_DC2, features = c("IL1B"),cols= c(
"#FDCB08", #"HC", 
"#F15F26", #"DAHND"
"#C82026", #"HN"
"#8F2F1D"  #"ADtrunk"
), pt.size=0, ncol=5)
dev.off()

# %% [code]
Idents(DC2)<-"disease"
VlnPlot(DC2, features = c("MMP12", "LIPA"),cols= c(
"#FDCB08", #"HC", 
"#F15F26", #"DAHND"
"#C82026", #"HN"
"#8F2F1D"  #"ADtrunk"
), pt.size=0, ncol=5)

# %% [code]
pdf("G.VlnPlot_DC2_MMP12_LIPA.pdf", width=15, height=4)
Idents(DC2)<-"disease"
VlnPlot(DC2, features = c("MMP12", "LIPA"),cols= c(
"#FDCB08", #"HC", 
"#F15F26", #"DAHND"
"#C82026", #"HN"
"#8F2F1D"  #"ADtrunk"
), pt.size=0, ncol=5)
dev.off()

# %% [code]
Idents(DC1)<-"disease"
VlnPlot(DC1, features = c("COTL1"),cols= c(
"#FDCB08", #"HC", 
"#F15F26", #"DAHND"
"#C82026", #"HN"
"#8F2F1D"  #"ADtrunk"
), pt.size=0, ncol=5)

# %% [code]
pdf("H.VlnPlot_DC1_COTL1.pdf", width=15, height=4)
Idents(DC1)<-"disease"
VlnPlot(DC1, features = c("COTL1"),cols= c(
"#FDCB08", #"HC", 
"#F15F26", #"DAHND"
"#C82026", #"HN"
"#8F2F1D"  #"ADtrunk"
), pt.size=0, ncol=5)
dev.off()

# %% [code]
Idents(DC2)<-"disease"
VlnPlot(DC2, features = c("COTL1"),cols= c(
"#FDCB08", #"HC", 
"#F15F26", #"DAHND"
"#C82026", #"HN"
"#8F2F1D"  #"ADtrunk"
), pt.size=0, ncol=5)

# %% [code]
pdf("H.VlnPlot_DC2_COTL1.pdf", width=15, height=4)
Idents(DC2)<-"disease"
VlnPlot(DC2, features = c("COTL1"),cols= c(
"#FDCB08", #"HC", 
"#F15F26", #"DAHND"
"#C82026", #"HN"
"#8F2F1D"  #"ADtrunk"
), pt.size=0, ncol=5)
dev.off()

# %% [code]
options(repr.plot.width = 20, repr.plot.height =5)
FeaturePlot(APC_wo_B, features = "ALOX15",raster=FALSE, cols = c("lightgrey", "#EA0000"),  order=T, pt.size=0.1, split.by="disease")

# %% [code]
pdf("I.FeatirePlot_APC_wo_B_ALOX15.pdf", width=20, height=5)
FeaturePlot(APC_wo_B, features = "ALOX15",raster=FALSE, cols = c("lightgrey", "#EA0000"),  order=T, pt.size=0.1, split.by="disease")
dev.off()

# %% [code]
options(repr.plot.width = 20, repr.plot.height =5)
FeaturePlot(APC_wo_B, features = "RARRES2",raster=FALSE, cols = c("lightgrey", "#EA0000"),  order=T, pt.size=0.1, split.by="disease")

# %% [code]
pdf("J.FeatirePlot_APC_wo_B_RARRES2.pdf", width=20, height=5)
FeaturePlot(APC_wo_B, features = "RARRES2",raster=FALSE, cols = c("lightgrey", "#EA0000"),  order=T, pt.size=0.1, split.by="disease")
dev.off()

# %% [code]
Idents(DC2)<-"disease"
VlnPlot(DC2, features = c("SERPINB9"),cols= c(
"#FDCB08", #"HC", 
"#F15F26", #"DAHND"
"#C82026", #"HN"
"#8F2F1D"  #"ADtrunk"
), pt.size=0, ncol=5)

# %% [code]
pdf("K.VlnPlot_DC2_SERPINB9.pdf", width=15, height=4)
Idents(DC2)<-"disease"
VlnPlot(DC2, features = c("SERPINB9"),cols= c(
"#FDCB08", #"HC", 
"#F15F26", #"DAHND"
"#C82026", #"HN"
"#8F2F1D"  #"ADtrunk"
), pt.size=0, ncol=5)
dev.off()

# %% [code]
Idents(DC4)<-"disease"
VlnPlot(DC4, features = c("SERPINB9"),cols= c(
"#FDCB08", #"HC", 
"#F15F26", #"DAHND"
"#C82026", #"HN"
"#8F2F1D"  #"ADtrunk"
), pt.size=0, ncol=5)

# %% [code]
pdf("K.VlnPlot_DC4_SERPINB9.pdf", width=15, height=4)
Idents(DC4)<-"disease"
VlnPlot(DC4, features = c("SERPINB9"),cols= c(
"#FDCB08", #"HC", 
"#F15F26", #"DAHND"
"#C82026", #"HN"
"#8F2F1D"  #"ADtrunk"
), pt.size=0, ncol=5)
dev.off()

# %% [code]
Idents(LC)<-"disease"
VlnPlot(LC, features = c("IL22RA2"),cols= c(
"#FDCB08", #"HC", 
"#F15F26", #"DAHND"
"#C82026", #"HN"
"#8F2F1D"  #"ADtrunk"
), pt.size=0, ncol=5)

# %% [code]
pdf("L.VlnPlot_LC_IL22RA2.pdf", width=15, height=4)
Idents(LC)<-"disease"
VlnPlot(LC, features = c("IL22RA2"),cols= c(
"#FDCB08", #"HC", 
"#F15F26", #"DAHND"
"#C82026", #"HN"
"#8F2F1D"  #"ADtrunk"
), pt.size=0, ncol=5)
dev.off()

# %% [code]
