# Supplementary material for: Dupilumab-associated head and neck dermatitis shows a pronounced type 22 immune signature mediated by oligoclonally expanded T cells
Source: Nat Commun. 2024 Apr 2;15:2839. doi: 10.1038/s41467-024-46540-0 (PMC10987549; doi:10.1038/s41467-024-46540-0)
Supplement: Supplementary file 12 — Supplementary Software [file 41467_2024_46540_MOESM12_ESM.zip › Part2.4.1.DAHND_Figure7_KC.ipynb]

# %% [code]
#packages
library(Seurat)
library(ggplot2)
library(cowplot)
library(magrittr)
library(dplyr)
library(tidyverse)
library(scran)
library(sctransform)

# %% [code]
setwd("/home/jupyter/transferred/DAHND/imported_objects")

# %% [code]
samples_integrated <- readRDS("samples_integrated_cell_types_ordered_clonotypes.RDS")

# %% [code]
DefaultAssay(samples_integrated) <- "RNA"

# %% [code]
setwd("/home/jupyter/transferred/DAHND/output/new_organized_figures/Figure_7")

# %% [code]
Idents(samples_integrated) <- "cell_types"
levels(samples_integrated)

# %% [code]
KC_SG <- subset(samples_integrated, idents=c("KC1", "KC2", "KC3", "KC4", "KCpro", "SG"))

# %% [code]
options(repr.plot.width =12, repr.plot.height = 12)
DimPlot(object = KC_SG, cols= c(
"#5B5554", # "SG", 
"#6BCFF2", # "KC1",
"#197F73", # "KC2", 
"#106C8C", # "KC3",
"#ABD6D1", # "KC4", 
"#003F37"  # "KCpro" 
), label=T)  

# %% [code]
pdf("A.DimPlot_KC_with_SG_labelled.pdf",  width=12, height=12)
DimPlot(object = KC_SG, cols= c(
"#5B5554", # "SG", 
"#6BCFF2", # "KC1",
"#197F73", # "KC2", 
"#106C8C", # "KC3",
"#ABD6D1", # "KC4", 
"#003F37"  # "KCpro" 
), label=T) 
dev.off()

# %% [code]
pdf("A.DimPlot_KC_with_SG_unlabelled.pdf",  width=12, height=12)
DimPlot(object = KC_SG, cols= c(
"#5B5554", # "SG", 
"#6BCFF2", # "KC1",
"#197F73", # "KC2", 
"#106C8C", # "KC3",
"#ABD6D1", # "KC4", 
"#003F37"  # "KCpro" 
), label=T) 
dev.off()

# %% [code]
options(repr.plot.width =9, repr.plot.height = 3.75)
Idents(KC_SG)<-"cell_types"
DotPlot(KC_SG, features = c("MKI67", "TOP2A","CHI3L1", "MGST1", "SAA1", "KRT17", "COL7A1",
                            "POSTN", "KRT15", "KRT5", "KRT14", "KRT1", "KRT10",
                            "KRT2","DMKN","KRTDAP", "KRT18", "DCD"),
cols = c("lightgrey", "#EA0000"), dot.scale = 13)  &  theme(legend.text=element_text(size=8), text=element_text(family="sans",size=8),
axis.text.x=element_text(size=10,angle=90,hjust=0.95,vjust=0.5, family="sans") ,
axis.text.y=element_text(size=10, family="sans") , axis.title = element_text(size=8))

# %% [code]
pdf("B.DotPlot_KC_with_SG.pdf",  width=9, height=3.75)
Idents(KC_SG)<-"cell_types"
DotPlot(KC_SG, features = c("MKI67", "TOP2A","CHI3L1", "MGST1", "SAA1", "KRT17", "COL7A1",
                            "POSTN", "KRT15", "KRT5", "KRT14", "KRT1", "KRT10",
                            "KRT2","DMKN","KRTDAP", "KRT18", "DCD"),
cols = c("lightgrey", "#EA0000"), dot.scale = 13)  &  theme(legend.text=element_text(size=8), text=element_text(family="sans",size=8),
axis.text.x=element_text(size=10,angle=90,hjust=0.95,vjust=0.5, family="sans") ,
axis.text.y=element_text(size=10, family="sans") , axis.title = element_text(size=8))
dev.off()

# %% [code]
KCall<-subset(samples_integrated, idents=c("KC1", "KC2", "KC3", "KC4", "KCpro"))

# %% [code]
options(repr.plot.width =8.5, repr.plot.height = 3.75)
Idents(KCall)<-"disease"
DotPlot(KCall, features = c( "S100A7", "S100A8", "S100A9", "IVL", "CALML3", "CALML5", "FGFBP1", "SPINK5", "KRT17", "KRT6B", "KRT6A", "KRT6C", "KRT16",
"LGALS7","NAPRT", "SOCS3", "IFITM2", "IFITM3",  "LGALS7B", "SERPINB4", "SERPINB13", "CA2","CCL27",  "POSTN"), 
cols = c("lightgrey", "#FF0000")) &   theme(legend.text=element_text(size=12), text=element_text(family="sans",size=12),
axis.text.x=element_text(size=12,angle=90,hjust=0.95,vjust=0.5, family="sans") ,
axis.text.y=element_text(size=12, family="sans") , axis.title = element_text(size=12))

# %% [code]
pdf("D.DotPlot_KC_all_disease_markers_new.pdf",  width=8.5, height=3.75)
Idents(KCall)<-"disease"
DotPlot(KCall, features = c( "S100A7", "S100A8", "S100A9", "IVL", "CALML3", "CALML5", "FGFBP1", "SPINK5", "KRT17", "KRT6B", "KRT6A", "KRT6C", "KRT16",
"LGALS7","NAPRT", "SOCS3", "IFITM2", "IFITM3",  "LGALS7B", "SERPINB4", "SERPINB13", "CA2","CCL27",  "POSTN"), 
cols = c("lightgrey", "#FF0000")) &   theme(legend.text=element_text(size=12), text=element_text(family="sans",size=12),
axis.text.x=element_text(size=12,angle=90,hjust=0.95,vjust=0.5, family="sans") ,
axis.text.y=element_text(size=12, family="sans") , axis.title = element_text(size=12))
dev.off()

# %% [code]
options(repr.plot.width = 6, repr.plot.height = 3.75)
Idents(KCall)<-"disease"
DotPlot(KCall, features = c(
"CCL26",
"CISH",
"CCL2",
"C1QTNF1",
"NTRK1",
"HSD3B1",
"SERPINB13",
"CH25H",
"EML5",
"P2RY1",
"LOXL4",
"THBS1"
), 
cols = c("lightgrey", "#FF0000")) &   theme(legend.text=element_text(size=12), text=element_text(family="sans",size=12),
axis.text.x=element_text(size=12,angle=90,hjust=0.95,vjust=0.5, family="sans") ,
axis.text.y=element_text(size=12, family="sans") , axis.title = element_text(size=12))

# %% [code]
pdf("E.DotPlot_KC_all_disease_markers_revisions.pdf",  width=6, height=3.75)
options(repr.plot.width = 6, repr.plot.height = 3.75)
Idents(KCall)<-"disease"
DotPlot(KCall, features = c(
"CCL26",
"CISH",
"CCL2",
"C1QTNF1",
"NTRK1",
"HSD3B1",
"SERPINB13",
"CH25H",
"EML5",
"P2RY1",
"LOXL4",
"THBS1"
), 
cols = c("lightgrey", "#FF0000")) &   theme(legend.text=element_text(size=12), text=element_text(family="sans",size=12),
axis.text.x=element_text(size=12,angle=90,hjust=0.95,vjust=0.5, family="sans") ,
axis.text.y=element_text(size=12, family="sans") , axis.title = element_text(size=12))
dev.off()

# %% [code]
options(repr.plot.width = 20, repr.plot.height =5)
FeaturePlot(KC_SG, features = "IL22RA1",raster=FALSE, cols = c("lightgrey", "#EA0000"),  order=T, pt.size=0.1, split.by="disease")

# %% [code]
pdf("F.FeaturePlot_KC_SG_IL22RA1.pdf",  width=20, height=5)
FeaturePlot(KC_SG, features = "IL22RA1",raster=FALSE, cols = c("lightgrey", "#EA0000"),  order=T, pt.size=0.1, split.by="disease")
dev.off()

# %% [code]
pdf("F.FeaturePlot_KC_SG_IL22RA2.pdf",  width=20, height=5)
FeaturePlot(KC_SG, features = "IL22RA2",raster=FALSE, cols = c("lightgrey", "#EA0000"),  order=T, pt.size=0.1, split.by="disease")
dev.off()

# %% [code]
pdf("F.FeaturePlot_KC_SG_IL10RB.pdf",  width=20, height=5)
FeaturePlot(KC_SG, features = "IL10RB",raster=FALSE, cols = c("lightgrey", "#EA0000"),  order=T, pt.size=0.1, split.by="disease")
dev.off()

# %% [code]
options(repr.plot.width =5, repr.plot.height = 3.5)
DotPlot(KCall, features = c("IL22RA1", "IL22RA2", "IL10RB"), 
cols = c("lightgrey", "#FF0000")) &  theme(legend.text=element_text(size=12), 
axis.text.x=element_text(size=12,angle=90) ,
axis.text.y=element_text(size=12) , axis.title = element_text(size=12))

# %% [code]
pdf("G.DotPlot_KCall_disease.pdf",  width=5, height=3.5)
options(repr.plot.width =5, repr.plot.height = 3.5)
DotPlot(KCall, features = c("IL22RA1", "IL22RA2", "IL10RB"), 
cols = c("lightgrey", "#FF0000")) &  theme(legend.text=element_text(size=12), 
axis.text.x=element_text(size=12,angle=90) ,
axis.text.y=element_text(size=12) , axis.title = element_text(size=12))
dev.off()

# %% [code]
