# Supplementary material for: Dupilumab-associated head and neck dermatitis shows a pronounced type 22 immune signature mediated by oligoclonally expanded T cells
Source: Nat Commun. 2024 Apr 2;15:2839. doi: 10.1038/s41467-024-46540-0 (PMC10987549; doi:10.1038/s41467-024-46540-0)
Supplement: Supplementary file 12 — Supplementary Software [file 41467_2024_46540_MOESM12_ESM.zip › Part2.5.DAHND_Figure8_EC.ipynb]

# %% [code]
#packages
library(Seurat)
library(ggplot2)
library(cowplot)
library(magrittr)
library(dplyr)
library(tidyverse)
library(scran)
library(sctransform)

# %% [code]
setwd("/home/jupyter/transferred/DAHND/imported_objects")

# %% [code]
samples_integrated <- readRDS("samples_integrated_cell_types_ordered_clonotypes.RDS")

# %% [code]
DefaultAssay(samples_integrated) <- "RNA"

# %% [code]
setwd("/home/jupyter/transferred/DAHND/output/new_organized_figures/Figure_8")

# %% [code]
Idents(samples_integrated) <- "cell_types"
levels(samples_integrated)

# %% [code]
options(repr.plot.width =12, repr.plot.height = 13)
EC<-subset(samples_integrated, idents=c("LEC", "BEC1", "BEC2", "BEC3", "BECpro", "P"))
DimPlot(object = EC, cols= c(
"#007261",   #"LEC", 
"#A194B2",   #"BEC1",
"#562696",   #"BEC2", 
"#8446D3",   #"BEC3",
"#1A1AFF",   #"BECpro", 
"#3E2263"),  #"P"
label=T)

# %% [code]
pdf("A.DimPlot_EC_unlabelled.pdf",  width=12, height=13)
DimPlot(object = EC, cols= c(
"#007261",   #"LEC", 
"#A194B2",   #"BEC1",
"#562696",   #"BEC2", 
"#8446D3",   #"BEC3",
"#1A1AFF",   #"BECpro", 
"#3E2263"),  #"P"
label=F, raster=FALSE)
dev.off()

# %% [code]
pdf("A.DimPlot_EC_labelled.pdf",  width=12, height=13)
DimPlot(object = EC, cols= c(
"#007261",   #"LEC", 
"#A194B2",   #"BEC1",
"#562696",   #"BEC2", 
"#8446D3",   #"BEC3",
"#1A1AFF",   #"BECpro", 
"#3E2263"),  #"P"
label=T, raster=FALSE)
dev.off()

# %% [code]
options(repr.plot.width =9, repr.plot.height = 3)
DotPlot(EC, features = c("PDPN", "LYVE1", "PECAM1", 
                         "ICAM1", "IRF1", "SELE", "SELP", "LRG1", "EGR2",
                         "ACKR1", "CCL14", "CLU", "VWF",
                         "SEMA3G", "GJA4", "GJA5", "CXCL12", "HEY1", "NOTCH4", "ASS1", "S100A4", "EFNB2", "SOX17",
                         "RGCC", "COL4A1", 
                         "TOP2A",
                         "ACTA2", "CSPG4", "PDGFRB", "ENPEP", "ANPEP", "RGS5"),
cols = c("lightgrey", "#FF0000")) &  theme(legend.text=element_text(size=12), 
axis.text.x = element_text(size = 12,angle = 90,hjust = 0.95,vjust = 0.5, family = "sans"),
axis.text.y=element_text(size=12) , axis.title = element_text(size=12))

# %% [code]
pdf("B.DotPlot_EC_cluster_markers.pdf", width=9, height=3)
DotPlot(EC, features = c("PDPN", "LYVE1", "PECAM1", 
                         "ICAM1", "IRF1", "SELE", "SELP", "LRG1", "EGR2",
                         "ACKR1", "CCL14", "CLU", "VWF",
                         "SEMA3G", "GJA4", "GJA5", "CXCL12", "HEY1", "NOTCH4", "ASS1", "S100A4", "EFNB2", "SOX17",
                         "RGCC", "COL4A1", 
                         "TOP2A",
                         "ACTA2", "CSPG4", "PDGFRB", "ENPEP", "ANPEP", "RGS5"),
cols = c("lightgrey", "#FF0000")) &  theme(legend.text=element_text(size=12), 
axis.text.x = element_text(size = 12,angle = 90,hjust = 0.95,vjust = 0.5, family = "sans"),
axis.text.y=element_text(size=12) , axis.title = element_text(size=12))
dev.off()

# %% [code]
write.csv(table(EC$patient, EC$cell_types), "C.counts_EC_patient.csv")

# %% [code]
levels(EC)

# %% [code]
Idents(EC) <- "cell_types"
LEC <- subset(EC, idents = "LEC")
BEC1 <- subset(EC, idents = "BEC1")
BEC2 <- subset(EC, idents = "BEC2")
BEC3 <- subset(EC, idents = "BEC3")
BECpro <- subset(EC, idents = "BECpro")
P <- subset(EC, idents="P")

# %% [code]
options(repr.plot.width = 15, repr.plot.height = 4)
Idents(BEC2) <- "disease"
VlnPlot(BEC2, features = c("CXCL12", "VWF", "FN1"),cols = c(
"#FDCB08",  #"HC", 
"#F15F26",  #"DAHND"
"#C82026",  #"HN"
"#8F2F1D"), #"ADtrunk"
pt.size = 0, ncol = 5)

# %% [code]
pdf("D.VlnPlot_BEC2_CXCL12_VWF_FN1.pdf", width = 15, height = 4)
Idents(BEC2) <- "disease"
VlnPlot(BEC2, features = c("CXCL12", "VWF", "FN1"),cols = c(
"#FDCB08",  #"HC", 
"#F15F26",  #"DAHND"
"#C82026",  #"HN"
"#8F2F1D"), #"ADtrunk"
pt.size = 0, ncol = 5)
dev.off()

# %% [code]
options(repr.plot.width = 15, repr.plot.height = 4)
Idents(LEC) <- "disease"
VlnPlot(LEC, features = c("CCL14", "VWF"),cols = c(
"#FDCB08",  #"HC", 
"#F15F26",  #"DAHND"
"#C82026",  #"HN"
"#8F2F1D"), #"ADtrunk"
pt.size = 0, ncol = 5)

# %% [code]
pdf("E.VlnPlot_LEC_CCL14_VWF.pdf", width=15, height=4)
Idents(LEC) <- "disease"
VlnPlot(LEC, features = c("CCL14", "VWF"),cols = c(
"#FDCB08",  #"HC", 
"#F15F26",  #"DAHND"
"#C82026",  #"HN"
"#8F2F1D"), #"ADtrunk"
pt.size = 0, ncol = 5)
dev.off()

# %% [code]
