# Supplementary material for: Dupilumab-associated head and neck dermatitis shows a pronounced type 22 immune signature mediated by oligoclonally expanded T cells
Source: Nat Commun. 2024 Apr 2;15:2839. doi: 10.1038/s41467-024-46540-0 (PMC10987549; doi:10.1038/s41467-024-46540-0)
Supplement: Supplementary file 12 — Supplementary Software [file 41467_2024_46540_MOESM12_ESM.zip › Part2.6.DAHND_Figure9_SMC_FB.ipynb]

# %% [code]
#packages
library(Seurat)
library(ggplot2)
library(cowplot)
library(magrittr)
library(dplyr)
library(tidyverse)
library(scran)
library(sctransform)
library(EnhancedVolcano)
if (!require("BiocManager", quietly = TRUE))
    install.packages("BiocManager")

BiocManager::install("EnhancedVolcano")

# %% [code]
setwd("/home/jupyter/transferred/DAHND/imported_objects")

# %% [code]
samples_integrated <- readRDS("samples_integrated_cell_types_ordered_clonotypes.RDS")

# %% [code]
DefaultAssay(samples_integrated) <- "RNA"

# %% [code]
setwd("/home/jupyter/transferred/DAHND/output/new_organized_figures/Figure_9")

# %% [code]
Idents(samples_integrated) <- "cell_types"
levels(samples_integrated)

# %% [code]
FB1 <- subset(samples_integrated, idents = "FB1")
FB2 <- subset(samples_integrated, idents = "FB2")
FB3 <- subset(samples_integrated, idents = "FB3")
FB4 <- subset(samples_integrated, idents = "FB4")
FB5 <- subset(samples_integrated, idents = "FB5")
FB6 <- subset(samples_integrated, idents = "FB6")
FBpro <- subset(samples_integrated, idents = "FBpro")
SMC1 <- subset(samples_integrated, idents = "SMC1")
SMC2 <- subset(samples_integrated, idents = "SMC2")

# %% [code]
FB_SMC<-subset(samples_integrated, idents = c("FB1", "FB2", "FB3", "FB4", "FB5", "FB6", "FBpro", "SMC1", "SMC2"))

# %% [code]
options(repr.plot.width = 12, repr.plot.height = 10)
DimPlot(object = FB_SMC, cols = c(
     "#81FCF9",   #"SMC1",
     "#4059F2",   #"SMC2",
     "#FCD6D6",   #"FB1",
     "#7C5E68",   #"FB2", 
     "#89002E",   #"FB3",
     "#FC7A7A",   #"FB4", 
     "#C6583E",   #"FB5",
     "#7C4106",   #"FB6", 
     "#491104"),  #"FBpro"
label = T, raster = FALSE) 

# %% [code]
pdf("A.DimPlot_FB_SMC_clusters_labelled.pdf", width=12, height=10)
DimPlot(object = FB_SMC, cols= c(
     "#81FCF9",   #"SMC1",
     "#4059F2",   #"SMC2",
     "#FCD6D6",   #"FB1",
     "#7C5E68",   #"FB2", 
     "#89002E",   #"FB3",
     "#FC7A7A",   #"FB4", 
     "#C6583E",   #"FB5",
     "#7C4106",   #"FB6", 
     "#491104"),  #"FBpro"
label = T, raster = FALSE)  
dev.off()

# %% [code]
pdf("A.DimPlot_FB_SMC_clusters_unlabelled.pdf", width=12, height=10)
DimPlot(object = FB_SMC, cols= c(
     "#81FCF9",   #"SMC1",
     "#4059F2",   #"SMC2",
     "#FCD6D6",   #"FB1",
     "#7C5E68",   #"FB2", 
     "#89002E",   #"FB3",
     "#FC7A7A",   #"FB4", 
     "#C6583E",   #"FB5",
     "#7C4106",   #"FB6", 
     "#491104"),  #"FBpro"
label = F, raster = FALSE)  
dev.off()

# %% [code]
options(repr.plot.width =9, repr.plot.height = 3)
DotPlot(object = FB_SMC, features = c(
  "ACTA2", "TAGLN", "RGS5", "MYL9", "CCL2", "CCL26", 
  "CCN5", "SLPI", "DPP4", "CTHRC1", "FBN1", "MMP2", 
  "EFEMP1", "APOE", "CXCL2", 
  "APCDD1", "COL18A1", "ID1", "COMP",
  "C3", "CCL19", "CD74",
  "GPC3", "POSTN", "COL11A1", 
  "ASPN", "TNN", "SFRP1", "COCH", "COL24A1", 
  "MKI67"), 
cols =c("lightgrey", "#EA0000"))  &  theme(legend.text=element_text(size=12), text=element_text(family="sans",size=12),
axis.text.x=element_text(size=12,angle=90,hjust=0.95,vjust=0.5, family="sans") ,
axis.text.y=element_text(size=12, family="sans") , axis.title = element_text(size=12))

# %% [code]
pdf("B.DotPlot_FB_SMC.pdf", width=9, height=3)
DotPlot(object = FB_SMC, features = c(
  "ACTA2", "TAGLN", "RGS5", "MYL9", "CCL2", "CCL26", 
  "CCN5", "SLPI", "DPP4", "CTHRC1", "FBN1", "MMP2", 
  "EFEMP1", "APOE", "CXCL2", 
  "APCDD1", "COL18A1", "ID1", "COMP",
  "C3", "CCL19", "CD74",
  "GPC3", "POSTN", "COL11A1", 
  "ASPN", "TNN", "SFRP1", "COCH", "COL24A1", 
  "MKI67"), 
cols =c("lightgrey", "#EA0000"))  &  theme(legend.text=element_text(size=12), text=element_text(family="sans",size=12),
axis.text.x=element_text(size=12,angle=90,hjust=0.95,vjust=0.5, family="sans") ,
axis.text.y=element_text(size=12, family="sans") , axis.title = element_text(size=12))
dev.off()

# %% [code]
setwd("/home/jupyter/transferred/DAHND/output/new_organized_figures/Figure_9/Volcano")

# %% [code]
Idents(FB1) <- "disease"
DefaultAssay(FB1) <- "RNA"
DEG.FB1 <- FindMarkers(FB1, ident.1 = "AD_dupilumab_HN", ident.2 = "AD_untreated_HN", logfc.threshold = 0.25, assay="RNA" )
head(DEG.FB1, n = 5)
DEG.FB1 <- DEG.FB1 %>%
    slice_max(n = 100000000000, order_by = avg_log2FC)
head(DEG.FB1, n = 5)
DEG.FB1$Gene <- rownames(DEG.FB1)
head(DEG.FB1, n = 3)
DEG.FB1.less0.05padj<-DEG.FB1[ DEG.FB1$p_val_adj<0.05  ,]
head(DEG.FB1.less0.05padj, n = 3)
DEG.FB1.less0.05padj_noMT_RP <- DEG.FB1.less0.05padj[-(grep(pattern = "^RP[SL]|^MT-", x = rownames(DEG.FB1.less0.05padj))),]
head(DEG.FB1.less0.05padj_noMT_RP, n = 3)
write.csv(DEG.FB1.less0.05padj_noMT_RP, "C. DEG.FB1.less0.05padj_noMT_RP.csv")

# %% [code]
pdf("C.VolcanoPlot_FB1.pdf", width=15, height=10)
options(repr.plot.width =15, repr.plot.height = 10)
EnhancedVolcano(DEG.FB1.less0.05padj_noMT_RP,
                lab = rownames(DEG.FB1.less0.05padj_noMT_RP),
                x = 'avg_log2FC',
                y = 'p_val_adj', 
                xlab = "avg_log2FC",
                FCcutoff = 0.75,
                pCutoff=0.05,
                ylab= bquote(~-Log[10] ~ italic(P_val_adj)),
                legendLabels = c("NS", "avg_log2FC", "p-value", "p-value and avg_logFC"),pointSize=5,
               labSize=6) #cl5_FB-1_p_val_adj
dev.off()

# %% [code]
pdf("C.VolcanoPlot_FB1_clear_label_if_necessary.pdf", width=50, height=30)
options(repr.plot.width =50, repr.plot.height = 30)
EnhancedVolcano(DEG.FB1.less0.05padj_noMT_RP,
                lab = rownames(DEG.FB1.less0.05padj_noMT_RP),
                x = 'avg_log2FC',
                y = 'p_val_adj', 
                xlab = "avg_log2FC",
                FCcutoff = 0.75,
                pCutoff=0.05,
                ylab= bquote(~-Log[10] ~ italic(P_val_adj)),
                legendLabels = c("NS", "avg_log2FC", "p-value", "p-value and avg_logFC"),pointSize=5,
               labSize=4) #cl5_FB-1_p_val_adj
dev.off()

# %% [code]
Idents(FB2) <- "disease"
DefaultAssay(FB2) <- "RNA"
DEG.FB2 <- FindMarkers(FB2, ident.1 = "AD_dupilumab_HN", ident.2 = "AD_untreated_HN", logfc.threshold = 0.25, assay="RNA" )
head(DEG.FB2, n = 5)
DEG.FB2 <- DEG.FB2 %>%
    slice_max(n = 100000000000, order_by = avg_log2FC)
head(DEG.FB2, n = 5)
DEG.FB2$Gene <- rownames(DEG.FB2)
head(DEG.FB2, n = 3)
DEG.FB2.less0.05padj<-DEG.FB2[ DEG.FB2$p_val_adj<0.05  ,]
head(DEG.FB2.less0.05padj, n = 3)
DEG.FB2.less0.05padj_noMT_RP <- DEG.FB2.less0.05padj[-(grep(pattern = "^RP[SL]|^MT-", x = rownames(DEG.FB2.less0.05padj))),]
head(DEG.FB2.less0.05padj_noMT_RP, n = 3)
write.csv(DEG.FB2.less0.05padj_noMT_RP, "D. DEG.FB2.less0.05padj_noMT_RP.csv")

# %% [code]
pdf("D.VolcanoPlot_FB2.pdf", width=15, height=10)
options(repr.plot.width =15, repr.plot.height = 10)
EnhancedVolcano(DEG.FB2.less0.05padj_noMT_RP,
                lab = rownames(DEG.FB2.less0.05padj_noMT_RP),
                x = 'avg_log2FC',
                y = 'p_val_adj', 
                xlab = "avg_log2FC",
                FCcutoff = 0.75,
                pCutoff=0.05,
                ylab= bquote(~-Log[10] ~ italic(P_val_adj)),
                legendLabels = c("NS", "avg_log2FC", "p-value", "p-value and avg_logFC"),pointSize=5,
               labSize=6) #cl5_FB-1_p_val_adj
dev.off()

# %% [code]
options(repr.plot.width =50, repr.plot.height = 30)
pdf("D.VolcanoPlot_FB2_clear_label_if_necessary.pdf", width=50, height=30)
EnhancedVolcano(DEG.FB2.less0.05padj_noMT_RP,
                lab = rownames(DEG.FB2.less0.05padj_noMT_RP),
                x = 'avg_log2FC',
                y = 'p_val_adj', 
                xlab = "avg_log2FC",
                FCcutoff = 0.75,
                pCutoff=0.05,
                ylab= bquote(~-Log[10] ~ italic(P_val_adj)),
                legendLabels = c("NS", "avg_log2FC", "p-value", "p-value and avg_logFC"),pointSize=5,
               labSize=4) #cl5_FB-1_p_val_adj
dev.off()

# %% [code]
Idents(FB3) <- "disease"
DefaultAssay(FB3) <- "RNA"
DEG.FB3 <- FindMarkers(FB3, ident.1 = "AD_dupilumab_HN", ident.2 = "AD_untreated_HN", logfc.threshold = 0.25, assay="RNA" )
head(DEG.FB3, n = 5)
DEG.FB3 <- DEG.FB3 %>%
    slice_max(n = 100000000000, order_by = avg_log2FC)
head(DEG.FB3, n = 5)
DEG.FB3$Gene <- rownames(DEG.FB3)
head(DEG.FB3, n = 3)
DEG.FB3.less0.05padj<-DEG.FB3[ DEG.FB3$p_val_adj<0.05  ,]
head(DEG.FB3.less0.05padj, n = 3)
DEG.FB3.less0.05padj_noMT_RP <- DEG.FB3.less0.05padj[-(grep(pattern = "^RP[SL]|^MT-", x = rownames(DEG.FB3.less0.05padj))),]
head(DEG.FB3.less0.05padj_noMT_RP, n = 3)
write.csv(DEG.FB3.less0.05padj_noMT_RP, "E. DEG.FB3.less0.05padj_noMT_RP.csv")

# %% [code]
options(repr.plot.width =15, repr.plot.height = 10)
pdf("E.VolcanoPlot_FB3.pdf", width=15, height=10)
EnhancedVolcano(DEG.FB3.less0.05padj_noMT_RP,
                lab = rownames(DEG.FB3.less0.05padj_noMT_RP),
                x = 'avg_log2FC',
                y = 'p_val_adj', 
                xlab = "avg_log2FC",
                FCcutoff = 0.75,
                pCutoff=0.05,
                ylab= bquote(~-Log[10] ~ italic(P_val_adj)),
                legendLabels = c("NS", "avg_log2FC", "p-value", "p-value and avg_logFC"),pointSize=5,
               labSize=6) #cl5_FB-1_p_val_adj
dev.off()

# %% [code]
options(repr.plot.width =50, repr.plot.height = 30)
pdf("E.VolcanoPlot_FB3_clear_label_if_necessary.pdf", width=50, height=30)
EnhancedVolcano(DEG.FB3.less0.05padj_noMT_RP,
                lab = rownames(DEG.FB3.less0.05padj_noMT_RP),
                x = 'avg_log2FC',
                y = 'p_val_adj', 
                xlab = "avg_log2FC",
                FCcutoff = 0.75,
                pCutoff=0.05,
                ylab= bquote(~-Log[10] ~ italic(P_val_adj)),
                legendLabels = c("NS", "avg_log2FC", "p-value", "p-value and avg_logFC"),pointSize=5,
               labSize=4) #cl5_FB-1_p_val_adj
dev.off()

# %% [code]
Idents(FB4) <- "disease"
DefaultAssay(FB4) <- "RNA"
DEG.FB4 <- FindMarkers(FB4, ident.1 = "AD_dupilumab_HN", ident.2 = "AD_untreated_HN", logfc.threshold = 0.25, assay="RNA" )
head(DEG.FB4, n = 5)
DEG.FB4 <- DEG.FB4 %>%
    slice_max(n = 100000000000, order_by = avg_log2FC)
head(DEG.FB4, n = 5)
DEG.FB4$Gene <- rownames(DEG.FB4)
head(DEG.FB4, n = 3)
DEG.FB4.less0.05padj<-DEG.FB4[ DEG.FB4$p_val_adj<0.05  ,]
head(DEG.FB4.less0.05padj, n = 3)
DEG.FB4.less0.05padj_noMT_RP <- DEG.FB4.less0.05padj[-(grep(pattern = "^RP[SL]|^MT-", x = rownames(DEG.FB4.less0.05padj))),]
head(DEG.FB4.less0.05padj_noMT_RP, n = 3)
write.csv(DEG.FB4.less0.05padj_noMT_RP, "F. DEG.FB4.less0.05padj_noMT_RP.csv")

# %% [code]
pdf("F.VolcanoPlot_FB4.pdf", width=15, height=10)
options(repr.plot.width =15, repr.plot.height = 10)
EnhancedVolcano(DEG.FB4.less0.05padj_noMT_RP,
                lab = rownames(DEG.FB4.less0.05padj_noMT_RP),
                x = 'avg_log2FC',
                y = 'p_val_adj', 
                xlab = "avg_log2FC",
                FCcutoff = 0.75,
                pCutoff=0.05,
                ylab= bquote(~-Log[10] ~ italic(P_val_adj)),
                legendLabels = c("NS", "avg_log2FC", "p-value", "p-value and avg_logFC"),pointSize=5,
               labSize=6) #cl5_FB-1_p_val_adj
dev.off()

# %% [code]
options(repr.plot.width =50, repr.plot.height = 30)
pdf("F.VolcanoPlot_FB4_clear_label_if_necessary.pdf", width=50, height=30)
EnhancedVolcano(DEG.FB4.less0.05padj_noMT_RP,
                lab = rownames(DEG.FB4.less0.05padj_noMT_RP),
                x = 'avg_log2FC',
                y = 'p_val_adj', 
                xlab = "avg_log2FC",
                FCcutoff = 0.75,
                pCutoff=0.05,
                ylab= bquote(~-Log[10] ~ italic(P_val_adj)),
                legendLabels = c("NS", "avg_log2FC", "p-value", "p-value and avg_logFC"),pointSize=5,
               labSize=4) #cl5_FB-1_p_val_adj
dev.off()

# %% [code]
setwd("/home/jupyter/transferred/DAHND/output/new_organized_figures/Figure_9")

# %% [code]
options(repr.plot.width =15, repr.plot.height = 4)
Idents(SMC2)<-"disease"
VlnPlot(SMC2, features = c( "CCL26", "POSTN", "CCL19", "CCL8", "CCL21"), cols= c(
"#FDCB08",  #"HC", 
"#F15F26",  #"DAHND"
"#C82026",  #"HN"
"#8F2F1D"), #"ADtrunk"
pt.size = 0, ncol = 5)

# %% [code]
pdf("G.VlnPlot_SMC2.pdf", width=15, height=4)
Idents(SMC2)<-"disease"
VlnPlot(SMC2, features = c( "CCL26", "POSTN", "CCL19", "CCL8", "CCL21"), cols= c(
"#FDCB08",  #"HC", 
"#F15F26",  #"DAHND"
"#C82026",  #"HN"
"#8F2F1D"), #"ADtrunk"
pt.size = 0, ncol = 5)
dev.off()

# %% [code]
