# Supplementary material for: Dupilumab-associated head and neck dermatitis shows a pronounced type 22 immune signature mediated by oligoclonally expanded T cells
Source: Nat Commun. 2024 Apr 2;15:2839. doi: 10.1038/s41467-024-46540-0 (PMC10987549; doi:10.1038/s41467-024-46540-0)
Supplement: Supplementary file 14 — Source Data [file 41467_2024_46540_MOESM14_ESM.xlsx]

## Sheet: Figure 2B
Figure 2B
The data is presented as absolute cell counts per sample across conditions
	Condition	Sample	B cells	pDCs	Plasma cells
	HC	112	1	2	0
	HC	115	3	6	0
	HC	116	1	2	0
	HC	121	0	1	3
	Trunk AD	74	0	0	0
	Trunk AD	75	1	1	0
	Trunk AD	77	4	0	1
	Trunk AD	81	13	18	1
	Trunk AD	96	0	8	5
	Head/neck AD	148	3	2	0
	Head/neck AD	151	4	3	6
	Head/neck AD	176	11	9	7
	Head/neck AD	177	11	8	5
	Head/neck AD	180	5	2	1
	DAHND	120	7	7	4
	DAHND	126	7	4	14
	DAHND	133	32	11	21
	DAHND	137	27	10	43
	DAHND	147	5	22	1
	DAHND	161	17	25	18

## Sheet: Figure 2H
Figure 2H
The data is presented as cell counts per mm of epidermis
	HC	Trunk AD	Head/neck AD	DAHND
	0.549457	2.18701	3.16146	61.2327
	2.51048	10.4116	6.0154	23.0758
	0.201041	2.49279	16.2505	8.53971
		8.07145	4.31135
			11.2613

## Sheet: Figure 4A
Figure 4A
The data is presented as absolute cell counts per sample across conditions
	HC	Trunk AD	Head/neck AD	DAHND
	43	164	122	482
	53	107	603	180
	55	192	388	451
	21	121	165	428
		120	174	765
				132

## Sheet: Figure 4B
Figure 4B
The data is presented as absolute cell counts per sample across clusters
	HC	T1	T2	T3	T4	T5	T6	Tpro
		16	7	4	12	2	0	1
		26	3	3	6	14	0	0
		20	3	0	20	10	0	1
		11	2	1	2	4	0	0
	Trunk AD	T1	T2	T3	T4	T5	T6	Tpro
		61	4	1	53	10	15	20
		53	1	0	46	0	1	6
		93	10	0	60	1	9	19
		36	6	0	61	1	3	14
		32	6	0	63	0	4	15
	Head/neck AD	T1	T2	T3	T4	T5	T6	Tpro
		42	5	2	43	4	14	12
		263	29	0	269	8	15	21
		119	29	2	186	3	9	41
		97	14	0	38	1	2	13
		85	18	0	43	16	0	14
	DAHND	T1	T2	T3	T4	T5	T6	Tpro
		247	49	2	14	0	5	167
		104	15	0	54	1	0	6
		289	14	0	112	1	5	29
		162	30	0	208	0	10	17
		406	141	4	184	2	13	16
		80	30	1	17	3	0	5

## Sheet: Figure 4F
Figure 4F
The data is presented as cell counts per mm of epidermis
	HC	Trunk AD	Head/neck AD	DAHND
	0.871358	6.4139	61.6632	61.8411
	2.05366	39.5878	25.1513	153.46
	0.553511	2.47009	21.7352	15.4937
		4.02262	15.7568
			9.48109

## Sheet: Figure 4J
Figure 4J
The data is presented as cell counts per mm of epidermis
	HC	Trunk AD	Head/neck AD	DAHND
	1.17653	5.04685	16.0727	28.1698
	1.1648	32.2328	19.8078	39.5964
	0.211551	4.21563	17.9486	45.5581
		11.3514	26.8144
			22.5754

## Sheet: Figure 6E
Figure 6E
The data is presented as cell counts per mm of epidermis
			HC
		epidermal	18.6364	20.9451	16.4007
		dermal	1.36109	9.59986	0.164007
			Trunk AD
		epidermal	8.73064	1.74988	10.829	11.366
		dermal	7.59186	31.4979	3.73413	16.0157
			Head/neck AD
		epidermal	11.2591	9.62817	13.5318	5.80619	5.24256
		dermal	25.3331	12.1498	19.5779	44.998	17.4752
			DAHND
		epidermal	33.0597	18.4813	19.8714
		dermal	22.6098	216.359	80.9578

## Sheet: Figure 6F
Figure 6F
The data is presented as IL-22PB+ CD207+ to CD207+ cells ratio
	HC	Trunk AD	Head/neck AD	DAHND
	0.307692	0.1	0.037037	0.00840336
	0.0909091	0.0925926	0.433962	0.0103093
	0	0.2	0.0735294	0.0333333
		0.274194	0.154839
			0.06

## Sheet: Figure S1
Figure S1
The data is presented in 2^-δC units
	IL22	Healthy control skin	Dupilumab-treated trunk AD	Untreated trunk AD	Untreated head/neck AD	DAHND
		0.00194731	0.000581726	0.00828927	0.00588806	0.0209439
		7.7561e-05	0.000406607	0.00120513	0.0147502	0.0368964
		0	0.000192826	0.00527292	0.00558624	0.00375091
		0.000313275	0.00041251	0.0275244	0.0112676
		0.000104485	0.000344676		0.0151663
		0.00134245
		3.00829e-05
		5.88454e-05
		0.00145455
	IL13	Healthy control skin	Dupilumab-treated trunk AD	Untreated trunk AD	Untreated head/neck AD	DAHND
		0	0.000430903	0.00392118	0.00187383	0.00290149
		5.68772e-05	0.000191878	0.000695902	0.00323786	0.00150759
		0	0.000255978	0.000313779	0.00138064	0.00103114
		0.000640846	0.000152848	0.00744484	0.00136868
		0.000152005	0.000177264		0.0017805
		9.52611e-05
		0
		0
		0.000298088
	IL26	Healthy control skin	Dupilumab-treated trunk AD	Untreated trunk AD	Untreated head/neck AD	DAHND
		0.000560581	0.00404651	0.0363578	0.00820109	0.0241936
		0.000280763	0.000515548	0.00820624	0.0259211	0.0283781
		0.000542762	0.00225397	0.00520821	0.0193154	0.00795142
		0.000271864	0.0038556	0.049736	0.0240588
		0.0005137	0.00238854		0.0205968
		0.00370626
		0.00220691
		0.000152909
		0.000409464
	IFNG	Healthy control skin	Dupilumab-treated trunk AD	Untreated trunk AD	Untreated head/neck AD	DAHND
		7.55263e-05	0.000581881	0.00104313	0.00166263	0.00165377
		0.000183835	0.000416191	0.00063112	0.00215265	0.000205849
		0.000111695	0.00023163	0.000592907	0.000434944	0.000270722
		0.000315852	0.000334699	0.000984539	0.000894243
		0.000196043	5.61498e-05		0.00122667
		0.000301924
		0.000269552
		0.000383387
		0.00151359
	IL31	Healthy control skin	Dupilumab-treated trunk AD	Untreated trunk AD	Untreated head/neck AD	DAHND
		0	0	5.22902e-05	8.86004e-05	8.17415e-05
		0	0	0.000192547	0.000145811	6.5058e-05
		0	0	0	3.69364e-05	0
		0	0	0.00309849	4.11226e-05
		0	0		5.624e-05
		0
		0
		0
		0
	IL4	Healthy control skin	Dupilumab-treated trunk AD	Untreated trunk AD	Untreated head/neck AD	DAHND
		0	0	5.54306e-05	6.8995e-05	0.000136158
		0.000235321	0.000394521	0.00015105	6.29543e-05	0
		0	0.00139908	8.04645e-05	5.0164e-05	0
		0	0.000238247	0.000941075	3.43383e-05
		0	0.000145444		0.000134289
		0
		3.49065e-05
		7.99763e-05
		0
	IL5	Healthy control skin	Dupilumab-treated trunk AD	Untreated trunk AD	Untreated head/neck AD	DAHND
		0.000108404	0	0.00113227	9.88416e-05	0.000667678
		0	0.000117429	0.000476886	0.000177081	0.000357744
		0	0	5.15983e-05	9.17601e-05	0.00032077
		0	0.000195346	0.000260217	5.64573e-05
		0.000126417	5.21943e-05		0.000590491
		0
		4.40507e-05
		0
		5.08833e-05
	IL17A	Healthy control skin	Dupilumab-treated trunk AD	Untreated trunk AD	Untreated head/neck AD	DAHND
		0	0	5.56854e-05	0.000119405	3.0207e-05
		0	0	0.000183533	4.26445e-05	0
		0.000171963	0	4.36124e-05	0.000160898	3.11355e-05
		0	0	0.000169178	0.000218533
		0	0		0.00101217
		0
		0.000146322
		3.77056e-05
		8.14121e-05
	IL17F	Healthy control skin	Dupilumab-treated trunk AD	Untreated trunk AD	Untreated head/neck AD	DAHND
		0	0	5.69078e-05	9.27195e-05	4.2886e-05
		0	0	2.8351e-05	2.89319e-05	3.91698e-05
		0	0	0	0.000181837	0
		0	0	0.000238403	5.27126e-05
		0	0		0.000225273
		0
		6.24838e-05
		0
		2.93277e-05
	IL9	Healthy control skin	Dupilumab-treated trunk AD	Untreated trunk AD	Untreated head/neck AD	DAHND
		0	0	0.00194933	0.000291019	0.000686215
		0	0	2.8666e-05	5.88835e-05	0.000949875
		0	0	0	1.06554e-05	0.000127844
		0	0	0.00759219	0.000379195
		0	0		6.73031e-05
		0
		0
		0
		0
	IL10	Healthy control skin	Dupilumab-treated trunk AD	Untreated trunk AD	Untreated head/neck AD	DAHND
		0.000667987	0.000998147	0.00274595	0.00193891	0.00068268
		0.000149938	0.0015818	0.00170021	0.00241686	0.00111073
		0.00357241	0.000316271	0.00209462	0.00168622	0.000539349
		0.00042016	0.00060701	0.00535747	0.00201762
		0.000351619	0.000509967		0.00254335
		0.00158031
		0.000360175
		0.000705063
		0.00175981
